# Supplementary material for: Integrated transcriptomics uncovers an enhanced association between the prion protein gene expression and vesicle dynamics signatures in glioblastomas
Source: BMC Cancer. 2024 Feb 13;24:199. doi: 10.1186/s12885-024-11914-6 (PMC10863147; doi:10.1186/s12885-024-11914-6)
Supplement: Supplementary file 8 — Additional file 8: Table S1. [file 12885_2024_11914_MOESM8_ESM.csv]

	baseMean	log2FoldChange	lfcSE	stat	pvalue	padj	ensembl	gene_symbol	classification
ENSG00000000005.6	32.0823156896062	2.69133406425223	0.334106252367757	4.57387352666961	4.78788920802614e-06	0.000578196035813434	ENSG00000000005	TNMD	Upregulated
ENSG00000003989.18	620.810505016881	0.787545754883202	0.273053330167891	2.88464228543867	0.00391858636657917	0.0468309335200782	ENSG00000003989	SLC7A2	Upregulated
ENSG00000004487.17	4407.19960053401	-0.411022176759267	0.105654834797071	-3.89022754065601	0.000100150268460911	0.0044311430550807	ENSG00000004487	KDM1A	Downregulated
ENSG00000004777.18	2283.16686596673	-0.697883625135321	0.207954457012528	-3.35598668448836	0.000790823762299819	0.0170034244848874	ENSG00000004777	ARHGAP33	Downregulated
ENSG00000004809.14	7.31938973313955	1.1350615344805	0.301152288418294	3.77152317187592	0.000162254087270511	0.00599899976178332	ENSG00000004809	SLC22A16	Upregulated
ENSG00000004838.14	571.639803445326	1.08349729655502	0.289960021238531	3.73887086929362	0.000184848640973922	0.00655163888841967	ENSG00000004838	ZMYND10	Upregulated
ENSG00000004975.12	1869.21865106771	-0.330011809643613	0.0939756528638596	-3.51165817476671	0.000445320372550002	0.011591086259472	ENSG00000004975	DVL2	Downregulated
ENSG00000005156.12	1094.69302003394	-0.301851357824889	0.0972606145024018	-3.10350327347308	0.00191244119269746	0.0302289328708889	ENSG00000005156	LIG3	Downregulated
ENSG00000005189.20	293.30841768488	-0.691595866189268	0.196457202564014	-3.52032616734415	0.000431016415007499	0.011427079755968	ENSG00000005189	REXO5	Downregulated
ENSG00000005243.10	1108.90998515447	0.739820978111449	0.214687432904886	3.44611557439749	0.000568707077299965	0.0136421453702716	ENSG00000005243	COPZ2	Upregulated
ENSG00000005469.12	1952.91800997336	0.556611080304097	0.163290256512531	3.40869604011964	0.000652741659496857	0.0150210734152059	ENSG00000005469	CROT	Upregulated
ENSG00000005513.10	6982.28700434028	-0.850111359719094	0.267613417414656	-3.17724286725598	0.00148682468997023	0.0255965380604353	ENSG00000005513	SOX8	Downregulated
ENSG00000005893.16	13893.5350992849	0.491562712984579	0.12710445165064	3.86739091715187	0.000110006009381184	0.00471892731229585	ENSG00000005893	LAMP2	Upregulated
ENSG00000006016.11	374.846155390577	1.54338965796597	0.331524950136854	4.68331193785113	2.82276436771863e-06	0.000390280126514073	ENSG00000006016	CRLF1	Upregulated
ENSG00000006453.14	43.6252188031728	0.864543275134438	0.26689175911506	3.23988606195882	0.00119577470560984	0.0223397536122811	ENSG00000006453	BAIAP2L1	Upregulated
ENSG00000006747.15	1729.99930882255	0.792305523144392	0.260135281703023	3.04612258092778	0.00231813306258546	0.0339566291556546	ENSG00000006747	SCIN	Upregulated
ENSG00000007171.18	2373.2513390342	-1.16062183204941	0.345731703348436	-3.3794090425454	0.0007264184005274	0.0161345598072697	ENSG00000007171	NOS2	Downregulated
ENSG00000007376.8	1123.667202511	-0.347008462800937	0.0996227376533584	-3.48321466295792	0.000495430936242196	0.0124716439565875	ENSG00000007376	RPUSD1	Downregulated
ENSG00000007968.7	333.864859374066	-0.91323374339419	0.222377978272469	-4.10671006075094	4.01334481645688e-05	0.0024262125871262	ENSG00000007968	E2F2	Downregulated
ENSG00000008226.20	223.968327970157	1.05752854351649	0.257132745978137	4.11288023934567	3.90753122080106e-05	0.00239605978846053	ENSG00000008226	DLEC1	Upregulated
ENSG00000008282.9	5351.16330819516	0.486968757534911	0.14996404831392	3.24723905601017	0.00116530466513572	0.0218932709173524	ENSG00000008282	SYPL1	Upregulated
ENSG00000008283.16	1409.51666417606	0.571668567321808	0.142727972155666	4.0052756907284	6.19451916347544e-05	0.00326437007235169	ENSG00000008283	CYB561	Upregulated
ENSG00000008513.16	1012.09869187076	0.596533820176887	0.204671451371024	2.91462286338678	0.0035611860208272	0.0443631752532213	ENSG00000008513	ST3GAL1	Upregulated
ENSG00000008952.17	6859.00252363668	0.313867799451857	0.0908521393845998	3.45471158295554	0.000550881781802388	0.0133750528156637	ENSG00000008952	SEC62	Upregulated
ENSG00000010626.15	996.805647482732	0.713387747561696	0.188379999539412	3.78695450737651	0.000152505008241576	0.00579540061369824	ENSG00000010626	LRRC23	Upregulated
ENSG00000010932.17	30.9394316122716	2.35573013981256	0.27796072025669	3.01741955712714	0.0025493669427259	0.0357376193443834	ENSG00000010932	FMO1	Upregulated
ENSG00000011332.19	1063.69698528547	-0.695078426432933	0.199423736686979	-3.48545289677371	0.000491304713547121	0.0124076269374868	ENSG00000011332	DPF1	Downregulated
ENSG00000011485.15	3909.56759085204	-0.436026063721587	0.133288743098558	-3.27129059272569	0.00107057841613703	0.0208449959791357	ENSG00000011485	PPP5C	Downregulated
ENSG00000012232.9	6607.00223636421	-0.476238123356065	0.16274146390017	-2.92634823563034	0.00342966795877117	0.0433392331501058	ENSG00000012232	EXTL3	Downregulated
ENSG00000012660.14	6873.13544350256	0.33856031607598	0.10927060850082	3.09836552098669	0.00194591261666282	0.0306471275754106	ENSG00000012660	ELOVL5	Upregulated
ENSG00000012779.11	1095.65821480874	0.597255072063628	0.206505898261266	2.89223106392359	0.00382516510348373	0.046081790127746	ENSG00000012779	ALOX5	Upregulated
ENSG00000013583.10	1338.59694499113	0.531003810015212	0.128466825868627	4.13339311589851	3.57446564462784e-05	0.00227559134509906	ENSG00000013583	HEBP1	Upregulated
ENSG00000013810.20	1951.83773801602	-0.733827652758845	0.150820661515765	-4.86556309868438	1.14131390448268e-06	0.000218816175877592	ENSG00000013810	TACC3	Downregulated
ENSG00000014138.9	249.973265764672	-0.432447880198651	0.124038459272843	-3.48656823741459	0.000489260548260821	0.012385762137372	ENSG00000014138	POLA2	Downregulated
ENSG00000018510.17	1899.60599485399	0.237603149500077	0.0830552121098161	2.86078403798193	0.00422594812892675	0.048868127514797	ENSG00000018510	AGPS	Upregulated
ENSG00000019169.10	348.77244170395	1.04244356009521	0.344808535497434	3.03854268719121	0.00237725422525088	0.0345191128058826	ENSG00000019169	MARCO	Upregulated
ENSG00000019991.18	498.834364251172	1.03678382979582	0.261077444302894	3.97186557885163	7.1311958093002e-05	0.00361763184412851	ENSG00000019991	HGF	Upregulated
ENSG00000022556.16	55.5189669241683	1.14591412798323	0.300088125787498	3.81941086072368	0.000133770789191533	0.00532838965045133	ENSG00000022556	NLRP2	Upregulated
ENSG00000023909.10	1097.43581987638	0.520942237227118	0.158676889558565	3.28302277819543	0.00102700366963665	0.0202730118723207	ENSG00000023909	GCLM	Upregulated
ENSG00000025423.11	313.824111720323	0.935916609226003	0.263952242835576	3.54644150852603	0.000390471413248125	0.0107317005740101	ENSG00000025423	HSD17B6	Upregulated
ENSG00000025770.19	2439.06614758686	-0.461823144830079	0.132720213622269	-3.47968040279444	0.000502012255632339	0.0125859845193442	ENSG00000025770	NCAPH2	Downregulated
ENSG00000029993.15	1951.09008381763	-0.419739585902997	0.145089742202328	-2.8929718408149	0.00381615508860221	0.0460102172624597	ENSG00000029993	HMGB3	Downregulated
ENSG00000030304.14	8.45726128893686	0.884397433664362	0.292212732915121	3.02642705961556	0.0024746251794078	0.0351633094779669	ENSG00000030304	MUSK	Upregulated
ENSG00000031698.13	8062.87995578384	-0.300008417788684	0.0881758101117378	-3.4023901106584	0.000667992125209934	0.0152396011722849	ENSG00000031698	SARS1	Downregulated
ENSG00000034677.13	5055.86843336911	0.496560794024515	0.169512447300384	2.92935149237633	0.00339670080778991	0.0431202682987217	ENSG00000034677	RNF19A	Upregulated
ENSG00000035499.13	336.07339964485	-0.764045955537163	0.193924628605205	-3.93989260087706	8.15180950769138e-05	0.0039046646659445	ENSG00000035499	DEPDC1B	Downregulated
ENSG00000036530.9	566.078301069457	0.526238675734897	0.175364193462919	3.00083757412974	0.00269238138039515	0.0370666004091592	ENSG00000036530	CYP46A1	Upregulated
ENSG00000036565.15	40.4400672836605	-1.67727975231357	0.303876898101144	-5.53050286060658	3.19314090593076e-08	2.0814419579203e-05	ENSG00000036565	SLC18A1	Downregulated
ENSG00000037637.11	1645.7988120172	-0.252645552022508	0.0816317768622052	-3.09492494379951	0.00196862707287731	0.0307764769448519	ENSG00000037637	FBXO42	Downregulated
ENSG00000038210.14	698.51965246594	0.365220332239416	0.109411176327115	3.33802992562051	0.000843746616825594	0.0177791583313531	ENSG00000038210	PI4K2B	Upregulated
ENSG00000038295.8	24.9760550164177	0.954247704296135	0.305117053628614	3.13453272736022	0.00172128052274279	0.0282056293116556	ENSG00000038295	TLL1	Upregulated
ENSG00000039139.9	142.389090654854	1.09137125472112	0.2179628602461	5.00640223973453	5.54568069178743e-07	0.000136301012740366	ENSG00000039139	DNAH5	Upregulated
ENSG00000039987.7	4.89692290217876	-0.630541108205096	0.219578614759544	-2.86590976824138	0.00415812745540771	0.0484680536187356	ENSG00000039987	BEST2	Downregulated
ENSG00000041515.16	349.069285302869	-0.67338389966959	0.235113582466446	-2.86395460737595	0.00418387963655247	0.0485313852619056	ENSG00000041515	MYO16	Downregulated
ENSG00000041988.15	888.47928822987	-0.54290108328171	0.142142558683	-3.81941504932516	0.000133768517844262	0.00532838965045133	ENSG00000041988	THAP3	Downregulated
ENSG00000042445.14	3054.23164124078	0.53044390955039	0.117551243259611	4.51244125548224	6.40856876768156e-06	0.000699146218139317	ENSG00000042445	RETSAT	Upregulated
ENSG00000042781.14	16.7419028515872	0.638972653934699	0.213812622852613	2.98665949178607	0.00282043675095414	0.0381465024706179	ENSG00000042781	USH2A	Upregulated
ENSG00000048342.17	1303.39594087342	0.364763422067107	0.117262514291193	3.11063689476803	0.00186684341308083	0.0297435173970396	ENSG00000048342	CC2D2A	Upregulated
ENSG00000048462.11	2.82089574823962	1.0152567081225	0.318369798861512	3.18368538608587	0.0014541296544869	0.0252035131154853	ENSG00000048462	TNFRSF17	Upregulated
ENSG00000049323.16	2878.90667078798	0.906877527759714	0.239281497753238	3.7903186466564	0.000150454149074208	0.00575456303497157	ENSG00000049323	LTBP1	Upregulated
ENSG00000050327.15	28.3563822293863	1.19665827656943	0.279116069054	4.28675340797337	1.81303358312596e-05	0.00142313643952963	ENSG00000050327	ARHGEF5	Upregulated
ENSG00000050730.16	4.93563940204819	1.29748036221055	0.328401423159095	3.95278563776419	7.72466336162845e-05	0.00379888992501873	ENSG00000050730	TNIP3	Upregulated
ENSG00000051180.17	345.924292612904	-0.665802411642445	0.184332618856835	-3.6120263272424	0.000303813712811151	0.00903755374865313	ENSG00000051180	RAD51	Downregulated
ENSG00000051341.14	167.306100191638	-0.731446953944059	0.182923128043102	-3.99825157759815	6.38121072435233e-05	0.00334511544702281	ENSG00000051341	POLQ	Downregulated
ENSG00000052126.14	779.084465971126	0.771219230604504	0.22755302810414	3.38930124482388	0.000700709854205442	0.01573841571412	ENSG00000052126	PLEKHA5	Upregulated
ENSG00000052850.8	52.696275831849	1.00515783441649	0.297008112153557	3.38529754186523	0.000711011379841383	0.0158727985481581	ENSG00000052850	ALX4	Upregulated
ENSG00000054179.12	1127.54243969827	0.907764538066559	0.314608874249472	2.88841210797305	0.00387192219965621	0.0464027126925226	ENSG00000054179	ENTPD2	Upregulated
ENSG00000054983.17	2385.96658755564	0.44449805429513	0.121115713382269	3.67002409113801	0.000242527610282495	0.00780007599469217	ENSG00000054983	GALC	Upregulated
ENSG00000055957.11	19.2343589517377	-0.226292637720863	0.32181520081442	-2.94587839359854	0.00322038982070892	0.0416633066322554	ENSG00000055957	ITIH1	Downregulated
ENSG00000056487.16	397.051616041185	-0.795828367038586	0.217482220163953	-3.65908089710233	0.000253121434019004	0.00804009131256339	ENSG00000056487	PHF21B	Downregulated
ENSG00000056998.20	1653.07879049929	0.760873783505703	0.232188453591342	3.27710877315296	0.00104875958465891	0.0205536314679722	ENSG00000056998	GYG2	Upregulated
ENSG00000057019.16	2662.46061753175	0.672210633179997	0.232063781732183	2.89675548245298	0.00377043501443734	0.0456933688121243	ENSG00000057019	DCBLD2	Upregulated
ENSG00000059769.20	376.549027574983	0.442608147563197	0.125712824284177	3.52064340008021	0.000430501143940653	0.0114235192929739	ENSG00000059769	DNAJC25	Upregulated
ENSG00000060642.11	630.118266154167	0.43140212510897	0.1202337220315	3.58795405413391	0.000333283001770212	0.00956314909864097	ENSG00000060642	PIGV	Upregulated
ENSG00000061455.11	37.8396445584067	0.800045479083806	0.236187797767239	3.38574849714001	0.000709844079311296	0.0158722406548465	ENSG00000061455	PRDM6	Upregulated
ENSG00000062598.18	3187.29093993608	0.271543829685559	0.0896029424051059	3.03051025116748	0.00244140899197306	0.0349041936865144	ENSG00000062598	ELMO2	Upregulated
ENSG00000062822.15	975.405690474636	-0.618387496214304	0.161325818365728	-3.83317012235382	0.000126502403400695	0.00515376979071989	ENSG00000062822	POLD1	Downregulated
ENSG00000063244.13	8277.9851908999	-0.310396873148826	0.0850469216552757	-3.64971040653736	0.000262536119786715	0.00824308434743943	ENSG00000063244	U2AF2	Downregulated
ENSG00000064042.18	3066.24830033087	0.423997068614731	0.138463555809124	3.06214211902523	0.00219759086579723	0.0328652180104388	ENSG00000064042	LIMCH1	Upregulated
ENSG00000064199.7	317.276114149939	0.609694882620038	0.186778295387141	3.26415660587605	0.00109790461567538	0.0211412397106373	ENSG00000064199	SPA17	Upregulated
ENSG00000065154.12	2477.20625806624	0.37948077131612	0.094865419267433	4.00019130622838	6.32912981418015e-05	0.00332945539435424	ENSG00000065154	OAT	Upregulated
ENSG00000065268.11	2003.2228359375	-0.448088004343027	0.143509482952422	-3.1223504759373	0.00179413215407775	0.0289329827331757	ENSG00000065268	WDR18	Downregulated
ENSG00000065361.16	1019.25887162214	-0.998713821887912	0.299686006777005	-3.33500834399705	0.000852968398167619	0.0179105444111037	ENSG00000065361	ERBB3	Downregulated
ENSG00000065923.10	1137.37202691506	0.527299110617751	0.159618391085598	3.30348420514503	0.000954913485771951	0.0193076046906165	ENSG00000065923	SLC9A7	Upregulated
ENSG00000065978.19	26613.1121973686	-0.501206978821939	0.123843346070067	-4.04710731603609	5.18544713828265e-05	0.00290627350357767	ENSG00000065978	YBX1	Downregulated
ENSG00000066032.18	3194.14064065483	0.842154392687868	0.219031216740814	3.84504067964925	0.000120532441142513	0.00500576904107791	ENSG00000066032	CTNNA2	Upregulated
ENSG00000066044.15	3782.60287622652	-0.26747012047425	0.0835069551332349	-3.2029640887302	0.0013602094147798	0.0242484419156792	ENSG00000066044	ELAVL1	Downregulated
ENSG00000066117.15	3981.96713047637	-0.339605441951979	0.114467465732481	-2.96682444470714	0.00300892710612066	0.0397439619315267	ENSG00000066117	SMARCD1	Downregulated
ENSG00000066185.13	185.985617716291	1.09492243812436	0.234591568771686	4.66720800495672	3.05320198827209e-06	0.000414254577458546	ENSG00000066185	ZMYND12	Upregulated
ENSG00000067177.15	1233.79858981816	0.508767461754387	0.12594943299216	4.03942970793508	5.35813224286605e-05	0.00298077171247381	ENSG00000067177	PHKA1	Upregulated
ENSG00000067208.14	1142.58886388501	0.433247476115541	0.100187869434187	4.32432527161973	1.5299941225587e-05	0.00127694328838007	ENSG00000067208	EVI5	Upregulated
ENSG00000067365.15	585.991716920147	-0.29601960719771	0.0903251297369739	-3.27723190148949	0.00104830231722219	0.0205536314679722	ENSG00000067365	METTL22	Downregulated
ENSG00000067829.19	2802.10551197456	-0.241291096341839	0.0725397239763134	-3.32633415283793	0.000879963681793599	0.0183169585255554	ENSG00000067829	IDH3G	Downregulated
ENSG00000067992.16	1494.64362852203	0.504328375954685	0.155454903279653	3.24419668100378	0.00117782386963287	0.0220869598067178	ENSG00000067992	PDK3	Upregulated
ENSG00000068366.20	1857.85351700138	0.72979809968278	0.150714313878274	4.84225570786673	1.28373413461553e-06	0.000236151951082495	ENSG00000068366	ACSL4	Upregulated
ENSG00000068724.17	1644.79393296668	0.336842020864583	0.116128444973379	2.90058764891522	0.00372463656057348	0.0453996858816243	ENSG00000068724	TTC7A	Upregulated
ENSG00000068976.14	363.403687391174	0.800660557223079	0.251607459879089	3.18240749396629	0.00146056164570751	0.0252420408913774	ENSG00000068976	PYGM	Upregulated
ENSG00000069020.18	955.366264753357	0.448669445274027	0.150200412772217	2.98711606672667	0.00281622780494089	0.0381067647703757	ENSG00000069020	MAST4	Upregulated
ENSG00000069431.11	428.949078987327	0.632112003617149	0.202055672543071	3.12836159066711	0.00175783780087956	0.0285684371053515	ENSG00000069431	ABCC9	Upregulated
ENSG00000069535.14	10910.256421971	0.718545418446264	0.216513235727224	3.31879769768666	0.000904058997532516	0.0186054969396105	ENSG00000069535	MAOB	Upregulated
ENSG00000069974.16	597.801198343413	0.815694870339133	0.208704184634884	3.90840349898864	9.29080437893173e-05	0.00421459560215231	ENSG00000069974	RAB27A	Upregulated
ENSG00000069998.12	2703.68064750628	-0.586141595497432	0.14279124003263	-4.10487931378539	4.04526011207455e-05	0.00243568523013163	ENSG00000069998	HDHD5	Downregulated
ENSG00000070423.18	1595.27712080369	-0.323370855503229	0.101546857080163	-3.18444428149161	0.00145032228549875	0.0251520611513477	ENSG00000070423	RNF126	Downregulated
ENSG00000070540.13	711.182709195502	0.470718209141716	0.155874470547436	3.01985598275938	0.00252894906246781	0.0355511193802613	ENSG00000070540	WIPI1	Upregulated
ENSG00000070729.14	5.77917233915862	0.993915855418851	0.316011203484926	3.13787012307495	0.00170180264953742	0.0280514205790591	ENSG00000070729	CNGB1	Upregulated
ENSG00000070731.11	30.5992243516853	1.34646813273777	0.255249291698574	5.27375585117567	1.33659696485018e-07	5.72540857014753e-05	ENSG00000070731	ST6GALNAC2	Upregulated
ENSG00000070748.19	17.9694140759447	-1.01982586273554	0.347028524319926	-2.94914280366081	0.00318656695627415	0.0413962641737673	ENSG00000070748	CHAT	Downregulated
ENSG00000070759.17	152.721584376214	0.406101935596087	0.135389236066487	2.99948272497669	0.00270438459141252	0.0371465744267084	ENSG00000070759	TESK2	Upregulated
ENSG00000070882.13	1889.21503190147	0.523869761061643	0.168504456251246	3.10892070759539	0.0018777210384855	0.0299009375140668	ENSG00000070882	OSBPL3	Upregulated
ENSG00000071539.14	584.863021522128	-0.553011403971411	0.173864445366631	-3.18068555347269	0.00146927013003836	0.0253436292686224	ENSG00000071539	TRIP13	Downregulated
ENSG00000071564.17	4309.84318045527	-0.463498345496533	0.150183534164463	-3.08620600698998	0.00202728312963733	0.0313017286312427	ENSG00000071564	TCF3	Downregulated
ENSG00000071967.12	5339.24136208891	0.819440388321232	0.17853744408133	4.58976923363369	4.43736310656956e-06	0.00055016275551699	ENSG00000071967	CYBRD1	Upregulated
ENSG00000071991.9	209.452023380743	-0.187765317181442	0.320718834195246	-3.22180202715532	0.00127387121837377	0.0232200781051292	ENSG00000071991	CDH19	Downregulated
ENSG00000072163.20	2151.48676024905	-1.03999941551697	0.313405334182101	-3.32274985551144	0.000891348058940294	0.018445183952605	ENSG00000072163	LIMS2	Downregulated
ENSG00000072422.17	602.29528565069	0.409417234471858	0.111773821047948	3.66289141399664	0.00024938427215962	0.00793820318546305	ENSG00000072422	RHOBTB1	Upregulated
ENSG00000072657.9	19.6167258069638	0.939062059949557	0.307864568123637	3.05211356639634	0.00227236109974651	0.0335153701799799	ENSG00000072657	TRHDE	Upregulated
ENSG00000072682.19	1083.41754888577	0.661638848452964	0.231848331274634	2.85382219573701	0.004319670037023	0.0494560160596162	ENSG00000072682	P4HA2	Upregulated
ENSG00000072818.12	232.945900074482	0.430465043707157	0.146277617772413	2.94287967857123	0.00325174773606005	0.0418111731842884	ENSG00000072818	ACAP1	Upregulated
ENSG00000072858.11	208.656621611676	0.641403019257404	0.223507235807594	2.86973675254676	0.00410813658914728	0.0481558569878467	ENSG00000072858	SIDT1	Upregulated
ENSG00000072952.19	1031.65492427183	0.579465002830526	0.183042837732765	3.16574498876213	0.00154686339837843	0.026264268969636	ENSG00000072952	IRAG1	Upregulated
ENSG00000072954.7	1029.57762961825	0.55700760757978	0.179046094604987	3.11094633138391	0.00186488829668749	0.0297281635173707	ENSG00000072954	TMEM38A	Upregulated
ENSG00000073111.14	1658.30867156781	-0.769643789344092	0.193538253351979	-3.97679545328849	6.98501985130211e-05	0.00357416075497088	ENSG00000073111	MCM2	Downregulated
ENSG00000073350.14	240.263814498107	0.785289618749335	0.212532824386516	3.69463383133943	0.000220203888851317	0.00732019246918707	ENSG00000073350	LLGL2	Upregulated
ENSG00000073536.18	865.029253918078	-0.297503875043477	0.0864661253954917	-3.44068213986177	0.000580249750514079	0.0138195303964771	ENSG00000073536	NLE1	Downregulated
ENSG00000073921.18	6925.50453366776	0.231488914317652	0.0778731235051256	2.97264068468775	0.00295249867121602	0.0393410809674095	ENSG00000073921	PICALM	Upregulated
ENSG00000074696.13	7211.24788343302	0.303557946035267	0.101322696790811	2.99595250406988	0.00273589043609147	0.037425034090421	ENSG00000074696	HACD3	Upregulated
ENSG00000074800.16	72829.6290423017	-0.424010407113141	0.14745675994086	-2.87549291596335	0.00403397197602761	0.0476778280256948	ENSG00000074800	ENO1	Downregulated
ENSG00000075213.11	762.83745225936	0.919151607773209	0.319929261124135	2.87661506531137	0.00401965613144957	0.0476437112096878	ENSG00000075213	SEMA3A	Upregulated
ENSG00000075218.19	693.108259020836	-0.803178456362102	0.206354401998015	-3.89223511268228	9.93249189005652e-05	0.00441223361960511	ENSG00000075218	GTSE1	Downregulated
ENSG00000075429.9	231.368786973744	-1.25439288283562	0.31927698764961	-3.93788407063863	8.22032905873863e-05	0.00392494533162863	ENSG00000075429	CACNG5	Downregulated
ENSG00000075461.6	3825.53714291602	-0.796049970689048	0.260473647077659	-3.05656006557685	0.0022389261691211	0.0331637132656468	ENSG00000075461	CACNG4	Downregulated
ENSG00000075618.18	16535.0379146014	-0.633023921687305	0.150246900988198	-4.21323139999554	2.5174291739173e-05	0.00177831883966851	ENSG00000075618	FSCN1	Downregulated
ENSG00000075673.12	5.38544504518292	1.07485077600321	0.316548012147831	3.37997052175018	0.000724936045569646	0.0161135710351415	ENSG00000075673	ATP12A	Upregulated
ENSG00000075702.18	716.636249186648	-0.794226559322407	0.209400647391455	-3.79286217926227	0.000148920818053265	0.00572485990939377	ENSG00000075702	WDR62	Downregulated
ENSG00000076382.17	874.20859874929	-0.684659462699819	0.173213798240656	-3.95267386752331	7.72827365103027e-05	0.00379888992501873	ENSG00000076382	SPAG5	Downregulated
ENSG00000076604.15	4884.05235433995	-0.921126686605888	0.194486587554088	-4.73627878721203	2.17678098685169e-06	0.000341731821417529	ENSG00000076604	TRAF4	Downregulated
ENSG00000076716.9	1985.36527162614	0.607767783078266	0.195773204409176	3.10444978549831	0.0019063328377511	0.0301802482259591	ENSG00000076716	GPC4	Upregulated
ENSG00000077152.11	887.707630206188	-0.793552394351096	0.191692751194926	-4.13977502053575	3.47646596965224e-05	0.00222264034328406	ENSG00000077152	UBE2T	Downregulated
ENSG00000077279.19	1844.79986959387	-0.98900714767651	0.335229061145055	-2.95856221555646	0.00309077843900265	0.0405056781003035	ENSG00000077279	DCX	Downregulated
ENSG00000077312.9	1874.99598169292	-0.449031225309813	0.0895871171874144	-5.01223306701527	5.38019815962268e-07	0.000135543085482465	ENSG00000077312	SNRPA	Downregulated
ENSG00000077327.16	13.0993945190509	1.14028101520152	0.29525107082118	3.85814957108828	0.000114248727103245	0.00485233439403795	ENSG00000077327	SPAG6	Upregulated
ENSG00000077348.9	869.030718009803	-0.458488538302756	0.14887947030257	-3.0796128814866	0.00207269808774826	0.0317414975286679	ENSG00000077348	EXOSC5	Downregulated
ENSG00000077713.19	655.031742793395	0.567070972215897	0.163694571929527	3.4642022965503	0.000531806416381401	0.0130577337424802	ENSG00000077713	SLC25A43	Upregulated
ENSG00000078018.20	13960.7910210389	-0.593961965959843	0.193303731707756	-3.0727116238961	0.00212123367431044	0.0322541540183562	ENSG00000078018	MAP2	Downregulated
ENSG00000078043.16	1588.4812665776	-0.246604057844247	0.0794501808507128	-3.10387402548958	0.00191004639082891	0.0302230823372057	ENSG00000078043	PIAS2	Downregulated
ENSG00000078098.14	234.278518906487	1.57327821167364	0.282955941950846	4.14514438589012	3.39599656497448e-05	0.00219204804936658	ENSG00000078098	FAP	Upregulated
ENSG00000078114.19	2363.80885353391	1.08657349952395	0.226665549129161	4.79410535907665	1.63402385835999e-06	0.000283215060074708	ENSG00000078114	NEBL	Upregulated
ENSG00000078804.13	5655.27027438244	0.550773355970392	0.181196866446711	3.03964580591372	0.00236856521711064	0.0344429815882942	ENSG00000078804	TP53INP2	Upregulated
ENSG00000079101.16	23.9659633014469	0.980587436729039	0.282948886134455	3.4635069286857	0.00053318286330704	0.0130618357397531	ENSG00000079101	CLUL1	Upregulated
ENSG00000079112.10	9.13992983393294	0.92309255861713	0.285117796175193	3.23229032364725	0.00122802220954645	0.0227297814526237	ENSG00000079112	CDH17	Upregulated
ENSG00000079462.8	1627.31628668619	-0.637637911597906	0.164550322582724	-3.87505525928794	0.000106600506079741	0.00459915996374248	ENSG00000079462	PAFAH1B3	Downregulated
ENSG00000079616.13	1453.29790739455	-0.647455254622249	0.141985083587079	-4.55999098857891	5.11558159652987e-06	0.000603900449495859	ENSG00000079616	KIF22	Downregulated
ENSG00000079689.14	31.180737894867	-0.589168977706726	0.347753453292406	-3.25318445092012	0.00114119394052385	0.0216437067087968	ENSG00000079689	SCGN	Downregulated
ENSG00000080031.10	150.276100209711	0.909673378395354	0.27082209678026	3.35914124111923	0.000781850957975777	0.0168903465237058	ENSG00000080031	PTPRH	Upregulated
ENSG00000080166.16	204.023082264568	-1.21597267450556	0.306253057585748	-3.97557813721904	7.02084867868818e-05	0.00358637389489719	ENSG00000080166	DCT	Downregulated
ENSG00000080371.6	2756.76178879359	0.260132731956513	0.0771982933292337	3.3696653440298	0.000752595243198307	0.0165444049613645	ENSG00000080371	RAB21	Upregulated
ENSG00000080511.5	1.62198881884544	1.28709182153578	0.327175494361565	3.85843413627437	0.00011411581097541	0.00485233439403795	ENSG00000080511	RDH8	Upregulated
ENSG00000080572.13	5.30802197180555	1.9759749437946	0.355385385682164	5.68291645026887	1.32416967651148e-08	1.2637829716206e-05	ENSG00000080572	DNAAF6	Upregulated
ENSG00000080644.16	28.357396110597	-0.929580386160827	0.306218154618568	-3.03778202365658	0.00238326278285892	0.034539456038678	ENSG00000080644	CHRNA3	Downregulated
ENSG00000080709.16	435.600157347513	0.696604369167533	0.234531543095973	2.97024655356816	0.00297560825886428	0.0395494741321123	ENSG00000080709	KCNN2	Upregulated
ENSG00000080854.16	2245.79223693408	-0.790057578989494	0.276299979713373	-2.86000586089241	0.00423633178786986	0.048931590392634	ENSG00000080854	IGSF9B	Downregulated
ENSG00000080986.13	622.396418952927	-0.593443261478107	0.176149978587461	-3.36899213783141	0.00075443580790482	0.0165484694221112	ENSG00000080986	NDC80	Downregulated
ENSG00000081721.12	942.371913388482	-0.247332314417362	0.0783069671121259	-3.158495586064	0.00158585710851951	0.0266995650752147	ENSG00000081721	DUSP12	Downregulated
ENSG00000082497.12	131.500360786219	1.10637901031578	0.305982946432538	3.61919840963771	0.000295516999531517	0.00890787318283458	ENSG00000082497	SERTAD4	Upregulated
ENSG00000082684.16	1732.70356659582	-0.933065152499487	0.239971649788939	-3.88863660676289	0.000100808924177712	0.00444991676546546	ENSG00000082684	SEMA5B	Downregulated
ENSG00000082996.20	5259.46095980081	0.441708926783736	0.154153155172001	2.86539690611439	0.00416486861025595	0.0484680536187356	ENSG00000082996	RNF13	Upregulated
ENSG00000083123.15	1416.67126498651	0.374607573545886	0.13110260445216	2.85736201436096	0.00427178323109711	0.0491517345297187	ENSG00000083123	BCKDHB	Upregulated
ENSG00000083290.20	1554.70253179449	0.378321686743929	0.127512394333268	2.96692854034401	0.00300790859624616	0.0397439619315267	ENSG00000083290	ULK2	Upregulated
ENSG00000083799.18	1709.42826089841	0.34079094571822	0.11242458012543	3.03127142705464	0.00243526224088913	0.0349035289230676	ENSG00000083799	CYLD	Upregulated
ENSG00000084628.10	392.876340752574	-1.02494073721	0.304849757984479	-3.3651523826187	0.000765013963604822	0.0167281771554517	ENSG00000084628	NKAIN1	Downregulated
ENSG00000084693.16	1468.08616102033	-0.276620720702022	0.0871482212100863	-3.17414544634705	0.001502783653843	0.0257638466898126	ENSG00000084693	AGBL5	Downregulated
ENSG00000085063.17	10513.4768838176	0.591139378369082	0.1382971111187	4.27441818930735	1.91637053487564e-05	0.00147339411508323	ENSG00000085063	CD59	Upregulated
ENSG00000085760.15	1114.65125499534	0.208072791293138	0.0712072495100143	2.92205689042255	0.00347728018860643	0.0436991812470092	ENSG00000085760	MTIF2	Upregulated
ENSG00000085840.13	289.248286547608	-0.741482697284485	0.175289240822995	-4.23020946807981	2.33473805688072e-05	0.00169099325206687	ENSG00000085840	ORC1	Downregulated
ENSG00000085999.13	215.338488926219	-0.747183566698455	0.180429620357037	-4.14106890634865	3.45691082961461e-05	0.00221486049628193	ENSG00000085999	RAD54L	Downregulated
ENSG00000086062.13	1736.8580446654	0.861770064281539	0.232464551038631	3.70731747282865	0.000209466287374903	0.00709700183834628	ENSG00000086062	B4GALT1	Upregulated
ENSG00000086619.14	617.055914410809	0.436051726090472	0.119185851027636	3.65858048198707	0.000253616099151041	0.00804354639144956	ENSG00000086619	ERO1B	Upregulated
ENSG00000087087.20	5083.85636489033	-0.322133161953119	0.111754707458382	-2.88249612727073	0.0039453798577532	0.0470760903441025	ENSG00000087087	SRRT	Downregulated
ENSG00000087116.16	454.440471548307	0.954074495890371	0.278744563812651	3.42399213173654	0.000617084075997246	0.0143882317408845	ENSG00000087116	ADAMTS2	Upregulated
ENSG00000087253.13	998.896949955215	0.528039610242562	0.149555918283926	3.53073666973134	0.000414404091698824	0.0111844344640767	ENSG00000087253	LPCAT2	Upregulated
ENSG00000087510.7	74.9520320906919	1.23224272871655	0.342285470847812	3.62401892767972	0.000290060364076514	0.00883205817812528	ENSG00000087510	TFAP2C	Upregulated
ENSG00000088247.17	8935.91981090952	-0.379720267042289	0.130584691855774	-2.9078454389795	0.00363928158359745	0.0448700075181618	ENSG00000088247	KHSRP	Downregulated
ENSG00000088367.23	3125.64820322729	0.446506283224462	0.125335941335502	3.56247196221468	0.000367379155035633	0.010275992503492	ENSG00000088367	EPB41L1	Upregulated
ENSG00000088854.12	1480.26152848691	0.457398291854722	0.130078003726648	3.51629760000232	0.000437610171265689	0.0115001911783865	ENSG00000088854	DNAAF9	Upregulated
ENSG00000089048.14	842.921449215577	0.398828521084947	0.131279571155377	3.0379365610478	0.00238204095229435	0.034538441950941	ENSG00000089048	ESF1	Upregulated
ENSG00000089063.15	7354.29102018065	0.487863733359091	0.136571483930496	3.57222218552945	0.00035396489946919	0.00997522322423277	ENSG00000089063	TMEM230	Upregulated
ENSG00000089094.19	1233.25771677608	-0.355973455332929	0.0987274998317659	-3.60559486453515	0.00031143869269386	0.00917336856623319	ENSG00000089094	KDM2B	Downregulated
ENSG00000089101.19	202.014065591618	1.0300597409112	0.236032163832589	4.36361061890658	1.27933203757766e-05	0.00112556576844237	ENSG00000089101	CFAP61	Upregulated
ENSG00000089116.4	7.46914000541542	-1.0842729359471	0.356072020038443	-3.06319361944143	0.00218988320158738	0.0328442844132993	ENSG00000089116	LHX5	Downregulated
ENSG00000089123.16	356.258532333247	0.398862440189794	0.115999654456	3.43837786198118	0.000585210467839064	0.0138965011029962	ENSG00000089123	TASP1	Upregulated
ENSG00000089177.19	460.191692666015	0.705805912232269	0.141551333495344	4.98601001922652	6.16389493974831e-07	0.000142172607514118	ENSG00000089177	KIF16B	Upregulated
ENSG00000089558.9	40.9597046863589	-0.85639067781001	0.2486829083454	-3.44164039696316	0.00057819833563587	0.0137946633110678	ENSG00000089558	KCNH4	Downregulated
ENSG00000089685.15	3011.54179174856	-0.896752989327367	0.210861978113844	-4.25294479707479	2.10977599192526e-05	0.00157367246561888	ENSG00000089685	BIRC5	Downregulated
ENSG00000090097.22	4098.26279157279	-0.656193079768538	0.185694340841906	-3.53374919542034	0.00040970966017095	0.0111177775205665	ENSG00000090097	PCBP4	Downregulated
ENSG00000090372.15	4727.96198993869	-0.492489112011555	0.129993209880606	-3.78857375051562	0.000151514616110007	0.00577954739750545	ENSG00000090372	STRN4	Downregulated
ENSG00000090376.11	374.951815381826	0.624476495684481	0.184474485708352	3.38529553635602	0.0007110165750958	0.0158727985481581	ENSG00000090376	IRAK3	Upregulated
ENSG00000090447.12	339.72519112292	-0.3876750291407	0.12891779355983	-3.00705755709433	0.00263789811813494	0.0365177170232115	ENSG00000090447	TFAP4	Downregulated
ENSG00000090659.18	107.80007833556	0.9808854070407	0.337070623862139	2.91911134945255	0.00351030811106653	0.0439259341148472	ENSG00000090659	CD209	Upregulated
ENSG00000090889.12	1036.38669769822	-0.547509378552607	0.181954513384365	-3.00904357655482	0.00262071523868698	0.0363495362039363	ENSG00000090889	KIF4A	Downregulated
ENSG00000091181.20	11.1687277007713	1.74479549919828	0.351003313867491	3.07994274306525	0.00207040392925394	0.031722566080061	ENSG00000091181	IL5RA	Upregulated
ENSG00000091262.16	75.2888243248424	0.914248533803853	0.191689627069478	4.76845354106554	1.8564547224824e-06	0.000304790321677932	ENSG00000091262	ABCC6	Upregulated
ENSG00000091317.8	2987.3547436449	0.325546797499893	0.111257923759319	2.92605921559303	0.0034328558848418	0.0433407089292553	ENSG00000091317	CMTM6	Upregulated
ENSG00000091409.15	3139.27894926232	0.596511189686265	0.147875108761377	4.0338899444434	5.48610203053162e-05	0.00302391120193917	ENSG00000091409	ITGA6	Upregulated
ENSG00000091583.11	8.28579014649084	1.35449881603242	0.349847800420135	3.89256181025739	9.91912165594665e-05	0.00441223361960511	ENSG00000091583	APOH	Upregulated
ENSG00000091651.9	446.144591712332	-0.600900708574921	0.179054259051704	-3.35591490344994	0.000791029043637061	0.0170034244848874	ENSG00000091651	ORC6	Downregulated
ENSG00000092758.18	2774.36665691472	-0.867661881004384	0.284978503313389	-3.04568003848215	0.00232154741451353	0.0339568776703357	ENSG00000092758	COL9A3	Downregulated
ENSG00000093009.11	586.985953215064	-0.831143740832711	0.211221936452527	-3.93498377178867	8.32023178430059e-05	0.00396003412781354	ENSG00000093009	CDC45	Downregulated
ENSG00000094963.14	64.5507792883965	0.83133182976817	0.26562816022793	3.13070974024484	0.00174384424666627	0.0285097428294218	ENSG00000094963	FMO2	Upregulated
ENSG00000095587.9	49.1437814757111	0.902835522466486	0.235137097519096	3.83799864093731	0.000124041168586072	0.00508806352948479	ENSG00000095587	TLL2	Upregulated
ENSG00000095752.7	127.097339698828	1.22443496740439	0.3182619312064	3.85435874588706	0.00011603335135662	0.00489979284988928	ENSG00000095752	IL11	Upregulated
ENSG00000095906.17	3176.32801000501	-0.373138399844427	0.130736485360184	-2.85412933000954	0.00431549591154645	0.0494560160596162	ENSG00000095906	NUBP2	Downregulated
ENSG00000096968.14	664.542408733582	0.535681042591847	0.115660637614758	4.63148319611823	3.63055468586716e-06	0.0004712648582499	ENSG00000096968	JAK2	Upregulated
ENSG00000097046.13	733.237306751716	-0.497613533820875	0.154103339380198	-3.22908781460943	0.00124185755531813	0.0229151377207472	ENSG00000097046	CDC7	Downregulated
ENSG00000099246.17	3174.48669973072	0.36363846097807	0.100689014003503	3.6115016010802	0.000304429204306966	0.00904688770182793	ENSG00000099246	RAB18	Upregulated
ENSG00000099260.11	620.908764592211	0.567041490102902	0.157600643769039	3.59802033866286	0.000320648549542934	0.00934368003697268	ENSG00000099260	PALMD	Upregulated
ENSG00000099337.5	248.082829861891	0.613509926873023	0.19708962726601	3.11291940409585	0.00185246598322632	0.029589292066624	ENSG00000099337	KCNK6	Upregulated
ENSG00000099617.4	241.708988822935	-0.873566037682278	0.231855871436534	-3.76771490182202	0.000164748699004438	0.0060512861660729	ENSG00000099617	EFNA2	Downregulated
ENSG00000099869.8	8.85168747987351	-1.43111578046185	0.342132295480172	-4.21197376137412	2.53148955256934e-05	0.00178184775196694	ENSG00000099869	IGF2-AS	Downregulated
ENSG00000099953.10	608.136743011486	1.25827481593888	0.289596585580662	4.34858728348322	1.3701728627938e-05	0.00116717708212705	ENSG00000099953	MMP11	Upregulated
ENSG00000099956.20	4291.81261209663	-0.411961148370246	0.112333672013255	-3.66729484290457	0.000245130085111561	0.00786962055896163	ENSG00000099956	SMARCB1	Downregulated
ENSG00000100027.17	224.789647487021	-0.49913546926819	0.162478525128928	-3.07191140970329	0.00212692839344183	0.032307977648102	ENSG00000100027	YPEL1	Downregulated
ENSG00000100105.18	1997.74625092489	-0.435323192350158	0.118758183069392	-3.66561832340716	0.000246741694600425	0.0079128873931484	ENSG00000100105	PATZ1	Downregulated
ENSG00000100146.18	3352.39570283714	-1.28832129140126	0.346512727152265	-3.75027592010089	0.000176640094561035	0.00632802059189083	ENSG00000100146	SOX10	Downregulated
ENSG00000100162.15	464.174170864102	-0.756821380971413	0.205101816656403	-3.69011441888988	0.000224153208544644	0.00739172750412256	ENSG00000100162	CENPM	Downregulated
ENSG00000100196.11	567.37156587782	0.857230043360193	0.272234581312603	3.14953061478066	0.0016353297329743	0.027227137160512	ENSG00000100196	KDELR3	Upregulated
ENSG00000100218.12	86.1136082542089	0.661187571604311	0.204852033480912	3.2270914439802	0.00125055487599448	0.023047257502578	ENSG00000100218	RSPH14	Upregulated
ENSG00000100226.16	2387.45755070924	-0.442652865794347	0.145786191438406	-3.03630812634898	0.00239494483196347	0.0345828925019521	ENSG00000100226	GTPBP1	Downregulated
ENSG00000100297.16	2786.88518943623	-0.571555212980851	0.140175839059619	-4.07743478057775	4.55352967597445e-05	0.00265849679293505	ENSG00000100297	MCM5	Downregulated
ENSG00000100307.13	758.877034005369	0.421349858806001	0.143651835423059	2.93312951837387	0.00335563874528637	0.0427437671102004	ENSG00000100307	CBX7	Upregulated
ENSG00000100416.15	1365.4274451783	-0.384608344963028	0.129879934159652	-2.96124928790471	0.00306393832696903	0.0402401497486726	ENSG00000100416	TRMU	Downregulated
ENSG00000100453.13	37.9575195675682	0.989899258472338	0.255978458146206	3.86877771817379	0.000109382301667173	0.00469889443479967	ENSG00000100453	GZMB	Upregulated
ENSG00000100473.18	84.1542913850151	-0.936338195696963	0.288281541980492	-3.24980346246061	0.00115484790777776	0.0218061174525921	ENSG00000100473	COCH	Downregulated
ENSG00000100583.4	86.8252453505404	0.715102679396902	0.171211277597847	4.17554411829379	2.97274630509284e-05	0.00198817236291675	ENSG00000100583	SAMD15	Upregulated
ENSG00000100596.7	2032.11001546584	0.364679745326542	0.11267520045003	3.23656039995097	0.00120979621037155	0.0225175290924836	ENSG00000100596	SPTLC2	Upregulated
ENSG00000100739.11	11.9953490789401	1.09990029715547	0.337146228766142	3.26817966282991	0.00108241630862985	0.02093951807372	ENSG00000100739	BDKRB1	Upregulated
ENSG00000100979.15	20679.5994014653	0.860015092336673	0.203943278362254	4.21703366137042	2.47537035556979e-05	0.00176723762170858	ENSG00000100979	PLTP	Upregulated
ENSG00000101000.6	449.627309311077	0.618996468436379	0.195826681486362	3.16105988993483	0.0015719617375972	0.026510277110153	ENSG00000101000	PROCR	Upregulated
ENSG00000101057.16	2031.86000419418	-0.888389099478389	0.221713919034687	-4.00706638807598	6.14775870000608e-05	0.00325115598976512	ENSG00000101057	MYBL2	Downregulated
ENSG00000101096.20	638.896129787985	0.743204731519366	0.154952870997936	4.79627943047223	1.61639759344811e-06	0.000281788847904311	ENSG00000101096	NFATC2	Upregulated
ENSG00000101187.16	297.486302948786	-0.619085546075902	0.217300201740126	-2.84902206944933	0.00438538383448307	0.0499382088908253	ENSG00000101187	SLCO4A1	Downregulated
ENSG00000101188.5	47.8247995362644	0.612178499295229	0.319498545751325	-4.04332492577846	5.26985096082358e-05	0.00293710931338838	ENSG00000101188	NTSR1	Upregulated
ENSG00000101222.12	314.692509612603	1.50426447157697	0.282951637257709	5.32046849582929	1.03500371687528e-07	4.77455176161618e-05	ENSG00000101222	SPEF1	Upregulated
ENSG00000101292.8	4.51596284444482	1.11626102930614	0.340523687055975	3.26556630677948	0.00109245425318581	0.0210657496988916	ENSG00000101292	PROKR2	Upregulated
ENSG00000101298.15	1011.14795326028	0.546709385082172	0.159884423696436	3.41939094410954	0.000627614844773314	0.0145883962174634	ENSG00000101298	SNPH	Upregulated
ENSG00000101400.6	3241.10231072065	0.801400170554398	0.203053254680294	3.94681233576543	7.91985848174879e-05	0.00383583735898875	ENSG00000101400	SNTA1	Upregulated
ENSG00000101412.13	1107.33057634796	-0.510276606663429	0.168059667258609	-3.0363176517776	0.00239486916581612	0.0345828925019521	ENSG00000101412	E2F1	Downregulated
ENSG00000101439.9	76998.2331676926	0.640738231283784	0.217275372509002	2.94903038539998	0.00318772632907216	0.0413962641737673	ENSG00000101439	CST3	Upregulated
ENSG00000101440.9	53.3281594631844	0.731434264989405	0.201758207731455	3.62395600711881	0.000290130975669615	0.00883205817812528	ENSG00000101440	ASIP	Upregulated
ENSG00000101546.13	446.784407443965	-0.350446523090682	0.0894339675110667	-3.91846862647019	8.91133255350324e-05	0.00411273314960871	ENSG00000101546	RBFA	Downregulated
ENSG00000101850.13	51.604605051066	0.895218607480012	0.228738262540981	3.91248201451411	9.13523437424713e-05	0.00416751539104098	ENSG00000101850	GPR143	Upregulated
ENSG00000101882.10	781.575304623549	0.258188665689226	0.0863717300371862	2.98923534485044	0.00279676619296048	0.0379290069181004	ENSG00000101882	NKAP	Upregulated
ENSG00000101901.12	1286.99092193525	0.294069621748061	0.100967597393601	2.91251415627228	0.00358531948906951	0.0445307762991555	ENSG00000101901	ALG13	Upregulated
ENSG00000101945.17	642.391223677615	-0.411347741990487	0.10668510584509	-3.8557677118718	0.000115366997934412	0.00487909652054068	ENSG00000101945	SUV39H1	Downregulated
ENSG00000101958.14	137.50491423888	-1.11351558722065	0.333015129075089	-3.35422404505673	0.000795878932959497	0.0170704075856871	ENSG00000101958	GLRA2	Downregulated
ENSG00000101974.14	542.452239143005	0.450032608031855	0.15136595136634	2.97310609463831	0.00294802531367718	0.0393410809674095	ENSG00000101974	ATP11C	Upregulated
ENSG00000102174.9	317.380919955139	0.526727658079771	0.184322192458163	2.85752773341465	0.00426955321911455	0.0491517345297187	ENSG00000102174	PHEX	Upregulated
ENSG00000102189.17	1711.69321563715	0.358906718683887	0.112273937794765	3.19667735243504	0.00139020334043105	0.0245496155258098	ENSG00000102189	EEA1	Upregulated
ENSG00000102225.16	5762.70956329303	-0.396348315130715	0.117018605984823	-3.38705363383752	0.000706475751693141	0.0158087129959096	ENSG00000102225	CDK16	Downregulated
ENSG00000102265.12	22873.7137837506	0.667724833498341	0.231954911158751	2.87879095449564	0.00399202852635527	0.0475030417336264	ENSG00000102265	TIMP1	Upregulated
ENSG00000102359.8	2222.61742959571	0.836899026951522	0.255486810336064	3.27611658594877	0.00105245105750685	0.0205856131645273	ENSG00000102359	SRPX2	Upregulated
ENSG00000102384.13	197.594773288702	-0.512794648253878	0.163074598866516	-3.14447613493186	0.00166384481759745	0.027553771343729	ENSG00000102384	CENPI	Downregulated
ENSG00000102802.10	201.832230638177	1.29791018180294	0.328876414285733	3.96175393232674	7.44011970377335e-05	0.00370584699863196	ENSG00000102802	MEDAG	Upregulated
ENSG00000102904.15	261.984188940194	0.658434749082343	0.214965218496265	3.06272064519041	0.00219334710628371	0.0328442844132993	ENSG00000102904	TSNAXIP1	Upregulated
ENSG00000102984.15	208.342300638894	-0.402835635383665	0.131496156066589	-3.06334915800242	0.00218874518542641	0.0328442844132993	ENSG00000102984	ZNF821	Downregulated
ENSG00000102996.5	1361.86393314245	-0.681817382345264	0.224894864832918	-3.03176989915151	0.00243124458917841	0.034897495934186	ENSG00000102996	MMP15	Downregulated
ENSG00000103021.9	599.205154791474	0.544912077487728	0.185258935736836	2.94127211580653	0.00326867251367999	0.0419747945707471	ENSG00000103021	CCDC113	Upregulated
ENSG00000103254.10	815.696136277096	-0.476817955366124	0.166715437166667	-2.8600515446107	0.00423572156527672	0.048931590392634	ENSG00000103254	ANTKMT	Downregulated
ENSG00000103275.21	3244.86239241968	-0.210113952670037	0.06545315158881	-3.21013900960714	0.00132670795038742	0.0239587402315876	ENSG00000103275	UBE2I	Downregulated
ENSG00000103343.13	449.938755518281	-0.254483553570392	0.0616253023035521	-4.12947242649991	3.63596603596838e-05	0.00229525140186341	ENSG00000103343	ZNF174	Downregulated
ENSG00000103495.14	911.51496802144	-0.689100626728064	0.129484514079795	-5.32183326260087	1.02726708349504e-07	4.77455176161618e-05	ENSG00000103495	MAZ	Downregulated
ENSG00000103534.17	7.41842511079159	0.142521400478806	0.246741438326548	3.18257111817326	0.0014597366177922	0.0252420408913774	ENSG00000103534	TMC5	Upregulated
ENSG00000103550.14	609.705268960906	-0.360962745639524	0.0847663195081074	-4.25827654306382	2.06009004905124e-05	0.00155596473855923	ENSG00000103550	KNOP1	Downregulated
ENSG00000104043.15	290.642859353457	0.618168807690693	0.189439826165593	3.26319202543853	0.00110164847591666	0.0211670873289951	ENSG00000104043	ATP8B4	Upregulated
ENSG00000104055.16	104.332567318897	0.939510369806636	0.304095242271443	3.09081159115085	0.00199610248034655	0.0310441560545597	ENSG00000104055	TGM5	Upregulated
ENSG00000104147.9	64.7179223078427	-0.598285487987181	0.190618432342998	-3.13928611626029	0.00169359998092577	0.0279639842665525	ENSG00000104147	OIP5	Downregulated
ENSG00000104321.11	4.44277115339372	1.19812292012372	0.352179666414279	3.40711823326295	0.00065652680874856	0.0150850240309008	ENSG00000104321	TRPA1	Upregulated
ENSG00000104324.16	1928.99527871966	0.502757215173067	0.169548114532779	2.96529658405044	0.00302391249558347	0.0398733580387293	ENSG00000104324	CPQ	Upregulated
ENSG00000104332.12	308.617237671208	1.10362939009358	0.302761370557702	-3.34298480917441	0.000828824368888789	0.0175758830983949	ENSG00000104332	SFRP1	Upregulated
ENSG00000104412.8	1502.70998244042	0.24415722812504	0.0749623973757643	3.25705145043792	0.00112576025709268	0.0214590677425836	ENSG00000104412	EMC2	Upregulated
ENSG00000104450.13	564.862268141685	0.967981994279237	0.198734223294532	4.87064091029947	1.11236838535698e-06	0.000217290574930648	ENSG00000104450	SPAG1	Upregulated
ENSG00000104537.17	21.845627741368	0.94814456669958	0.293296644885728	3.2329170753059	0.00122533125536083	0.0227047480839443	ENSG00000104537	ANXA13	Upregulated
ENSG00000104738.18	4295.8116127197	-0.406921506050966	0.142812750344169	-2.84934516176852	0.00438093241450747	0.0499382088908253	ENSG00000104738	MCM4	Downregulated
ENSG00000104824.17	6299.84816573805	-0.295428258290349	0.0768888730286021	-3.84227552528524	0.000121898884085502	0.00502079401003264	ENSG00000104824	HNRNPL	Downregulated
ENSG00000104835.15	81.3583503781691	-0.446697977250347	0.15110959732247	-2.95571867159682	0.00311941481739706	0.0408274348754477	ENSG00000104835	SARS2	Downregulated
ENSG00000104886.12	2205.88257905487	-0.315691875924086	0.108852071912013	-2.90019016114051	0.00372936334418733	0.0454203736293489	ENSG00000104886	PLEKHJ1	Downregulated
ENSG00000104889.7	3.92198865178479	-0.686158044573867	0.225033929497953	-3.04337810645543	0.00233938193437747	0.0341012966953371	ENSG00000104889	RNASEH2A	Downregulated
ENSG00000104897.10	3055.263707249	-0.402412517422713	0.127782646590104	-3.14919038979163	0.00163723491972358	0.0272433346658777	ENSG00000104897	SF3A2	Downregulated
ENSG00000104915.15	2584.04417466348	-0.343176744507568	0.109626762142401	-3.13040868595066	0.0017456326063377	0.0285097428294218	ENSG00000104915	STX10	Downregulated
ENSG00000104918.8	19.3753414314534	1.03876468141705	0.333697543983442	3.12209215086349	0.00179570721582258	0.0289329827331757	ENSG00000104918	RETN	Upregulated
ENSG00000104960.15	1867.44472790993	-0.395315977271327	0.137757990642508	-2.86963025874265	0.0041095202790116	0.0481558569878467	ENSG00000104960	PTOV1	Downregulated
ENSG00000104969.11	6890.24669031286	-0.301678525473285	0.102453786106443	-2.9445319835689	0.00323443514454978	0.0417317288336167	ENSG00000104969	SGTA	Downregulated
ENSG00000104972.15	552.186917862755	0.645755770750717	0.215070289598699	3.0025638239787	0.00267715830011289	0.0369034181013062	ENSG00000104972	LILRB1	Upregulated
ENSG00000105011.9	988.424496724508	-0.65337292155976	0.185558605793421	-3.52118360894094	0.000429625023162783	0.0114103687506962	ENSG00000105011	ASF1B	Downregulated
ENSG00000105048.17	104.600974374594	1.35558371757913	0.319509080513511	4.25371366606424	2.10254124725593e-05	0.00157367246561888	ENSG00000105048	TNNT1	Upregulated
ENSG00000105255.11	1158.52650762653	-0.556715328178503	0.176476637105383	-3.15459033325088	0.00160723613598294	0.0269376391657229	ENSG00000105255	FSD1	Downregulated
ENSG00000105261.7	3.88931384629091	-0.694004833504298	0.226192585396459	-3.0580659354039	0.00222770553951708	0.0331482474511314	ENSG00000105261	OVOL3	Downregulated
ENSG00000105352.10	33.0445311420523	0.933954550960875	0.277742503183353	3.36400721554023	0.000768195347930162	0.01675990815891	ENSG00000105352	CEACAM4	Upregulated
ENSG00000105369.10	22.5892100426999	0.759689280640838	0.260019655804099	2.92144211871261	0.00348415008948421	0.0437305317845057	ENSG00000105369	CD79A	Upregulated
ENSG00000105486.14	1310.99600595902	-0.511968064544941	0.156615359873778	-3.26894677080392	0.00107948607047999	0.0208974203918024	ENSG00000105486	LIG1	Downregulated
ENSG00000105519.18	1291.00563975287	0.99897608896177	0.276579823266414	3.61308561123339	0.000302574746546991	0.00901982774352598	ENSG00000105519	CAPS	Upregulated
ENSG00000105568.18	14639.6880622546	-0.398555843019326	0.0965929806989705	-4.12613756115746	3.68906656082116e-05	0.0023093248606727	ENSG00000105568	PPP2R1A	Downregulated
ENSG00000105655.19	1614.43779972992	-0.486689632090456	0.155485475554158	-3.13012460955559	0.00174732165801314	0.0285097428294218	ENSG00000105655	ISYNA1	Downregulated
ENSG00000105671.12	3322.46104087202	-0.523020269756608	0.114455210547199	-4.56964319454639	4.88555264943864e-06	0.000584473807375554	ENSG00000105671	DDX49	Downregulated
ENSG00000105676.14	2161.63817719791	-0.46036064980207	0.119798378304946	-3.84279295714767	0.000121642081604724	0.00501710841391697	ENSG00000105676	ARMC6	Downregulated
ENSG00000105792.19	170.032558980085	0.652477264506561	0.212815188301195	3.06560916625331	0.00217227061660001	0.0326657645129143	ENSG00000105792	CFAP69	Upregulated
ENSG00000105825.14	209.172529654053	1.41485625107505	0.325116546276289	4.3671356279822	1.2588656232269e-05	0.00112009156416791	ENSG00000105825	TFPI2	Upregulated
ENSG00000105829.13	1181.75647914345	0.569568662940303	0.161808366522999	3.52000905994076	0.000431532057916169	0.0114306437779296	ENSG00000105829	BET1	Upregulated
ENSG00000105852.11	47.1146893629944	0.831543978886586	0.270257326765774	3.07811683266425	0.00208313227684239	0.0318524841005197	ENSG00000105852	PON3	Upregulated
ENSG00000105929.16	40.3264593876074	-1.32187551898188	0.358951308238959	-3.79980463427086	0.000144810203051309	0.00561724959701616	ENSG00000105929	ATP6V0A4	Downregulated
ENSG00000105948.13	637.495179276758	0.443666340769815	0.136540319444861	3.24928331378809	0.00115696185584046	0.0218135849538948	ENSG00000105948	IFT56	Upregulated
ENSG00000105971.15	1855.08163127028	0.911083177664416	0.238213185978885	3.82495126333845	0.0001307979588705	0.00526409999167246	ENSG00000105971	CAV2	Upregulated
ENSG00000105974.13	5324.15478439171	0.823653666806144	0.263427365334751	3.12716135790602	0.00176503026651831	0.0286542677539532	ENSG00000105974	CAV1	Upregulated
ENSG00000105989.10	63.2268765038067	0.968599677888566	0.340061227672817	5.13794317408476	2.77761841954936e-07	8.76704087475658e-05	ENSG00000105989	WNT2	Upregulated
ENSG00000105996.7	101.981387589931	-1.05449219493814	0.316482655926914	-3.3369498697219	0.0008470322448345	0.0178247191199418	ENSG00000105996	HOXA2	Downregulated
ENSG00000106013.15	28.410855216555	1.07858910247599	0.249064050297906	4.32810530475862	1.50397561597763e-05	0.00126321313291567	ENSG00000106013	ANKRD7	Upregulated
ENSG00000106034.18	373.995514335991	1.07998892795127	0.237720792725344	4.54358429891217	5.53056732722985e-06	0.000623436320702959	ENSG00000106034	CPED1	Upregulated
ENSG00000106123.12	485.444263092188	0.756861147639392	0.246300396116491	3.07307592854581	0.00211864573718566	0.0322475088474681	ENSG00000106123	EPHB6	Upregulated
ENSG00000106125.14	46.0963446745466	0.625513174285026	0.195877718255434	3.19259366681568	0.00141001205997932	0.0247681380307439	ENSG00000106125	MINDY4	Upregulated
ENSG00000106128.19	22.3822505233519	0.920669038932695	0.248588441246182	3.6994160150164	0.000216096133917174	0.00726417329092652	ENSG00000106128	GHRHR	Upregulated
ENSG00000106327.13	321.373904820361	-0.702986108937294	0.244257186558022	-2.87831246426707	0.00399808916108092	0.0475347753747071	ENSG00000106327	TFR2	Downregulated
ENSG00000106333.13	3887.6796388115	1.1286657560098	0.305027718818449	3.70447618682358	0.000211828005377219	0.00714395747396748	ENSG00000106333	PCOLCE	Upregulated
ENSG00000106366.9	12262.0927534889	1.14007690055479	0.290965096316798	3.92114105653003	8.81306522737771e-05	0.00411273314960871	ENSG00000106366	SERPINE1	Upregulated
ENSG00000106415.13	1324.2597455837	-0.825061131941744	0.184640408180901	-4.46845433045215	7.87868287799365e-06	0.000795428640056026	ENSG00000106415	GLCCI1	Downregulated
ENSG00000106460.19	5572.0855014017	0.43651650130327	0.150981582767007	2.89119179302356	0.00383783826098992	0.0461232786596324	ENSG00000106460	TMEM106B	Upregulated
ENSG00000106462.11	1495.89443791991	-0.751631319852482	0.163399781470171	-4.59994027326641	4.22612093136601e-06	0.000534684540620295	ENSG00000106462	EZH2	Downregulated
ENSG00000106536.21	17.3005101123092	0.948950140823517	0.267734086110788	3.37260686393571	0.000744601854640177	0.0164168283907248	ENSG00000106536	POU6F2	Upregulated
ENSG00000106538.10	2892.75408482015	0.856151116900002	0.28399411385372	3.01565397349036	0.00256425708286454	0.03586252268176	ENSG00000106538	RARRES2	Upregulated
ENSG00000106617.15	1037.34067331953	0.444942063966305	0.149979239302372	2.96670226283391	0.00301012297970642	0.0397439619315267	ENSG00000106617	PRKAG2	Upregulated
ENSG00000106733.21	569.231330715259	0.537570658165027	0.186875429097161	2.87665786627879	0.00401911101144935	0.0476437112096878	ENSG00000106733	NMRK1	Upregulated
ENSG00000106771.13	3080.11158528115	0.30635168958556	0.106620454738672	2.87328382448258	0.00406228982999279	0.0479180804690535	ENSG00000106771	TMEM245	Upregulated
ENSG00000106799.13	3408.86462629084	0.461277788137148	0.13743215477427	3.35640298902419	0.00078963417804539	0.0170034244848874	ENSG00000106799	TGFBR1	Upregulated
ENSG00000106823.12	1345.81049205532	0.75061590923137	0.197118503416502	3.80794529793338	0.000140126259250407	0.00549958885291029	ENSG00000106823	ECM2	Upregulated
ENSG00000107018.8	5.6200920210918	0.89991198203652	0.249840046724058	3.59701145221162	0.000321894316441366	0.00935467504942422	ENSG00000107018	RLN1	Upregulated
ENSG00000107099.16	963.790883114619	0.489736245289594	0.168688757570808	2.90320132407495	0.00369369106123729	0.0452728568504115	ENSG00000107099	DOCK8	Upregulated
ENSG00000107165.13	8.13730137277859	1.19148794790015	0.304658911197138	3.89847059006842	9.68021549360582e-05	0.00435791379953654	ENSG00000107165	TYRP1	Upregulated
ENSG00000107186.17	2149.46492027424	0.459148767991521	0.137835264879849	3.33111783610555	0.000864979786570288	0.0180660831934782	ENSG00000107186	MPDZ	Upregulated
ENSG00000107485.18	52.2210319105849	1.02154531485827	0.314282877235446	3.25288554392661	0.00114239502250597	0.0216467334468169	ENSG00000107485	GATA3	Upregulated
ENSG00000107537.14	1084.08190227866	0.506843454585064	0.161934538881555	3.12992656737182	0.00174850005923946	0.0285097428294218	ENSG00000107537	PHYH	Upregulated
ENSG00000107821.15	166.849208892183	1.14508157425501	0.278086692568408	4.11876092594077	3.80915087272984e-05	0.00235986340741331	ENSG00000107821	KAZALD1	Upregulated
ENSG00000107864.15	170.890997045793	0.455025457067812	0.154575375054485	2.94371090931494	0.00324302770586599	0.0417963902096951	ENSG00000107864	CPEB3	Upregulated
ENSG00000107874.11	2727.85980456641	-0.293623070874256	0.0993940330615428	-2.95413866057747	0.00313543092339837	0.0409349872029326	ENSG00000107874	CUEDC2	Downregulated
ENSG00000107968.10	437.400260452727	0.769719394863417	0.236210078831842	3.25887884686353	0.00111853423243735	0.0213625789551809	ENSG00000107968	MAP3K8	Upregulated
ENSG00000108106.14	2840.85418726689	-0.990447262208384	0.178481940157201	-5.54932871473728	2.86768549348843e-08	2.04386310418195e-05	ENSG00000108106	UBE2S	Downregulated
ENSG00000108176.15	258.720555940264	0.553428685220022	0.142242704895929	3.89073075085335	9.99427836671578e-05	0.0044311430550807	ENSG00000108176	DNAJC12	Upregulated
ENSG00000108187.16	233.201515999242	0.450416444266405	0.118411153191327	3.80383769840466	0.000142471544790616	0.00556251207102423	ENSG00000108187	PBLD	Upregulated
ENSG00000108231.14	616.775418359356	1.01557948108721	0.232856755512583	4.36157513026589	1.29129439501143e-05	0.00112556576844237	ENSG00000108231	LGI1	Upregulated
ENSG00000108370.17	440.100956269201	0.748110705437954	0.2425532264153	3.0844465562504	0.00203931245650235	0.0313905462054533	ENSG00000108370	RGS9	Upregulated
ENSG00000108375.13	15.6596284950604	1.3717564794629	0.290354598269949	4.720248973904	2.35556143423604e-06	0.000353157548027839	ENSG00000108375	RNF43	Upregulated
ENSG00000108511.10	20.9439139902019	1.16409715041991	0.325770283940981	3.57649355636046	0.000348233896251677	0.00985074847085522	ENSG00000108511	HOXB6	Upregulated
ENSG00000108684.15	47.5860459029455	1.22820749612697	0.309553374885887	3.97119441736772	7.15131881287739e-05	0.00361763184412851	ENSG00000108684	ASIC2	Upregulated
ENSG00000108821.14	31536.6017872752	1.19270494970749	0.337759348981285	3.54775050346486	0.000388536080381407	0.0106978513239707	ENSG00000108821	COL1A1	Upregulated
ENSG00000108946.15	8407.7774074337	0.249841534599863	0.0827762457485541	3.01827401069419	0.00254218929689807	0.0356536698164119	ENSG00000108946	PRKAR1A	Upregulated
ENSG00000108950.12	746.949723357912	0.941188328231803	0.272773489496962	3.45141759040735	0.000557650026078975	0.013484787122563	ENSG00000108950	FAM20A	Upregulated
ENSG00000109084.14	1447.72026293133	-0.390974353395969	0.125903436540648	-3.10535646388978	0.00190049835836731	0.0301355778836405	ENSG00000109084	TMEM97	Downregulated
ENSG00000109321.11	70.3691366169864	2.08967080994353	0.311176568288969	3.03178400805057	0.00243113096072839	0.034897495934186	ENSG00000109321	AREG	Upregulated
ENSG00000109466.14	1151.18937877042	0.494622194745813	0.113303927939403	4.36542545736908	1.26875564714757e-05	0.00112223121179115	ENSG00000109466	KLHL2	Upregulated
ENSG00000109667.12	177.483660612817	0.462111666708342	0.158316462936098	2.91896529670759	0.00351195318299945	0.0439259341148472	ENSG00000109667	SLC2A9	Upregulated
ENSG00000109674.4	199.704559755466	-0.810506722309393	0.188902686217453	-4.29080657517948	1.78025328355952e-05	0.00140846687882671	ENSG00000109674	NEIL3	Downregulated
ENSG00000109685.19	4088.93260214973	-0.497678971460738	0.146234476840326	-3.40328963779609	0.000665796605865572	0.0152158778763809	ENSG00000109685	NSD2	Downregulated
ENSG00000109805.10	703.507271222392	-0.700271861870869	0.185729342644762	-3.77035054730947	0.000163018403807629	0.00600521892733173	ENSG00000109805	NCAPG	Downregulated
ENSG00000109854.14	694.173421237738	0.753878194990137	0.238633424241547	3.15937968173377	0.00158105367618124	0.0266486197191088	ENSG00000109854	HTATIP2	Upregulated
ENSG00000109944.11	298.966719810597	0.684151421832731	0.228567694603217	2.99315383566065	0.00276110535700104	0.0376326109680347	ENSG00000109944	JHY	Upregulated
ENSG00000110002.16	1866.2767051235	0.482902625227225	0.15932012565355	3.03099596388369	0.0024374850613608	0.0349035289230676	ENSG00000110002	VWA5A	Upregulated
ENSG00000110315.7	3805.50557304794	0.358930321347629	0.109204401334199	3.2867729804803	0.00101342496940062	0.0200391553641434	ENSG00000110315	RNF141	Upregulated
ENSG00000110422.12	2410.96316564928	0.402008690479768	0.106948941329288	3.75888199137662	0.000170674309297519	0.00618823357229276	ENSG00000110422	HIPK3	Upregulated
ENSG00000110723.12	122.955872824865	1.05424645618819	0.268200126953697	3.93081625427915	8.46579549471362e-05	0.00400389397332788	ENSG00000110723	EXPH5	Upregulated
ENSG00000110756.18	1261.69243509965	0.395895247415122	0.096215885379697	4.11465599070589	3.87757264001593e-05	0.00238811407929471	ENSG00000110756	HPS5	Upregulated
ENSG00000110777.12	17.5113782026657	1.09129996647137	0.264605461530835	4.12114977089736	3.76986237327098e-05	0.00235008988071789	ENSG00000110777	POU2AF1	Upregulated
ENSG00000110887.8	31.816487342378	1.08775182896567	0.355733309637553	3.0903097901468	0.00199947827139172	0.0310805370490827	ENSG00000110887	DAO	Upregulated
ENSG00000110911.16	3505.08265407567	0.301911854226881	0.0897578362907246	3.36362416714567	0.000769262231711593	0.01675990815891	ENSG00000110911	SLC11A2	Upregulated
ENSG00000110987.9	977.356223594803	-0.667489304161502	0.18420154551237	-3.6236537036551	0.000290470455493781	0.00883342455170489	ENSG00000110987	BCL7A	Downregulated
ENSG00000111057.11	80.0373737375447	1.64957130688262	0.274631470130333	3.10612027130407	0.00189559598653509	0.0301010034634426	ENSG00000111057	KRT18	Upregulated
ENSG00000111145.8	2144.84457434246	0.41975300671027	0.140772782565162	2.98177126725449	0.00286586028026637	0.0385521850622643	ENSG00000111145	ELK3	Upregulated
ENSG00000111206.13	1860.38054387503	-0.759170923366378	0.199948199103509	-3.79692012673819	0.000146504968547201	0.00566909965537754	ENSG00000111206	FOXM1	Downregulated
ENSG00000111269.3	2727.17642730631	0.497249835822852	0.137293131781255	3.6218156283148	0.000292542594513236	0.00886945368703679	ENSG00000111269	CREBL2	Upregulated
ENSG00000111275.13	3542.22568637203	0.434240636031318	0.131592084323267	3.29990141139067	0.000967187991376834	0.019468294839871	ENSG00000111275	ALDH2	Upregulated
ENSG00000111405.9	52.2573914521296	0.715362146123227	0.236807727365904	3.02086248913282	0.00252055802128817	0.0354997333341127	ENSG00000111405	ENDOU	Upregulated
ENSG00000111424.12	176.564811941997	1.15533476901642	0.297495020808934	3.88661190936813	0.000101653074583644	0.00446930709881316	ENSG00000111424	VDR	Upregulated
ENSG00000111432.4	41.233419602025	0.637063336201845	0.21657248041374	2.94312193684232	0.00324920412135399	0.0417963902096951	ENSG00000111432	FZD10	Upregulated
ENSG00000111602.12	1790.54527619347	-0.497468276315978	0.152411064124181	-3.26400705755894	0.00109848429111799	0.0211412397106373	ENSG00000111602	TIMELESS	Downregulated
ENSG00000111665.12	488.925758485412	-0.602206865813522	0.140537710035171	-4.2849875264993	1.8274944117917e-05	0.00142889218861736	ENSG00000111665	CDCA3	Downregulated
ENSG00000111671.10	445.055299679996	0.41003433428532	0.143589904969394	2.85560180680632	0.00429553488411314	0.0493681922192919	ENSG00000111671	SPSB2	Upregulated
ENSG00000111786.9	2465.87127784865	-0.27673297756709	0.0700834633349688	-3.94862052151745	7.8602839838837e-05	0.00383583735898875	ENSG00000111786	SRSF9	Downregulated
ENSG00000111788.10	125.73751259278	-0.718724025813221	0.21778041552687	-3.2998372838446	0.000967409014887703	0.019468294839871	ENSG00000111788	Unknown	Downregulated
ENSG00000111817.19	1133.34195225702	0.725707071813007	0.183888647239865	3.94648009946276	7.93085102534053e-05	0.00383583735898875	ENSG00000111817	DSE	Upregulated
ENSG00000111834.13	219.25951517484	1.71224722693672	0.280595169825217	6.10725460231329	1.01359482806491e-09	1.6884800510848e-06	ENSG00000111834	RSPH4A	Upregulated
ENSG00000111837.12	73.8738817997132	1.23685751836072	0.245219116211153	5.04148979016959	4.61921505203672e-07	0.000123667110120822	ENSG00000111837	MAK	Upregulated
ENSG00000111885.7	899.343053996719	0.818581339824149	0.219319148534838	3.73248521034721	0.000189599832410728	0.00662605008722107	ENSG00000111885	MAN1A1	Upregulated
ENSG00000111912.20	825.312233272935	0.379217467158053	0.131297190901022	2.88825037869692	0.00387391373082034	0.0464080316494798	ENSG00000111912	NCOA7	Upregulated
ENSG00000112029.10	693.180599414977	-0.491724421598281	0.144178269525096	-3.41052190686943	0.000648386751292295	0.0149585110708436	ENSG00000112029	FBXO5	Downregulated
ENSG00000112039.5	461.99687087982	-0.518768276430292	0.109799637588598	-4.72468367685535	2.30473822124822e-06	0.00035079987596004	ENSG00000112039	FANCE	Downregulated
ENSG00000112118.20	3713.88302402841	-0.365029019631201	0.12730504355097	-2.86736282327839	0.00413908195266369	0.0483107716429042	ENSG00000112118	MCM3	Downregulated
ENSG00000112280.17	285.612642549882	-0.825410896954189	0.281048868950632	-2.93751410618435	0.00330855119797741	0.04230571755708	ENSG00000112280	COL9A1	Downregulated
ENSG00000112297.18	468.501660716292	0.841721812545613	0.259923309855945	3.23879037238717	0.00120037763198374	0.0223978365246002	ENSG00000112297	CRYBG1	Upregulated
ENSG00000112419.14	403.767944313921	0.773796394972601	0.16524150585644	4.68281248485912	2.82965347693178e-06	0.000390280126514073	ENSG00000112419	PHACTR2	Upregulated
ENSG00000112530.11	462.408290234284	0.923760174140141	0.223791975500507	4.12784600833617	3.66177192093529e-05	0.00230668552624463	ENSG00000112530	PACRG	Upregulated
ENSG00000112539.15	111.918170723197	0.865312100477846	0.252205298646531	3.43045499956431	0.0006025699105651	0.0141735198127619	ENSG00000112539	C6orf118	Upregulated
ENSG00000112559.15	2185.35043452797	-0.829519829303139	0.250484643886099	-3.31199226208821	0.000926341080857811	0.0189083303672713	ENSG00000112559	MDFI	Downregulated
ENSG00000112578.10	953.804525521016	-0.360886560304946	0.107774163178894	-3.34854121823189	0.000812381958195025	0.0173252297414494	ENSG00000112578	BYSL	Downregulated
ENSG00000112679.14	1436.32036109881	0.29356934764955	0.0777884315709407	3.77393785743309	0.000160690803722263	0.00595588844204211	ENSG00000112679	DUSP22	Upregulated
ENSG00000112715.25	20195.2740727995	-0.862942668760481	0.257549063630644	-3.35107636526172	0.000804981004806929	0.0172532919436281	ENSG00000112715	VEGFA	Downregulated
ENSG00000112742.10	495.369997048468	-0.712892980565126	0.203835943103759	-3.49745755999771	0.000469715442315136	0.0120381526223315	ENSG00000112742	TTK	Downregulated
ENSG00000112812.16	18.9889277490568	1.51927217661589	0.32503918206037	4.68472862033345	2.80331108511646e-06	0.000390280126514073	ENSG00000112812	PRSS16	Upregulated
ENSG00000112877.8	184.574586000281	-0.461956107327599	0.128432462895249	-3.59670486820986	0.000322273781092387	0.00935467504942422	ENSG00000112877	CEP72	Downregulated
ENSG00000112893.9	1589.09128961049	0.53745152468271	0.141924640497482	3.7868711296952	0.000152556169892493	0.00579540061369824	ENSG00000112893	MAN2A1	Upregulated
ENSG00000112981.5	437.952159516999	0.985098228256292	0.217812428849611	4.52269442083426	6.10573588688133e-06	0.000678075890993099	ENSG00000112981	NME5	Upregulated
ENSG00000112984.12	787.452731573922	-0.612533414322269	0.18505370187824	-3.31004674253	0.000932803925007069	0.0190143614489034	ENSG00000112984	KIF20A	Downregulated
ENSG00000113083.15	2049.13113631394	0.798566776892333	0.276797194489507	2.8856743504849	0.0039057605932744	0.0466962645093034	ENSG00000113083	LOX	Upregulated
ENSG00000113140.11	167646.168643617	0.465962340583181	0.150581221421519	3.09442699839124	0.00197193456257446	0.0308036545853396	ENSG00000113140	SPARC	Upregulated
ENSG00000113163.18	1511.23972937912	0.246335292622977	0.0812432839205307	3.03205807807707	0.00242892465453336	0.034897495934186	ENSG00000113163	CERT1	Upregulated
ENSG00000113368.12	2236.38188671862	-0.70219740090113	0.191690881179886	-3.66320802663826	0.000249076094501914	0.00793681901555779	ENSG00000113368	LMNB1	Downregulated
ENSG00000113396.13	72.5033490489716	1.02540212324471	0.302714806907525	3.38962570999972	0.000699881110576413	0.015731585532709	ENSG00000113396	SLC27A6	Upregulated
ENSG00000113441.16	1441.59272959716	0.353103409615983	0.0983151378335433	3.59153374946616	0.000328737594525014	0.00944175935999287	ENSG00000113441	LNPEP	Upregulated
ENSG00000113578.18	7442.69939583207	0.8727139101993	0.188431370417974	4.63152482902281	3.62982457577958e-06	0.0004712648582499	ENSG00000113578	FGF1	Upregulated
ENSG00000113648.16	6266.96103202567	-0.29693090563951	0.0796241401064617	-3.72915851577884	0.00019212027164465	0.0066902084219857	ENSG00000113648	MACROH2A1	Downregulated
ENSG00000113739.10	839.062460859793	-0.844453699254154	0.273392617611025	-3.0894216104979	0.00200546621431784	0.0311110206756094	ENSG00000113739	STC2	Downregulated
ENSG00000113749.7	346.930659870821	0.831054462064697	0.239646208833541	3.46813702287792	0.000524079991103553	0.0129282114324356	ENSG00000113749	HRH2	Upregulated
ENSG00000113758.13	6938.61506399516	-0.436998425853273	0.142919717650253	-3.05764902186211	0.00223080690159351	0.0331482474511314	ENSG00000113758	DBN1	Downregulated
ENSG00000113761.12	828.625962537908	-0.216981295158843	0.0636219563896055	-3.41046317605144	0.000648526409608026	0.0149585110708436	ENSG00000113761	ZNF346	Downregulated
ENSG00000113838.13	792.698247063195	-0.27834965267587	0.0945140044111249	-2.94506544010364	0.00322886363179261	0.0416957260978904	ENSG00000113838	TBCCD1	Downregulated
ENSG00000114346.14	1359.67282952287	-0.497392800325655	0.154424145284217	-3.22096779399023	0.00127758504019165	0.0232594944931066	ENSG00000114346	ECT2	Downregulated
ENSG00000114491.14	1325.75809217068	-0.2231994582097	0.0777496721324645	-2.8707494496465	0.00409499957605079	0.0480957940806435	ENSG00000114491	UMPS	Downregulated
ENSG00000114631.11	3193.85743425978	-0.8037049724046	0.208432725156574	-3.85602730666364	0.000115244620121487	0.00487909652054068	ENSG00000114631	PODXL2	Downregulated
ENSG00000114656.12	71.5827109172999	0.601378708073109	0.20675215278054	2.90817728107735	0.00363542183174909	0.0448478335313359	ENSG00000114656	CFAP92	Upregulated
ENSG00000114698.15	1869.21540995867	0.570994078294794	0.19370939004582	2.94769574330102	0.00320151993688562	0.0415034912700024	ENSG00000114698	PLSCR4	Upregulated
ENSG00000114767.7	1355.13971701691	-0.377948946951207	0.123261392928387	-3.06624151446016	0.00216768144332438	0.0326294819669084	ENSG00000114767	RRP9	Downregulated
ENSG00000114805.18	222.784814053196	0.703231199010399	0.232141738461214	3.02926478679233	0.00245149716468123	0.0349768068662107	ENSG00000114805	PLCH1	Upregulated
ENSG00000114861.23	508.269063035304	0.541134111649921	0.151924381144894	3.56182654668809	0.000368283675392116	0.0102865949823343	ENSG00000114861	FOXP1	Upregulated
ENSG00000114978.18	4738.42696314243	0.348934888752417	0.108980417081465	3.20181122850815	0.00136566460279348	0.0243023460621736	ENSG00000114978	MOB1A	Upregulated
ENSG00000114993.17	3239.471359765	-0.463969665276472	0.158535841227697	-2.92659309805235	0.00342696920555571	0.0433392331501058	ENSG00000114993	RTKN	Downregulated
ENSG00000115009.13	118.806367933262	0.743284948163631	0.325793993514651	3.81347516173567	0.000137026302645309	0.00542049298788862	ENSG00000115009	CCL20	Upregulated
ENSG00000115084.15	2823.16261679461	0.277713414299275	0.0895454149739874	3.10136499085788	0.00192630691520498	0.0304001646591691	ENSG00000115084	SLC35F5	Upregulated
ENSG00000115112.8	552.496740987261	0.912544130777143	0.307155949154078	2.97328331080382	0.00294632360040803	0.0393410809674095	ENSG00000115112	TFCP2L1	Upregulated
ENSG00000115163.15	321.08919816869	-0.608322126781738	0.183507032760673	-3.31499421721559	0.000916450204676694	0.0187920967371262	ENSG00000115163	CENPA	Downregulated
ENSG00000115170.15	1456.74199566859	0.439024360882558	0.131516875349001	3.33815769758137	0.000843358705836001	0.0177791583313531	ENSG00000115170	ACVR1	Upregulated
ENSG00000115255.12	454.979763432632	0.529330300797289	0.159341096870933	3.32195414003029	0.000893893844320786	0.0184851082220405	ENSG00000115255	REEP6	Upregulated
ENSG00000115295.20	897.882820175751	0.41411090307472	0.102583087339819	4.03678476365732	5.41887413121118e-05	0.00299787713698094	ENSG00000115295	CLIP4	Upregulated
ENSG00000115310.18	20165.9326420259	0.358700495871024	0.0904011141304966	3.96787553947799	7.25161860812267e-05	0.00364831852289527	ENSG00000115310	RTN4	Upregulated
ENSG00000115423.19	96.9137068535782	1.45845700374248	0.295327098977986	4.94253452821071	7.71134426515891e-07	0.000169221427153064	ENSG00000115423	DNAH6	Upregulated
ENSG00000115457.10	27803.2603493213	-0.871586050154973	0.195264003717207	-4.4637122896672	8.05517115923175e-06	0.000810517809428067	ENSG00000115457	IGFBP2	Downregulated
ENSG00000115468.12	1905.40404768952	0.770697831923063	0.2136060237474	3.60810595842868	0.000308440527173104	0.00911191054904978	ENSG00000115468	EFHD1	Upregulated
ENSG00000115474.7	3.20913776311739	1.3812530043996	0.350134904229905	4.00818682871819	6.1186708249547e-05	0.0032414901888033	ENSG00000115474	KCNJ13	Upregulated
ENSG00000115486.12	1959.97703822948	0.290051259315664	0.0949219492698064	3.05568232473789	0.00224549031182491	0.0332170828811396	ENSG00000115486	GGCX	Upregulated
ENSG00000115520.8	1251.16626238452	0.361905558227207	0.121515830122252	2.97825742455593	0.00289892396209244	0.0388748814862888	ENSG00000115520	COQ10B	Upregulated
ENSG00000115594.12	915.306580260218	1.0567021463831	0.286644274513721	3.68845653686227	0.000225618556318648	0.00740172036237926	ENSG00000115594	IL1R1	Upregulated
ENSG00000115604.11	47.1293069491013	1.13878957144297	0.267537346767435	4.25697983199976	2.07207039570933e-05	0.00156108117626493	ENSG00000115604	IL18R1	Upregulated
ENSG00000115718.18	26.7425914673422	-0.625264819984096	0.21473708074603	-2.91078678453258	0.00360519943840725	0.0446186803975065	ENSG00000115718	PROC	Downregulated
ENSG00000115758.13	9070.03383843908	-0.662760194059679	0.139721876500074	-4.74342425272567	2.10135539605042e-06	0.000333381701325778	ENSG00000115758	ODC1	Downregulated
ENSG00000115844.11	99.2218076298206	-1.16852514607765	0.323741178920183	-3.61707409514687	0.000297952032722252	0.00892516653464209	ENSG00000115844	DLX2	Downregulated
ENSG00000115884.11	1378.71001530698	0.888983638175589	0.272004023702984	3.26905445888506	0.00107907530586728	0.0208974203918024	ENSG00000115884	SDC1	Upregulated
ENSG00000116005.12	2992.98216340218	0.284057467937019	0.0990104905833538	2.86895900851803	0.00411825167196317	0.048208424943386	ENSG00000116005	PCYOX1	Upregulated
ENSG00000116031.9	26.4452663885954	-1.11253412460577	0.301351805752073	-3.69086216576923	0.000223495227037333	0.00738864871302584	ENSG00000116031	CD207	Downregulated
ENSG00000116035.4	211.756046654381	-0.743051381250411	0.207540693158961	-3.5801321008832	0.000343420548532975	0.00976989103203155	ENSG00000116035	VAX2	Downregulated
ENSG00000116044.16	5453.99599883536	0.247989593268043	0.0851884038960947	2.9110693113845	0.00360194105488887	0.0446186803975065	ENSG00000116044	NFE2L2	Upregulated
ENSG00000116095.11	1033.76047463424	0.301583122751955	0.0845222646314508	3.56808982278951	0.000359593240158812	0.0101053451791584	ENSG00000116095	PLEKHA3	Upregulated
ENSG00000116329.11	79.3583323588376	-0.840679677996897	0.266354147603305	-3.15604578219123	0.00159923756341108	0.026857303387662	ENSG00000116329	OPRD1	Downregulated
ENSG00000116350.17	3954.64188477323	-0.298373874545691	0.0997718413025773	-2.99055408476215	0.00278471810505683	0.0378340608881418	ENSG00000116350	SRSF4	Downregulated
ENSG00000116455.14	1075.07243736029	-0.206060766075725	0.0712117987572251	-2.89364081589228	0.00380803496938617	0.0459307838121658	ENSG00000116455	WDR77	Downregulated
ENSG00000116649.10	4543.02845169583	-0.491528980269092	0.128648999666273	-3.82070025407834	0.000133073305064729	0.00532737390169011	ENSG00000116649	SRM	Downregulated
ENSG00000116670.15	3573.63902136866	-0.74296606780425	0.157010005311229	-4.73197349956257	2.22347446610576e-06	0.000345444983762597	ENSG00000116670	MAD2L2	Downregulated
ENSG00000116690.13	61.8698618811603	3.56549742135138	0.3369427792938	5.13919763076174	2.75914088536187e-07	8.76704087475658e-05	ENSG00000116690	PRG4	Upregulated
ENSG00000116691.11	1651.54223085081	-0.38674729919028	0.121977581459007	-3.17064079384957	0.0015210310224122	0.0259579483250028	ENSG00000116691	MIIP	Downregulated
ENSG00000116809.12	1256.63598423047	-0.401040999364159	0.115514352815249	-3.47175911487235	0.000517060070420936	0.0128026806041055	ENSG00000116809	ZBTB17	Downregulated
ENSG00000116990.11	275.445877897615	-0.67377138195418	0.204952101610864	-3.28755697550998	0.00101060737130507	0.0200284613539872	ENSG00000116990	MYCL	Downregulated
ENSG00000117122.14	266.729998083576	1.24348544218607	0.2946909636265	2.939942250087	0.0032827342470424	0.0420832776389766	ENSG00000117122	MFAP2	Upregulated
ENSG00000117151.13	215.428113490145	0.565118070949463	0.171129691925172	3.30222536322316	0.000959209690048982	0.0193813359542579	ENSG00000117151	CTBS	Upregulated
ENSG00000117152.14	899.37095935261	1.0960179169464	0.299373334597709	3.66419463774599	0.000248118057260108	0.00792488831393701	ENSG00000117152	RGS4	Upregulated
ENSG00000117399.14	1542.38026473338	-0.849571332477909	0.183278215100392	-4.6354756376298	3.56117667313014e-06	0.000468341590104417	ENSG00000117399	CDC20	Downregulated
ENSG00000117411.17	4014.48369676146	-0.302964919195956	0.100875317163309	-3.00336666595721	0.00267010520434036	0.0368445027851568	ENSG00000117411	B4GALT2	Downregulated
ENSG00000117472.10	46.5254495557154	0.627081652480166	0.218012169794643	2.87691673077411	0.00401581550180543	0.0476437112096878	ENSG00000117472	TSPAN1	Upregulated
ENSG00000117501.14	2.3088695826468	0.993576073195712	0.338670186906625	2.91434406437691	0.0035643682847487	0.0443836727996387	ENSG00000117501	MROH9	Upregulated
ENSG00000117586.11	160.876106129406	0.697466772077424	0.213582715000784	3.2655701647914	0.00109243937125206	0.0210657496988916	ENSG00000117586	TNFSF4	Upregulated
ENSG00000117600.12	1757.08711470718	0.745611661262186	0.221970624369169	3.35915645514566	0.000781807913184611	0.0168903465237058	ENSG00000117600	PLPPR4	Upregulated
ENSG00000117620.15	655.058255145902	0.212276929245583	0.0740966202834809	2.86485304346652	0.00417202807273261	0.0484680536187356	ENSG00000117620	SLC35A3	Upregulated
ENSG00000117632.23	12892.0204552685	-0.617588423377271	0.173675868723568	-3.55599859137241	0.000376546093716464	0.0104447128770473	ENSG00000117632	STMN1	Downregulated
ENSG00000117650.13	469.051241932893	-0.772662234730366	0.178474043584172	-4.32928926185478	1.49591340879914e-05	0.00126321313291567	ENSG00000117650	NEK2	Downregulated
ENSG00000117724.13	1962.94260528362	-0.628258518111779	0.215418749194374	-2.91650118613007	0.00353981377215087	0.044151961712955	ENSG00000117724	CENPF	Downregulated
ENSG00000118307.20	127.30576312705	1.20641651653038	0.241591332529226	4.99281484428781	5.95055985003757e-07	0.000142172607514118	ENSG00000118307	DNAI7	Upregulated
ENSG00000118492.17	5.41178949976914	1.74643504717844	0.35250240499988	4.99115934290368	6.00179589936021e-07	0.000142172607514118	ENSG00000118492	ADGB	Upregulated
ENSG00000118690.13	156.368617612058	0.682412057790389	0.145167245524573	4.70047744492252	2.5955392461026e-06	0.000370605925211365	ENSG00000118690	ARMC2	Upregulated
ENSG00000118997.14	221.959796690051	1.0095897342741	0.225658447579621	4.47335342284162	7.70023484640089e-06	0.000793550875644399	ENSG00000118997	DNAH7	Upregulated
ENSG00000119125.17	269.633856042791	0.916937269186701	0.303180423708895	3.02631254672887	0.00247556265826207	0.0351633094779669	ENSG00000119125	GDA	Upregulated
ENSG00000119280.17	3807.07422078629	0.59197607787216	0.201124647398929	2.94334736187855	0.00324683887724699	0.0417963902096951	ENSG00000119280	C1orf198	Upregulated
ENSG00000119314.16	1517.8129356156	0.36096353753559	0.117721597763393	3.06624723558883	0.00216763996368257	0.0326294819669084	ENSG00000119314	PTBP3	Upregulated
ENSG00000119328.12	1140.67168679857	0.383680997403098	0.117238571161145	3.27263694088228	0.00106549243950868	0.0207883731386584	ENSG00000119328	ABITRAM	Upregulated
ENSG00000119537.18	2922.66577131359	0.306640017035346	0.097496132161092	3.1451476279502	0.00166003038643406	0.0275157607170952	ENSG00000119537	KDSR	Upregulated
ENSG00000119636.16	222.283427706797	0.668151073975621	0.124142602119253	5.3816738789417	7.37963720759431e-08	3.75048172321551e-05	ENSG00000119636	BBOF1	Upregulated
ENSG00000119638.14	2947.81258237932	0.360612841326863	0.123556433727953	2.91859302858466	0.00351614941569644	0.0439482035138215	ENSG00000119638	NEK9	Upregulated
ENSG00000119655.11	6404.4038883811	0.685617735124744	0.185703695684008	3.69203152578107	0.000222469879784074	0.00737915856783789	ENSG00000119655	NPC2	Upregulated
ENSG00000119661.15	1236.5045613946	0.354120874191642	0.104808031381174	3.37873602312325	0.000728198941866572	0.0161621356564539	ENSG00000119661	DNAL1	Upregulated
ENSG00000119681.12	1184.40697390188	0.754870303553521	0.251970894666777	2.99614567431567	0.00273415783207278	0.037425034090421	ENSG00000119681	LTBP2	Upregulated
ENSG00000119698.12	74.5969416460326	1.0260989727541	0.262289462253681	3.91200756053664	9.15320455843495e-05	0.00416751539104098	ENSG00000119698	PPP4R4	Upregulated
ENSG00000119703.15	140.023152657649	1.09852547181541	0.187244407937717	5.86574932903735	4.471088447099e-09	5.58606612859431e-06	ENSG00000119703	ZC2HC1C	Upregulated
ENSG00000119729.12	3309.68555493201	0.407508806667862	0.111558883005701	3.65285837234687	0.000259337284913477	0.00818235925034645	ENSG00000119729	RHOQ	Upregulated
ENSG00000119820.11	2644.20136433052	0.235846097883471	0.0777974462331264	3.03153921614221	0.00243310312410059	0.0349035289230676	ENSG00000119820	YIPF4	Upregulated
ENSG00000119866.22	214.113418479733	-0.882532416321424	0.234606719717918	-3.76205244665527	0.00016852469640464	0.0061325400748703	ENSG00000119866	BCL11A	Downregulated
ENSG00000119900.9	4515.90015521381	0.830227795352754	0.1803169056967	4.60431757428038	4.1382057652573e-06	0.000526519728283162	ENSG00000119900	OGFRL1	Upregulated
ENSG00000120049.20	308.042444942204	-1.06528446189352	0.257989650428102	-4.12983660011479	3.63021151132252e-05	0.00229525140186341	ENSG00000120049	KCNIP2	Downregulated
ENSG00000120051.15	20.0836255823007	0.917629393873028	0.246498121899723	3.71857373425358	0.000200350813059768	0.00685789854976842	ENSG00000120051	CFAP58	Upregulated
ENSG00000120075.5	40.3446458146596	1.13480143263386	0.340657155480879	3.34379598295026	0.000826404867307334	0.0175493979789026	ENSG00000120075	HOXB5	Upregulated
ENSG00000120217.14	380.186956096614	1.24799186570156	0.2529790973983	4.93403059964509	8.0549811958538e-07	0.000173761590760918	ENSG00000120217	CD274	Upregulated
ENSG00000120262.10	150.601237677881	1.49668123022185	0.260621211608428	5.74401450682627	9.24578617577289e-09	9.90124637430536e-06	ENSG00000120262	CCDC170	Upregulated
ENSG00000120594.17	2800.08866729225	0.682910558518995	0.176812569096779	3.86237107957873	0.000112291826521819	0.00478957385242782	ENSG00000120594	PLXDC2	Upregulated
ENSG00000120802.14	4153.45149672661	-0.409176987289327	0.140671209227907	-2.9087515450774	0.00362875119480146	0.0448138816211375	ENSG00000120802	TMPO	Downregulated
ENSG00000120805.14	3542.51088709005	0.445660321522135	0.127052931835264	3.50767285856525	0.000452044566461017	0.0117457160531487	ENSG00000120805	ARL1	Upregulated
ENSG00000120820.12	149.073030432854	1.40336130107861	0.258114213211558	3.065410375776	0.00217371514799566	0.0326711021116039	ENSG00000120820	GLT8D2	Upregulated
ENSG00000120915.14	668.662279713773	0.746291960628247	0.204663330767407	3.6464443706479	0.000265894007312357	0.00832237140841443	ENSG00000120915	EPHX2	Upregulated
ENSG00000120925.16	1068.44696282479	0.320787754876071	0.0869384632947127	3.68980948334916	0.000224422058862959	0.00739172750412256	ENSG00000120925	RNF170	Upregulated
ENSG00000120963.12	3044.39104696387	0.291157617757126	0.0849959265079352	3.42554903819116	0.000613558164298893	0.0143283033929146	ENSG00000120963	ZNF706	Upregulated
ENSG00000121064.13	2313.53471598178	0.421134085442802	0.14294636953095	2.94610610896572	0.00321801986811799	0.0416633066322554	ENSG00000121064	SCPEP1	Upregulated
ENSG00000121073.15	2915.35665760023	-0.229418733363397	0.0773220352146663	-2.96705961892201	0.00300662652273979	0.0397439619315267	ENSG00000121073	SLC35B1	Downregulated
ENSG00000121152.10	749.291135473213	-0.740150619348415	0.190045903396617	-3.89460243166582	9.83599211908506e-05	0.00439541316975805	ENSG00000121152	NCAPH	Downregulated
ENSG00000121207.12	346.256957198068	0.881916838198887	0.292620501756218	3.01485287309078	0.00257103939822614	0.0359238659626331	ENSG00000121207	LRAT	Upregulated
ENSG00000121211.8	3.7302269203744	-0.84773668478792	0.28924798831518	-2.9247715428966	0.00344709187612938	0.0434833349273702	ENSG00000121211	MND1	Downregulated
ENSG00000121236.21	118.348339002702	0.768977931525969	0.20030243660165	3.83885017175863	0.000123611828616226	0.00507739819322951	ENSG00000121236	TRIM6	Upregulated
ENSG00000121297.8	1030.84091086072	0.702484809070582	0.193106203592896	3.63777101637846	0.00027500775257729	0.00851870605478309	ENSG00000121297	TSHZ3	Upregulated
ENSG00000121390.19	1670.21909240035	-0.314700080513009	0.0958709747510918	-3.28253917237517	0.00102876691035071	0.0202925614883569	ENSG00000121390	PSPC1	Downregulated
ENSG00000121691.7	2963.73482484547	0.335403225646901	0.109931496752766	3.05102611348794	0.00228060738867502	0.0335629304811183	ENSG00000121691	CAT	Upregulated
ENSG00000121742.19	68.6697453614864	1.13516849415571	0.347508693960332	3.29348041837042	0.000989552341221648	0.0197285418560712	ENSG00000121742	GJB6	Upregulated
ENSG00000121775.18	808.18191393308	-0.327895423313905	0.100615051834731	-3.2588893906843	0.00111849266400439	0.0213625789551809	ENSG00000121775	TMEM39B	Downregulated
ENSG00000121807.6	88.4355345388978	1.31311867675913	0.294077741466751	4.47034192066503	7.80946472076398e-06	0.000793550875644399	ENSG00000121807	CCR2	Upregulated
ENSG00000121957.15	1538.32586126294	-0.434240489650683	0.151575086936549	-2.86485315074609	0.00417202665939326	0.0484680536187356	ENSG00000121957	GPSM2	Downregulated
ENSG00000122025.15	16.0294257370653	1.21905787885619	0.292003209301068	4.17764467894446	2.94543307958201e-05	0.00198469237957903	ENSG00000122025	FLT3	Upregulated
ENSG00000122140.11	1047.38627483546	-0.365955187273601	0.0970143107056641	-3.77216555873834	0.000161836810421775	0.00599095896357647	ENSG00000122140	MRPS2	Downregulated
ENSG00000122359.18	2417.76793528927	0.51101725180264	0.138774018029316	3.68238128270095	0.000231065479151621	0.00753097651343626	ENSG00000122359	ANXA11	Upregulated
ENSG00000122547.11	1542.7341078874	-0.63997264688542	0.177884288540058	-3.59769935430815	0.000321044408754962	0.00934613261797818	ENSG00000122547	EEPD1	Downregulated
ENSG00000122735.16	44.1521811299766	1.46126624138838	0.309679281235858	4.7218967841864	2.33655259005332e-06	0.000353157548027839	ENSG00000122735	DNAI1	Upregulated
ENSG00000122756.15	1600.82448522679	-0.775990857861999	0.262833951598644	-2.95282606450197	0.00314879329090554	0.0410864085412543	ENSG00000122756	CNTFR	Downregulated
ENSG00000122861.16	1735.74434880406	1.00532302931727	0.236319570556594	4.25448912104389	2.09526845820732e-05	0.00157367246561888	ENSG00000122861	PLAU	Upregulated
ENSG00000122870.12	298.253038889251	0.815727939042549	0.255092930469002	3.19802013460874	0.00138374618531711	0.0245077550896241	ENSG00000122870	BICC1	Upregulated
ENSG00000122952.17	813.7351606389	-0.594502109839698	0.171182506941295	-3.47288382688727	0.000514898179366802	0.0127875339353441	ENSG00000122952	ZWINT	Downregulated
ENSG00000123095.6	3060.55353926912	0.678116606706869	0.158603731875054	4.27552703935492	1.90685654764488e-05	0.00147235141905482	ENSG00000123095	BHLHE41	Upregulated
ENSG00000123096.12	1532.27357919646	0.866481274143893	0.173931970804865	4.98175347634912	6.30106767276908e-07	0.000144227110051894	ENSG00000123096	SSPN	Upregulated
ENSG00000123106.10	918.055491163082	0.339720024803845	0.102173159876858	3.32492362964546	0.000884427576748576	0.0183780740740167	ENSG00000123106	CCDC91	Upregulated
ENSG00000123136.15	4215.72931975011	-0.484888193880076	0.123741714093183	-3.91855269947293	8.90822541741067e-05	0.00411273314960871	ENSG00000123136	DDX39A	Downregulated
ENSG00000123144.11	5766.12657102898	-0.350801812050571	0.115680348210153	-3.0325122182213	0.00242527278971567	0.034897495934186	ENSG00000123144	TRIR	Downregulated
ENSG00000123240.17	1945.60815523813	0.397285132809298	0.103715722308301	3.83052037066017	0.000127872546063434	0.00518844153411649	ENSG00000123240	OPTN	Upregulated
ENSG00000123416.15	13638.3670922347	-0.511124027391857	0.137497104967164	-3.71734903064155	0.000201324218271351	0.00688335995993897	ENSG00000123416	TUBA1B	Downregulated
ENSG00000123473.16	473.407073902926	-0.45217847728665	0.136050135797232	-3.32361116429779	0.000888599992136284	0.0184010157211371	ENSG00000123473	STIL	Downregulated
ENSG00000123485.12	688.435799450825	-0.702261172234151	0.189851796113343	-3.69895641180404	0.000216487772038154	0.00726918907565964	ENSG00000123485	HJURP	Downregulated
ENSG00000123737.13	986.944906561421	-0.223762758551073	0.0763378972764095	-2.93121703815779	0.00337636799970393	0.0429713049537871	ENSG00000123737	EXOSC9	Downregulated
ENSG00000123838.11	13.5366763317168	1.11793755121184	0.353514359434455	3.19545763947611	0.00139609275341593	0.0246101359266176	ENSG00000123838	C4BPA	Upregulated
ENSG00000123977.10	8.33543263341324	1.77255342123277	0.27224188326485	3.92282212644952	8.75177646825157e-05	0.00410034402188318	ENSG00000123977	DAW1	Upregulated
ENSG00000124097.7	44.7443884846163	0.473651486637369	0.162371705876781	2.91766118022839	0.00352667328678805	0.0440430231171761	ENSG00000124097	Unknown	Upregulated
ENSG00000124098.10	3169.80499821272	0.286470059880423	0.0978138529858391	2.92871942056734	0.00340361507805589	0.0431786843273592	ENSG00000124098	FAM210B	Upregulated
ENSG00000124107.5	1563.99435170293	0.988577316527619	0.331379018374909	2.99035765801086	0.00278650966209521	0.0378412555334804	ENSG00000124107	SLPI	Upregulated
ENSG00000124120.11	1205.1295417452	0.453103369065961	0.125608117110008	3.60723775285421	0.000309474066797383	0.0091244640048373	ENSG00000124120	TTPAL	Upregulated
ENSG00000124134.9	107.488469312664	0.806919613703169	0.260040074856933	3.10319281279901	0.0019144486750648	0.0302289328708889	ENSG00000124134	KCNS1	Upregulated
ENSG00000124145.6	4775.43836885966	0.86105582414633	0.212488245791586	4.05235994216217	5.07035779222342e-05	0.0028544872617295	ENSG00000124145	SDC4	Upregulated
ENSG00000124159.15	39.0664790020326	-1.22826857525409	0.309700782987964	-3.967217625762	7.27165880195816e-05	0.00364967281886281	ENSG00000124159	MATN4	Downregulated
ENSG00000124198.9	1314.43455817745	0.31690831461079	0.102375385196551	3.09552280423542	0.00196466264836778	0.0307305213934835	ENSG00000124198	ARFGEF2	Upregulated
ENSG00000124201.15	3105.52358585436	0.407027573576521	0.139220884484692	2.92360122955189	0.00346007698040451	0.0435560068251172	ENSG00000124201	ZNFX1	Upregulated
ENSG00000124203.6	13.8754907912563	0.880073949143457	0.271929554719534	3.24301073567571	0.00118273754484584	0.0221652408013765	ENSG00000124203	ZNF831	Upregulated
ENSG00000124209.4	2472.41842890229	0.399359146255914	0.0839085923127269	4.75942882452863	1.94141570536816e-06	0.00031297499959927	ENSG00000124209	RAB22A	Upregulated
ENSG00000124275.15	1307.02747265452	0.275733243770197	0.0963751877560449	2.86103056810717	0.00422266335586894	0.04884898176147	ENSG00000124275	MTRR	Upregulated
ENSG00000124302.13	956.9748831802	-0.992528091721543	0.324659330638531	-3.06263152024641	0.00219400038952271	0.0328442844132993	ENSG00000124302	CHST8	Downregulated
ENSG00000124313.18	969.653971272431	0.638809639989821	0.135541840638618	4.71298748571554	2.4411119401463e-06	0.000362360106560826	ENSG00000124313	IQSEC2	Upregulated
ENSG00000124333.16	2193.31109765259	0.314334536178078	0.101825375966037	3.08699798752473	0.00202188965544613	0.0312668186274122	ENSG00000124333	VAMP7	Upregulated
ENSG00000124343.14	14.9316961055872	0.141240361874031	0.274325519219309	4.42126259825072	9.81258341734514e-06	0.000933248985900572	ENSG00000124343	XG	Upregulated
ENSG00000124374.9	317.639902940224	0.775440809142115	0.255821205269934	3.03141823264212	0.00243407836691113	0.0349035289230676	ENSG00000124374	PAIP2B	Upregulated
ENSG00000124466.9	31.9406209322184	0.743423322349292	0.216197948814908	3.4392691522211	0.00058328700798851	0.0138698342066102	ENSG00000124466	LYPD3	Upregulated
ENSG00000124491.16	6282.74487306468	1.43933222772834	0.332375191780369	4.3537822728408	1.3380860744705e-05	0.00114887802505375	ENSG00000124491	F13A1	Upregulated
ENSG00000124523.16	527.371482715078	0.279665304352015	0.0920784804340342	3.03725283526865	0.00238745109224836	0.0345667411883472	ENSG00000124523	SIRT5	Upregulated
ENSG00000124571.18	2345.5182672555	-0.328438517100382	0.100844287834529	-3.25687784544181	0.00112644897871691	0.0214590677425836	ENSG00000124571	XPO5	Downregulated
ENSG00000124688.14	1024.07291480425	-0.460225754013412	0.135180318757724	-3.40456521876715	0.000662694735063595	0.0151782174406352	ENSG00000124688	MAD2L1BP	Downregulated
ENSG00000124713.6	44.763069297776	-0.567049398706733	0.195737879995028	-2.89640604926906	0.00377463646982264	0.0456933688121243	ENSG00000124713	GNMT	Downregulated
ENSG00000124749.17	95.4917037217169	0.904788851439939	0.292442462993095	3.3813994538346	0.000721176204486333	0.0160418905723462	ENSG00000124749	COL21A1	Upregulated
ENSG00000124766.7	5422.29678088389	-0.667496342752835	0.225245781654487	-2.96349501715071	0.00304166986368818	0.0400370811513125	ENSG00000124766	SOX4	Downregulated
ENSG00000124813.23	309.920033473739	0.864253728340054	0.246882640982755	3.50089071979172	0.000463705947559963	0.0119641262848087	ENSG00000124813	RUNX2	Upregulated
ENSG00000124882.4	70.6679570969702	2.37543659070072	0.348525940475736	5.67376659396216	1.39691432407597e-08	1.26928715173993e-05	ENSG00000124882	EREG	Upregulated
ENSG00000124935.4	29.8669123757389	1.18420728517811	0.327732454727091	3.61795738185013	0.000296937276081163	0.00890787318283458	ENSG00000124935	SCGB1D2	Upregulated
ENSG00000124942.14	7710.86716068063	0.689628090564066	0.199051927006206	3.46460075668689	0.000531019176906947	0.0130577337424802	ENSG00000124942	AHNAK	Upregulated
ENSG00000125319.15	196.240030061822	-0.515466980723657	0.134128667495879	-3.843054131187	0.000121512654181609	0.00501710841391697	ENSG00000125319	HROB	Downregulated
ENSG00000125637.16	560.486742842664	0.600171769238804	0.173314495530381	3.4629649223687	0.000534258039878221	0.0130662788725064	ENSG00000125637	PSD4	Upregulated
ENSG00000125656.11	3518.21635387897	-0.470623335584561	0.136030653867003	-3.45968784145981	0.000540801929539856	0.0131944229920688	ENSG00000125656	CLPP	Downregulated
ENSG00000125812.16	1350.86218108974	0.250591238616568	0.0730840915055732	3.42878328373337	0.000606293440009264	0.0142436944535716	ENSG00000125812	GZF1	Upregulated
ENSG00000125813.13	11.0716964210571	-1.21290421638594	0.351825684549209	-3.47339175107666	0.000513924625459926	0.0127778025658506	ENSG00000125813	PAX1	Downregulated
ENSG00000125827.9	4988.06581788237	0.463928860940777	0.12466099691649	3.72152247831554	0.000198025234248334	0.00680938835887189	ENSG00000125827	TMX4	Upregulated
ENSG00000125864.14	51.2524284072595	1.04233967462889	0.244617564790704	4.2599540580752	2.04468927010985e-05	0.00154823251929909	ENSG00000125864	BFSP1	Upregulated
ENSG00000125868.16	13658.2036847655	0.414155874023236	0.128844713569523	3.21437952532442	0.00130726759654084	0.023684845246089	ENSG00000125868	DSTN	Upregulated
ENSG00000125875.14	2792.91082373838	0.278797546991768	0.0848123897200292	3.28721012436822	0.00101185302331547	0.0200391553641434	ENSG00000125875	TBC1D20	Upregulated
ENSG00000125879.5	2.11092009110945	0.327307184676771	0.358597870485845	-3.68969538032077	0.000224522737056459	0.00739172750412256	ENSG00000125879	OTOR	Upregulated
ENSG00000126016.16	1650.87789176099	0.760284884179053	0.205976718743189	3.69117986346627	0.000223216217432643	0.00738772387088778	ENSG00000126016	AMOT	Upregulated
ENSG00000126457.22	8795.14078575044	-0.613604956373685	0.159661373147504	-3.84317242821664	0.0001214540736301	0.00501710841391697	ENSG00000126457	PRMT1	Downregulated
ENSG00000126602.11	1845.55372553073	-0.33398339226518	0.102433395597873	-3.26047348187497	0.0011122636736278	0.0212971848082792	ENSG00000126602	TRAP1	Downregulated
ENSG00000126733.21	39.1778993578719	0.895705731148098	0.314632967728816	2.84915973440874	0.00438348664784478	0.0499382088908253	ENSG00000126733	DACH2	Upregulated
ENSG00000126787.13	576.270795467835	-0.621005952737025	0.202066836014395	-3.07325710023493	0.00211735981310777	0.0322443037054528	ENSG00000126787	DLGAP5	Downregulated
ENSG00000126803.9	2421.45025247248	0.758561748216215	0.205621686902541	3.6891643561822	0.000224991841377696	0.00739734689003312	ENSG00000126803	HSPA2	Upregulated
ENSG00000126821.8	1088.36458044946	0.407703708361491	0.110924452279205	3.67550521837758	0.000237379188406582	0.00767005922884846	ENSG00000126821	SGPP1	Upregulated
ENSG00000127083.7	67.6233188265204	1.49575450165037	0.338732321761047	4.44834021493712	8.6536387692574e-06	0.000847971759791448	ENSG00000127083	OMD	Upregulated
ENSG00000127252.7	491.538373793435	-1.08759240964431	0.292219818510359	-3.7244106174253	0.000195772058137041	0.00675514978508536	ENSG00000127252	PLAAT1	Downregulated
ENSG00000127423.11	107.163167146312	-0.767854166281759	0.176295317687483	-4.35489566945356	1.33130309499084e-05	0.00114887802505375	ENSG00000127423	AUNIP	Downregulated
ENSG00000127472.11	1793.22614482176	0.86669025617918	0.280830545505875	3.08707130341542	0.00202139103266901	0.0312668186274122	ENSG00000127472	PLA2G5	Upregulated
ENSG00000127530.4	24.5760946186115	0.68232549144472	0.233246610923869	2.92683373807149	0.00342431887314494	0.0433392331501058	ENSG00000127530	OR7C1	Upregulated
ENSG00000127564.17	487.76142655566	-0.82890839566514	0.196358389994774	-4.22133753067272	2.42856966358771e-05	0.00174212108523152	ENSG00000127564	PKMYT1	Downregulated
ENSG00000127586.17	695.965858078805	-0.601136691091357	0.195735450092638	-3.07112951604637	0.00213250627261686	0.0323599193240974	ENSG00000127586	CHTF18	Downregulated
ENSG00000127589.4	171.912904399158	-0.663747890094126	0.128254709307063	-5.17553775947575	2.27255462201803e-07	7.74347162968304e-05	ENSG00000127589	TUBBP1	Downregulated
ENSG00000127870.17	1068.22094824872	0.465963111479436	0.0959189899376225	4.85783568652056	1.18675827992282e-06	0.000221024515673825	ENSG00000127870	RNF6	Upregulated
ENSG00000128050.9	8508.84497210667	0.193357191059005	0.107150748634329	-3.2591844833433	0.00111732985665607	0.0213625789551809	ENSG00000128050	PAICS	Upregulated
ENSG00000128242.13	277.422308951733	-0.923825491313109	0.305737906644769	-3.02398728849879	0.00249466920142383	0.0352959596193936	ENSG00000128242	GAL3ST1	Downregulated
ENSG00000128254.16	27.9653391265906	-0.484242301735458	0.149630544775297	-3.23577618220384	0.00121312464797748	0.0225514833041567	ENSG00000128254	YWHAH-AS1	Downregulated
ENSG00000128274.17	254.338020747634	0.823509021595051	0.234071699546092	3.51853908526218	0.000433929890232146	0.0114436128044071	ENSG00000128274	A4GALT	Upregulated
ENSG00000128309.16	1787.21716264654	-0.426482643728353	0.147028285614113	-2.90069341631114	0.00372337972990985	0.0453996858816243	ENSG00000128309	MPST	Downregulated
ENSG00000128310.3	3.58325703169661	-1.04596794922457	0.286953917484654	-3.61589889051811	0.000299307192859185	0.00893897029669588	ENSG00000128310	GALR3	Downregulated
ENSG00000128606.13	954.339098105615	0.902004643664147	0.256132833504782	3.52203636453249	0.000428245395681213	0.0114103687506962	ENSG00000128606	LRRC17	Upregulated
ENSG00000128609.16	3943.97061073005	0.365166252012349	0.114007382492294	3.20300245581631	0.00136002821268301	0.0242484419156792	ENSG00000128609	NDUFA5	Upregulated
ENSG00000128652.11	134.834113740692	-0.926047938589978	0.305952176940622	-3.02855856601604	0.00245723443617846	0.0350153826711	ENSG00000128652	HOXD3	Downregulated
ENSG00000128791.12	3843.69989795922	0.669379383829824	0.171132658975206	3.91148276296483	9.1731204205004e-05	0.00416751539104098	ENSG00000128791	TWSG1	Upregulated
ENSG00000128918.15	158.507066855227	0.721393659603035	0.246685009591689	2.92438249367544	0.00345140360604105	0.0434833349273702	ENSG00000128918	ALDH1A2	Upregulated
ENSG00000128923.11	1362.1042702091	0.384236069132514	0.125258433476114	3.06752284021608	0.00215840965157845	0.0325659342404877	ENSG00000128923	MINDY2	Upregulated
ENSG00000129038.16	846.294516696019	0.865584973178406	0.277862010181449	3.11602260336505	0.00183308221159339	0.0293459530777511	ENSG00000129038	LOXL1	Upregulated
ENSG00000129116.19	7159.13256030979	0.412459310073375	0.143780902571314	2.86866262452691	0.00412211228814851	0.0482253363090648	ENSG00000129116	PALLD	Upregulated
ENSG00000129151.9	2683.19699438684	0.739852442686887	0.227378550899641	3.25395252752944	0.00113811297075996	0.0215989350811629	ENSG00000129151	BBOX1	Upregulated
ENSG00000129173.13	144.640570486155	-0.578409890946617	0.170372832364331	-3.39487393294436	0.000686602080670881	0.0155262167337227	ENSG00000129173	E2F8	Downregulated
ENSG00000129195.16	1525.87372094944	-1.10211518785258	0.218392812282135	-5.04675102442839	4.49386342589464e-07	0.000121395040383289	ENSG00000129195	PIMREG	Downregulated
ENSG00000129197.14	1293.22093860688	-0.375384888108073	0.118576787108527	-3.16574957544696	0.00154683900910307	0.026264268969636	ENSG00000129197	RPAIN	Downregulated
ENSG00000129214.15	37.4711291942306	0.489248978884846	0.168763669547118	2.89843202151754	0.00375033598344289	0.0455528733716045	ENSG00000129214	SHBG	Upregulated
ENSG00000129245.12	1928.09250841163	-0.299726197294574	0.0990006920091429	-3.02750656414297	0.00246580358657045	0.0350911820328974	ENSG00000129245	FXR2	Downregulated
ENSG00000129295.9	289.696537265939	0.973715582271438	0.185179751947224	5.25774949933568	1.45828973851678e-07	6.0004184305267e-05	ENSG00000129295	DNAAF11	Upregulated
ENSG00000129422.14	2548.05989306809	0.707005587273692	0.184415862291656	3.8337764641603	0.000126190825541816	0.00514807061751206	ENSG00000129422	MTUS1	Upregulated
ENSG00000129451.12	3.1915128851958	0.933017167134247	0.321093139904884	2.88747215538582	0.00388350977548028	0.0464858445579945	ENSG00000129451	KLK10	Upregulated
ENSG00000129566.13	1029.35453293884	0.359799441012355	0.116729063405596	3.08231531717388	0.00205397139187535	0.031519105519643	ENSG00000129566	TEP1	Upregulated
ENSG00000129625.13	8047.50517887267	0.414794848248912	0.100332679502393	4.13419412313272	3.56202306542082e-05	0.00227249492801369	ENSG00000129625	REEP5	Upregulated
ENSG00000129654.8	1893.13738157741	1.24486702544716	0.291988113547589	4.2671902587453	1.9795033096792e-05	0.00151031569314837	ENSG00000129654	FOXJ1	Upregulated
ENSG00000129810.15	188.400221041127	-0.7590278245272	0.20618018809982	-3.68133883265885	0.000232012429616098	0.00754543677010704	ENSG00000129810	SGO1	Downregulated
ENSG00000129951.19	103.155687763648	-1.07271759067169	0.330506600259883	-3.2548571343053	0.00113449420173341	0.0215561908332293	ENSG00000129951	PLPPR3	Downregulated
ENSG00000130037.5	31.1781469155902	0.0768374174061125	0.304627729966839	3.03227083602028	0.0024272131837327	0.034897495934186	ENSG00000130037	KCNA5	Upregulated
ENSG00000130045.16	13.4851647636233	0.934558589406574	0.302036669203109	3.09091176047088	0.00199542923290275	0.0310441560545597	ENSG00000130045	NXNL2	Upregulated
ENSG00000130150.12	1017.8966559496	0.362307354136679	0.102266889183699	3.54273211112615	0.000396004756324857	0.0108080629444141	ENSG00000130150	MOSPD2	Upregulated
ENSG00000130204.13	2820.08411285951	-0.334783786371127	0.109127639333468	-3.06781417510599	0.00215630660494632	0.0325659342404877	ENSG00000130204	TOMM40	Downregulated
ENSG00000130222.11	726.515410626843	-0.926615846309357	0.220719871758579	-4.1982287822328	2.69010785202773e-05	0.00185431917110463	ENSG00000130222	GADD45G	Downregulated
ENSG00000130270.16	101.122958473251	0.691432080211967	0.163366489311471	4.23214289683188	2.31475258140035e-05	0.00168465670274975	ENSG00000130270	ATP8B3	Upregulated
ENSG00000130340.16	1696.67304404927	0.414861062958217	0.113203972699778	3.66471776180714	0.000247611486967784	0.0079238318428271	ENSG00000130340	SNX9	Upregulated
ENSG00000130363.12	573.17023550528	0.424664198372633	0.111342885284433	3.81396737690653	0.000136753528249907	0.00541684880392796	ENSG00000130363	RSPH3	Upregulated
ENSG00000130427.3	17.7360356237733	-0.987551260603789	0.274441674597245	-3.59344979123736	0.00032632855370543	0.00942674535920745	ENSG00000130427	EPO	Downregulated
ENSG00000130635.16	4525.87018670241	1.06378206914767	0.306788440192301	3.47125581764492	0.000518030232261792	0.0128161192362787	ENSG00000130635	COL5A1	Upregulated
ENSG00000130675.15	37.1709400631938	-1.06074244082308	0.34552165844504	-3.08355347760409	0.00204544344213126	0.0314211876945242	ENSG00000130675	MNX1	Downregulated
ENSG00000130695.16	611.458693316756	-0.35356350212957	0.116716165297976	-3.02921093310415	0.0024519342348766	0.0349768068662107	ENSG00000130695	CEP85	Downregulated
ENSG00000130711.5	6.51233753088563	-0.811394563020934	0.253695445485446	-3.18963905129671	0.00142450590370294	0.0248665120041837	ENSG00000130711	PRDM12	Downregulated
ENSG00000130713.16	1265.10775926588	-0.282610358806324	0.0975080281014335	-2.89832079721342	0.00375166636351005	0.0455528733716045	ENSG00000130713	EXOSC2	Downregulated
ENSG00000130725.8	4051.80220746474	-0.311528918579654	0.107308254279185	-2.90312398940178	0.00369460332542794	0.0452728568504115	ENSG00000130725	UBE2M	Downregulated
ENSG00000130726.12	13433.2917241089	-0.51808597680724	0.118101122533603	-4.38679925797986	1.15030862502355e-05	0.00105480134927618	ENSG00000130726	TRIM28	Downregulated
ENSG00000130731.16	2058.95487306669	-0.348680608082421	0.115060244847419	-3.03042371217518	0.00244210872155987	0.0349041936865144	ENSG00000130731	METTL26	Downregulated
ENSG00000130734.10	778.128575042911	-0.511329902999448	0.131585957416012	-3.88586117259473	0.000101967769018565	0.00446986243930076	ENSG00000130734	ATG4D	Downregulated
ENSG00000130748.7	460.468155013017	-0.529762316263277	0.184618132971608	-2.86961262206559	0.00410974947580123	0.0481558569878467	ENSG00000130748	TMEM160	Downregulated
ENSG00000130762.15	54.4703767490516	-0.911712377104503	0.282819369578907	-3.22416591618435	0.00126340176905218	0.0231135460921475	ENSG00000130762	ARHGEF16	Downregulated
ENSG00000130768.15	13.8577932030804	0.698221846701189	0.24364602692745	2.86756316254094	0.0041364622812541	0.0482989959125405	ENSG00000130768	SMPDL3B	Upregulated
ENSG00000130829.18	57.0252598963468	-1.02426869622292	0.306913568360851	-3.34030906889255	0.000836852011479193	0.0176960561101577	ENSG00000130829	DUSP9	Downregulated
ENSG00000130876.11	123.961861240853	1.70800446679882	0.333309833085857	5.16345247679409	2.42436152721316e-07	7.98840443884467e-05	ENSG00000130876	SLC7A10	Upregulated
ENSG00000130962.18	543.712046577075	0.697290903432497	0.176638341273237	3.94752111181272	7.89645567009663e-05	0.00383583735898875	ENSG00000130962	PRRG1	Upregulated
ENSG00000131042.15	328.064197908627	0.906190306265406	0.249582275252926	3.63127384834188	0.000282025730570154	0.00868228083279882	ENSG00000131042	LILRB2	Upregulated
ENSG00000131069.20	1547.98148371088	0.354086907238389	0.115018601910732	3.07849616903754	0.00208048204643738	0.0318281908991964	ENSG00000131069	ACSS2	Upregulated
ENSG00000131116.12	1493.52880440008	-0.533882140456106	0.139783719538821	-3.81933951196418	0.000133809484968813	0.00532838965045133	ENSG00000131116	ZNF428	Downregulated
ENSG00000131153.9	830.183586260513	-0.59268208314632	0.1687141780346	-3.51296082581421	0.000443142807789113	0.0115538678786554	ENSG00000131153	GINS2	Downregulated
ENSG00000131171.13	7724.42686195335	0.414766950192058	0.112623401944159	3.68278045290815	0.000230703838517206	0.0075273717061354	ENSG00000131171	SH3BGRL	Upregulated
ENSG00000131187.10	215.853399194479	-0.8605960504874	0.226449984979365	-3.80017689772938	0.000144592833062642	0.00561608303028927	ENSG00000131187	F12	Downregulated
ENSG00000131351.15	428.117700383182	-0.567105290006561	0.143836893982564	-3.94264585755414	8.05876093987577e-05	0.0038774663883891	ENSG00000131351	HAUS8	Downregulated
ENSG00000131386.19	5497.05611835217	0.584407134725968	0.201888010124647	2.89474691904866	0.00379464335927642	0.0458192231779291	ENSG00000131386	GALNT15	Upregulated
ENSG00000131459.13	2492.04978000555	0.691571143539285	0.236940046419117	2.91888101749964	0.0035129027849726	0.0439259341148472	ENSG00000131459	GFPT2	Upregulated
ENSG00000131462.8	1836.34508095206	-0.379910762447873	0.121543732640638	-3.12571401144193	0.00177373955631993	0.0287489624844612	ENSG00000131462	TUBG1	Downregulated
ENSG00000131470.15	258.864084152274	-0.436256977596383	0.12258837299729	-3.55867748908279	0.000372726875092838	0.0103483475459803	ENSG00000131470	PSMC3IP	Downregulated
ENSG00000131473.17	8204.98551426908	-0.356683021175794	0.119992168356697	-2.97255019695694	0.00295336912648453	0.0393410809674095	ENSG00000131473	ACLY	Downregulated
ENSG00000131584.19	5167.56552489959	-0.746842376676238	0.213401187359392	-3.49978351006637	0.000465636155294508	0.0119743568752194	ENSG00000131584	ACAP3	Downregulated
ENSG00000131591.18	518.346923271534	-0.454217944080787	0.108752420694376	-4.17659730733025	2.95902191825235e-05	0.00198817236291675	ENSG00000131591	C1orf159	Downregulated
ENSG00000131620.17	176.751746782407	0.921628824721436	0.288453201931412	3.19677200304847	0.00138974727697593	0.0245496155258098	ENSG00000131620	ANO1	Upregulated
ENSG00000131652.14	719.738214457651	-0.314430699611025	0.0870805310023111	-3.61080792036907	0.000305244667754585	0.00905317642197946	ENSG00000131652	THOC6	Downregulated
ENSG00000131724.11	4132.06930870765	0.683256691536294	0.156914206799386	4.35434380765544	1.33466100975959e-05	0.00114887802505375	ENSG00000131724	IL13RA1	Upregulated
ENSG00000131725.14	806.190450690216	0.308134054692515	0.103208005797822	2.98552883421487	0.00283088447915547	0.0382188523671665	ENSG00000131725	WDR44	Upregulated
ENSG00000131771.14	1500.4180711562	1.44258647137193	0.307107083065252	4.7068067305867	2.51627260283097e-06	0.000363447588920981	ENSG00000131771	PPP1R1B	Upregulated
ENSG00000131781.13	160.291747669434	0.403153137075411	0.134906211694208	2.98838077119846	0.00280459903002338	0.0380008594284913	ENSG00000131781	FMO5	Upregulated
ENSG00000131951.11	26.3014929739372	1.41571388212353	0.325409215939743	4.36204139734777	1.28854480465702e-05	0.00112556576844237	ENSG00000131951	LRRC9	Upregulated
ENSG00000131969.15	52.427528762358	0.699978197389202	0.191482041977562	3.6554223366936	0.000256758931255275	0.00812121999334326	ENSG00000131969	ABHD12B	Upregulated
ENSG00000132000.13	293.361908055576	1.03378897150527	0.28239464382722	3.66225569303276	0.000250004136934344	0.00794949527675111	ENSG00000132000	PODNL1	Upregulated
ENSG00000132016.11	385.024757354939	-0.591321304176566	0.199124323694317	-2.96945967602456	0.0029832396314675	0.039626684151331	ENSG00000132016	BRME1	Downregulated
ENSG00000132017.10	1448.90273898748	-0.436112571822965	0.116970594825738	-3.728381343532	0.000192713609315275	0.00669584887058925	ENSG00000132017	DCAF15	Downregulated
ENSG00000132182.12	2218.74771433904	-0.612144330213597	0.185001941153513	-3.30886957468004	0.000936734631880052	0.0190427036860497	ENSG00000132182	NUP210	Downregulated
ENSG00000132259.13	11.5667710896667	0.706277349013112	0.241144796784865	2.92288269103319	0.00346807150070403	0.0436186616762372	ENSG00000132259	CNGA4	Upregulated
ENSG00000132294.15	2145.92046104771	0.472004530691048	0.119401405889861	3.95309036105965	7.71482859607926e-05	0.00379888992501873	ENSG00000132294	EFR3A	Upregulated
ENSG00000132386.11	2493.67501757717	1.0798135965353	0.248084788887398	4.35330100734314	1.34102821000104e-05	0.00114887802505375	ENSG00000132386	SERPINF1	Upregulated
ENSG00000132394.11	1100.70250831675	-0.423115070341265	0.0997497776015352	-4.24176279531226	2.21771013468273e-05	0.00163385843706294	ENSG00000132394	EEFSEC	Downregulated
ENSG00000132465.12	222.250474930065	1.91170326125561	0.344162746794523	5.65104562041808	1.59474755958538e-08	1.32829182150466e-05	ENSG00000132465	JCHAIN	Upregulated
ENSG00000132541.11	1328.56654762312	0.631641647829283	0.170950649800873	3.69487474630598	0.000219995208561939	0.00732019246918707	ENSG00000132541	RIDA	Upregulated
ENSG00000132561.14	5706.12776004895	0.634767613383296	0.178905233975873	3.54808012709295	0.000388050150702788	0.0106978513239707	ENSG00000132561	MATN2	Upregulated
ENSG00000132623.16	107.93264718143	0.954899002553144	0.283893598937709	3.36440172066428	0.000767097990458028	0.0167526826248244	ENSG00000132623	ANKEF1	Upregulated
ENSG00000132669.13	2840.99454705494	0.697162794545303	0.149522018340147	4.66261950334803	3.12209679323566e-06	0.000418948966629037	ENSG00000132669	RIN2	Upregulated
ENSG00000132671.6	2.84835413822389	1.15019304656898	0.351841318876014	3.24879657012881	0.00115894328045243	0.0218219956515093	ENSG00000132671	SSTR4	Upregulated
ENSG00000132680.11	1815.36978018623	-0.292785800990223	0.0985566495519864	-2.97071670806207	0.00297105706534249	0.039506494946472	ENSG00000132680	KHDC4	Downregulated
ENSG00000132768.14	1137.90060447609	-0.29392359753996	0.0814455676946866	-3.60882749333276	0.000307584048955682	0.00909758889858392	ENSG00000132768	DPH2	Downregulated
ENSG00000132773.12	529.028707680203	-0.273665568825209	0.0810598973267385	-3.37613774020269	0.000735111071047328	0.0162793984234521	ENSG00000132773	TOE1	Downregulated
ENSG00000132824.14	7189.67820696582	0.396049329461577	0.0864683746753887	4.58027312020543	4.64369116950525e-06	0.000568330937622918	ENSG00000132824	SERINC3	Upregulated
ENSG00000132825.7	317.065422109377	0.564338190524188	0.115133029460021	4.90146550291393	9.51243553187822e-07	0.000196704705980025	ENSG00000132825	PPP1R3D	Upregulated
ENSG00000133055.9	492.824351549381	-1.20115868368547	0.337273062609623	-3.57766903803299	0.000346672020818843	0.00981582676511143	ENSG00000133055	MYBPH	Downregulated
ENSG00000133056.13	870.03318504306	-0.557324192434919	0.188005650396808	-2.96438822465672	0.00303285399935556	0.0399561191435309	ENSG00000133056	PIK3C2B	Downregulated
ENSG00000133067.17	937.841631345571	1.46166308696705	0.334290313035768	4.39877757080975	1.08862329029392e-05	0.00101689624172783	ENSG00000133067	LGR6	Upregulated
ENSG00000133115.12	25.7097691093193	0.37368404625618	0.358224211794423	4.86204538023048	1.16178978554709e-06	0.000219511015606302	ENSG00000133115	STOML3	Upregulated
ENSG00000133119.13	815.026401615699	-0.48664447722143	0.161160648103701	-3.0196061090519	0.00253103616445307	0.0355637860314552	ENSG00000133119	RFC3	Downregulated
ENSG00000133138.20	116.829689806677	0.986920616808935	0.244936469625189	4.02884105841965	5.60524974702336e-05	0.00307511927568216	ENSG00000133138	TBC1D8B	Upregulated
ENSG00000133195.11	681.576475562539	0.411173967249032	0.124543699134355	3.30143342464399	0.000961921602452715	0.0194230432656866	ENSG00000133195	SLC39A11	Upregulated
ENSG00000133216.17	1560.31822258023	-0.608788807963133	0.205491552471482	-2.96261745442612	0.00305035407167729	0.0401156573872147	ENSG00000133216	EPHB2	Downregulated
ENSG00000133316.15	776.469485587303	-0.338384061967206	0.0912720007830626	-3.70742200142619	0.00020937987512536	0.00709700183834628	ENSG00000133316	WDR74	Downregulated
ENSG00000133321.11	3103.31068840028	0.711772483723924	0.244139614502454	2.91561835043874	0.00354984442518739	0.0442506289829298	ENSG00000133321	PLAAT4	Upregulated
ENSG00000133488.15	5.07066009717164	1.0149002501733	0.321484473666022	3.14442046549008	0.00166416141082185	0.027553771343729	ENSG00000133488	SEC14L4	Upregulated
ENSG00000133574.10	1256.72535008685	0.533005788983559	0.17737179041638	3.00507899336347	0.00265511883611284	0.0366714593739491	ENSG00000133574	GIMAP4	Upregulated
ENSG00000133640.20	58.49676362032	2.09826011795662	0.320404243559162	6.57711228257846	4.79672558539538e-11	1.59810907420089e-07	ENSG00000133640	LRRIQ1	Upregulated
ENSG00000133665.13	22.4257288107099	1.33651677276073	0.33655207977228	3.98388720721898	6.77970608946789e-05	0.00350115054220831	ENSG00000133665	DYDC2	Upregulated
ENSG00000133800.9	773.843649862027	1.42171965829181	0.330012986341557	4.32834200027399	1.50236052150572e-05	0.00126321313291567	ENSG00000133800	LYVE1	Upregulated
ENSG00000133816.17	849.476223752661	0.714171736429292	0.230135226563405	3.10342060053146	0.00191297557862722	0.0302289328708889	ENSG00000133816	MICAL2	Upregulated
ENSG00000133818.14	758.090447477	0.523949183093893	0.150488703661509	3.48168113675028	0.000498276647740537	0.012523742902347	ENSG00000133818	RRAS2	Upregulated
ENSG00000133872.14	19812.6733083929	0.281487049936687	0.0921002026930824	3.05631240675992	0.00224077649078541	0.0331637132656468	ENSG00000133872	SARAF	Upregulated
ENSG00000133874.2	801.925190648461	-0.551198955358076	0.183059837857756	-3.01105316881313	0.00260343261605343	0.0362171121610796	ENSG00000133874	RNF122	Downregulated
ENSG00000133961.20	1876.21235006951	0.286227461338609	0.0869966369944599	3.29008563702082	0.0010015689559632	0.0198756089639686	ENSG00000133961	NUMB	Upregulated
ENSG00000134020.8	88.4159212542288	1.03676257961706	0.243199198250368	4.26346397604345	2.01281963384841e-05	0.00153183748022702	ENSG00000134020	PEBP4	Upregulated
ENSG00000134042.14	1301.35941782224	0.932929440525387	0.210346532036269	4.43536859759664	9.1914883450989e-06	0.000894827201388931	ENSG00000134042	MRO	Upregulated
ENSG00000134057.15	2361.45527932254	-0.724572072053394	0.178781396962692	-4.05287064945299	5.05929784479548e-05	0.0028544872617295	ENSG00000134057	CCNB1	Downregulated
ENSG00000134108.14	5483.61696497982	0.244606154405449	0.0857801863873733	2.85154467858017	0.0043507371548739	0.0497736946161365	ENSG00000134108	ARL8B	Upregulated
ENSG00000134245.18	213.95668305616	0.918788630733616	0.216895937914709	4.23574511107331	2.27795062256839e-05	0.00167003299309812	ENSG00000134245	WNT2B	Upregulated
ENSG00000134324.12	1442.48304164218	0.405702228030751	0.112303772984732	3.61250750991394	0.000303250321254133	0.00902975261450366	ENSG00000134324	LPIN1	Upregulated
ENSG00000134460.18	312.544661004383	1.44797342186353	0.333224976804616	4.36961456266848	1.24466029443129e-05	0.00111201239961154	ENSG00000134460	IL2RA	Upregulated
ENSG00000134533.6	139.693017423089	1.08501787681516	0.257539539606321	4.21389802462737	2.51000647692069e-05	0.00177831883966851	ENSG00000134533	RERG	Upregulated
ENSG00000134548.11	198.88264725393	1.29941908714329	0.301739080720067	4.31259288583825	1.6135106010592e-05	0.00132188839816284	ENSG00000134548	SPX	Upregulated
ENSG00000134594.5	451.161026001333	-0.862588155008718	0.273164996016212	-3.15850204848471	0.00158582194846906	0.0266995650752147	ENSG00000134594	RAB33A	Downregulated
ENSG00000134602.16	67.1919594559618	0.708135371394465	0.240617512306343	2.94334432508008	0.00324687073004972	0.0417963902096951	ENSG00000134602	STK26	Upregulated
ENSG00000134690.11	808.961310848897	-0.747152475079327	0.184185317828371	-4.05657488199857	4.97976017973649e-05	0.00282266700647488	ENSG00000134690	CDCA8	Downregulated
ENSG00000134853.12	6101.10936725822	-0.625558195338792	0.309457058259071	-3.49529511156515	0.000473537861382778	0.0120842832115426	ENSG00000134853	PDGFRA	Downregulated
ENSG00000134986.14	390.732274906742	-0.506894871771947	0.141003333957797	-3.59486666521312	0.000324557753995846	0.00939369136444541	ENSG00000134986	NREP	Downregulated
ENSG00000135046.14	16018.4855731412	0.789986787094881	0.218149516809594	3.6214252798819	0.000292984429466944	0.00887387688643061	ENSG00000135046	ANXA1	Upregulated
ENSG00000135083.16	233.001950567578	-0.484099411787445	0.157589957316335	-3.07218520816969	0.00212497833258803	0.0322947163216686	ENSG00000135083	CCNJL	Downregulated
ENSG00000135205.15	442.651655503585	0.867421534031626	0.22309328377689	3.88804040025109	0.000101056808719362	0.00444991676546546	ENSG00000135205	CCDC146	Upregulated
ENSG00000135218.19	295.757143729977	-0.1303217949956	0.273456891687763	3.09924573573725	0.00194014028167277	0.0305862809389894	ENSG00000135218	CD36	Downregulated
ENSG00000135272.12	1286.03442146342	0.828535032507617	0.231334196382241	3.58170133016669	0.000341363921096861	0.00972984522251841	ENSG00000135272	MDFIC	Upregulated
ENSG00000135338.14	341.864754924289	0.385042962318079	0.125059912720477	3.07878557783008	0.00207846217460744	0.0318135213402777	ENSG00000135338	LCA5	Upregulated
ENSG00000135373.13	20.6209082830823	0.817110338853353	0.242783821689474	3.36360279202136	0.00076932180718307	0.01675990815891	ENSG00000135373	EHF	Upregulated
ENSG00000135437.10	105.398692471202	0.599955522252646	0.196588029400941	3.05139633589064	0.0022777968739593	0.0335625254376755	ENSG00000135437	RDH5	Upregulated
ENSG00000135447.17	196.390917192353	1.03846618359912	0.313756005922662	3.3137382128562	0.000920576534783183	0.0188162831598321	ENSG00000135447	PPP1R1A	Upregulated
ENSG00000135451.13	615.636507447291	-0.903680706557533	0.193831795487601	-4.66211795541841	3.12971714273485e-06	0.000418948966629037	ENSG00000135451	TROAP	Downregulated
ENSG00000135476.12	525.676703506182	-0.708535694656941	0.191692757351649	-3.69616451640811	0.000218881165141462	0.00730050248806087	ENSG00000135476	ESPL1	Downregulated
ENSG00000135525.18	674.864133752547	0.625310556943652	0.172087945528632	3.63366366983862	0.000279425056001046	0.00861991800842733	ENSG00000135525	MAP7	Upregulated
ENSG00000135535.17	9209.79448422976	0.486362079315532	0.14621994398169	3.32623882512875	0.000880264706864276	0.0183169585255554	ENSG00000135535	CD164	Upregulated
ENSG00000135622.13	613.372216664859	0.589553968503992	0.197805874831117	2.98043686338849	0.00287837566213329	0.0386685009986859	ENSG00000135622	SEMA4F	Upregulated
ENSG00000135625.8	24.3739264979899	1.09126899071063	0.343400291065608	3.18942445827972	0.00142556391979963	0.0248665120041837	ENSG00000135625	EGR4	Upregulated
ENSG00000135709.12	1248.86749257528	0.491843320688442	0.162704997663983	3.0229164862591	0.0025035132237012	0.035359323604654	ENSG00000135709	KIAA0513	Upregulated
ENSG00000135951.16	120.148396818978	0.419215124394426	0.128207490092649	3.26966262215779	0.00107675824491881	0.0208915824049291	ENSG00000135951	TSGA10	Upregulated
ENSG00000135968.21	943.174242470103	0.421287967807498	0.0844385394045467	4.98924333773372	6.06162520631767e-07	0.000142172607514118	ENSG00000135968	GCC2	Upregulated
ENSG00000136040.9	1121.88319092885	0.46621275956573	0.161355623939149	2.88936226577444	0.00386024074617016	0.0463367969471226	ENSG00000136040	PLXNC1	Upregulated
ENSG00000136044.12	3155.6239181683	0.361802398506666	0.0743403506465307	4.86682303073192	1.13406492264439e-06	0.000218816175877592	ENSG00000136044	APPL2	Upregulated
ENSG00000136052.9	549.107412162141	0.395779541261146	0.131946278460762	2.99950219103132	0.00270421178731231	0.0371465744267084	ENSG00000136052	SLC41A2	Upregulated
ENSG00000136108.15	2033.24395697657	-0.571741878810583	0.154316205918128	-3.70499012086684	0.000211398971822289	0.00714266162224165	ENSG00000136108	CKAP2	Downregulated
ENSG00000136147.18	1003.38977695913	0.551426431963949	0.16437053402174	3.35478246101186	0.000794274184747132	0.0170481828415481	ENSG00000136147	PHF11	Upregulated
ENSG00000136156.15	32251.5396106172	0.494298871373049	0.140356793537625	3.52173242314647	0.000428736651005868	0.0114103687506962	ENSG00000136156	ITM2B	Upregulated
ENSG00000136231.14	508.697563765723	-1.02475499567854	0.235193427872585	-4.35718626209968	1.31745147523408e-05	0.00114172781748249	ENSG00000136231	IGF2BP3	Downregulated
ENSG00000136436.15	3407.87838689883	0.303754428880454	0.0885932561063235	3.42864164724155	0.000606609898856461	0.0142436944535716	ENSG00000136436	CALCOCO2	Upregulated
ENSG00000136478.8	2398.87239966319	0.35206340392538	0.102290041364374	3.44180365387149	0.000577849512934885	0.0137946633110678	ENSG00000136478	TEX2	Upregulated
ENSG00000136492.9	255.269078339915	-0.537876772571205	0.180426049299061	-2.98111271965564	0.00287203057997613	0.0386178640989168	ENSG00000136492	BRIP1	Downregulated
ENSG00000136504.13	3306.10324637867	-0.393395248270685	0.121716909708672	-3.23204206826667	0.00122908960069162	0.0227355038104493	ENSG00000136504	KAT7	Downregulated
ENSG00000136527.18	5771.89951240621	-0.323222453676539	0.0741350365247289	-4.35991557151755	1.30112635128498e-05	0.00113084851139942	ENSG00000136527	TRA2B	Downregulated
ENSG00000136541.15	1212.31567261958	0.887905114678688	0.301557235738348	2.9462570907814	0.00321644939794382	0.0416610087245553	ENSG00000136541	ERMN	Upregulated
ENSG00000136542.9	262.68426498049	1.46599968202145	0.301860591033642	4.86480262154197	1.14571084251399e-06	0.000218816175877592	ENSG00000136542	GALNT5	Upregulated
ENSG00000136634.7	53.1150885037985	0.916456413769576	0.285784272361369	3.20864890398465	0.00133360233328209	0.0240014674943265	ENSG00000136634	IL10	Upregulated
ENSG00000136754.18	2517.8306087904	0.239874462509297	0.0781721947150558	3.06853577878918	0.00215110568221464	0.0325243296405847	ENSG00000136754	ABI1	Upregulated
ENSG00000136869.16	1538.85785684468	0.523950049733706	0.170427879009957	3.07432007672087	0.0021098294055914	0.0321622952347016	ENSG00000136869	TLR4	Upregulated
ENSG00000136918.8	128.703739104503	1.53825811641999	0.328127458379133	4.70904667370804	2.48878081909531e-06	0.000363447588920981	ENSG00000136918	WDR38	Upregulated
ENSG00000137098.14	185.099870541344	0.824117144920438	0.248164070508056	3.32074316652933	0.000897781128204457	0.0185526996066235	ENSG00000137098	SPAG8	Upregulated
ENSG00000137135.18	115.223738239524	-0.599391581150006	0.169181442995493	-3.54264642326894	0.000396133439249996	0.0108080629444141	ENSG00000137135	ARHGEF39	Downregulated
ENSG00000137218.10	356.327887541525	-0.342710469353231	0.115419081106057	-2.96922430178878	0.0029855258278814	0.039626684151331	ENSG00000137218	FRS3	Downregulated
ENSG00000137221.14	1502.87613609354	-0.324267628935404	0.111091558884631	-2.91890635308027	0.00351261729596945	0.0439259341148472	ENSG00000137221	TJAP1	Downregulated
ENSG00000137261.14	190.9023599684	0.823009616651252	0.24370798984979	3.37719972761563	0.000732278568491068	0.0162286569668919	ENSG00000137261	KIAA0319	Upregulated
ENSG00000137265.15	22.1063044631254	0.857905539233798	0.272663623740116	3.14647954456047	0.00165248820096952	0.0274666622539196	ENSG00000137265	IRF4	Upregulated
ENSG00000137343.18	2554.34302834453	-0.517513347200133	0.156362341421965	-3.30970440362746	0.000933945457590345	0.0190246973816892	ENSG00000137343	ATAT1	Downregulated
ENSG00000137404.14	1179.44390027566	-0.426546957947304	0.13890479000059	-3.07081769403355	0.0021347344897935	0.0323609775917382	ENSG00000137404	NRM	Downregulated
ENSG00000137460.9	311.317747155346	-0.669947593332864	0.201248435089515	-3.328733447078	0.000872418566485305	0.0182042245762435	ENSG00000137460	FHDC1	Downregulated
ENSG00000137473.18	35.2007728428054	1.59272227272792	0.31207648008601	5.11161149771194	3.19422206906047e-07	9.57787487407783e-05	ENSG00000137473	TTC29	Upregulated
ENSG00000137502.10	1390.59325031663	0.509519943143399	0.122925997964662	4.14491659569519	3.39937416360001e-05	0.00219204804936658	ENSG00000137502	RAB30	Upregulated
ENSG00000137558.9	159.795531100306	0.856243849727378	0.29766568569096	2.87817261644731	0.00399986207313394	0.0475370052568059	ENSG00000137558	PI15	Upregulated
ENSG00000137573.14	1677.9255789021	1.02168749907129	0.323270806689607	3.16622198175955	0.00154432892765221	0.0262509653603467	ENSG00000137573	SULF1	Upregulated
ENSG00000137642.13	5977.59574411279	0.456620699705004	0.155488596074792	2.93668267377245	0.00331743371887525	0.0423831487262353	ENSG00000137642	SORL1	Upregulated
ENSG00000137656.12	880.543835146024	-0.25713472311401	0.0681989854727585	-3.77034333010244	0.000163023118454161	0.00600521892733173	ENSG00000137656	BUD13	Downregulated
ENSG00000137691.13	175.694950311721	0.955089694550043	0.295827364934486	3.22983829622854	0.00123860250343601	0.0228691478236015	ENSG00000137691	CFAP300	Upregulated
ENSG00000137707.13	1.82778310870176	1.25981088070821	0.332193571424405	3.75933684019422	0.000170364338734691	0.00618447299874056	ENSG00000137707	BTG4	Upregulated
ENSG00000137726.17	5654.05278917857	-0.667000850930025	0.214045452145267	-3.11622694044016	0.00183181240725456	0.0293412900809444	ENSG00000137726	FXYD6	Downregulated
ENSG00000137727.12	463.087031739529	0.621463473354674	0.186437025424916	3.33319079641353	0.000858560434251057	0.0179901709441076	ENSG00000137727	ARHGAP20	Upregulated
ENSG00000137745.12	130.585714217426	2.38078300970984	0.359139324667497	5.21013965394243	1.88698539702742e-07	6.81701893130931e-05	ENSG00000137745	MMP13	Upregulated
ENSG00000137801.11	4471.95786729637	1.35705090314028	0.305025857151129	4.45643431519739	8.33341185760567e-06	0.000830157324087395	ENSG00000137801	THBS1	Upregulated
ENSG00000137809.17	414.866945454709	0.816891552089534	0.249154579477671	3.27897864075337	0.00104183521031738	0.0204714474320883	ENSG00000137809	ITGA11	Upregulated
ENSG00000137812.20	500.754146716608	-0.653457111104355	0.205837128068773	-3.1746435549431	0.00150020662625795	0.0257343796844077	ENSG00000137812	KNL1	Downregulated
ENSG00000137868.19	397.815969069561	1.23073786137241	0.315241843678868	3.91179353692014	9.16132173415099e-05	0.00416751539104098	ENSG00000137868	STRA6	Upregulated
ENSG00000137960.6	27.3019741038848	1.0116558823611	0.2540038220071	3.9829221407182	6.80730620679488e-05	0.00350115054220831	ENSG00000137960	GIPC2	Upregulated
ENSG00000137975.8	8.12410198312435	-0.135867223527172	0.307761230870933	2.85899561792372	0.00424984655375745	0.0489744999671088	ENSG00000137975	CLCA2	Downregulated
ENSG00000138061.12	1195.7187459785	1.26890900458323	0.312354669562952	4.07009882111335	4.69931998039488e-05	0.00267987033906079	ENSG00000138061	CYP1B1	Upregulated
ENSG00000138092.11	694.42253775616	-0.439638898629316	0.132567269388155	-3.31634883769009	0.000912019107717758	0.0187435866654674	ENSG00000138092	CENPO	Downregulated
ENSG00000138115.14	18.3734311333432	0.917094579743794	0.31922146934566	2.87736664748617	0.00401009361254919	0.0476208542464505	ENSG00000138115	CYP2C8	Upregulated
ENSG00000138160.7	778.481721075025	-0.629447446801266	0.187167108941114	-3.36302799066066	0.000770925466514442	0.016763016761012	ENSG00000138160	KIF11	Downregulated
ENSG00000138346.15	165.493434658948	-0.537847246552318	0.170735778313054	-3.1500534169052	0.00163240612949721	0.0272082811522923	ENSG00000138346	DNA2	Downregulated
ENSG00000138356.14	230.448582858516	0.869191682659997	0.267655370199191	3.24829270073133	0.00116099772337382	0.0218285911914832	ENSG00000138356	AOX1	Upregulated
ENSG00000138378.19	38.022499552311	0.667690141429095	0.22040454432743	3.03060931437301	0.00244060822040957	0.0349041936865144	ENSG00000138378	STAT4	Upregulated
ENSG00000138400.13	251.604052512358	0.808435208288954	0.206909103206034	3.90705148412153	9.34292517881182e-05	0.00423183703152073	ENSG00000138400	MDH1B	Upregulated
ENSG00000138463.9	894.573745877775	0.337875948297168	0.118067975343351	2.8617153207046	0.00421355184244109	0.0487812169867166	ENSG00000138463	SLC49A4	Upregulated
ENSG00000138606.19	526.427043263612	-0.678075537557869	0.177618450172708	-3.81758632747855	0.000134763639127481	0.00535926753214524	ENSG00000138606	SHF	Downregulated
ENSG00000138615.6	78.8455573257397	3.16457815322884	0.271597086643881	3.83218771294348	0.000127008768915723	0.00516737847481406	ENSG00000138615	CILP	Upregulated
ENSG00000138639.18	330.64297914218	0.700895791367434	0.193486840410431	3.6225149132154	0.000291752634924044	0.00885445623299337	ENSG00000138639	ARHGAP24	Upregulated
ENSG00000138660.12	749.109190286671	0.319461122457136	0.0901440054067419	3.54387710193258	0.000394288994151473	0.0108080629444141	ENSG00000138660	AP1AR	Upregulated
ENSG00000138668.19	6965.08608461138	-0.33393608790278	0.103599358040876	-3.22334000421385	0.00126705059528091	0.0231492609863317	ENSG00000138668	HNRNPD	Downregulated
ENSG00000138678.11	81.3466075537527	1.02734550831641	0.257069304631546	3.99621738271182	6.43626365277366e-05	0.00336180163395922	ENSG00000138678	GPAT3	Upregulated
ENSG00000138756.18	531.416093678093	0.508119190901424	0.142743544087683	3.55961111169094	0.000371404370586216	0.0103307607161667	ENSG00000138756	BMP2K	Upregulated
ENSG00000138769.11	56.3287339242641	0.96564029922501	0.259971719402934	3.71358669278419	0.000204342420294663	0.00693907981034594	ENSG00000138769	CDKL2	Upregulated
ENSG00000138814.17	2834.37492710255	0.310102967692634	0.0789796176580141	3.92635926129011	8.62413151647514e-05	0.00405956960002366	ENSG00000138814	PPP3CA	Upregulated
ENSG00000139132.14	602.68299868165	0.401862420374023	0.129991994538565	3.09141246250622	0.00199206709073322	0.0310135678689696	ENSG00000139132	FGD4	Upregulated
ENSG00000139154.16	1076.95979597798	0.319437997324124	0.108785819029374	2.93639250313485	0.00332053883565639	0.0423866994411055	ENSG00000139154	AEBP2	Upregulated
ENSG00000139160.13	176.706768225011	0.349930807604966	0.0918420072963289	3.80997835692635	0.000138978957704501	0.00547606313635936	ENSG00000139160	ETFBKMT	Upregulated
ENSG00000139178.11	1839.42844332488	0.556082257038796	0.194796516434001	2.85469770843563	0.0043077809776761	0.0494331468104163	ENSG00000139178	C1RL	Upregulated
ENSG00000139211.7	444.066343526023	0.767652531126317	0.249790393759503	3.07342183756286	0.00211619115851692	0.0322428820569766	ENSG00000139211	AMIGO2	Upregulated
ENSG00000139263.12	427.308317520112	0.788791678790795	0.237669504563214	3.31885559875095	0.000903871569577203	0.0186054969396105	ENSG00000139263	LRIG3	Upregulated
ENSG00000139266.6	1330.6238910034	-0.0646633082682419	0.102163177707711	-3.12428583537262	0.00178237219801952	0.0288421102847358	ENSG00000139266	MARCHF9	Downregulated
ENSG00000139278.10	1781.52996861389	0.672935766765802	0.218846353478909	3.07499867579884	0.00210503488288666	0.0321097080652958	ENSG00000139278	GLIPR1	Upregulated
ENSG00000139291.14	1481.21318192871	0.393487857072806	0.117089458182243	3.36058816479579	0.000777767030618319	0.0168385158217258	ENSG00000139291	TMEM19	Upregulated
ENSG00000139329.5	1946.10277885867	2.04802254156231	0.306567995202759	4.56885316101455	4.90400193004398e-06	0.000584473807375554	ENSG00000139329	LUM	Upregulated
ENSG00000139508.15	597.19041476921	0.417433657246129	0.12805328079178	3.25989083415423	0.00111455103218413	0.0213272576260633	ENSG00000139508	SLC46A3	Upregulated
ENSG00000139537.11	216.415825427886	1.00901539885183	0.215896698871645	4.67311027958867	2.96672364528762e-06	0.000406197299104791	ENSG00000139537	CCDC65	Upregulated
ENSG00000139597.18	688.495207997717	0.424220714137594	0.14197861349203	2.98790653213717	0.00280895444121198	0.0380426824389076	ENSG00000139597	N4BP2L1	Upregulated
ENSG00000139722.7	2035.15705249658	-0.465393520832961	0.122572134488262	-3.79688621516833	0.000146525003599053	0.00566909965537754	ENSG00000139722	VPS37B	Downregulated
ENSG00000139793.18	1837.94540420522	0.595010304580325	0.112739882922126	5.27771522784223	1.30804528738631e-07	5.68430984670704e-05	ENSG00000139793	MBNL2	Upregulated
ENSG00000139988.10	25.5097856591089	0.621803700447148	0.207355493481375	2.99791174358533	0.00271836382217104	0.0372614066212702	ENSG00000139988	RDH12	Upregulated
ENSG00000140044.13	893.185489326267	0.355096438842917	0.122354669044467	2.90222595604904	0.0037052118205523	0.0453287541571851	ENSG00000140044	JDP2	Upregulated
ENSG00000140057.9	67.3847664971653	1.93199299778925	0.288343469092025	6.70488138266305	2.01570036816659e-11	7.55509694243438e-08	ENSG00000140057	AK7	Upregulated
ENSG00000140090.18	305.437885726625	1.10408687502131	0.283727401751011	3.89314638213707	9.89524019948684e-05	0.0044087485495039	ENSG00000140090	SLC24A4	Upregulated
ENSG00000140092.14	2207.62381440893	0.720500056060376	0.215453242750795	3.34419803106197	0.000825208101824233	0.0175468441958739	ENSG00000140092	FBLN5	Upregulated
ENSG00000140284.11	9.10682862942098	0.906774486469955	0.261320470871275	3.47260544987875	0.000515432482124924	0.0127875339353441	ENSG00000140284	SLC27A2	Upregulated
ENSG00000140299.13	2095.91699624985	0.295483166314112	0.0852224882162916	3.46719660256709	0.000525917074872404	0.0129471457225361	ENSG00000140299	BNIP2	Upregulated
ENSG00000140350.15	4864.54020049466	-0.304875240945821	0.100403623538676	-3.0364960361431	0.00239345255683218	0.0345828925019521	ENSG00000140350	ANP32A	Downregulated
ENSG00000140451.13	280.579057834243	-0.786775782654602	0.223000164411472	-3.5279867304088	0.000418733147152005	0.0112551609829394	ENSG00000140451	PIF1	Downregulated
ENSG00000140455.17	649.37005214327	-0.303315966859461	0.094999436037946	-3.19279604804166	0.00140902427317258	0.0247681380307439	ENSG00000140455	USP3	Downregulated
ENSG00000140459.18	48.4499004388035	0.865736793990677	0.293174916098041	2.9541000315194	0.00313582343188715	0.0409349872029326	ENSG00000140459	CYP11A1	Upregulated
ENSG00000140481.15	16.4305656876418	2.44475990134376	0.325257578189784	4.32088888877227	1.55401915365744e-05	0.00128367119345505	ENSG00000140481	CCDC33	Upregulated
ENSG00000140525.19	1267.64640247481	-0.692649925402599	0.175842797564977	-3.93902722957003	8.18126456869541e-05	0.00391252341455075	ENSG00000140525	FANCI	Downregulated
ENSG00000140527.15	56.6292847156299	0.792686451882829	0.236186848591045	3.3549064994696	0.000793918136997452	0.0170481828415481	ENSG00000140527	WDR93	Upregulated
ENSG00000140534.14	246.386563271495	-0.614056554957707	0.20721610624717	-2.9632330215998	0.00304426016197124	0.040053594101232	ENSG00000140534	TICRR	Downregulated
ENSG00000140795.13	39.0964478177425	1.18708370461752	0.27202497601053	4.36256000727788	1.28549310912737e-05	0.00112556576844237	ENSG00000140795	MYLK3	Upregulated
ENSG00000140937.14	4555.51755882752	0.61875189519169	0.172860405725164	3.5794949059991	0.000344258958595699	0.00977634911378711	ENSG00000140937	CDH11	Upregulated
ENSG00000141232.5	1794.8565867303	0.490013970003114	0.119863710451884	4.08808334633382	4.34951895048792e-05	0.00258258070753228	ENSG00000141232	TOB1	Upregulated
ENSG00000141294.10	135.201553820582	0.683492107941155	0.231594242622288	2.95069432071397	0.00317060531963094	0.0412991314114395	ENSG00000141294	LRRC46	Upregulated
ENSG00000141337.12	298.084911480769	0.389666037329781	0.132957061940379	2.93070002539386	0.00338199185450844	0.0430246184800321	ENSG00000141337	ARSG	Upregulated
ENSG00000141367.12	17642.463490132	0.207897027163224	0.0724120101238266	2.87102888928613	0.00409138131813911	0.048090971706939	ENSG00000141367	CLTC	Upregulated
ENSG00000141448.11	16.7766038284313	1.02177152617569	0.348400710064935	2.94830234995926	0.00319524389099241	0.0414579783952434	ENSG00000141448	GATA6	Upregulated
ENSG00000141469.18	1093.5601546745	1.79705281879877	0.320388025342277	5.63782671571095	1.7220966698228e-08	1.39559644985504e-05	ENSG00000141469	SLC14A1	Upregulated
ENSG00000141519.15	577.048154236693	0.638336783529275	0.208260137723806	3.06502955920758	0.00217648485013924	0.0326799690693165	ENSG00000141519	CCDC40	Upregulated
ENSG00000141562.18	2531.90839441879	-0.359933077175755	0.0963985622676954	-3.73379498481004	0.000188616047198923	0.00661697141429441	ENSG00000141562	NARF	Downregulated
ENSG00000141570.11	505.11153351092	-0.483647422289342	0.131253810206691	-3.68476795928772	0.000228911088843252	0.00748516793780253	ENSG00000141570	CBX8	Downregulated
ENSG00000141582.15	1318.44155808173	-0.382230197464138	0.118992922349773	-3.21219351369341	0.00131725614582461	0.0238370099773995	ENSG00000141582	CBX4	Downregulated
ENSG00000141622.14	472.968125755683	-0.922937516032545	0.288068087871645	-3.20521646509041	0.00134960940999279	0.02418169705832	ENSG00000141622	ARK2C	Downregulated
ENSG00000141682.12	193.136766251556	1.34962589614529	0.275563598045701	4.90012128231416	9.57775123331122e-07	0.000196704705980025	ENSG00000141682	PMAIP1	Upregulated
ENSG00000141738.14	7.18564248306119	0.939101030414319	0.297259660633831	3.16152901926408	0.00156943179680231	0.0264825055864475	ENSG00000141738	GRB7	Upregulated
ENSG00000141858.12	2304.16322552631	-0.504128149069771	0.11765777957158	-4.28469543121059	1.82989694990518e-05	0.00142889218861736	ENSG00000141858	SAMD1	Downregulated
ENSG00000141994.16	1191.12600005128	-0.47537012803428	0.120799069285263	-3.93517493421361	8.31361190221988e-05	0.00396003412781354	ENSG00000141994	DUS3L	Downregulated
ENSG00000142156.15	29273.9128732447	0.897546179974809	0.261931462412981	3.42725632302426	0.000609713247908841	0.0142830091707395	ENSG00000142156	COL6A1	Upregulated
ENSG00000142173.16	20052.5876431808	1.11980227134726	0.312196188974818	3.59212042041814	0.000327998210606566	0.00944175935999287	ENSG00000142173	COL6A2	Upregulated
ENSG00000142230.13	5518.3436759154	-0.413603604981839	0.133878228659567	-3.08940334042863	0.00200558956031192	0.0311110206756094	ENSG00000142230	SAE1	Downregulated
ENSG00000142449.13	507.729140940216	-1.10963422590983	0.317325634646713	-3.50258625654829	0.000460764568860404	0.0119103668942062	ENSG00000142449	FBN3	Downregulated
ENSG00000142513.6	8.4447491210256	-0.833595780170558	0.247167997326697	-3.36347501110533	0.000769678039882039	0.01675990815891	ENSG00000142513	ACP4	Downregulated
ENSG00000142544.7	207.338271093147	-0.506568195414613	0.16513810426916	-3.06753699270795	0.00215830744615482	0.0325659342404877	ENSG00000142544	CTU1	Downregulated
ENSG00000142549.9	834.19137254334	-0.846459663103582	0.287667931599694	-2.94350063505404	0.00324523157359045	0.0417963902096951	ENSG00000142549	IGLON5	Downregulated
ENSG00000142552.8	1078.1346431111	0.826025939142363	0.263572945994994	3.13443266597574	0.00172186765898063	0.0282056293116556	ENSG00000142552	RCN3	Upregulated
ENSG00000142609.18	39.4411420486709	0.874743963449322	0.271283468135023	3.223200008011	0.00126767005301173	0.0231492609863317	ENSG00000142609	CFAP74	Upregulated
ENSG00000142621.19	111.315665593479	0.980382776847353	0.240446299983955	4.0767260510259	4.56742511704048e-05	0.00265930567251376	ENSG00000142621	FHAD1	Upregulated
ENSG00000142945.13	1044.05551409885	-0.840215256557883	0.179176650904481	-4.68932907903072	2.74102276112493e-06	0.000384063399496873	ENSG00000142945	KIF2C	Downregulated
ENSG00000143036.17	597.750278506164	0.520426179136647	0.18022146764725	2.8876859186558	0.00388087177430071	0.0464728195496832	ENSG00000143036	SLC44A3	Upregulated
ENSG00000143149.12	5060.7958089416	0.303593302376299	0.104835681436373	2.89590039349111	0.00378072382161733	0.0457301346475174	ENSG00000143149	ALDH9A1	Upregulated
ENSG00000143164.15	1729.78552826609	0.307650181740867	0.0918229615053182	3.35046157452509	0.000806770018409395	0.0172792850014326	ENSG00000143164	DCAF6	Upregulated
ENSG00000143228.13	611.659904887278	-0.587631350504344	0.19613707306215	-2.99605440925605	0.00273497629181814	0.037425034090421	ENSG00000143228	NUF2	Downregulated
ENSG00000143294.15	3202.24194560208	-0.254564268817393	0.0793026829128775	-3.21003693533963	0.00132717917374244	0.0239587402315876	ENSG00000143294	PRCC	Downregulated
ENSG00000143297.19	5.87027717655379	1.63748607386971	0.348542304483581	4.72722572131124	2.27608202476467e-06	0.000348205711798819	ENSG00000143297	FCRL5	Upregulated
ENSG00000143353.12	944.828860085521	0.449767336765324	0.150293637466379	2.99258603252396	0.00276624687466563	0.0376580927455482	ENSG00000143353	LYPLAL1	Upregulated
ENSG00000143409.15	1297.90484851566	0.328291316463635	0.0978244104221742	3.3559059103154	0.000791054765930228	0.0170034244848874	ENSG00000143409	MINDY1	Upregulated
ENSG00000143476.18	700.445212846567	-0.651825359511984	0.196389376554392	-3.31912585727333	0.000902997208675261	0.0186054969396105	ENSG00000143476	DTL	Downregulated
ENSG00000143674.11	41.1449580956384	0.650019547578598	0.21480543001808	3.02467859133897	0.0024889747518854	0.0352657448285398	ENSG00000143674	MAP3K21	Upregulated
ENSG00000144036.16	1644.12334253906	0.3126358363381	0.0993859791379473	3.14565289866011	0.0016571654914961	0.0274986758508637	ENSG00000144036	EXOC6B	Upregulated
ENSG00000144061.14	509.53551338575	0.47470169627387	0.138264003927932	3.43320433887287	0.000596492367502025	0.0140722451924062	ENSG00000144061	NPHP1	Upregulated
ENSG00000144118.14	2347.39687923782	0.342996862684077	0.112929186060175	3.03727385972227	0.00238728456385527	0.0345667411883472	ENSG00000144118	RALB	Upregulated
ENSG00000144224.17	5402.10913081227	0.218377845315036	0.0677295765420004	3.22425676681478	0.00126300098960203	0.0231135460921475	ENSG00000144224	UBXN4	Upregulated
ENSG00000144231.11	1864.69483617838	-0.225729287167934	0.075104846014746	-3.00552194143211	0.00265125467040699	0.036634963729103	ENSG00000144231	POLR2D	Downregulated
ENSG00000144355.15	383.44147890024	-1.10765259112303	0.308702133691342	-3.59231330110578	0.000327755462390961	0.00944175935999287	ENSG00000144355	DLX1	Downregulated
ENSG00000144395.18	96.2924826053685	-0.62196312392644	0.18980451583797	-3.27611658575299	0.00105245105823646	0.0205856131645273	ENSG00000144395	CCDC150	Downregulated
ENSG00000144451.19	1265.84203357319	0.475498922587471	0.131383132388008	3.61914016700979	0.000295583511924063	0.00890787318283458	ENSG00000144451	SPAG16	Upregulated
ENSG00000144455.14	1406.68125323975	0.517076942039092	0.135639843047216	3.81211609718565	0.000137782128972135	0.00544321098449207	ENSG00000144455	SUMF1	Upregulated
ENSG00000144481.17	267.391959621754	0.11709874387914	0.256894124763186	3.02767313108346	0.00246444498517113	0.0350885008928567	ENSG00000144481	TRPM8	Upregulated
ENSG00000144524.18	1817.65901694389	-0.213700007145958	0.0625418442168716	-3.41690879232067	0.000633364950540711	0.0146878948507063	ENSG00000144524	COPS7B	Downregulated
ENSG00000144554.12	649.968362327776	-0.667257855579284	0.175169961423369	-3.80921142892331	0.000139410709364611	0.00548586629960349	ENSG00000144554	FANCD2	Downregulated
ENSG00000144596.13	122.127053513579	-1.04910664117658	0.309980422174185	-3.38746110122371	0.000705427196323454	0.0158009429109788	ENSG00000144596	GRIP2	Downregulated
ENSG00000144648.16	38.3315150214006	0.652284151502145	0.18559443456928	3.51436520434738	0.000440806327033446	0.0115268071453395	ENSG00000144648	ACKR2	Upregulated
ENSG00000144791.10	929.753688720321	-0.471977588137101	0.14463984065663	-3.2631157362087	0.00110194508322699	0.0211670873289951	ENSG00000144791	LIMD1	Downregulated
ENSG00000144868.14	1582.94625442028	-0.726599891862801	0.214494144459822	-3.38759486353157	0.000705083294774553	0.0158009429109788	ENSG00000144868	TMEM108	Downregulated
ENSG00000145088.9	153.905318369298	0.741976971093025	0.194242481708827	3.82004988282479	0.000133424687325631	0.00532838965045133	ENSG00000145088	EAF2	Upregulated
ENSG00000145192.13	7.05427650417114	-0.953554939952892	0.277425822183381	-3.43228686296626	0.000598514118901132	0.0141088410811717	ENSG00000145192	AHSG	Downregulated
ENSG00000145216.16	726.712369794325	-0.582957967703655	0.157678046067685	-3.69705403275571	0.000218115930762396	0.00729594778522554	ENSG00000145216	FIP1L1	Downregulated
ENSG00000145358.6	833.792962894384	1.24536510284828	0.283922328558951	4.38917442231279	1.13781784496995e-05	0.0010497682486592	ENSG00000145358	DDIT4L	Upregulated
ENSG00000145386.11	893.66648006796	-0.677385115312784	0.180420479129474	-3.75446970718765	0.000173708850841381	0.00627532577754423	ENSG00000145386	CCNA2	Downregulated
ENSG00000145390.11	950.451912118861	0.776687829434347	0.171769999095676	4.52160371094899	6.13728775622712e-06	0.000679064846385499	ENSG00000145390	USP53	Upregulated
ENSG00000145491.12	100.226876566981	1.950517950248	0.315697213433242	6.20269193891552	5.55054251067507e-10	1.0402063573912e-06	ENSG00000145491	ROPN1L	Upregulated
ENSG00000145536.15	40.0774813176059	0.880822749315301	0.289012193237845	3.04980675804403	0.00228988650779166	0.0336719752316584	ENSG00000145536	ADAMTS16	Upregulated
ENSG00000145649.8	77.3208271510012	0.934527550288136	0.292286409303452	3.20026481834393	0.00137301371013481	0.0243608379280427	ENSG00000145649	GZMA	Upregulated
ENSG00000145721.12	1885.66729151838	0.940091705645017	0.241115672136551	3.89926513614401	9.6485076248e-05	0.00435053385157335	ENSG00000145721	LIX1	Upregulated
ENSG00000145779.8	313.16549108459	0.615537482074775	0.211671138367465	2.90812863309966	0.00363598743754136	0.0448478335313359	ENSG00000145779	TNFAIP8	Upregulated
ENSG00000145824.13	5135.21574522829	0.9447556911351	0.288204373610607	3.27956929133517	0.00103965675832928	0.0204420379662317	ENSG00000145824	CXCL14	Upregulated
ENSG00000145908.12	802.972943811917	-0.597095276011056	0.183046576480976	-3.26196629590309	0.00110642297634503	0.0212259071949492	ENSG00000145908	ZNF300	Downregulated
ENSG00000146001.5	28.8244674185937	0.813859037571095	0.272777628070005	2.98335617252539	0.00285105999847311	0.0384220377771758	ENSG00000146001	Unknown	Upregulated
ENSG00000146013.11	16.7716486318338	-1.179486779061	0.274939412464865	-4.29567573780402	1.74162002619187e-05	0.00138805599783105	ENSG00000146013	GFRA3	Downregulated
ENSG00000146038.12	95.3951038017172	1.09093160046046	0.271848172112896	4.01283972115677	5.999264949141e-05	0.00320655899286975	ENSG00000146038	DCDC2	Upregulated
ENSG00000146233.8	101.090497316993	0.751778342116857	0.254043416213053	2.95958339702477	0.00308055310275627	0.0404069924698805	ENSG00000146233	CYP39A1	Upregulated
ENSG00000146242.9	437.845151045389	1.02414551335642	0.315966027199195	3.2457094890796	0.00117158329573053	0.0219974484173324	ENSG00000146242	TPBG	Upregulated
ENSG00000146373.16	310.843900271754	0.622972470772636	0.194359644620747	3.20513025878159	0.00135001370270561	0.02418169705832	ENSG00000146373	RNF217	Upregulated
ENSG00000146411.6	130.042447247004	0.787624569522435	0.22649303897852	3.47727949992848	0.000506529490569307	0.0126451964727379	ENSG00000146411	SLC2A12	Upregulated
ENSG00000146670.10	1055.38677130932	-0.731495253453002	0.174040521877845	-4.20301966502646	2.63377697677611e-05	0.00183113433248981	ENSG00000146670	CDCA5	Downregulated
ENSG00000147027.4	3507.74505279891	0.729690423174252	0.198656269608277	3.67316037633263	0.00023956901876459	0.00772416884694218	ENSG00000147027	TMEM47	Upregulated
ENSG00000147246.10	7.75873574495896	0.974915952042991	0.320760865935778	3.04056556663031	0.00236134271683457	0.0343712919244099	ENSG00000147246	HTR2C	Upregulated
ENSG00000147256.12	217.932617309501	1.62443642625405	0.331787970123139	3.72107590233933	0.000198375797007467	0.00681362917900219	ENSG00000147256	ARHGAP36	Upregulated
ENSG00000147274.14	8378.54416131034	-0.337717303280625	0.0929138157327459	-3.63473700390065	0.000278264350259661	0.00859901744558254	ENSG00000147274	RBMX	Downregulated
ENSG00000147394.18	392.965707550371	1.05565613839709	0.174195841702892	2.84941272637419	0.00438000205785921	0.0499382088908253	ENSG00000147394	ZNF185	Upregulated
ENSG00000147400.10	4531.54934132384	0.680758242507596	0.176188763878327	3.86381368049201	0.000111630381599375	0.00477494578068084	ENSG00000147400	CETN2	Upregulated
ENSG00000147459.18	392.763343931556	0.833496904868766	0.234962217454582	3.54753234216028	0.000388858005457435	0.0106978513239707	ENSG00000147459	DOCK5	Upregulated
ENSG00000147526.20	4155.97341004736	0.51701193500078	0.135680749953681	3.81049419498483	0.000138689269058141	0.00547183912198466	ENSG00000147526	TACC1	Upregulated
ENSG00000147592.9	376.441277167613	0.573153073085955	0.196828776305298	2.91198211204135	0.00359143201908245	0.0445364305592173	ENSG00000147592	LACTB2	Upregulated
ENSG00000147697.9	18.0868947199826	1.11674885227092	0.296538423390898	3.76746338379147	0.000164914720067403	0.0060512861660729	ENSG00000147697	GSDMC	Upregulated
ENSG00000147853.17	3198.05582103606	0.430886875728322	0.149260100555664	2.88682567511617	0.00389149774839436	0.0465628730988048	ENSG00000147853	AK3	Upregulated
ENSG00000148110.16	2902.81496624496	0.266098026477435	0.0905203521825517	2.93964292009328	0.00328590689030414	0.0421059479084485	ENSG00000148110	MFSD14B	Upregulated
ENSG00000148175.13	6803.40039569093	0.807661947810671	0.184783812622018	4.37089121053801	1.23740437226602e-05	0.00111201239961154	ENSG00000148175	STOM	Upregulated
ENSG00000148180.21	16824.2415949374	0.688217513793593	0.189825871635067	3.62555288215366	0.000288343880591183	0.00879551501477785	ENSG00000148180	GSN	Upregulated
ENSG00000148308.18	2412.90180802923	-0.346056394358981	0.0999572536357789	-3.46203733122401	0.000536102788599237	0.0130904251760164	ENSG00000148308	GTF3C5	Downregulated
ENSG00000148334.16	1807.27850192306	-0.308125208702563	0.097964644835675	-3.1452693581035	0.00165933975766905	0.0275157607170952	ENSG00000148334	PTGES2	Downregulated
ENSG00000148399.13	1293.30530116601	-0.375564075052035	0.117033042251221	-3.2090153030407	0.00133190402942546	0.0240014674943265	ENSG00000148399	DPH7	Downregulated
ENSG00000148482.12	301.918521438158	1.3523452033683	0.266728837365033	5.07216602649141	3.93313003398217e-07	0.000109198985249033	ENSG00000148482	SLC39A12	Upregulated
ENSG00000148483.9	27.5314188017059	1.32261579756069	0.308859984497409	4.2889935504177	1.79484584357821e-05	0.00141627506893928	ENSG00000148483	TMEM236	Upregulated
ENSG00000148660.20	2022.64761947849	0.467744300216242	0.127632021185165	3.66477767130479	0.000247553535200493	0.0079238318428271	ENSG00000148660	CAMK2G	Upregulated
ENSG00000148680.16	41.8850050364394	0.765339733931603	0.237756188040159	3.21948717478449	0.00128420105131595	0.0233374354689144	ENSG00000148680	HTR7	Upregulated
ENSG00000148700.15	4966.76399423412	0.596188690534906	0.127090970572948	4.69103636104235	2.71824653174762e-06	0.000382660198377711	ENSG00000148700	ADD3	Upregulated
ENSG00000149054.16	17.746361121676	0.81011236855083	0.253663313861145	3.19260559542718	0.00140995382084345	0.0247681380307439	ENSG00000149054	ZNF215	Upregulated
ENSG00000149084.13	2412.87412358728	0.396522323388462	0.131286505470112	3.02028232881352	0.00252539158681821	0.0355511111411944	ENSG00000149084	HSD17B12	Upregulated
ENSG00000149136.9	6839.21586713349	-0.29950860468083	0.0920968056647891	-3.25210613450425	0.00114553237967569	0.0216848411645047	ENSG00000149136	SSRP1	Downregulated
ENSG00000149262.17	970.310196456842	-0.214624518801795	0.0711620329002818	-3.01598046767998	0.00256149759782644	0.0358474094805026	ENSG00000149262	INTS4	Downregulated
ENSG00000149292.17	301.42123849175	0.776252713009228	0.230958453637233	3.36093896143587	0.000776779897602567	0.0168385158217258	ENSG00000149292	TTC12	Upregulated
ENSG00000149380.12	82.670394860312	1.23407093107327	0.295314444665325	4.18346158770269	2.87103619467007e-05	0.00195210930379098	ENSG00000149380	P4HA3	Upregulated
ENSG00000149483.12	975.148036202974	0.331702965847553	0.0883634008947006	3.7538338905912	0.000174150292749844	0.00627532577754423	ENSG00000149483	TMEM138	Upregulated
ENSG00000149656.8	6.99181521337683	0.556879172746937	0.341573910282491	-3.71365612553422	0.000204286337414351	0.00693907981034594	ENSG00000149656	Unknown	Upregulated
ENSG00000149658.18	3806.25665860949	0.290337611983854	0.0925309272162546	3.1377263583308	0.00170263750054653	0.0280514205790591	ENSG00000149658	YTHDF1	Upregulated
ENSG00000149929.16	1338.35918854157	-0.341732994354497	0.111749062201972	-3.05803240068462	0.00222795485344777	0.0331482474511314	ENSG00000149929	HIRIP3	Downregulated
ENSG00000149972.11	80.5781393366556	1.13583943498753	0.300329116028299	3.78440387982648	0.000154077440278013	0.00583279236645879	ENSG00000149972	CNTN5	Upregulated
ENSG00000150051.14	50.9087203740012	1.94955987865015	0.300193249562908	6.50347740543265	7.84842148041015e-11	2.13940834627362e-07	ENSG00000150051	MKX	Upregulated
ENSG00000150054.18	37.9356532495003	1.03273658097171	0.266003409766878	3.88224057852759	0.000103498406246123	0.00451732126825327	ENSG00000150054	MPP7	Upregulated
ENSG00000150540.14	2937.83176767227	0.720117827903539	0.184351783942621	3.90624957085311	9.37396964287457e-05	0.00423949441540866	ENSG00000150540	HNMT	Upregulated
ENSG00000150594.7	146.407265663524	1.68469410868548	0.309965589417192	5.45020604218502	5.03114975645044e-08	2.74289137176666e-05	ENSG00000150594	ADRA2A	Upregulated
ENSG00000150628.7	30.6162498948878	1.0878479194545	0.244002631760191	4.45368925069927	8.44072401534668e-06	0.000835297391419704	ENSG00000150628	SPATA4	Upregulated
ENSG00000150667.8	95.4187337910216	0.593370650323271	0.184979420490869	3.20744264789386	0.00133920760236159	0.0240553805198136	ENSG00000150667	FSIP1	Upregulated
ENSG00000150753.12	5547.00528447944	-0.30219456122173	0.100443843496177	-3.00859266692786	0.00262460746926421	0.0363673082097446	ENSG00000150753	CCT5	Downregulated
ENSG00000150764.14	1116.19070966744	0.46006807172844	0.122697172582607	3.74959351955571	0.000177121435471863	0.00633013854901527	ENSG00000150764	DIXDC1	Upregulated
ENSG00000150773.11	148.60263755595	0.951798244627871	0.199118760196962	4.77924762596869	1.75952380079578e-06	0.000296136154080057	ENSG00000150773	PIH1D2	Upregulated
ENSG00000150873.12	216.737650356113	1.05258545115438	0.235303463011135	4.47301046382003	7.71260017703205e-06	0.000793550875644399	ENSG00000150873	C2orf50	Upregulated
ENSG00000150995.20	829.866356173046	0.58949465056459	0.154437065191945	3.81704451156107	0.000135059811579957	0.00536393172215232	ENSG00000150995	ITPR1	Upregulated
ENSG00000151012.13	1781.53925600781	0.879849567970566	0.186991576252882	4.70530794978685	2.53483031248663e-06	0.000363669315406276	ENSG00000151012	SLC7A11	Upregulated
ENSG00000151023.17	793.216163143253	0.60621349766036	0.191568814074721	3.16443897883301	0.00155382241077894	0.0263473739575764	ENSG00000151023	ENKUR	Upregulated
ENSG00000151067.22	383.550786816469	0.6658442566389	0.233686228716479	2.84936778422407	0.00438062088601818	0.0499382088908253	ENSG00000151067	CACNA1C	Upregulated
ENSG00000151116.17	1414.81058689464	0.308300460152009	0.0833955360610692	3.69683311523329	0.000218305747200054	0.00729594778522554	ENSG00000151116	UEVLD	Upregulated
ENSG00000151338.18	33.425645858846	0.802835477934866	0.272543434377914	2.94477490382734	0.00323189695779662	0.0417169308134015	ENSG00000151338	MIPOL1	Upregulated
ENSG00000151388.11	308.440175366416	0.985120633418055	0.295039858726486	3.34102331107704	0.000834702145154483	0.0176630513919952	ENSG00000151388	ADAMTS12	Upregulated
ENSG00000151414.15	1737.19109123772	0.500983799727167	0.131538019848875	3.80866530491595	0.000139718926470029	0.00549078900419897	ENSG00000151414	NEK7	Upregulated
ENSG00000151553.15	704.350594469357	0.25749742994161	0.0887335688889372	2.90192013751267	0.00370883078021842	0.0453299893680862	ENSG00000151553	FHIP2A	Upregulated
ENSG00000151640.13	1477.83831905964	-0.792504704577652	0.214705640434017	-3.69117456118539	0.000223220871336479	0.00738772387088778	ENSG00000151640	DPYSL4	Downregulated
ENSG00000151650.8	96.413263176138	0.75183053980056	0.239824653827465	3.13493634415249	0.00171891406480482	0.0282056293116556	ENSG00000151650	VENTX	Upregulated
ENSG00000151849.15	486.467160826689	-0.71131673242606	0.22585040741743	-3.14952637226036	0.00163535347760821	0.027227137160512	ENSG00000151849	CENPJ	Downregulated
ENSG00000152056.17	84.5303464700146	0.550212581212862	0.161215979842185	3.41277409340108	0.000643052243220934	0.0148587373792468	ENSG00000152056	AP1S3	Upregulated
ENSG00000152076.19	300.72609621242	0.648554384447942	0.208821636122435	3.1057238074083	0.00189813917304524	0.0301141286263288	ENSG00000152076	CCDC74B	Upregulated
ENSG00000152078.10	319.091391633338	1.03328332526485	0.208441099940743	4.95707176595606	7.15635481697328e-07	0.000162524071293092	ENSG00000152078	TLCD4	Upregulated
ENSG00000152137.8	5834.29320524127	1.0170388969361	0.252049262061082	4.0357570454225	5.44265150427063e-05	0.00300548628647431	ENSG00000152137	HSPB8	Upregulated
ENSG00000152253.9	462.280358931683	-0.693979816327009	0.206503482771462	-3.36065224506142	0.000777586623458532	0.0168385158217258	ENSG00000152253	SPC25	Downregulated
ENSG00000152292.17	36.7742858564858	0.786259347967767	0.257268193636862	3.05723851385666	0.00223386447910516	0.0331482474511314	ENSG00000152292	SH2D6	Upregulated
ENSG00000152332.16	2870.17545374824	0.353810799277646	0.0987192114583965	3.5840098761229	0.000338359282515096	0.00967178559219747	ENSG00000152332	UHMK1	Upregulated
ENSG00000152380.10	79.2004682691127	0.414682106722542	0.144280403483538	2.87394399674063	0.00405380838255599	0.0478745349944629	ENSG00000152380	FAM151B	Upregulated
ENSG00000152457.18	412.106960167576	0.311636723076446	0.0988719227025327	3.15190618226931	0.00162208381849693	0.0270845113143945	ENSG00000152457	DCLRE1C	Upregulated
ENSG00000152558.15	6464.91110808545	0.351426302225006	0.11714789658002	2.99985301995703	0.00270109913706323	0.0371465744267084	ENSG00000152558	TMEM123	Upregulated
ENSG00000152582.14	172.307543065274	0.988572366652312	0.28676014142743	3.44822321728925	0.00056428748377586	0.0135686930240731	ENSG00000152582	SPEF2	Upregulated
ENSG00000152611.12	36.9915217335904	1.76866954848276	0.358746321854696	5.441166732637	5.29327426832159e-08	2.83426480242184e-05	ENSG00000152611	CAPSL	Upregulated
ENSG00000152661.9	22491.5329603393	0.903817795302501	0.219671535185258	4.11459223283521	3.87864451097723e-05	0.00238811407929471	ENSG00000152661	GJA1	Upregulated
ENSG00000152683.14	1229.28749791538	0.269945803906419	0.0855764761479429	3.15443659299577	0.00160808317847737	0.0269376391657229	ENSG00000152683	SLC30A6	Upregulated
ENSG00000152760.10	553.56472254729	1.65220238953287	0.307029787508929	5.39501586719076	6.85174973039105e-08	3.54223647699613e-05	ENSG00000152760	DYNLT5	Upregulated
ENSG00000152763.17	406.326507290985	0.987114381631632	0.207075866727855	4.76670233827051	1.87265656772848e-06	0.000304790321677932	ENSG00000152763	DNAI4	Upregulated
ENSG00000152822.14	48.2646191264965	0.960660739390462	0.271067343614093	3.54315485767372	0.000395370462326538	0.0108080629444141	ENSG00000152822	GRM1	Upregulated
ENSG00000152894.15	1541.3476966514	0.481390965253362	0.136924382162945	3.51574036870199	0.000438529597428004	0.0115001911783865	ENSG00000152894	PTPRK	Upregulated
ENSG00000153044.10	634.962495025666	-0.8721788750018	0.170065037991274	-5.12847624018183	2.92096754567185e-07	8.99768959500746e-05	ENSG00000153044	CENPH	Downregulated
ENSG00000153064.12	71.0361188346934	1.3687251074829	0.277097137465714	4.94202211453999	7.731644328821e-07	0.000169221427153064	ENSG00000153064	BANK1	Upregulated
ENSG00000153086.14	12.7862530484186	0.808156278708564	0.276317869312659	2.92446163859015	0.00345052606629114	0.0434833349273702	ENSG00000153086	ACMSD	Upregulated
ENSG00000153113.24	4008.99606660829	0.499000510517799	0.12834269302575	3.88802398359791	0.000101063642397265	0.00444991676546546	ENSG00000153113	CAST	Upregulated
ENSG00000153201.16	2602.19067344746	0.296110165389698	0.0949950471738605	3.11709869024775	0.00182640419905826	0.0293330101278854	ENSG00000153201	RANBP2	Upregulated
ENSG00000153246.13	276.431740917142	0.87102389122558	0.303750195702056	2.86930587024706	0.00411373771370417	0.0481837599005545	ENSG00000153246	PLA2R1	Upregulated
ENSG00000153347.10	69.0373601188029	1.73988817048828	0.350085601124408	5.06347606205445	4.11680096520408e-07	0.000113249795359307	ENSG00000153347	FAM81B	Upregulated
ENSG00000153443.13	904.192409359289	-0.272046171800216	0.0886204650511924	-3.06977484207152	0.0021422020172847	0.0324413775193342	ENSG00000153443	UBALD1	Downregulated
ENSG00000153487.13	984.816715084797	-0.509897061218918	0.105501051108575	-4.8330472429348	1.34458862556003e-06	0.000245838353276937	ENSG00000153487	ING1	Downregulated
ENSG00000153789.13	22.9947793454029	1.59328043975681	0.347002519483096	4.63593880726138	3.5532107985101e-06	0.000468341590104417	ENSG00000153789	CIBAR2	Upregulated
ENSG00000153814.13	1304.26672942194	0.382678294153646	0.106522145802123	3.59247142814523	0.000327556578489415	0.00944175935999287	ENSG00000153814	JAZF1	Upregulated
ENSG00000153832.12	538.301292345955	0.511102720006404	0.133263766968768	3.8352158006136	0.000125454094930612	0.00513197958594052	ENSG00000153832	FBXO36	Upregulated
ENSG00000154027.19	510.019932676734	0.847548059880542	0.280329227780225	3.02425123185606	0.00249249362305602	0.0352867900317917	ENSG00000154027	AK5	Upregulated
ENSG00000154059.11	2086.23222022355	0.26480456674937	0.0839566865055731	3.15405782160013	0.00161017179902673	0.0269529207128919	ENSG00000154059	IMPACT	Upregulated
ENSG00000154065.17	159.485097857059	0.719685903033624	0.240259806588004	2.99552790181355	0.00273970235185859	0.0374600889286274	ENSG00000154065	ANKRD29	Upregulated
ENSG00000154099.18	158.500269641565	1.58075442680359	0.296248423189384	5.34251395048665	9.16663142741819e-08	4.50592530083827e-05	ENSG00000154099	DNAAF1	Upregulated
ENSG00000154188.10	701.358722288007	0.877320406573759	0.256886718959496	3.41556054850949	0.00063650876839287	0.0147380041855291	ENSG00000154188	ANGPT1	Upregulated
ENSG00000154237.13	461.176989955913	0.613894081915355	0.196416616122716	3.12544635635478	0.00177535447094887	0.0287595914702333	ENSG00000154237	LRRK1	Upregulated
ENSG00000154262.13	73.0001481810635	1.87668812556867	0.268249675881909	3.19141407636752	0.00141578214838118	0.0248113545991874	ENSG00000154262	ABCA6	Upregulated
ENSG00000154265.16	521.485553624325	0.784387109389609	0.216518223237583	3.62275146683789	0.000291485860551193	0.00885445623299337	ENSG00000154265	ABCA5	Upregulated
ENSG00000154269.15	26.5412167903036	0.657504217348797	0.221678124856664	2.96730307178145	0.00300424664426212	0.0397439619315267	ENSG00000154269	ENPP3	Upregulated
ENSG00000154429.11	1994.73250147268	-0.544770578863605	0.17431688156278	-3.1251830467746	0.00177694448544244	0.028769805829369	ENSG00000154429	CCSAP	Downregulated
ENSG00000154479.13	114.165391551732	0.819246702445812	0.22477379275178	3.64419216038456	0.000268232966335184	0.00835198909196314	ENSG00000154479	CFAP210	Upregulated
ENSG00000154493.19	133.760870069087	0.755994054083277	0.224647049897921	3.36500669740918	0.000765418010914781	0.0167281771554517	ENSG00000154493	C10orf90	Upregulated
ENSG00000154545.16	115.676078381572	-0.602041095904155	0.184429837232038	-3.26453609034297	0.00109643493693827	0.0211289213265386	ENSG00000154545	MAGED4	Downregulated
ENSG00000154589.7	583.183830154589	0.930206165849837	0.253396044292038	3.67153563912502	0.000241097449336686	0.00776509883819605	ENSG00000154589	LY96	Upregulated
ENSG00000154721.15	6420.83361024416	0.425280992362014	0.138304413226711	3.07495986044371	0.00210530885630721	0.0321097080652958	ENSG00000154721	JAM2	Upregulated
ENSG00000154727.11	1371.94687851644	0.281581793368777	0.0828711791927972	3.39780997435467	0.000679275854089464	0.015395379051302	ENSG00000154727	GABPA	Upregulated
ENSG00000154832.15	2212.19256230086	-0.306160156281896	0.0957573676795217	-3.19724184543837	0.0013874854352754	0.0245365282300889	ENSG00000154832	CXXC1	Downregulated
ENSG00000154839.10	333.030247837772	-0.788890325470903	0.178449464204336	-4.4207665081899	9.83514022159682e-06	0.000933248985900572	ENSG00000154839	SKA1	Downregulated
ENSG00000154920.15	188.894045981631	-0.696944271808415	0.159482562632957	-4.36978007077036	1.24371733151116e-05	0.00111201239961154	ENSG00000154920	EME1	Downregulated
ENSG00000154975.14	666.687743023187	-1.17932810053451	0.345519310790464	-3.43633397298132	0.000589643626396641	0.0139545889009497	ENSG00000154975	CA10	Downregulated
ENSG00000154997.9	100.640554512213	0.570193281429432	0.331731060158643	-7.66249302260933	1.82358042664522e-14	1.86682216877336e-10	ENSG00000154997	SEPTIN14	Upregulated
ENSG00000155016.18	1581.32772115233	0.438077535194986	0.12633740193858	3.46750129046112	0.00052532121974366	0.0129431033475872	ENSG00000155016	CYP2U1	Upregulated
ENSG00000155097.12	2576.92175009753	0.246781513409251	0.0805137277971689	3.06508126780024	0.00217610858067254	0.0326799690693165	ENSG00000155097	ATP6V1C1	Upregulated
ENSG00000155158.20	487.345489642668	0.675189839114253	0.178551852229037	3.78147231292889	0.000155903563806389	0.00585810571520622	ENSG00000155158	TTC39B	Upregulated
ENSG00000155265.11	408.098935138273	0.910986127033612	0.240605172305476	3.78634100900237	0.000152881837099727	0.00579540061369824	ENSG00000155265	GOLGA7B	Upregulated
ENSG00000155275.19	313.635803538845	-0.267608440308682	0.0761180618632003	-3.51560089866329	0.000438760003604273	0.0115001911783865	ENSG00000155275	TRMT44	Downregulated
ENSG00000155313.15	1004.95030873748	0.36465907499927	0.0978732250728074	3.72579737682385	0.000194698761672229	0.00673361288205512	ENSG00000155313	USP25	Upregulated
ENSG00000155324.10	2462.05198460418	0.62176963331761	0.172524578125588	3.60395883555298	0.00031340671502952	0.00921323563741191	ENSG00000155324	GRAMD2B	Upregulated
ENSG00000155761.14	55.6514258540259	1.15565913232801	0.31976508181596	3.61844948304561	0.000296373334658116	0.00890787318283458	ENSG00000155761	SPAG17	Upregulated
ENSG00000155792.10	285.649662059671	0.901979290890308	0.206596496116576	4.36625510573474	1.26394851526287e-05	0.00112128687071471	ENSG00000155792	DEPTOR	Upregulated
ENSG00000155875.15	8.63626985317226	1.02956937840228	0.259267905500803	3.96504230729807	7.33829304698205e-05	0.00366731195022928	ENSG00000155875	SAXO1	Upregulated
ENSG00000155886.11	592.043529663169	0.942925413406721	0.248101542060704	3.8009170809894	0.000144161541936709	0.00561033929590889	ENSG00000155886	SLC24A2	Upregulated
ENSG00000156050.10	444.890576947137	0.407066492950275	0.131772358638256	3.08906867438661	0.00200785021007466	0.0311299837378949	ENSG00000156050	FAM161B	Upregulated
ENSG00000156076.10	71.9646167264701	1.1701851551932	0.346501230156699	3.40224918996887	0.000668336686395019	0.0152396011722849	ENSG00000156076	WIF1	Upregulated
ENSG00000156103.16	2555.32333198127	-0.772884199369373	0.246305879968681	-3.13813451360177	0.00170026829978605	0.0280514205790591	ENSG00000156103	MMP16	Downregulated
ENSG00000156113.24	1285.18345264994	0.497426097613838	0.132127526479763	3.7647266184046	0.000166731396996915	0.00608355268541068	ENSG00000156113	KCNMA1	Upregulated
ENSG00000156140.10	606.004900738696	-0.859238004177982	0.289119757598167	-2.9729299815165	0.00294971732348248	0.0393410809674095	ENSG00000156140	ADAMTS3	Downregulated
ENSG00000156172.6	431.367773649356	0.525856953382085	0.150587678276393	3.49200162817966	0.000479415324987422	0.012213482174807	ENSG00000156172	CFAP418	Upregulated
ENSG00000156206.14	47.2499289385397	1.83312696218303	0.320757423240813	5.73468301980881	9.76948807872412e-09	1.01013137945015e-05	ENSG00000156206	CFAP161	Upregulated
ENSG00000156234.7	102.072756473314	1.1671628622283	0.350085289517879	2.85001720351425	0.00437168644414409	0.0499181332930924	ENSG00000156234	CXCL13	Upregulated
ENSG00000156239.12	576.309578722032	0.471775968893845	0.164216154547046	2.87287685599748	0.00406752630795081	0.0479609816531282	ENSG00000156239	N6AMT1	Upregulated
ENSG00000156256.15	1824.03478315296	0.215267879735026	0.0706785448740506	3.04572418905292	0.00232120657248889	0.0339568776703357	ENSG00000156256	USP16	Upregulated
ENSG00000156299.13	1402.23057798802	0.500092104406719	0.133809985617147	3.73729826143986	0.000186008226282898	0.0065694424794967	ENSG00000156299	TIAM1	Upregulated
ENSG00000156313.15	503.81016975443	0.584011488157914	0.157217747082643	3.71460154972842	0.000203524127800905	0.00692698180716245	ENSG00000156313	RPGR	Upregulated
ENSG00000156463.18	17.8451445170531	0.931927546168961	0.304098166977659	3.0622943146818	0.00219647371070338	0.0328649023031142	ENSG00000156463	SH3RF2	Upregulated
ENSG00000156509.14	48.4411433643763	-0.5664296538655	0.18522438235292	-3.05731617969326	0.00223328570803083	0.0331482474511314	ENSG00000156509	FBXO43	Downregulated
ENSG00000156535.15	916.248251052355	0.728015442982102	0.235941763252005	3.0857083008408	0.00203067931482607	0.0313058710822929	ENSG00000156535	CD109	Upregulated
ENSG00000156642.17	3647.34225500278	0.377047437720141	0.110032750100338	3.42668239951031	0.000611003252051545	0.014290898995917	ENSG00000156642	NPTN	Upregulated
ENSG00000156804.7	5727.23595381673	0.884651791871857	0.220610165703508	4.0101974756279	6.06679866076644e-05	0.00323086237142076	ENSG00000156804	FBXO32	Upregulated
ENSG00000156858.12	1968.34115855008	-0.267639498829119	0.0878070609599946	-3.04802710582617	0.00230349148577792	0.0338247758085461	ENSG00000156858	PRR14	Downregulated
ENSG00000156970.13	504.273052827867	-0.599858989119333	0.20539962771911	-2.92048015633535	0.00349492453630286	0.0438290724471106	ENSG00000156970	BUB1B	Downregulated
ENSG00000157214.14	375.973740919193	1.3531080340106	0.245618358274177	5.50962001903705	3.59609132395753e-08	2.15657596697733e-05	ENSG00000157214	STEAP2	Upregulated
ENSG00000157330.10	159.912285477366	1.56277202897864	0.345841648216316	4.57328218847848	4.80142781115708e-06	0.000578196035813434	ENSG00000157330	CFAP107	Upregulated
ENSG00000157423.18	196.947234526382	1.01044834010597	0.30404884558668	3.32540279402871	0.000882908812105645	0.0183592376775227	ENSG00000157423	HYDIN	Upregulated
ENSG00000157445.15	92.9266890356027	0.686786755883676	0.234911724648871	2.92342840234127	0.00346199833706406	0.0435619052189953	ENSG00000157445	CACNA2D3	Upregulated
ENSG00000157456.8	1066.90747821399	-0.781652494407625	0.18864634584517	-4.14353787376382	3.41988560074782e-05	0.00220054226906488	ENSG00000157456	CCNB2	Downregulated
ENSG00000157502.13	62.0204053794548	1.00540141598897	0.321764698020048	3.12889113389608	0.00175467305710794	0.0285324683391441	ENSG00000157502	PWWP3B	Upregulated
ENSG00000157578.13	124.114263767074	1.12166384235081	0.222657195747198	5.03652185523052	4.74067004782831e-07	0.000125795567596577	ENSG00000157578	LCA5L	Upregulated
ENSG00000157734.14	1010.08784887619	-0.923451240375773	0.308702287363945	-2.99399381925756	0.00275351522399322	0.0375633119549948	ENSG00000157734	SNX22	Downregulated
ENSG00000157766.19	548.112663546236	-1.20827131470333	0.335562951877656	-3.61609388033246	0.000299081946138267	0.00893897029669588	ENSG00000157766	ACAN	Downregulated
ENSG00000157851.17	4896.09347845222	-0.688363441608548	0.206460152946696	-3.33417201594295	0.000855537314253355	0.0179393610964244	ENSG00000157851	DPYSL5	Downregulated
ENSG00000157856.12	195.720917341944	1.29082965363828	0.306781841486121	4.21339415237967	2.51561504302317e-05	0.00177831883966851	ENSG00000157856	DRC1	Upregulated
ENSG00000157881.16	1179.7359185167	-0.512436903583116	0.111650593795656	-4.58963583914316	4.44019966100089e-06	0.00055016275551699	ENSG00000157881	PANK4	Downregulated
ENSG00000158023.10	165.935346289641	0.612324189478052	0.213239112522648	2.8712482887415	0.00408854250990367	0.048090971706939	ENSG00000158023	CFAP251	Upregulated
ENSG00000158104.11	165.283481835966	1.03692342578856	0.283098255145459	3.6641378661839	0.000248173090771614	0.00792488831393701	ENSG00000158104	HPD	Upregulated
ENSG00000158109.15	1729.03363875602	0.439074997306939	0.111732204719779	3.92970716534685	8.50493746090586e-05	0.00401607164984665	ENSG00000158109	TPRG1L	Upregulated
ENSG00000158113.13	99.2790418744876	0.865803825063471	0.23872917718666	3.62606317585552	0.000287774978372055	0.00878710053613652	ENSG00000158113	LRRC43	Upregulated
ENSG00000158169.13	613.968489543583	-0.382273990608694	0.130729070596461	-2.92415887012087	0.00345388418809243	0.0434963113733522	ENSG00000158169	FANCC	Downregulated
ENSG00000158270.12	1281.54205608673	0.896006998663697	0.256277065991223	3.49673901160475	0.000470982368620112	0.0120601249556568	ENSG00000158270	COLEC12	Upregulated
ENSG00000158296.14	366.041187703666	0.561770422366146	0.188540124404225	2.97956364943107	0.00288659252707514	0.0387615212379526	ENSG00000158296	SLC13A3	Upregulated
ENSG00000158402.20	252.152890943607	-0.954521743035973	0.19132851948356	-4.98873222823367	6.07768202473779e-07	0.000142172607514118	ENSG00000158402	CDC25C	Downregulated
ENSG00000158423.17	252.212921731546	1.38732396270828	0.263934975025345	5.25742905149582	1.46083223421194e-07	6.0004184305267e-05	ENSG00000158423	RIBC1	Upregulated
ENSG00000158428.4	23.3612087389925	1.3325644966677	0.299796352931537	4.44151477726606	8.93278111706809e-06	0.000872473751776178	ENSG00000158428	CATIP	Upregulated
ENSG00000158445.10	432.699427870859	0.855339044519902	0.264160770884338	3.23839284983646	0.00120205164301511	0.0224151234551044	ENSG00000158445	KCNB1	Upregulated
ENSG00000158457.6	1874.62950898026	0.818980009808508	0.235330660632972	3.48034050000174	0.000500776899140112	0.0125760429821744	ENSG00000158457	TSPAN33	Upregulated
ENSG00000158480.11	1274.26912259061	0.315739688688522	0.10363677888725	3.04656772695618	0.00231470326344685	0.0339229605837994	ENSG00000158480	SPATA2	Upregulated
ENSG00000158486.13	7.75209218732299	1.20279156971999	0.311669438973311	3.84380229088252	0.000121142614409255	0.00501710841391697	ENSG00000158486	DNAH3	Upregulated
ENSG00000158552.13	1208.36615757964	-0.324247632152635	0.103896850644741	-3.1208604590916	0.00180323458774359	0.0290075048892123	ENSG00000158552	ZFAND2B	Downregulated
ENSG00000158747.15	1844.73717512309	0.821012372138043	0.228004557685239	3.60104039132071	0.000316946327048222	0.00927183962589359	ENSG00000158747	NBL1	Upregulated
ENSG00000158796.17	1239.32249543156	-0.232485788285129	0.0769570201912488	-3.02098907634166	0.00251950449402884	0.0354997333341127	ENSG00000158796	DEDD	Downregulated
ENSG00000158850.15	1816.506192835	-0.339789081609177	0.101970330648423	-3.33223979277535	0.000861499910147613	0.0180139991672079	ENSG00000158850	B4GALT3	Downregulated
ENSG00000158856.18	1315.66318334792	0.638266190727685	0.168148791754855	3.79584645615071	0.000147140549861204	0.00568099636733828	ENSG00000158856	DMTN	Upregulated
ENSG00000158887.19	218.696176294453	-1.13614559512644	0.237371938731123	-4.78688745031757	1.69387761598593e-06	0.000291901840892748	ENSG00000158887	MPZ	Downregulated
ENSG00000158985.14	3063.8306534367	0.32618436558279	0.109927381220496	2.96727276671272	0.003004542798417	0.0397439619315267	ENSG00000158985	CDC42SE2	Upregulated
ENSG00000159176.14	18022.0049282713	0.618096336461705	0.171847157340932	3.59679426126574	0.000322163094444287	0.00935467504942422	ENSG00000159176	CSRP1	Upregulated
ENSG00000159212.13	95.7405616379413	1.0426604423933	0.338629903395424	3.08952453239639	0.00200477149185342	0.0311110206756094	ENSG00000159212	CLIC6	Upregulated
ENSG00000159239.13	7.87624560234279	0.819702680265882	0.272700197351677	2.99837475799515	0.0027142368854451	0.0372614066212702	ENSG00000159239	Unknown	Upregulated
ENSG00000159335.18	16951.7620373429	-0.303594225443841	0.0980221661164101	-3.09720150531275	0.00195357029523437	0.0306471275754106	ENSG00000159335	PTMS	Downregulated
ENSG00000159461.15	7687.53674562318	0.296149179170944	0.0995173473988453	2.97585216717824	0.00292175669381835	0.0390936521482121	ENSG00000159461	AMFR	Upregulated
ENSG00000159625.15	106.017734478679	1.34801689463322	0.3048640586152	4.42653786520957	9.57575796193714e-06	0.000923244702535965	ENSG00000159625	DRC7	Upregulated
ENSG00000159658.14	5324.94784385178	0.330040858308786	0.0941923260983085	3.5038989145172	0.000458499365599959	0.0118825440600819	ENSG00000159658	EFCAB14	Upregulated
ENSG00000159712.10	9.08363028740389	0.868691704600374	0.269117729015828	3.21917358668606	0.00128560634312132	0.0233488226520247	ENSG00000159712	Unknown	Upregulated
ENSG00000159713.11	3863.48520678528	0.939168181754166	0.275641108465308	3.40822615540575	0.000653866782755126	0.0150354259822948	ENSG00000159713	TPPP3	Upregulated
ENSG00000159784.18	4117.11921075452	-0.656414447883325	0.209767207553257	-3.12928464297142	0.0017523246968359	0.0285097428294218	ENSG00000159784	FAM131B	Downregulated
ENSG00000159958.7	81.2533628413919	-0.887802786549277	0.236465213370984	-3.75383094427444	0.000174152340805442	0.00627532577754423	ENSG00000159958	TNFRSF13C	Downregulated
ENSG00000160050.15	639.425229282637	-0.511399270395932	0.165055948989111	-3.09833987863922	0.00194608101199507	0.0306471275754106	ENSG00000160050	CCDC28B	Downregulated
ENSG00000160087.21	2585.84508195558	-0.301543923313678	0.100698325007184	-2.99453450259956	0.00274863967067404	0.0375309474158292	ENSG00000160087	UBE2J2	Downregulated
ENSG00000160188.10	363.668580650426	1.46911635867457	0.270861019359629	5.42650351767368	5.74686931308635e-08	3.02315572548937e-05	ENSG00000160188	RSPH1	Upregulated
ENSG00000160298.18	328.474985135485	-0.54795269253949	0.176919449670919	-3.09710283158121	0.00195422070782675	0.0306471275754106	ENSG00000160298	C21orf58	Downregulated
ENSG00000160360.13	2423.49864613022	-0.537198785875048	0.175395435375244	-3.06278091733105	0.002192905414314	0.0328442844132993	ENSG00000160360	GPSM1	Downregulated
ENSG00000160588.10	99.5122699691499	0.534759665662883	0.138027687036505	3.87436481842698	0.000106903164724223	0.0046055910837009	ENSG00000160588	MPZL3	Upregulated
ENSG00000160679.13	3686.49686976149	-0.232255819610663	0.0638041419567144	-3.6401339649343	0.000272496229464279	0.00844963747723518	ENSG00000160679	CHTOP	Downregulated
ENSG00000160803.8	2986.62554264828	-0.301022730391439	0.0980320037065022	-3.07065382370313	0.00213590632966489	0.0323623806442656	ENSG00000160803	UBQLN4	Downregulated
ENSG00000160886.13	5.23113001069398	1.13072283300097	0.314861865497762	3.58753659229126	0.000333816896618194	0.00956931132418407	ENSG00000160886	LY6K	Upregulated
ENSG00000160949.17	583.881410128846	-0.596819745119119	0.181879783760825	-3.28139893488587	0.0010329353450182	0.0203365504401647	ENSG00000160949	TONSL	Downregulated
ENSG00000160957.14	738.370357624036	-0.672773754221381	0.185919696432562	-3.61863872208089	0.000296156736423046	0.00890787318283458	ENSG00000160957	RECQL4	Downregulated
ENSG00000161040.16	53.1035717499458	0.599667138899965	0.173080015553679	3.46402801009989	0.000532151096658691	0.0130577337424802	ENSG00000161040	FBXL13	Upregulated
ENSG00000161243.9	187.634595022907	0.645180791723948	0.220177955582872	2.93009408142542	0.0033885939218833	0.0430538087913859	ENSG00000161243	FBXO27	Upregulated
ENSG00000161249.21	76.8387886793941	1.14768084647782	0.308902511312713	3.71901091022324	0.000200004413934613	0.00685386554494784	ENSG00000161249	DMKN	Upregulated
ENSG00000161533.12	3252.50921763346	0.298198770683222	0.0866437629018343	3.44166247914729	0.000578151142297246	0.0137946633110678	ENSG00000161533	ACOX1	Upregulated
ENSG00000161800.13	2196.50715517082	-0.427025574700476	0.146658585771526	-2.91170711277273	0.003594595134981	0.0445572282440699	ENSG00000161800	RACGAP1	Downregulated
ENSG00000161888.11	848.728870565872	-0.865195292686495	0.201266673968211	-4.29879551497706	1.71728818665696e-05	0.00138421737303518	ENSG00000161888	SPC24	Downregulated
ENSG00000161944.16	36.7443888162381	0.749463823846885	0.247814984427691	3.02457455391708	0.00248983097555507	0.0352657448285398	ENSG00000161944	ASGR2	Upregulated
ENSG00000161956.13	662.683504165685	-0.254326238456543	0.0872712567353615	-2.91421942121043	0.00356579182172185	0.0443836727996387	ENSG00000161956	SENP3	Downregulated
ENSG00000162004.18	204.306321973239	-0.821153698593545	0.263796839184182	-3.1127998859953	0.00185321629151642	0.029589292066624	ENSG00000162004	CCDC78	Downregulated
ENSG00000162062.15	232.168983152183	-0.829250942362435	0.161303410038774	-5.14055574328023	2.73927039063114e-07	8.76704087475658e-05	ENSG00000162062	TEDC2	Downregulated
ENSG00000162063.13	541.403900803493	-0.613756458272598	0.162746024997257	-3.77118883975014	0.000162471660572438	0.00599964623431595	ENSG00000162063	CCNF	Downregulated
ENSG00000162144.10	1010.02043751871	0.393809837095607	0.111972924976074	3.51700892102436	0.000436439113228635	0.0114895757771384	ENSG00000162144	CYB561A3	Upregulated
ENSG00000162390.18	191.794688176119	0.568513407591409	0.195476109652115	2.90845379276993	0.00363220848772211	0.0448381109527985	ENSG00000162390	ACOT11	Upregulated
ENSG00000162408.11	997.518328051523	-0.366532830945421	0.10088837093447	-3.63304314742539	0.000280098158319403	0.00863180192929837	ENSG00000162408	NOL9	Downregulated
ENSG00000162456.10	8.65152136455289	1.10005972455205	0.355527969855775	3.12401746615067	0.00178399866575731	0.0288528586800069	ENSG00000162456	KNCN	Upregulated
ENSG00000162510.6	17.0007517910581	-0.588144451989437	0.187051662986685	-3.14182923530985	0.0016789592657634	0.0277741010063485	ENSG00000162510	MATN1	Downregulated
ENSG00000162521.19	7108.93852909762	-0.314156920138271	0.108170477635912	-2.90427539629884	0.00368104212281149	0.0452175534832047	ENSG00000162521	RBBP4	Downregulated
ENSG00000162616.9	954.735571569127	0.400334166099105	0.131367478142288	3.04742313621214	0.00230812547664647	0.0338735308528663	ENSG00000162616	DNAJB4	Upregulated
ENSG00000162620.16	47.7352526596493	0.675668304196305	0.235722799213063	2.8658083146094	0.00415946019476899	0.0484680536187356	ENSG00000162620	LRRIQ3	Upregulated
ENSG00000162643.13	66.7316576145049	1.71855364898338	0.2866182460114	5.99639339850259	2.01747940391303e-09	2.79989591721024e-06	ENSG00000162643	DNAI3	Upregulated
ENSG00000162714.12	1990.84328108478	-0.392915995747169	0.0989643217899213	-3.97027062755377	7.17910406963717e-05	0.00361790647946337	ENSG00000162714	ZNF496	Downregulated
ENSG00000162745.10	2021.54960516609	1.09155730085729	0.275758659157531	3.96000970493245	7.49467175353187e-05	0.00372682806848513	ENSG00000162745	OLFML2B	Upregulated
ENSG00000162753.13	13.9632884674991	1.14763556103184	0.295305044897117	3.87638122238849	0.00010602152873125	0.00458738173016817	ENSG00000162753	SLC9C2	Upregulated
ENSG00000162804.14	466.3346426661	1.4992998138782	0.248303374450813	4.10713811657826	4.00591708979703e-05	0.0024262125871262	ENSG00000162804	SNED1	Upregulated
ENSG00000162814.11	185.179066479877	0.991413295255586	0.229333246426356	4.32265662131256	1.54161570916653e-05	0.00127694328838007	ENSG00000162814	SPATA17	Upregulated
ENSG00000162892.16	11.3418058118226	1.42020869516277	0.353990795792247	4.07542354176709	4.59306720202214e-05	0.00266528313865109	ENSG00000162892	IL24	Upregulated
ENSG00000162976.13	893.550733973983	0.765238171313275	0.171957558702595	4.45014027175668	8.58142212117195e-06	0.00084365226984702	ENSG00000162976	SLC66A3	Upregulated
ENSG00000162992.4	210.860521604885	-1.61786166332512	0.31519607325741	-5.1484553259729	2.62640319713437e-07	8.56007607239934e-05	ENSG00000162992	NEUROD1	Downregulated
ENSG00000163026.12	716.40671000763	-0.343152630443468	0.0790610252040942	-4.34033040695718	1.42268634440349e-05	0.0012050635603655	ENSG00000163026	WDCP	Downregulated
ENSG00000163060.8	5.2083441043371	1.51435688400744	0.354975243491008	4.31633027639849	1.58644556660347e-05	0.00130685632732432	ENSG00000163060	TEKT4	Upregulated
ENSG00000163075.13	199.729032394165	0.950993237008094	0.220990455160135	4.30316060431092	1.68378701125579e-05	0.0013645500954731	ENSG00000163075	CFAP221	Upregulated
ENSG00000163155.12	629.552282062018	-0.310799295777586	0.103147878446294	-3.01314230127416	0.00258557646758283	0.0360430080801818	ENSG00000163155	LYSMD1	Downregulated
ENSG00000163161.14	2547.66423849563	-0.185397160575923	0.0562525644226442	-3.2957908258132	0.000981450607583971	0.0196453915009382	ENSG00000163161	ERCC3	Downregulated
ENSG00000163162.9	1272.27190365984	0.667049716956576	0.191432262123592	3.48456919869809	0.000492929982756664	0.0124205928848391	ENSG00000163162	RNF149	Upregulated
ENSG00000163263.7	18.898208034069	1.58410434682977	0.322089822776844	4.92034071075251	8.63936872575668e-07	0.00018372444768923	ENSG00000163263	CFAP141	Upregulated
ENSG00000163285.8	106.035707969633	1.64839031069805	0.319566103031235	5.17884808584687	2.23260178888077e-07	7.70552491139377e-05	ENSG00000163285	GABRG1	Upregulated
ENSG00000163297.17	1212.49940551765	0.71237770042133	0.201743010602677	3.53113512135924	0.00041378031281147	0.0111844344640767	ENSG00000163297	ANTXR2	Upregulated
ENSG00000163346.17	9613.46832495873	0.53245866143472	0.180351288843021	2.95234873307697	0.00315366543257273	0.0411320826427548	ENSG00000163346	PBXIP1	Upregulated
ENSG00000163359.16	9577.86513768892	1.87480664263988	0.349781955899105	5.48899180082742	4.0423438557458e-08	2.33095539451034e-05	ENSG00000163359	COL6A3	Upregulated
ENSG00000163362.11	346.44129754822	-0.794276576358545	0.240848646490933	-3.29799007660678	0.00097379575825914	0.0195182258097596	ENSG00000163362	INAVA	Downregulated
ENSG00000163412.13	773.969752638906	0.47244001606652	0.124766585115042	3.78659621889962	0.000152724973283972	0.00579540061369824	ENSG00000163412	EIF4E3	Upregulated
ENSG00000163430.12	11215.2555554073	0.60129293429228	0.140648635452458	4.27514795251782	1.91010405873712e-05	0.00147235141905482	ENSG00000163430	FSTL1	Upregulated
ENSG00000163444.12	2986.66164296922	-0.685572008980189	0.196561482780566	-3.48789685570177	0.000486835845726163	0.0123396220068462	ENSG00000163444	TMEM183A	Downregulated
ENSG00000163449.11	416.06922468506	-0.503443917607933	0.176339865642048	-2.85485664600067	0.00430562586341943	0.049428299376291	ENSG00000163449	TMEM169	Downregulated
ENSG00000163491.16	58.6132419908412	0.792654000689126	0.173476044002863	4.56851001606798	4.91203599995463e-06	0.000584473807375554	ENSG00000163491	NEK10	Upregulated
ENSG00000163507.14	399.570861399531	-0.49983443469768	0.156083716510491	-3.20233498397586	0.00136318376189422	0.0242853036180535	ENSG00000163507	CIP2A	Downregulated
ENSG00000163513.19	2693.81636152534	0.578569432493917	0.181592341459662	3.18611252357105	0.00144198501269409	0.0250364334717036	ENSG00000163513	TGFBR2	Upregulated
ENSG00000163521.16	470.205392764131	0.582021356138842	0.127987848089353	4.54733756033957	5.43288229068329e-06	0.000619410553179233	ENSG00000163521	GLB1L	Upregulated
ENSG00000163536.13	597.619807610311	0.913796771516292	0.223634782032834	4.08634129085931	4.38229013318175e-05	0.00259689663326986	ENSG00000163536	SERPINI1	Upregulated
ENSG00000163563.8	603.521170015023	0.675388714922544	0.226225729801189	2.98558150529801	0.00283039699358573	0.0382188523671665	ENSG00000163563	MNDA	Upregulated
ENSG00000163568.15	68.9078203826767	1.20726425691921	0.303224510433758	3.98678053767603	6.69759241904388e-05	0.00346852001183127	ENSG00000163568	AIM2	Upregulated
ENSG00000163584.18	1375.40304453236	0.726759930788626	0.249415975914751	2.91408955909561	0.00356727551388899	0.0443837163003988	ENSG00000163584	RPL22L1	Upregulated
ENSG00000163606.11	33.1158154679956	0.750598017756989	0.262553895498454	2.85957523008893	0.00424208788025615	0.0489368503663263	ENSG00000163606	CD200R1	Upregulated
ENSG00000163624.6	266.089075350919	1.39611315312468	0.227434108039502	6.13837925269363	8.3367643325467e-10	1.47045810889066e-06	ENSG00000163624	CDS1	Upregulated
ENSG00000163646.12	1.65731287593519	1.54111277357021	0.357448601346458	-2.98192258284231	0.002864444231047	0.038550430999975	ENSG00000163646	CLRN1	Upregulated
ENSG00000163681.16	1369.70398570249	0.245442199477745	0.0853272860633536	2.87646625873328	0.00402155187832983	0.0476437112096878	ENSG00000163681	SLMAP	Upregulated
ENSG00000163683.12	2924.80944179527	0.329100865277672	0.107578388814561	3.05916904255643	0.00221951872593613	0.0330941168558901	ENSG00000163683	SMIM14	Upregulated
ENSG00000163689.20	24.488700305506	1.21811622324746	0.299074328904572	4.07132030135117	4.6747417686923e-05	0.00267987033906079	ENSG00000163689	CFAP20DC	Upregulated
ENSG00000163697.17	2884.3641732105	-0.408850535487335	0.139234140873604	-2.93642642487029	0.00332017570248551	0.0423866994411055	ENSG00000163697	APBB2	Downregulated
ENSG00000163739.5	133.211920093943	0.865102224194506	0.298056085467543	2.90387576314185	0.00368574384201231	0.0452567686743404	ENSG00000163739	CXCL1	Upregulated
ENSG00000163803.13	430.871206355352	0.617169303602124	0.190629473370723	3.23759464849513	0.00120541947096858	0.0224500017621074	ENSG00000163803	PLB1	Upregulated
ENSG00000163808.17	695.39224062922	-0.653168082763028	0.195485222784407	-3.34124168438532	0.000834045865641936	0.0176616280234982	ENSG00000163808	KIF15	Downregulated
ENSG00000163818.17	1276.57810759225	0.459328860034643	0.142379367099161	3.22607486298431	0.00125500525801796	0.0230610359903564	ENSG00000163818	LZTFL1	Upregulated
ENSG00000163885.12	50.0061214955153	1.30878091947778	0.314750357895572	4.16295096029036	3.14160858846393e-05	0.00207035458296903	ENSG00000163885	CFAP100	Upregulated
ENSG00000163918.11	1001.51579211061	-0.463703347769127	0.125678349365463	-3.68963683301343	0.000224574412414729	0.00739172750412256	ENSG00000163918	RFC4	Downregulated
ENSG00000163958.14	16.3882450348487	0.838878471864332	0.281888098888325	2.9713141878404	0.00296528250104509	0.03946471184813	ENSG00000163958	ZDHHC19	Upregulated
ENSG00000164023.14	209.203803262908	0.825787668273629	0.229294537311802	3.60119717179446	0.000316755229834749	0.00927183962589359	ENSG00000164023	SGMS2	Upregulated
ENSG00000164039.15	1246.62962739601	0.502590091412582	0.146041329623229	3.44142006545729	0.000578669417571147	0.0137946633110678	ENSG00000164039	BDH2	Upregulated
ENSG00000164040.18	2553.02760169361	0.273146701024345	0.0791223397274748	3.4522034253111	0.000556028354005015	0.0134564246931722	ENSG00000164040	PGRMC2	Upregulated
ENSG00000164045.12	401.757212648888	-0.731945971514644	0.188764727970704	-3.8776224409641	0.000105482244844437	0.00457064322494284	ENSG00000164045	CDC25A	Downregulated
ENSG00000164073.11	841.09625598294	0.356334348088855	0.110292833104736	3.23079228520248	0.00123447615574219	0.02280700402337	ENSG00000164073	MFSD8	Upregulated
ENSG00000164087.8	622.795007444547	-0.760777211433109	0.172985774843085	-4.39798244072101	1.09261816299427e-05	0.00101745824898705	ENSG00000164087	POC1A	Downregulated
ENSG00000164096.13	7116.14257040168	0.384770571302724	0.116369346717488	3.30645828776297	0.000944834166365516	0.0191424678908581	ENSG00000164096	C4orf3	Upregulated
ENSG00000164104.12	4774.43452605062	-0.624943715944394	0.133050839190934	-4.69703581211644	2.63964184412756e-06	0.000373347456113985	ENSG00000164104	HMGB2	Downregulated
ENSG00000164124.11	1365.95631480473	0.84370117690155	0.242453908059936	3.48011366690731	0.000501201091976299	0.0125761629647777	ENSG00000164124	TMEM144	Upregulated
ENSG00000164125.16	2994.65700477055	0.626385534537047	0.203562657659886	3.0771533387077	0.00208987764675173	0.0319230673651812	ENSG00000164125	GASK1B	Upregulated
ENSG00000164136.17	100.796455160639	0.755287823650722	0.216404898397583	3.49063347910103	0.000481876833694986	0.012234612073111	ENSG00000164136	IL15	Upregulated
ENSG00000164181.14	255.994658504097	0.612412137029911	0.21329853474427	2.87113249006839	0.00409004060539943	0.048090971706939	ENSG00000164181	ELOVL7	Upregulated
ENSG00000164185.6	43.3626661174233	1.39084882052143	0.283172927751674	4.90912989309946	9.14813726660563e-07	0.000191823004153266	ENSG00000164185	ZNF474	Upregulated
ENSG00000164220.7	124.586004514888	1.69927546716598	0.25841040212341	3.28876055353961	0.00100629594275239	0.0199562062456551	ENSG00000164220	F2RL2	Upregulated
ENSG00000164294.14	1000.49361901433	0.925982774445179	0.226953719738617	4.08020288295542	4.49964104127642e-05	0.00264034709633412	ENSG00000164294	GPX8	Upregulated
ENSG00000164318.18	335.082903855093	0.788112022550663	0.247087326949375	3.19000316893124	0.00142271233678619	0.0248648728713869	ENSG00000164318	EGFLAM	Upregulated
ENSG00000164326.5	12.8655638935731	1.15925383393634	0.355831469866508	3.30818184525333	0.000939038139796449	0.0190507839119056	ENSG00000164326	CARTPT	Upregulated
ENSG00000164362.21	43.5308380363319	-1.10087145656216	0.265243135494114	-4.14755594101178	3.36043376969063e-05	0.00217629819836228	ENSG00000164362	TERT	Downregulated
ENSG00000164398.15	710.843331633465	0.80891756754076	0.234842786646694	3.4445938365475	0.000571918080642465	0.0137082043549675	ENSG00000164398	ACSL6	Upregulated
ENSG00000164400.6	2.03566940075019	0.354989279175324	0.356596973604782	3.83409062442871	0.000126029674183636	0.00514807061751206	ENSG00000164400	CSF2	Upregulated
ENSG00000164440.15	448.282694950655	1.02272240406337	0.248505888244126	4.11595749585375	3.85575362490926e-05	0.00238380974109081	ENSG00000164440	TXLNB	Upregulated
ENSG00000164463.12	929.563495021063	0.291802761651699	0.0977820614629457	2.98420727399818	0.00284314100935724	0.0383497899980103	ENSG00000164463	CREBRF	Upregulated
ENSG00000164488.12	83.3727538650348	-1.26719584465893	0.342102721645364	-3.72751444620751	0.000193377479828559	0.00671113857946683	ENSG00000164488	DACT2	Downregulated
ENSG00000164509.15	20.8006300720865	1.61283889832709	0.348564323161297	4.68224833932197	2.83745431315884e-06	0.000390280126514073	ENSG00000164509	IL31RA	Upregulated
ENSG00000164530.15	1568.67780345672	1.2154186009795	0.316389921240301	3.84923707599615	0.000118486288185111	0.00496896692479797	ENSG00000164530	PI16	Upregulated
ENSG00000164574.16	4037.20595909211	0.533446687660052	0.152576184312105	3.49626688463697	0.000471816545567047	0.0120711767225494	ENSG00000164574	GALNT10	Upregulated
ENSG00000164611.13	1580.72688412612	-0.745285967034255	0.174898472742913	-4.26129849013754	2.03242562816221e-05	0.00154284259393529	ENSG00000164611	PTTG1	Downregulated
ENSG00000164626.9	53.5398057753101	0.933447187440005	0.316747845159184	2.94954147062985	0.00318245858945603	0.0413962641737673	ENSG00000164626	KCNK5	Upregulated
ENSG00000164647.9	298.088042758797	1.12620747194542	0.262189364308255	4.29623639068556	1.73722329315496e-05	0.00138805599783105	ENSG00000164647	STEAP1	Upregulated
ENSG00000164649.20	1415.98792410271	-0.657525066504118	0.203512696669772	-3.23088701649532	0.00123406710226748	0.02280700402337	ENSG00000164649	CDCA7L	Downregulated
ENSG00000164675.11	57.2183584523455	1.13419415358135	0.205509718709504	5.51534023337767	3.48105854033142e-08	2.13211749175608e-05	ENSG00000164675	IQUB	Upregulated
ENSG00000164692.18	23152.4588991596	1.72907670717678	0.30942157714313	3.500321120756	0.000464697999873328	0.0119641262848087	ENSG00000164692	COL1A2	Upregulated
ENSG00000164695.5	13.9111664564059	0.808815362953301	0.270089216623825	2.99489380340009	0.00274540407778878	0.0375038456822307	ENSG00000164695	CHMP4C	Upregulated
ENSG00000164746.14	232.10598415491	1.61754795326148	0.322905866102806	5.03088921992112	4.88210192506525e-07	0.000126198126054381	ENSG00000164746	C7orf57	Upregulated
ENSG00000164764.11	208.249089857326	0.92228036191378	0.310170717740813	2.97559661603688	0.0029241922213849	0.0391087884737851	ENSG00000164764	SBSPON	Upregulated
ENSG00000164853.9	2.06968307335049	-0.599733198211563	0.353831444527168	-4.32327669028242	1.5372873458799e-05	0.00127694328838007	ENSG00000164853	UNCX	Downregulated
ENSG00000164932.13	927.664331763054	1.07490875930379	0.315703722826758	3.41007180096133	0.0006494577904232	0.0149684795125593	ENSG00000164932	CTHRC1	Upregulated
ENSG00000164946.20	335.80824211332	1.14335828917814	0.286516779304303	3.99279521538601	6.52989593271365e-05	0.0033875247325678	ENSG00000164946	FREM1	Upregulated
ENSG00000164949.8	1413.1488240593	0.616371254131207	0.212516367295795	2.90036987533369	0.00372722557181671	0.0454127829219521	ENSG00000164949	GEM	Upregulated
ENSG00000164951.16	1056.59833133553	0.65448113946564	0.14779523770715	4.42826951160016	9.49921574482916e-06	0.000918819303576459	ENSG00000164951	PDP1	Upregulated
ENSG00000164953.16	740.880795394958	0.440698378700715	0.13582789398487	3.2444805048808	0.00117665071531309	0.0220787682720044	ENSG00000164953	TMEM67	Upregulated
ENSG00000164972.13	146.473966651264	1.01128732125232	0.319944001296062	3.16540724444385	0.00154866029624321	0.0262798975567927	ENSG00000164972	C9orf24	Upregulated
ENSG00000164989.17	114.263818122615	0.509491368018902	0.161424554287118	3.1558160541879	0.00160049761756804	0.026857303387662	ENSG00000164989	CCDC171	Upregulated
ENSG00000165078.13	14.8514221168694	0.889227385963369	0.302774763145454	2.933658945413	0.00334992083593902	0.0427072178000134	ENSG00000165078	CPA6	Upregulated
ENSG00000165084.16	196.687274422575	1.41591926478441	0.315462710449292	4.49892986539403	6.82963825402295e-06	0.000728778302657929	ENSG00000165084	C8orf34	Upregulated
ENSG00000165091.18	63.0035382593359	1.18408738140971	0.223742097636982	5.28908423107826	1.22930274842668e-07	5.45057194493555e-05	ENSG00000165091	TMC1	Upregulated
ENSG00000165164.14	18.6849865570808	1.3458638272383	0.3306276173318	4.07724892213758	4.55716975677377e-05	0.00265849679293505	ENSG00000165164	CFAP47	Upregulated
ENSG00000165169.11	1767.82158508986	0.44103663148271	0.150297877424726	2.93442516404436	0.00334166124558332	0.0426381755101344	ENSG00000165169	DYNLT3	Upregulated
ENSG00000165309.14	77.1015155769902	1.00747079849698	0.350109951951713	2.89551907552517	0.00378532022829951	0.0457488218643937	ENSG00000165309	ARMC3	Upregulated
ENSG00000165312.6	433.722107746579	0.423116036405955	0.14576357517834	2.90277689158402	0.00369870032416548	0.0452860470478162	ENSG00000165312	OTUD1	Upregulated
ENSG00000165322.18	2265.9406793777	0.420705521682338	0.126028662272725	3.33816017147466	0.000843351196819266	0.0177791583313531	ENSG00000165322	ARHGAP12	Upregulated
ENSG00000165383.11	9.51569400049256	1.13188116599721	0.339844883955545	3.33692839040264	0.000847097707050761	0.0178247191199418	ENSG00000165383	LRRC18	Upregulated
ENSG00000165389.7	3299.78031781482	0.501908063523028	0.148368863537663	3.38284787056614	0.000717383589860243	0.0159812384412774	ENSG00000165389	SPTSSA	Upregulated
ENSG00000165457.14	1242.74524640857	0.879863905856048	0.287930159720542	3.0570532656289	0.00223524551637425	0.0331482474511314	ENSG00000165457	FOLR2	Upregulated
ENSG00000165480.16	475.823832802359	-0.671728683416165	0.203592711146958	-3.29938990526387	0.000968952262393442	0.0194728848281409	ENSG00000165480	SKA3	Downregulated
ENSG00000165490.13	335.887169247665	-0.594197072060594	0.163124410302286	-3.64250400620635	0.000269998774528683	0.00838954741372286	ENSG00000165490	DDIAS	Downregulated
ENSG00000165526.9	983.749918642745	-0.242004286031446	0.0629122535319538	-3.84668574725684	0.000119726371362648	0.00498610450737361	ENSG00000165526	RPUSD4	Downregulated
ENSG00000165675.16	690.554700780789	0.349677053212544	0.121778314366873	2.87138535211953	0.00408676995501879	0.048090971706939	ENSG00000165675	ENOX2	Upregulated
ENSG00000165688.12	3170.11527180703	-0.305673230208242	0.0935987609217296	-3.26577503668665	0.00109164936563293	0.0210657496988916	ENSG00000165688	PMPCA	Downregulated
ENSG00000165689.17	1997.4588320728	-0.323624764561227	0.0994292316290862	-3.25480898014129	0.00113468656823723	0.0215561908332293	ENSG00000165689	ENTR1	Downregulated
ENSG00000165724.6	933.851208427618	-0.398771851543615	0.102427368101595	-3.89318526769701	9.89365353860116e-05	0.0044087485495039	ENSG00000165724	ZMYND19	Downregulated
ENSG00000165730.16	221.699807161462	0.646247480235303	0.220849361926623	2.92633188227548	0.00342984826630652	0.0433392331501058	ENSG00000165730	STOX1	Upregulated
ENSG00000165805.10	5.53214354344756	0.828363924657311	0.283465467031666	2.91076031584683	0.00360550483919154	0.0446186803975065	ENSG00000165805	C12orf50	Upregulated
ENSG00000165807.8	64.7591577990412	0.813085927489492	0.224174805872708	3.62722756804944	0.000286480787727558	0.00877438858019492	ENSG00000165807	PPP1R36	Upregulated
ENSG00000165813.20	286.200535219842	0.315417547949006	0.0987168550308305	3.19513676061489	0.00139764594245378	0.0246230397088582	ENSG00000165813	CCDC186	Upregulated
ENSG00000165923.16	75.2491603597117	0.633545932982272	0.200268119330817	3.16231193210554	0.00156521801849203	0.02645606667671	ENSG00000165923	AGBL2	Upregulated
ENSG00000165973.19	139.014510762508	0.583872422909921	0.332390490586002	3.41486972840896	0.000638125232448062	0.0147640317090703	ENSG00000165973	NELL1	Upregulated
ENSG00000165983.14	178.768031343546	0.822919810946901	0.225987847375197	3.64149093005875	0.000271063676835944	0.00841391754650702	ENSG00000165983	PTER	Upregulated
ENSG00000165985.10	43.8976574457634	0.922927116288275	0.320302911881306	2.88414300291946	0.00392480481463412	0.0468865626959378	ENSG00000165985	C1QL3	Upregulated
ENSG00000166046.11	346.534792033633	0.710580832101796	0.166100061335091	4.27787174152307	1.88688681775585e-05	0.00146956626572491	ENSG00000166046	TCP11L2	Upregulated
ENSG00000166073.11	819.140243194467	0.533192354353745	0.166447720858066	3.20342564896395	0.00135803101054054	0.0242478932709897	ENSG00000166073	GPR176	Upregulated
ENSG00000166145.14	193.827872399324	0.945721184890281	0.253365553343639	3.73314455387654	0.000189103991378378	0.00661791792405557	ENSG00000166145	SPINT1	Upregulated
ENSG00000166147.14	1722.0321573853	0.953696170513089	0.237863023501732	4.00979845001237	6.07705978816512e-05	0.00323086237142076	ENSG00000166147	FBN1	Upregulated
ENSG00000166246.14	113.289681990662	0.737778892640526	0.213025208367736	3.46275341967337	0.000534678144957991	0.0130662788725064	ENSG00000166246	DNAAF8	Upregulated
ENSG00000166250.12	251.430697922412	0.939480843191064	0.314310566303794	2.99208495645131	0.002770791434178	0.0376789937205566	ENSG00000166250	CLMP	Upregulated
ENSG00000166317.12	19.1533746353033	-0.646192079488192	0.204766499202656	-3.15444245593829	0.00160805086865818	0.0269376391657229	ENSG00000166317	SYNPO2L	Downregulated
ENSG00000166352.17	412.016037965681	0.354626147353789	0.117572943893041	3.01620968790169	0.00255956188215481	0.0358470168315797	ENSG00000166352	IFTAP	Upregulated
ENSG00000166407.14	427.235466968314	-0.858360135585979	0.29201734082481	-2.94046905387279	0.0032771573515733	0.0420297532878209	ENSG00000166407	LMO1	Downregulated
ENSG00000166501.14	748.502500204689	0.664550126692197	0.220997513718825	3.00712937840832	0.00263727493548718	0.0365177170232115	ENSG00000166501	PRKCB	Upregulated
ENSG00000166508.18	6948.186227657	-0.745972807058179	0.154583434824112	-4.82571004325202	1.39505349771292e-06	0.000251724757555461	ENSG00000166508	MCM7	Downregulated
ENSG00000166527.8	8.34411399437653	1.24493422735398	0.329457831770535	3.79166165014579	0.000149642696800056	0.00573789803522977	ENSG00000166527	CLEC4D	Upregulated
ENSG00000166535.20	210.366424592859	0.920222895176765	0.294840765218729	3.12235327297185	0.00179411510692701	0.0289329827331757	ENSG00000166535	A2ML1	Upregulated
ENSG00000166548.17	1408.03082847599	0.332048618043983	0.106088567303357	3.12990053528035	0.00174865501111244	0.0285097428294218	ENSG00000166548	TK2	Upregulated
ENSG00000166578.10	146.30896552641	0.707858508905918	0.202475049745386	3.49582139616274	0.000472604919946888	0.012081038810407	ENSG00000166578	IQCD	Upregulated
ENSG00000166582.10	1098.26104944895	-0.813931200699975	0.268497621958823	-3.03194193495839	0.00242985940080341	0.034897495934186	ENSG00000166582	CENPV	Downregulated
ENSG00000166596.15	196.087944745864	1.71237271819605	0.308828041952744	5.55923864561836	2.70954002338245e-08	2.03113894002807e-05	ENSG00000166596	CFAP52	Upregulated
ENSG00000166619.15	4040.20094806048	0.301256276807525	0.099523159584152	3.02699169386717	0.0024700074546395	0.0351343327928678	ENSG00000166619	BLCAP	Upregulated
ENSG00000166669.13	95.51978097448	0.577722707240794	0.177527962137558	3.25469506717181	0.0011351417483965	0.0215561908332293	ENSG00000166669	ATF7IP2	Upregulated
ENSG00000166689.16	648.300263899083	0.821753279873994	0.205660455660973	3.99566071097969	6.45140743918394e-05	0.00336180163395922	ENSG00000166689	PLEKHA7	Upregulated
ENSG00000166734.20	6295.52751121555	0.455291914222233	0.134306910687404	3.38993593156904	0.000699089599602568	0.0157280303296058	ENSG00000166734	GOLM2	Upregulated
ENSG00000166816.15	314.529988313355	0.62650540439221	0.216852293833707	2.88919259513861	0.00386232436403854	0.046343255724568	ENSG00000166816	LDHD	Upregulated
ENSG00000166819.12	47.6019411956673	1.11200217497801	0.224041052912431	2.89876375795836	0.00374637055217139	0.0455528733716045	ENSG00000166819	PLIN1	Upregulated
ENSG00000166845.15	411.978600103466	-0.457812875282888	0.129706291437275	-3.52960659772204	0.000416178008546853	0.011222210059602	ENSG00000166845	C18orf54	Downregulated
ENSG00000166851.15	1131.80055004667	-0.876214874480365	0.194865706250685	-4.49651930450022	6.90749107210787e-06	0.00073187674839984	ENSG00000166851	PLK1	Downregulated
ENSG00000166900.17	652.132791235528	0.407120515283314	0.139791767436004	2.91227230337764	0.00358809690554697	0.0445307762991555	ENSG00000166900	STX3	Upregulated
ENSG00000166923.12	122.99597217941	0.92694053632551	0.313494205095969	2.95979680119907	0.0030784201360717	0.04039668611821	ENSG00000166923	GREM1	Upregulated
ENSG00000166928.11	108.033177853378	0.638069383470513	0.2050770738573	3.11105022104838	0.00186423231149883	0.0297281635173707	ENSG00000166928	MS4A14	Upregulated
ENSG00000166971.17	1841.23446617304	0.449496562431127	0.109354260996926	4.11044941046725	3.94889793338905e-05	0.00240666066123314	ENSG00000166971	AKTIP	Upregulated
ENSG00000167130.18	1161.02000084767	-0.37532301505616	0.109591219195525	-3.42474608387046	0.000615374259776827	0.0143595308789169	ENSG00000167130	DOLPP1	Downregulated
ENSG00000167136.7	160.53043291327	-0.547981954508381	0.163111662487879	-3.3596372867935	0.000780448637079428	0.0168843812285906	ENSG00000167136	ENDOG	Downregulated
ENSG00000167202.11	1214.23883152706	0.511809150131448	0.163911243682331	3.12246746638311	0.00179341925682006	0.0289329827331757	ENSG00000167202	TBC1D2B	Upregulated
ENSG00000167311.14	7.33477689176955	1.25042019776776	0.307579147521674	4.04622671963813	5.20498241231903e-05	0.00290776974900026	ENSG00000167311	ART5	Upregulated
ENSG00000167333.13	658.62321516491	0.302969987855654	0.0973096732727823	3.11344890913642	0.00184914522334425	0.0295557673358088	ENSG00000167333	TRIM68	Upregulated
ENSG00000167393.18	1077.30048184954	-0.742308657924972	0.192907503557424	-3.8479846026321	0.000119093536443206	0.0049735650282027	ENSG00000167393	PPP2R3B	Downregulated
ENSG00000167394.13	173.039972005315	-0.375185492560731	0.12223722391697	-3.06925965780308	0.00214589991808042	0.032480973772661	ENSG00000167394	ZNF668	Downregulated
ENSG00000167513.9	748.506789520467	-0.830647867775443	0.175530774778474	-4.73227605931877	2.22016184303872e-06	0.000345444983762597	ENSG00000167513	CDT1	Downregulated
ENSG00000167536.14	315.073282261821	-0.757077411448212	0.166200276673932	-4.55517629579963	5.23416614707022e-06	0.00060597093405367	ENSG00000167536	DHRS13	Downregulated
ENSG00000167601.12	2654.8655891866	0.444850520968625	0.139774351265217	3.18263227306627	0.00145942837214325	0.0252420408913774	ENSG00000167601	AXL	Upregulated
ENSG00000167646.14	60.3900962607915	1.1019328617609	0.26306814842603	4.1866817933838	2.83062228784624e-05	0.00192900475684249	ENSG00000167646	DNAAF3	Upregulated
ENSG00000167747.15	2213.57920060052	-0.618931784573083	0.160812434614274	-3.84879339323287	0.000118701068284555	0.00497102169345306	ENSG00000167747	C19orf48P	Downregulated
ENSG00000167748.11	3.94399805466412	1.02437119873313	0.331612591348125	3.08590057227118	0.00202936669865386	0.0313017286312427	ENSG00000167748	KLK1	Upregulated
ENSG00000167767.14	50.6269592590279	1.21537107743546	0.310843305536667	3.91347316359983	9.09780156488226e-05	0.00416484854844266	ENSG00000167767	KRT80	Upregulated
ENSG00000167771.6	798.553820268836	-1.21150010054833	0.241803931890639	-5.01084270278983	5.41921978543002e-07	0.000135543085482465	ENSG00000167771	RCOR2	Downregulated
ENSG00000167778.9	2891.54311624085	0.35675913854256	0.113696191250804	3.1378234243168	0.00170207379089831	0.0280514205790591	ENSG00000167778	SPRYD3	Upregulated
ENSG00000167779.9	722.266548566634	1.20250107257832	0.292600985155545	4.11312215527375	3.90343698652926e-05	0.00239605978846053	ENSG00000167779	IGFBP6	Upregulated
ENSG00000167858.13	373.430451272724	2.00741671975119	0.318083220318612	6.34651016413333	2.20254001579912e-10	5.08024325951821e-07	ENSG00000167858	TEKT1	Upregulated
ENSG00000167900.12	999.267729054435	-0.547524973462399	0.185720601280194	-2.94816723415955	0.00319664084847508	0.0414581642913172	ENSG00000167900	TK1	Downregulated
ENSG00000167941.3	7.66414956054344	-0.0882330325940489	0.329564694133812	-3.26047207753013	0.00111226918158297	0.0212971848082792	ENSG00000167941	SOST	Downregulated
ENSG00000167967.16	1292.59509297765	-0.302025026516134	0.102820594607313	-2.93737878868907	0.00330999537073504	0.042306142877873	ENSG00000167967	E4F1	Downregulated
ENSG00000168005.9	990.589366670165	-0.370131325570489	0.105040228101728	-3.52369333836727	0.000425576486617621	0.0113733609190992	ENSG00000168005	SPINDOC	Downregulated
ENSG00000168061.17	504.694686930602	-0.415058482632318	0.117820837550384	-3.52286966832076	0.000426901235229853	0.011398605109855	ENSG00000168061	SAC3D1	Downregulated
ENSG00000168079.17	34.0565176816695	2.96310049512729	0.331918413160406	4.2716959652161	1.93991946231448e-05	0.00148768504034526	ENSG00000168079	SCARA5	Upregulated
ENSG00000168216.13	4046.55163988294	0.462164412656559	0.140363619496202	3.29262518966578	0.000992566978406721	0.0197754955797512	ENSG00000168216	LMBRD1	Upregulated
ENSG00000168243.11	2180.44340089964	-0.831219135682055	0.235070746309332	-3.53628358675358	0.00040579882846668	0.01102162850686	ENSG00000168243	GNG4	Downregulated
ENSG00000168256.18	2356.0885474822	-0.452930054299745	0.100062156442854	-4.52647969488144	5.99743589317128e-06	0.000668524592032494	ENSG00000168256	NKIRAS2	Downregulated
ENSG00000168268.11	4700.714068548	-0.659711959990788	0.163411723587158	-4.03713186536242	5.41086581499419e-05	0.00299787713698094	ENSG00000168268	NT5DC2	Downregulated
ENSG00000168300.14	1091.6165010836	0.362935333688953	0.105090551812787	3.45353954671119	0.000553281174011451	0.0134115893312315	ENSG00000168300	PCMTD1	Upregulated
ENSG00000168348.4	11.1281819570477	-1.26267941573821	0.309152398218515	-4.073022703661	4.64068986301383e-05	0.00267987033906079	ENSG00000168348	INSM2	Downregulated
ENSG00000168398.7	356.303607911014	0.866031458756475	0.296779296605092	2.91963597123075	0.00350440479032704	0.0439112317751593	ENSG00000168398	BDKRB2	Upregulated
ENSG00000168405.17	207.572811084527	0.625765960840519	0.197250879692677	3.1724845260697	0.00151140613431219	0.0258525458855396	ENSG00000168405	CMAHP	Upregulated
ENSG00000168447.11	275.782615996417	-1.12701822245574	0.327773248538182	-3.4475320616875	0.000565733256213236	0.0135925574419502	ENSG00000168447	SCNN1B	Downregulated
ENSG00000168491.10	27.4949071131713	0.865593035188345	0.193251811798406	4.47473372543174	7.65065965641541e-06	0.000793550875644399	ENSG00000168491	CCDC110	Upregulated
ENSG00000168496.4	1427.80982362495	-0.459084254731427	0.14238197789694	-3.22433798171571	0.00126264281668103	0.0231135460921475	ENSG00000168496	FEN1	Downregulated
ENSG00000168589.15	75.0456808227453	1.48435026303802	0.291560854818092	5.0929014985561	3.52624923996755e-07	0.000100434357289243	ENSG00000168589	DYNLRB2	Upregulated
ENSG00000168658.19	132.929565908197	0.717563858869282	0.232602159871886	3.08444807326799	0.00203930205653571	0.0313905462054533	ENSG00000168658	VWA3B	Upregulated
ENSG00000168679.18	1345.22537573085	0.660239498219957	0.192467888666172	3.43040726826036	0.000602675930007386	0.0141735198127619	ENSG00000168679	SLC16A4	Upregulated
ENSG00000168710.18	20109.6092615302	0.563566376939338	0.195562553455961	2.88178955065513	0.00395423737732496	0.0471442575582858	ENSG00000168710	AHCYL1	Upregulated
ENSG00000168724.17	955.277206730314	0.392846553309328	0.0862064670638215	4.55703269778625	5.18813500595914e-06	0.00060597093405367	ENSG00000168724	DNAJC21	Upregulated
ENSG00000168734.14	3997.59161521612	0.462782478785001	0.161827777935952	2.85972164257405	0.00424013004002496	0.0489368503663263	ENSG00000168734	PKIG	Upregulated
ENSG00000168843.14	33.3666310012502	1.19721017916648	0.311464033022233	3.847031855991	0.000119557429328706	0.00498599376692803	ENSG00000168843	FSTL5	Upregulated
ENSG00000168890.14	980.159834367186	0.301177716919309	0.100632459498088	2.99282461687738	0.00276408540364741	0.0376561112350602	ENSG00000168890	TMEM150A	Upregulated
ENSG00000168918.14	1949.44609885639	0.643005244126864	0.185100257890653	3.47382826107388	0.000513089324529875	0.0127676210755422	ENSG00000168918	INPP5D	Upregulated
ENSG00000168938.6	665.675672969095	0.609076539976356	0.172472366479815	3.53146369926544	0.000413266581605803	0.0111844344640767	ENSG00000168938	PPIC	Upregulated
ENSG00000169064.13	83.1778950162504	1.39922077907088	0.314310751303031	4.46057628376848	8.17395568216545e-06	0.000819719267992411	ENSG00000169064	ZBBX	Upregulated
ENSG00000169071.15	137.148903697637	1.10831878310712	0.315479793052164	3.51854497539707	0.000433920257433368	0.0114436128044071	ENSG00000169071	ROR2	Upregulated
ENSG00000169126.16	45.089361165275	1.14395688335466	0.319539084516404	3.58316536480613	0.000339455556363718	0.00969388081672961	ENSG00000169126	ODAD2	Upregulated
ENSG00000169252.6	96.8067924843336	0.626909199679426	0.206451960439971	3.03683303342065	0.00239077844369018	0.0345828925019521	ENSG00000169252	ADRB2	Upregulated
ENSG00000169427.8	76.7363922509866	-1.01703063578703	0.320657205921073	-3.17703265561332	0.00148790281271765	0.0255965380604353	ENSG00000169427	KCNK9	Downregulated
ENSG00000169436.17	1342.48677341625	0.964340354093536	0.292754399310956	3.29583169551821	0.000981307847273439	0.0196453915009382	ENSG00000169436	COL22A1	Upregulated
ENSG00000169439.12	4172.03585884324	0.789103019305443	0.221362948792074	3.56489852826571	0.000363996984602369	0.0102099621920505	ENSG00000169439	SDC2	Upregulated
ENSG00000169570.10	328.358847664757	0.327431946938842	0.114058016374826	2.8707925026917	0.00409444192473061	0.0480957940806435	ENSG00000169570	DTWD2	Upregulated
ENSG00000169583.13	22.8810910872889	0.713610559507261	0.214929631695839	3.32015114484014	0.000899687243717377	0.018566498281394	ENSG00000169583	CLIC3	Upregulated
ENSG00000169598.17	306.227079184181	-0.453691375916894	0.0995849637889575	-4.55572908777528	5.22041845004814e-06	0.00060597093405367	ENSG00000169598	DFFB	Downregulated
ENSG00000169607.13	497.209013653683	-0.602707196466282	0.187144624589144	-3.2205322570583	0.00127952792319507	0.0232752189175802	ENSG00000169607	CKAP2L	Downregulated
ENSG00000169621.10	97.306978376031	0.455163199298809	0.150283722989483	3.02844701918464	0.00245814175496633	0.0350153826711	ENSG00000169621	APLF	Upregulated
ENSG00000169679.15	966.849438109038	-0.575940341007897	0.174092892032228	-3.3082385649762	0.000938847962163935	0.0190507839119056	ENSG00000169679	BUB1	Downregulated
ENSG00000169727.12	5848.57080225292	-0.2695695134684	0.0887123252432169	-3.03869492797586	0.00237605332689887	0.0345183909917939	ENSG00000169727	GPS1	Downregulated
ENSG00000169750.9	813.545418585133	-0.643402380057404	0.196711895878065	-3.27079060778186	0.00107247287536456	0.0208683317117498	ENSG00000169750	RAC3	Downregulated
ENSG00000169951.10	362.103963686223	-0.297892496406436	0.0923605413765608	-3.2252677634482	0.00125854898216724	0.0230889748440397	ENSG00000169951	ZNF764	Downregulated
ENSG00000169967.16	1704.49254685272	0.238463006230562	0.0760367973159029	3.13614894161891	0.00171182243377915	0.0281179184068162	ENSG00000169967	MAP3K2	Upregulated
ENSG00000169972.12	429.237497166785	-0.472816417664251	0.132990001398959	-3.55529116499311	0.000377560737102383	0.0104535168070314	ENSG00000169972	PUSL1	Downregulated
ENSG00000170175.11	850.447268759774	0.353980922318897	0.123790106011586	2.85950095599653	0.00424308139318667	0.0489368503663263	ENSG00000170175	CHRNB1	Upregulated
ENSG00000170374.6	5.15704750721967	0.982819184827532	0.297170020183952	3.29901861203639	0.000970234781832334	0.0194728848281409	ENSG00000170374	SP7	Upregulated
ENSG00000170382.12	1939.41036195511	-0.856510898762906	0.244463194362021	-3.50399574814321	0.000458332675768227	0.0118825440600819	ENSG00000170382	LRRN2	Downregulated
ENSG00000170385.10	1868.64310118022	0.402793772331115	0.106860097841597	3.76936645058232	0.000163662451062534	0.00602137250933751	ENSG00000170385	SLC30A1	Upregulated
ENSG00000170476.16	25.1722043555449	1.50935938691279	0.309593155039605	4.88147376435453	1.05295933677116e-06	0.000210486571420555	ENSG00000170476	MZB1	Upregulated
ENSG00000170571.12	482.740302188444	0.789131263690076	0.225460938648512	3.50024007026958	0.000464839323721931	0.0119641262848087	ENSG00000170571	EMB	Upregulated
ENSG00000170632.14	2132.4947642562	0.406902717291926	0.133134608998857	3.05632390816273	0.00224069052988057	0.0331637132656468	ENSG00000170632	ARMC10	Upregulated
ENSG00000170689.10	22.8787665970045	1.21219838720035	0.295545518435266	4.21615378453192	2.48504327339442e-05	0.00176992927678698	ENSG00000170689	HOXB9	Upregulated
ENSG00000170734.12	1115.34384771605	-0.523977741650209	0.139422675453399	-3.75819845363989	0.000171141124629823	0.00619766500244595	ENSG00000170734	POLH	Downregulated
ENSG00000170836.12	898.014614844286	-0.310199343451509	0.0954844948768016	-3.24870224171894	0.0011593276329116	0.0218219956515093	ENSG00000170836	PPM1D	Downregulated
ENSG00000170915.9	2917.80102998855	0.644113600578784	0.182684333753467	3.52585338482802	0.000422120588906533	0.0113112474158735	ENSG00000170915	PAQR8	Upregulated
ENSG00000171017.11	4.45014570909177	0.943407442734086	0.329448285191289	2.8538963705124	0.00431866162545981	0.0494560160596162	ENSG00000171017	LRRC8E	Upregulated
ENSG00000171100.15	929.945401825478	0.347523770487455	0.11997655282582	2.89656336204235	0.00377274447290768	0.0456933688121243	ENSG00000171100	MTM1	Upregulated
ENSG00000171115.4	479.980698188278	0.58359250914548	0.189342424316067	3.08233168425821	0.00205385844957074	0.031519105519643	ENSG00000171115	GIMAP8	Upregulated
ENSG00000171155.8	970.703823886984	0.38667175658424	0.131579725894044	2.93869394947652	0.00329598364469513	0.0421629989702148	ENSG00000171155	C1GALT1C1	Upregulated
ENSG00000171174.15	160.481798758917	0.628045690020739	0.148383887760598	4.23245141876311	2.31157855095178e-05	0.00168465670274975	ENSG00000171174	RBKS	Upregulated
ENSG00000171236.10	51.9756517394677	0.9565406801667	0.281746129279871	3.39589227457409	0.000684052760761017	0.0154802430425804	ENSG00000171236	LRG1	Upregulated
ENSG00000171243.8	29.8666457524593	1.0013470634327	0.286120521124008	3.50264085183779	0.000460670148127352	0.0119103668942062	ENSG00000171243	SOSTDC1	Upregulated
ENSG00000171316.12	1873.77770431928	-0.66945964820921	0.210966415968709	-3.17331740884407	0.00150707663657173	0.02580793429332	ENSG00000171316	CHD7	Downregulated
ENSG00000171346.16	3.2419534421981	1.30065987603891	0.336628387247752	3.84819258890578	0.00011899249375163	0.0049735650282027	ENSG00000171346	KRT15	Upregulated
ENSG00000171365.17	411.577433079659	0.669962321410356	0.117199562084607	2.89188095726201	0.00382943014773446	0.0461005078647163	ENSG00000171365	CLCN5	Upregulated
ENSG00000171428.15	137.023040624428	0.670422937685365	0.197888273879472	3.38818712261886	0.000703562473811063	0.0157906592643898	ENSG00000171428	NAT1	Upregulated
ENSG00000171435.14	48.2068439668716	1.09748617622688	0.314215769486679	3.49745337403789	0.000469722813677768	0.0120381526223315	ENSG00000171435	KSR2	Upregulated
ENSG00000171462.15	62.7239737756174	-0.648779541314744	0.202295578821474	-3.20677325602019	0.00134232752361415	0.0240871877890905	ENSG00000171462	DLK2	Downregulated
ENSG00000171488.15	666.580879188937	0.36436184480692	0.110411412076618	3.30008286308961	0.000966562849026882	0.019468294839871	ENSG00000171488	LRRC8C	Upregulated
ENSG00000171517.6	6.6921605787682	1.08866972066883	0.331300967614062	3.29213027968151	0.000994315392369419	0.0197840391773039	ENSG00000171517	LPAR3	Upregulated
ENSG00000171522.6	273.972362839451	0.722719327082011	0.250655857488054	2.88361746274588	0.00393135997622595	0.0469274796525219	ENSG00000171522	PTGER4	Upregulated
ENSG00000171552.14	4184.27518631129	0.370681963464296	0.119715260420699	3.09636344784412	0.00195910072054101	0.0306915543915476	ENSG00000171552	BCL2L1	Upregulated
ENSG00000171606.18	1067.9123102711	-0.505117010149596	0.131364314648515	-3.84512287712768	0.000120492043896506	0.00500576904107791	ENSG00000171606	ZNF274	Downregulated
ENSG00000171695.10	59.0319461595523	-0.964983349290467	0.305421238981956	-3.16165558659098	0.00156874988155285	0.0264825055864475	ENSG00000171695	LKAAEAR1	Downregulated
ENSG00000171757.17	346.885942802419	0.74242845865288	0.198788533565134	3.73477415632083	0.000187883717637286	0.00660456421260729	ENSG00000171757	LRRC34	Upregulated
ENSG00000171786.6	91.6247653449888	-1.14364772536401	0.286410837497047	-3.994035322156	6.49581800831084e-05	0.00337568636012479	ENSG00000171786	NHLH1	Downregulated
ENSG00000171793.16	1457.10961005353	-0.440532685098491	0.118409786503195	-3.72040417682667	0.000198904200794975	0.00682396162567201	ENSG00000171793	CTPS1	Downregulated
ENSG00000171798.18	718.847149331473	0.995224064232628	0.203774016333041	4.88390315023818	1.04006175235521e-06	0.000209303702311215	ENSG00000171798	KNDC1	Upregulated
ENSG00000171811.14	139.251327010441	0.71058930223419	0.201423839496405	3.52719219924322	0.000419991769117221	0.0112642694069588	ENSG00000171811	CFAP46	Upregulated
ENSG00000171824.14	2104.0559082545	-0.345402015512794	0.112963463826946	-3.05762938971152	0.00223095303993663	0.0331482474511314	ENSG00000171824	EXOSC10	Downregulated
ENSG00000171860.5	1784.69020732676	0.602227624666675	0.204248547059438	2.94855251820608	0.00319265887891735	0.0414423707724401	ENSG00000171860	C3AR1	Upregulated
ENSG00000171867.17	10651.2934693852	1.07721961156448	0.0683992852805089	15.748955091527	6.98255344584512e-56	2.09371865073666e-51	ENSG00000171867	PRNP	Upregulated
ENSG00000171873.8	211.669990881112	0.836143076105227	0.285018998409491	2.93400392248814	0.00334619979589989	0.0426779246618708	ENSG00000171873	ADRA1D	Upregulated
ENSG00000171885.18	55765.1432025419	0.842093883158268	0.218587483163193	3.85258175744805	0.000116878932877008	0.00492221180100714	ENSG00000171885	AQP4	Upregulated
ENSG00000171889.5	33.2314203037988	1.11106172462428	0.343158058166313	3.25173986017623	0.00114700949295081	0.0216991038776846	ENSG00000171889	MIR31HG	Upregulated
ENSG00000171903.16	279.064318815296	0.90651141181225	0.231229778996112	3.92051439126164	8.83601588485055e-05	0.00411273314960871	ENSG00000171903	CYP4F11	Upregulated
ENSG00000171928.14	710.27864883311	0.346611748892007	0.105191486331404	3.29501182253932	0.00098417539169999	0.0196605590407223	ENSG00000171928	TVP23B	Upregulated
ENSG00000171956.7	11.2373308089939	0.411415595795335	0.348775483035437	3.07173526668093	0.00212818379519051	0.0323106790373607	ENSG00000171956	FOXB1	Upregulated
ENSG00000172009.15	3042.57367985843	-0.383339103320062	0.11910259591564	-3.21855466810731	0.00128838408795816	0.0233851070686595	ENSG00000172009	THOP1	Downregulated
ENSG00000172116.23	40.1217166500446	1.13576857714585	0.287644929659304	3.95380414303426	7.69183802647663e-05	0.00379888992501873	ENSG00000172116	CD8B	Upregulated
ENSG00000172137.19	114.351494282317	0.937125695953544	0.286542545211627	3.27187753980009	0.00106835840483199	0.0208152870493095	ENSG00000172137	CALB2	Upregulated
ENSG00000172244.9	140.626005355438	-0.496752868871103	0.154810880829062	-3.20866191176053	0.00133354200647985	0.0240014674943265	ENSG00000172244	C5orf34	Downregulated
ENSG00000172273.13	1026.35342633337	-0.227324799385834	0.0704778467719354	-3.22546153399817	0.00125769735391379	0.0230889748440397	ENSG00000172273	HINFP	Downregulated
ENSG00000172296.13	235.329331777883	1.03208279877479	0.20910531424948	4.93527498718907	8.00379088948078e-07	0.000173761590760918	ENSG00000172296	SPTLC3	Upregulated
ENSG00000172361.6	120.165077582164	0.729486081466056	0.209002151693616	3.48971129538159	0.000483542627655276	0.0122665191964834	ENSG00000172361	CFAP53	Upregulated
ENSG00000172382.10	196.313742771563	-0.426288078950145	0.141408800282422	-3.01447625649778	0.00257423359339033	0.0359419132375223	ENSG00000172382	PRSS27	Downregulated
ENSG00000172403.11	505.166420029812	0.674715762312181	0.205935634943435	3.27627708102652	0.00105185311514482	0.0205856131645273	ENSG00000172403	SYNPO2	Upregulated
ENSG00000172687.13	551.114466931146	-0.565051830795107	0.183138352141554	-3.08533145320363	0.00203325427277213	0.031329460107437	ENSG00000172687	ZNF738	Downregulated
ENSG00000172765.17	1619.37756154812	-0.38580872095756	0.127904386890756	-3.01638454527522	0.00255808614867136	0.0358430902653788	ENSG00000172765	TMCC1	Downregulated
ENSG00000172771.12	124.679128151367	1.37451254524035	0.28500628081932	4.82472455908196	1.40196880145946e-06	0.000251724757555461	ENSG00000172771	EFCAB12	Upregulated
ENSG00000172794.20	163.077400241026	0.637343409621492	0.161633548548128	3.94304493078134	8.045357532511e-05	0.0038774663883891	ENSG00000172794	RAB37	Upregulated
ENSG00000172986.13	219.615076983053	0.777453352046774	0.225716713859366	3.44431850880033	0.000572500847376919	0.0137112123870582	ENSG00000172986	GXYLT2	Upregulated
ENSG00000173013.6	125.45250651653	0.738282392043039	0.202237444970766	3.65001364250631	0.000262226381144476	0.00824260314066248	ENSG00000173013	CCDC96	Upregulated
ENSG00000173068.18	252.115587781304	1.17423646544858	0.276209034086121	4.2531652677008	2.1076990329675e-05	0.00157367246561888	ENSG00000173068	BNC2	Upregulated
ENSG00000173077.16	33.5421264018292	0.674588159296631	0.230899858753641	2.92014519934122	0.00349868332880296	0.0438578677316709	ENSG00000173077	DELEC1	Upregulated
ENSG00000173258.13	851.331189340481	0.555650611312528	0.177539373711975	3.1296953191478	0.00174987696956306	0.0285097428294218	ENSG00000173258	ZNF483	Upregulated
ENSG00000173273.16	4109.00102230555	-0.423292586414203	0.145515049716757	-2.90892357974037	0.00362675501219534	0.0448138816211375	ENSG00000173273	TNKS	Downregulated
ENSG00000173404.5	669.864688081919	-0.858303194729495	0.275655552330283	-3.11436460552724	0.00184341539161784	0.0294798989427525	ENSG00000173404	INSM1	Downregulated
ENSG00000173418.12	2686.89563476245	0.473477980444537	0.143880621344357	3.29076582236701	0.00099915051422137	0.0198407471317403	ENSG00000173418	NAA20	Upregulated
ENSG00000173432.12	1670.80013477437	1.01416446612932	0.34633827932514	2.94365314117942	0.00324363303318176	0.0417963902096951	ENSG00000173432	SAA1	Upregulated
ENSG00000173457.11	3825.66639899259	-0.506500563155763	0.137651019171924	-3.67960053508064	0.000233599584750334	0.00758060990123242	ENSG00000173457	PPP1R14B	Downregulated
ENSG00000173467.9	19.9792096323272	1.89076551965063	0.340149592414985	5.60024218868579	2.14052536011176e-08	1.64573469033208e-05	ENSG00000173467	AGR3	Upregulated
ENSG00000173714.8	92.3728136668912	1.64592612303647	0.334358984319907	3.48302185935959	0.000495787880481985	0.0124716439565875	ENSG00000173714	WFIKKN2	Upregulated
ENSG00000173811.11	51.1542870273294	0.8847717942964	0.224282441122182	3.94406737748647	8.01111338545524e-05	0.0038681680332186	ENSG00000173811	CCDC13-AS1	Upregulated
ENSG00000173890.17	171.44890147935	0.591915620793303	0.200297344332524	2.95522160160123	0.00312444540961924	0.0408576082021077	ENSG00000173890	GPR160	Upregulated
ENSG00000173894.11	521.139751968634	-1.14663939752477	0.20869519421127	-5.49438579426927	3.92072551041936e-08	2.30515596921421e-05	ENSG00000173894	CBX2	Downregulated
ENSG00000173947.14	1537.5498058834	1.31218787860131	0.260873641537316	5.03169909960511	4.86151873099245e-07	0.000126198126054381	ENSG00000173947	PIFO	Upregulated
ENSG00000173950.16	1185.36908977921	-0.327439844859433	0.107921071838953	-3.03407958197537	0.00241270775633671	0.0347980000354768	ENSG00000173950	XXYLT1	Downregulated
ENSG00000174099.12	792.938990787522	0.62418956312434	0.194541813248013	3.20848908238638	0.00133434375132491	0.0240014674943265	ENSG00000174099	MSRB3	Upregulated
ENSG00000174125.8	539.526796663891	0.515172288627705	0.177336435670242	2.90509010237367	0.00367147392070926	0.0451224751988463	ENSG00000174125	TLR1	Upregulated
ENSG00000174130.12	175.738586767707	0.539870245829323	0.186111788524427	2.90066831790908	0.00372367793854547	0.0453996858816243	ENSG00000174130	TLR6	Upregulated
ENSG00000174326.14	96.5207141213638	0.684337266277456	0.231089788885561	2.96112759005408	0.00306514930885337	0.0402401497486726	ENSG00000174326	SLC16A11	Upregulated
ENSG00000174371.17	341.899106470133	-0.65538365675285	0.186519978024596	-3.51382869540483	0.000441697562447727	0.0115268071453395	ENSG00000174371	EXO1	Downregulated
ENSG00000174720.16	1303.02642003987	0.214521988767963	0.0752609994834145	2.85035888577643	0.00436699235548808	0.0498835298206896	ENSG00000174720	LARP7	Upregulated
ENSG00000174776.11	151.653225936961	0.763394274903644	0.253727258277615	3.0090221167239	0.00262090035927665	0.0363495362039363	ENSG00000174776	WDR49	Upregulated
ENSG00000174827.14	34.0550535818353	0.794744148329279	0.227497582324396	3.49138738145897	0.000480518994157846	0.0122241123972418	ENSG00000174827	PDZK1	Upregulated
ENSG00000174844.14	36.4955823479147	1.11064013342831	0.272164868783635	4.07897271617849	4.52351448124722e-05	0.00264917151797261	ENSG00000174844	DNAH12	Upregulated
ENSG00000174899.12	10.7849750202586	0.946952954436628	0.3021358026428	3.13435138224288	0.00172234474802873	0.0282056293116556	ENSG00000174899	SLC66A1L	Upregulated
ENSG00000175063.17	1639.89094229795	-0.800557626985954	0.18850989958399	-4.24680113103371	2.16844270387735e-05	0.00160942461573669	ENSG00000175063	UBE2C	Downregulated
ENSG00000175084.12	387.22091223505	-0.755104505564376	0.260237706878647	-2.90183422207321	0.00370984805433662	0.0453299893680862	ENSG00000175084	DES	Downregulated
ENSG00000175087.10	638.015127706682	-0.4036597804705	0.103911753972981	-3.88457314272698	0.000102509829625014	0.00448069568703507	ENSG00000175087	PDIK1L	Downregulated
ENSG00000175093.5	671.029277172999	-0.837435970720548	0.20365296227189	-4.11208428081458	3.92103097086549e-05	0.00239943089104901	ENSG00000175093	SPSB4	Downregulated
ENSG00000175130.7	19049.9753744489	-0.780000533033121	0.176864790766658	-4.41018355676469	1.03283033398959e-05	0.000970828136823755	ENSG00000175130	MARCKSL1	Downregulated
ENSG00000175155.11	591.954429253376	0.39457484483063	0.124262623382354	3.1753540578993	0.00149653779469478	0.0257008509587187	ENSG00000175155	YPEL2	Upregulated
ENSG00000175206.10	131.446176903295	-0.482471159202028	0.311657662042014	-4.72111695218422	2.34553016169648e-06	0.000353157548027839	ENSG00000175206	NPPA	Downregulated
ENSG00000175264.8	980.327884366404	0.643289527178462	0.219977707582829	2.92445809077243	0.0034505653992913	0.0434833349273702	ENSG00000175264	CHST1	Upregulated
ENSG00000175267.15	220.123111837152	1.1059622825298	0.323673119163098	3.4235755925532	0.000618030600228614	0.0143991045437879	ENSG00000175267	VWA3A	Upregulated
ENSG00000175315.3	11.3229985333084	0.0546917528368968	0.287737446199421	2.92732408415793	0.00341892413161767	0.0433107055709995	ENSG00000175315	CST6	Upregulated
ENSG00000175414.7	1370.63790944825	-0.460502340821729	0.139734546871508	-3.29551368858327	0.000982419171868616	0.0196516603525553	ENSG00000175414	ARL10	Downregulated
ENSG00000175591.12	32.1416503342568	0.990625993272242	0.234352630330515	4.22505502454052	2.38882402330294e-05	0.00171771914481387	ENSG00000175591	P2RY2	Upregulated
ENSG00000175664.10	155.254649180391	1.082227035673	0.257973813595249	4.19537503079791	2.72420456718822e-05	0.00186496059240043	ENSG00000175664	TEX26	Upregulated
ENSG00000175691.9	314.94849563343	-0.398285635512426	0.137101234956108	-2.9050625432778	0.00367179721478022	0.0451224751988463	ENSG00000175691	ZNF77	Downregulated
ENSG00000175938.7	376.807445797065	0.415558374068738	0.11796841303008	3.52259347059639	0.000427346318820748	0.0114003375176514	ENSG00000175938	ORAI3	Upregulated
ENSG00000176022.7	1565.73379999364	-0.344862395354272	0.119001961272822	-2.8979573003637	0.00375601722707222	0.0455528733716045	ENSG00000176022	B3GALT6	Downregulated
ENSG00000176040.13	28.1991455646149	1.24626032600106	0.353494082876222	3.56449615763445	0.000364555791552035	0.0102160798221381	ENSG00000176040	TMPRSS7	Upregulated
ENSG00000176244.7	530.875228953516	1.03837945914901	0.255012502352456	4.0726403666001	4.64831692834897e-05	0.00267987033906079	ENSG00000176244	ACBD7	Upregulated
ENSG00000176358.15	20.399984336639	-1.20353702797131	0.291674269219322	-4.13068463578106	3.61684468990886e-05	0.0022928348420067	ENSG00000176358	TAC4	Downregulated
ENSG00000176428.6	603.915254351701	-0.480554786411325	0.15661361896246	-3.06840903577724	0.00215201834273537	0.0325243296405847	ENSG00000176428	VPS37D	Downregulated
ENSG00000176463.14	695.139366305568	0.808419768131119	0.212507449296679	3.80430261776627	0.000142204249731519	0.00555931476949101	ENSG00000176463	SLCO3A1	Upregulated
ENSG00000176476.9	478.992612770372	-0.293343375676309	0.100918275931628	-2.90673404050555	0.00365223573881968	0.0450112160413104	ENSG00000176476	SGF29	Downregulated
ENSG00000176601.13	116.108517167164	1.85941557677543	0.331208309490989	5.65689144296009	1.54139186471959e-08	1.32053243038905e-05	ENSG00000176601	MAP3K19	Upregulated
ENSG00000176697.20	150.98591073735	1.22476271528797	0.314366389594036	3.90140401729717	9.56363812476613e-05	0.00431876037908302	ENSG00000176697	BDNF	Upregulated
ENSG00000176714.10	263.071580150243	0.672727165791845	0.140208677327899	4.79793144560047	1.60312624779054e-06	0.000281109593801165	ENSG00000176714	CCDC121	Upregulated
ENSG00000176769.9	13.6249321776404	0.9258606340237	0.319896578225951	2.89787911429309	0.00375695367176848	0.0455528733716045	ENSG00000176769	TCERG1L	Upregulated
ENSG00000176853.16	2456.1122858905	0.490786010958335	0.103743923458752	4.73073113113578	2.23712655843583e-06	0.000345774432240714	ENSG00000176853	FAM91A1	Upregulated
ENSG00000176887.7	2369.37895013346	-0.843828383899894	0.249131851318069	-3.38739330754425	0.000705601552703037	0.0158009429109788	ENSG00000176887	SOX11	Downregulated
ENSG00000176890.16	507.414543525086	-0.754321544242683	0.177446414337014	-4.25116432068964	2.12662064603795e-05	0.00158230074618977	ENSG00000176890	TYMS	Downregulated
ENSG00000177051.6	653.997550193847	-0.35562217841655	0.119474476529024	-2.97652987601426	0.00291530675884242	0.0390421943563599	ENSG00000177051	FBXO46	Downregulated
ENSG00000177119.16	4376.58923082245	0.488393751120313	0.1243233593003	3.92840930432282	8.5509587162511e-05	0.00403145435702499	ENSG00000177119	ANO6	Upregulated
ENSG00000177182.11	151.64696786274	-1.19055795995165	0.31788839085316	-3.75181897925203	0.000175556207569777	0.00631181400956806	ENSG00000177182	CLVS1	Downregulated
ENSG00000177302.15	1490.30676624413	-0.297975340338931	0.0915083639668722	-3.25625853200775	0.00112890907900592	0.0214812204529229	ENSG00000177302	TOP3A	Downregulated
ENSG00000177311.11	2486.30340651381	0.414877332771601	0.096509187051108	4.29882673158227	1.71704636614917e-05	0.00138421737303518	ENSG00000177311	ZBTB38	Upregulated
ENSG00000177337.8	269.12939599163	0.569784756085307	0.18281702174092	3.11672151928685	0.00182874230917412	0.0293391322314532	ENSG00000177337	Unknown	Upregulated
ENSG00000177406.5	116.521807491349	0.486265573551764	0.158098518698207	3.07581774715206	0.00209926118791113	0.0320500747044375	ENSG00000177406	NINJ2-AS1	Upregulated
ENSG00000177508.12	215.018663867736	1.24055510093508	0.297392083229028	4.17520946881888	2.97711986309695e-05	0.00198817236291675	ENSG00000177508	IRX3	Upregulated
ENSG00000177602.5	102.249461604964	-0.834328664894078	0.197257988884561	-4.22939988919429	2.34315519351278e-05	0.00169300020427664	ENSG00000177602	HASPIN	Downregulated
ENSG00000177640.16	210.305143981489	0.568099048556343	0.175671936665756	3.23367409151342	0.0012220882730535	0.0226619151932649	ENSG00000177640	CASC2	Upregulated
ENSG00000177733.7	7598.56974766117	-0.238984187224822	0.0800238513136138	-2.98641184194715	0.002822722118428	0.0381601996037257	ENSG00000177733	HNRNPA0	Downregulated
ENSG00000177994.16	31.3401085062549	1.00210262747603	0.267959899474354	3.73760521434475	0.000185781354378082	0.0065694424794967	ENSG00000177994	C2orf73	Upregulated
ENSG00000178053.20	1796.09232209356	0.900821453143421	0.216976518159999	4.15183779914626	3.29815992523997e-05	0.00214989837735479	ENSG00000178053	MLF1	Upregulated
ENSG00000178075.20	555.519248947878	0.539306322780804	0.185272034698551	2.91091223085561	0.00360375233459792	0.0446186803975065	ENSG00000178075	GRAMD1C	Upregulated
ENSG00000178125.14	71.8417665604383	0.976443615104191	0.250657680759582	3.89500853468228	9.81952721784927e-05	0.00439460483025687	ENSG00000178125	PPP1R42	Upregulated
ENSG00000178235.8	223.03172222572	-1.3233229949093	0.312508582891778	-4.24264012743577	2.20905521088829e-05	0.00163149065267205	ENSG00000178235	SLITRK1	Downregulated
ENSG00000178297.14	71.0299865128475	-0.929369120984863	0.284295430657486	-3.26893178478032	0.00107954324451899	0.0208974203918024	ENSG00000178297	TMPRSS9	Downregulated
ENSG00000178425.14	376.208428428905	0.736231568073861	0.185805570584609	3.96244722689504	7.41854085529977e-05	0.00370124704735713	ENSG00000178425	NT5DC1	Upregulated
ENSG00000178462.12	3.14854483064305	0.923582724325159	0.315896297258947	2.91232866874002	0.00358744943604303	0.0445307762991555	ENSG00000178462	TUBAL3	Upregulated
ENSG00000178498.16	4863.17987183733	-1.1041659527614	0.180154491263344	-2.91390539333457	0.0035693805955065	0.0443914878292253	ENSG00000178498	DTX3	Downregulated
ENSG00000178585.15	1490.69549163922	-0.371191712168763	0.117691146655274	-3.15394521891915	0.001610793193847	0.0269529207128919	ENSG00000178585	CTNNBIP1	Downregulated
ENSG00000178602.8	278.784819072396	1.51721348989962	0.341059630298333	4.48736802882482	7.21084507742418e-06	0.000752141944472861	ENSG00000178602	OTOS	Upregulated
ENSG00000178605.13	2693.42955850738	-0.323023136748749	0.0976192476604875	-3.30900371044014	0.000936285962843453	0.0190427036860497	ENSG00000178605	GTPBP6	Downregulated
ENSG00000178695.6	8248.34589773068	0.51170037298967	0.169774569132958	3.01400520517373	0.00257823382469942	0.0359705348682563	ENSG00000178695	KCTD12	Upregulated
ENSG00000178921.14	1409.57355160627	-0.354413803816667	0.124160590868083	-2.85446808604066	0.00431089627034719	0.0494499711807041	ENSG00000178921	PFAS	Downregulated
ENSG00000178997.11	2.24512350982489	0.814751787706356	0.265231421448459	3.05095042865394	0.00228118233518489	0.0335629304811183	ENSG00000178997	EXD1	Upregulated
ENSG00000178999.13	663.694050930199	-0.989386832214396	0.187098459235116	-5.28807825157816	1.23608101469274e-07	5.45057194493555e-05	ENSG00000178999	AURKB	Downregulated
ENSG00000179071.5	131.775993602982	0.952492991376621	0.211216874891118	4.50910693101798	6.51010917357102e-06	0.000707266752063503	ENSG00000179071	CCDC89	Upregulated
ENSG00000179115.11	3245.06746837825	-0.379605796053018	0.10607988015941	-3.57848614252734	0.000345590188341695	0.00979444404293546	ENSG00000179115	FARSA	Downregulated
ENSG00000179144.5	342.392477887456	0.612709471070253	0.190804431958347	3.21142037291235	0.00132080568616609	0.0238868265981243	ENSG00000179144	GIMAP7	Upregulated
ENSG00000179151.13	1340.14557325596	-0.267715025960771	0.0836532194641331	-3.20029075507686	0.00137289014910599	0.0243608379280427	ENSG00000179151	EDC3	Downregulated
ENSG00000179262.10	4261.52981943095	-0.276773504881289	0.0939586839338686	-2.9456937258216	0.00322231292233686	0.0416649646296985	ENSG00000179262	RAD23A	Downregulated
ENSG00000179270.7	13.4536779940663	1.1489030184671	0.285174467399006	4.02432801005356	5.71382335476084e-05	0.00310469781972643	ENSG00000179270	PCARE	Upregulated
ENSG00000179399.15	319.817922759494	0.833458368172606	0.288356395334703	2.8912549216308	0.0038370673663527	0.0461232786596324	ENSG00000179399	GPC5	Upregulated
ENSG00000179409.11	1142.41258882151	-0.263475862178193	0.0912137161579429	-2.88855172661206	0.00387020368652446	0.0464006627510739	ENSG00000179409	GEMIN4	Downregulated
ENSG00000179630.11	181.295811563259	0.689252235657072	0.225433498725593	3.0574362102431	0.00223239150252151	0.0331482474511314	ENSG00000179630	LACC1	Upregulated
ENSG00000179813.7	19.0913101584468	1.26193758781694	0.348468063513155	4.16190818072614	3.1559925627946e-05	0.0020752727411271	ENSG00000179813	FAM216B	Upregulated
ENSG00000179869.15	159.038697499093	1.00448139880598	0.325515693886669	3.0915520812259	0.00199113049860592	0.0310135678689696	ENSG00000179869	ABCA13	Upregulated
ENSG00000179873.14	20.6399487483917	-1.12142674859064	0.336567444458029	-3.33895487249063	0.000840942245022166	0.0177700163615149	ENSG00000179873	NLRP11	Downregulated
ENSG00000179902.13	245.247396835581	1.51050228475226	0.288306669757936	5.24431316258867	1.56865571431263e-07	6.14154783951531e-05	ENSG00000179902	CFAP276	Upregulated
ENSG00000179954.16	366.398465837323	0.945937380274213	0.265096726641468	3.56883739482256	0.000358568874734329	0.010086010983967	ENSG00000179954	SSC5D	Upregulated
ENSG00000179967.11	161.437454055956	-0.606536576315405	0.136173317092756	-4.45418884661246	8.42109562126139e-06	0.000835297391419704	ENSG00000179967	Unknown	Downregulated
ENSG00000180035.13	806.542790799353	-0.382065023314774	0.0961539507175164	-3.97343059699403	7.08448074810814e-05	0.00360651404027002	ENSG00000180035	ZNF48	Downregulated
ENSG00000180155.20	1665.26179997846	0.626551874337648	0.174447798519563	3.59162907761284	0.000328617346014657	0.00944175935999287	ENSG00000180155	LYNX1	Upregulated
ENSG00000180264.11	18.4587639582425	1.15009768356238	0.335174674110955	3.46803159353258	0.00052428564621783	0.0129282114324356	ENSG00000180264	ADGRD2	Upregulated
ENSG00000180269.8	54.2465697550075	-1.36257898831427	0.331039546706922	-4.13103857505692	3.61127969829974e-05	0.0022928348420067	ENSG00000180269	GPR139	Downregulated
ENSG00000180347.13	11.0401254122018	2.23701455118775	0.343471094781729	4.0238051958939	5.72652903376845e-05	0.00310506280429561	ENSG00000180347	ITPRID1	Upregulated
ENSG00000180440.4	46.172764821815	1.03914652301699	0.329749706572628	3.15589209244417	0.00160008044788694	0.026857303387662	ENSG00000180440	SERTM1	Upregulated
ENSG00000180481.11	150.125226187049	0.854284134712898	0.204573505879009	4.17595424169943	2.96739470047129e-05	0.00198817236291675	ENSG00000180481	GLIPR1L2	Upregulated
ENSG00000180628.15	2703.65164659657	0.608370726090771	0.165178014004605	3.68311477015762	0.000230401362249334	0.00752569155451664	ENSG00000180628	PCGF5	Upregulated
ENSG00000180694.14	1299.5443564117	0.488766319367133	0.152874601888988	3.19717113066835	0.00138782564209541	0.0245365282300889	ENSG00000180694	TMEM64	Upregulated
ENSG00000180764.13	87.6161018581466	-0.313617887590041	0.10433645819335	-3.00596159094691	0.00264742436407671	0.0366157839284318	ENSG00000180764	PIPSL	Downregulated
ENSG00000180769.10	487.106620428762	0.545950283627717	0.154609303596218	3.53116368067194	0.000413735636699425	0.0111844344640767	ENSG00000180769	WDFY3-AS2	Upregulated
ENSG00000180881.19	242.363470923851	0.454147459642596	0.138986639053339	3.26741080423419	0.00108536061456443	0.0209694188322903	ENSG00000180881	CAPS2	Upregulated
ENSG00000181004.10	391.483007002104	0.487880936788752	0.130135049614674	3.74900558057334	0.000177537135422445	0.00633744167338336	ENSG00000181004	BBS12	Upregulated
ENSG00000181019.13	1217.86315226939	0.589227691817974	0.184776211268105	3.18890186885251	0.00142814349318698	0.0248721949582535	ENSG00000181019	NQO1	Upregulated
ENSG00000181036.14	20.8722984535685	0.871641149166321	0.273165424489948	3.19224837198639	0.00141169885676985	0.0247832495434683	ENSG00000181036	FCRL6	Upregulated
ENSG00000181234.9	261.311747536417	-1.00430142819124	0.33645892183484	-2.99399379824674	0.00275351541360942	0.0375633119549948	ENSG00000181234	TMEM132C	Downregulated
ENSG00000181322.15	105.454549272963	0.929389065478057	0.21629388123399	4.29634711369158	1.73635623647228e-05	0.00138805599783105	ENSG00000181322	NME9	Upregulated
ENSG00000181374.8	32.7938671277364	1.37824255565683	0.359024284717405	4.02661836525879	5.65847609445429e-05	0.00309051740787271	ENSG00000181374	CCL13	Upregulated
ENSG00000181378.14	74.451447433412	1.32329683639665	0.339432946318081	3.91855820290317	8.90802205955195e-05	0.00411273314960871	ENSG00000181378	CFAP65	Upregulated
ENSG00000181619.11	140.3405617639	0.592116423888118	0.148804717023547	3.97879579405492	6.92651994684341e-05	0.00355636473640582	ENSG00000181619	GPR135	Upregulated
ENSG00000181788.4	1151.40363734227	-0.252422790425184	0.0863900379764606	-2.92188743424616	0.003479172581945	0.0437046459445416	ENSG00000181788	SIAH2	Downregulated
ENSG00000181790.11	3757.47292815546	-0.863828610828571	0.295528043909297	-2.9244094094671	0.00345110514743479	0.0434833349273702	ENSG00000181790	ADGRB1	Downregulated
ENSG00000181804.15	1098.29564014294	0.504045795687422	0.149404405574052	3.37371652287564	0.000741606965366017	0.0163628291806476	ENSG00000181804	SLC9A9	Upregulated
ENSG00000181856.15	38.7908022727151	0.615487153530273	0.187226640289492	3.28689307636634	0.00101299288595621	0.0200391553641434	ENSG00000181856	SLC2A4	Upregulated
ENSG00000182004.13	2864.62569630804	-0.935884214039148	0.203440917764973	-3.15750954664884	0.00159123026338862	0.0267599772561458	ENSG00000182004	SNRPE	Downregulated
ENSG00000182035.12	13.1657059572886	1.20330708944948	0.30412603568168	3.95111157291756	7.77890460888372e-05	0.00381571607504967	ENSG00000182035	ADIG	Upregulated
ENSG00000182165.18	297.255744844587	0.666533455343746	0.189275625343421	3.52151356887684	0.000429090707241737	0.0114103687506962	ENSG00000182165	TP53TG1	Upregulated
ENSG00000182199.11	5439.51801038773	-0.527316720350541	0.139436414869939	-3.78177361848758	0.000155714940347987	0.00585810571520622	ENSG00000182199	SHMT2	Downregulated
ENSG00000182256.13	25.6031567137818	0.972306517578722	0.322912946551211	3.01274509995535	0.00258896276487875	0.0360734426137962	ENSG00000182256	GABRG3	Upregulated
ENSG00000182329.14	27.2847091341472	1.24413427662313	0.254800681348051	4.87827885931202	1.07015556146689e-06	0.000211109305990689	ENSG00000182329	KIAA2012	Upregulated
ENSG00000182378.14	1228.79951840785	-0.530074626542622	0.151642975048904	-3.4955105508119	0.000473155746071877	0.0120842832115426	ENSG00000182378	PLCXD1	Downregulated
ENSG00000182379.10	646.003562103826	-1.39465253914397	0.255275809565128	-5.46503832278121	4.62806807607867e-08	2.56986335668924e-05	ENSG00000182379	NXPH4	Downregulated
ENSG00000182481.10	5548.15510370751	-0.429341087504022	0.116711451121192	-3.67865887611244	0.000234463616809578	0.00760042329733535	ENSG00000182481	KPNA2	Downregulated
ENSG00000182508.14	32.9360045813256	1.12664157598998	0.274828506740949	4.09782525298646	4.17049925949913e-05	0.00249108406964305	ENSG00000182508	LHFPL1	Upregulated
ENSG00000182580.3	1481.1104657732	-0.650136788831624	0.193170791146295	-3.36560571406809	0.000763757948366299	0.016716264293258	ENSG00000182580	EPHB3	Downregulated
ENSG00000182700.5	845.616157021024	0.513298023561495	0.107701336118906	4.76586187555271	1.88048055729256e-06	0.000304790321677932	ENSG00000182700	IGIP	Upregulated
ENSG00000182747.5	3.06096776957715	-0.954669210021683	0.325609550600587	-2.91662259228258	0.00353843639154716	0.044151961712955	ENSG00000182747	SLC35D3	Downregulated
ENSG00000182752.10	70.3950981656681	0.937997665808852	0.288445082791082	3.25278547953339	0.00114279736689382	0.0216467334468169	ENSG00000182752	PAPPA	Upregulated
ENSG00000182872.16	3235.44569041395	-0.283717910519471	0.0995760465507991	-2.84925407038735	0.00438218701562842	0.0499382088908253	ENSG00000182872	RBM10	Downregulated
ENSG00000182912.6	6.20548978926885	0.944990545269207	0.313012449445348	3.01441795943522	0.00257472835198258	0.0359419132375223	ENSG00000182912	Unknown	Upregulated
ENSG00000183019.7	39.2536334377855	1.26789072132238	0.336486044347159	3.78348713609433	0.000154646320871594	0.00583279236645879	ENSG00000183019	MCEMP1	Upregulated
ENSG00000183032.12	3.63939993099232	1.07909587068104	0.316481653790509	3.39897757467592	0.000676382619714045	0.0153530150281042	ENSG00000183032	SLC25A21	Upregulated
ENSG00000183196.10	1598.91461139115	0.599598547473831	0.200918503905523	2.98429314559868	0.00284234314194424	0.0383497899980103	ENSG00000183196	CHST6	Upregulated
ENSG00000183199.6	221.290520175437	-0.586734724732174	0.181413650355894	-3.23452256473492	0.00121846292079813	0.0226086699753292	ENSG00000183199	HSP90AB3P	Downregulated
ENSG00000183242.12	7.29212526504033	-1.19277422535591	0.356861152856861	3.76690666971965	0.000165282753710645	0.0060512861660729	ENSG00000183242	WT1-AS	Downregulated
ENSG00000183248.12	721.109450189625	-0.850420706793857	0.242956089408276	-3.50054445982438	0.000464308781641825	0.0119641262848087	ENSG00000183248	PRR36	Downregulated
ENSG00000183255.12	22431.8765818329	0.344079284242349	0.116551322131269	2.95216887108844	0.00315550307317414	0.0411381563691855	ENSG00000183255	PTTG1IP	Upregulated
ENSG00000183258.12	3869.09116623576	-0.314761621376361	0.0894278674215493	-3.51972372974215	0.000431996520659729	0.0114328470185189	ENSG00000183258	DDX41	Downregulated
ENSG00000183283.16	13935.7106167564	0.329329824230937	0.0875351189854115	3.76225974428108	0.000168385036491843	0.0061325400748703	ENSG00000183283	DAZAP2	Upregulated
ENSG00000183287.14	7.49382644187335	1.83346143327161	0.275023894632867	3.14625978797297	0.00165373043095544	0.0274720814250409	ENSG00000183287	CCBE1	Upregulated
ENSG00000183346.9	215.125925712316	1.0489033247904	0.22062093606562	4.754113893339	1.99318658620031e-06	0.000319602672658911	ENSG00000183346	CABCOCO1	Upregulated
ENSG00000183484.12	151.086036535368	0.566556745302697	0.198762833614981	2.85067170193468	0.00436269884102243	0.0498724837011275	ENSG00000183484	GPR132	Upregulated
ENSG00000183549.10	197.440980289658	0.628735074509803	0.20897183809728	3.00868088535289	0.0026238455564399	0.0363673082097446	ENSG00000183549	ACSM5	Upregulated
ENSG00000183644.13	29.6316864797472	2.20931663022761	0.323643667165616	6.85414306734903	7.17412567760182e-12	3.58526930738151e-08	ENSG00000183644	HOATZ	Upregulated
ENSG00000183655.13	1457.19160710453	-0.496502552414242	0.167272594265975	-2.9682145970011	0.00299535126524688	0.0396887351694333	ENSG00000183655	KLHL25	Downregulated
ENSG00000183671.12	57.3309775527329	0.927049679497141	0.302424965966951	3.0669756928215	0.002162364403788	0.0325821591193885	ENSG00000183671	CMKLR2	Upregulated
ENSG00000183684.8	2850.19092848053	-0.371074530226279	0.096894122564177	-3.82969751574014	0.000128300868794885	0.00519041444636273	ENSG00000183684	ALYREF	Downregulated
ENSG00000183690.13	295.902073781747	1.19600595324643	0.254130325176615	4.70677107886744	2.51671251965884e-06	0.000363447588920981	ENSG00000183690	EFHC2	Upregulated
ENSG00000183760.11	13.113904735928	1.20587804534725	0.322356233966157	3.74422945796587	0.00018094823244562	0.00644386312337518	ENSG00000183760	ACP7	Upregulated
ENSG00000183763.9	367.865204518995	-0.765349667879255	0.156083585064598	-4.90345060815072	9.41676287735429e-07	0.000196084468664909	ENSG00000183763	TRAIP	Downregulated
ENSG00000183773.15	205.603679887343	1.82651438383567	0.285818709105132	6.3986748344656	1.56731211527613e-10	3.91632114804624e-07	ENSG00000183773	AIFM3	Upregulated
ENSG00000183784.7	6.79593069020086	0.677265364845094	0.234002107725396	2.89366191488849	0.00380777912221446	0.0459307838121658	ENSG00000183784	DOCK8-AS1	Upregulated
ENSG00000183833.16	149.673973248345	0.675787649077847	0.22189948854338	3.04504135323358	0.00232648318934685	0.0339959056688914	ENSG00000183833	CFAP91	Upregulated
ENSG00000183840.7	48.7066367706637	0.910904309928279	0.300118999419332	3.0381512432268	0.00238034454614299	0.034538441950941	ENSG00000183840	GPR39	Upregulated
ENSG00000183856.11	739.8112832842	-0.58512436398269	0.185746193836267	-3.15013378773075	0.00163195710819916	0.0272082811522923	ENSG00000183856	IQGAP3	Downregulated
ENSG00000183873.18	36.293766885055	-0.859132022187148	0.287457204066265	-2.99003430139242	0.00278946120626112	0.0378544796474999	ENSG00000183873	SCN5A	Downregulated
ENSG00000183921.7	16.9007885136726	0.906380080297053	0.314696956277266	2.87652544310474	0.00402079779170476	0.0476437112096878	ENSG00000183921	SDR42E2	Upregulated
ENSG00000183935.5	150.273424651536	0.657187627678788	0.165394655859017	3.97331667776472	7.08787139081575e-05	0.00360651404027002	ENSG00000183935	HTR7P1	Upregulated
ENSG00000183971.10	35.5784573469471	-0.789261226280724	0.261082623385154	-3.02308309540628	0.00250213527571999	0.0353565156656286	ENSG00000183971	NPW	Downregulated
ENSG00000184117.12	2750.03033370406	-0.385511055614771	0.120899690660828	-3.1886865338716	0.00142920766760283	0.0248721949582535	ENSG00000184117	NIPSNAP1	Downregulated
ENSG00000184260.6	40.6531510276928	-1.05987494943994	0.227829741514291	-4.65335616758572	3.26575430595849e-06	0.000435216190507402	ENSG00000184260	H2AC20	Downregulated
ENSG00000184344.4	2.82038706620708	-1.49176292857983	0.354900237656783	-4.22710802617038	2.36714039595563e-05	0.00170621886472908	ENSG00000184344	GDF3	Downregulated
ENSG00000184357.5	9.59218737045778	-1.84588813522789	0.257342305377481	-3.60008238858763	0.000318116367794783	0.00928794477928585	ENSG00000184357	H1-5	Downregulated
ENSG00000184445.12	814.814178198729	-0.446885697025605	0.139465176518753	-3.20426145223079	0.00135409449706326	0.0242287376241695	ENSG00000184445	KNTC1	Downregulated
ENSG00000184489.12	2230.4297640891	-0.544047412143937	0.175727021058897	-3.09598782023837	0.00196158418653277	0.0307144134899139	ENSG00000184489	PTP4A3	Downregulated
ENSG00000184608.9	24.4351827042639	1.44961073387076	0.319438534033221	4.5422533088045	5.56561075664769e-06	0.000625036848457232	ENSG00000184608	FAM167A-AS1	Upregulated
ENSG00000184635.16	349.400908276185	-0.44557551128595	0.145915106033253	-3.05358108572047	0.00226127602356534	0.0334011633333038	ENSG00000184635	ZNF93	Downregulated
ENSG00000184669.9	41.5723556506408	1.20757421778172	0.254078554379914	4.75051548756187	2.02898753155988e-06	0.00032361271879693	ENSG00000184669	OR7E14P	Upregulated
ENSG00000184731.6	318.485565501021	1.03612496648053	0.29859648825301	3.47252061360266	0.000515595415302018	0.0127875339353441	ENSG00000184731	FAM110C	Upregulated
ENSG00000184743.13	3393.7291156782	0.351201926247088	0.107636725251234	3.26284429622154	0.0011030010222677	0.0211738064357855	ENSG00000184743	ATL3	Upregulated
ENSG00000184785.6	407.18015951249	0.491237189798408	0.165448732605526	2.96914603411437	0.00298628639801093	0.039626684151331	ENSG00000184785	SMIM10	Upregulated
ENSG00000184811.4	4.60079377554839	1.18133740469048	0.312356192247794	3.7535725498483	0.000174332045112368	0.00627532577754423	ENSG00000184811	TRARG1	Upregulated
ENSG00000184844.6	11.3216766767056	-0.632917485670453	0.194857273143039	-3.24916926670325	0.00115742583497237	0.0218135849538948	ENSG00000184844	Unknown	Downregulated
ENSG00000184857.8	344.045000961867	-0.184344440176333	0.0633405275038864	-2.91033415843327	0.00361042516567875	0.0446427210692277	ENSG00000184857	TMEM186	Downregulated
ENSG00000184897.6	3191.43416129421	-0.66281033237645	0.130086235722774	-5.09517735975833	3.48414917175216e-07	0.000100434357289243	ENSG00000184897	H1-10	Downregulated
ENSG00000184898.7	629.592841904489	0.445934501848347	0.125218475918992	3.56121342403001	0.000369144866824484	0.0102890812423824	ENSG00000184898	RBM43	Upregulated
ENSG00000184986.11	499.446224432602	-0.711792120271539	0.195222577565679	-3.6460375735	0.000266315053295354	0.00832685805324421	ENSG00000184986	TMEM121	Downregulated
ENSG00000184988.8	256.649079489931	0.559415438003939	0.174857184585779	3.19928343718958	0.00137769649366427	0.024415029174068	ENSG00000184988	TMEM106A	Upregulated
ENSG00000184995.7	2.06968862219176	1.47293691603383	0.358797019086171	3.10520044113114	0.00190150119579283	0.0301355778836405	ENSG00000184995	IFNE	Upregulated
ENSG00000185010.15	905.522470476545	0.577644020262024	0.165694059191074	3.48622137818926	0.000489895410869543	0.012385762137372	ENSG00000185010	F8	Upregulated
ENSG00000185015.8	269.880065343359	0.475348103829925	0.16045575038523	2.96248639252239	0.00305165297649614	0.0401156573872147	ENSG00000185015	CA13	Upregulated
ENSG00000185049.16	1636.52609006838	-0.344630334629654	0.106515466555435	-3.23548747111373	0.00121435214667707	0.022560315438731	ENSG00000185049	NELFA	Downregulated
ENSG00000185055.11	43.5556958694155	1.33314570236006	0.250203289012516	5.32360463002679	1.01730893474153e-07	4.77455176161618e-05	ENSG00000185055	EFCAB10	Upregulated
ENSG00000185056.10	6.49340955085008	0.90882831375021	0.239560385316378	3.77849176067631	0.000157781071774718	0.00589173777978198	ENSG00000185056	C5orf47	Upregulated
ENSG00000185070.11	536.676775950463	0.980973675392178	0.27819917434255	3.5273003440547	0.000419820248757083	0.0112642694069588	ENSG00000185070	FLRT2	Upregulated
ENSG00000185129.8	1380.14511822996	0.245691910371875	0.0828773526511278	2.96450786386384	0.00303167494449139	0.0399561191435309	ENSG00000185129	PURA	Upregulated
ENSG00000185250.16	457.520726648086	0.995924926174054	0.21900018933146	4.54757782771907	5.42668550562453e-06	0.000619410553179233	ENSG00000185250	PPIL6	Upregulated
ENSG00000185267.10	26.5394028822022	0.688712559831229	0.183748887830476	3.74591058529008	0.000179740607807201	0.00640846863864318	ENSG00000185267	CDNF	Upregulated
ENSG00000185347.18	307.25569580663	-0.653880377044403	0.181833996743939	-3.59601750016932	0.000323126071350868	0.00937034356813904	ENSG00000185347	TEDC1	Downregulated
ENSG00000185432.12	11609.1022446752	0.671598965072587	0.202258287810725	3.3205489663177	0.000898405976215927	0.0185528258931368	ENSG00000185432	TMT1A	Upregulated
ENSG00000185437.13	40.6899805502342	0.697110133454019	0.238957496515884	2.91783087745343	0.00352475467186418	0.0440374036816032	ENSG00000185437	SH3BGR	Upregulated
ENSG00000185504.17	2160.57445518727	-0.369343708152242	0.119686840843639	-3.08591489210983	0.00202926896982854	0.0313017286312427	ENSG00000185504	FAAP100	Downregulated
ENSG00000185559.16	114.725647349539	-0.374884646159125	0.339146716027617	-3.37573477788048	0.000736188501471552	0.0162863469280872	ENSG00000185559	DLK1	Downregulated
ENSG00000185567.7	716.999770747556	0.895991865641925	0.280626198999738	3.19373659214115	0.00140444201179019	0.0247137287109912	ENSG00000185567	AHNAK2	Upregulated
ENSG00000185633.10	2815.95474478777	-1.13283208349814	0.188646371597271	-2.85410749869432	0.00431579249047439	0.0494560160596162	ENSG00000185633	NDUFA4L2	Downregulated
ENSG00000185652.12	4.97527754051161	1.36603799694019	0.355266525570238	4.28827655610806	1.80064812854679e-05	0.00141712425549805	ENSG00000185652	NTF3	Upregulated
ENSG00000185664.14	42.2123620362247	0.126820205311316	0.205759543240381	2.86842532281058	0.00412520568191959	0.0482427037333693	ENSG00000185664	PMEL	Upregulated
ENSG00000185681.13	137.430291478573	1.61492296544212	0.29314677117974	5.51518156471866	3.48420067020337e-08	2.13211749175608e-05	ENSG00000185681	MORN5	Upregulated
ENSG00000185761.11	23.5658402306329	1.43822940766432	0.277165088948714	5.17858766554977	2.23572008434637e-07	7.70552491139377e-05	ENSG00000185761	ADAMTSL5	Upregulated
ENSG00000185808.14	402.788426433191	0.505166859893857	0.134660427298003	3.75144358277035	0.00017581931912871	0.0063137033342208	ENSG00000185808	PIGP	Upregulated
ENSG00000185838.14	323.018061799631	-0.520361505546574	0.166943655486854	-3.11693220910485	0.00182743588886581	0.0293338678413498	ENSG00000185838	GNB1L	Downregulated
ENSG00000185860.13	16.8178832136425	1.49253655263734	0.332859987279158	4.49732970690719	6.8812236263027e-06	0.000731679044094633	ENSG00000185860	CCDC190	Upregulated
ENSG00000185924.7	64.1844942284204	0.823447143858252	0.276628621801632	2.97690405183477	0.00291175119894423	0.039012001653415	ENSG00000185924	RTN4RL1	Upregulated
ENSG00000185947.15	563.109111438709	0.33643169637391	0.111581810466259	3.01506969415195	0.00256920211990585	0.0359149303335091	ENSG00000185947	ZNF267	Upregulated
ENSG00000185972.6	23.6229585913924	0.666310762316395	0.205417903661046	3.24203831784944	0.00118678064573098	0.0222090778203656	ENSG00000185972	CCIN	Upregulated
ENSG00000186019.11	53.6993122350436	-0.580703649496024	0.169105294414956	-3.43343327254366	0.00059598888082379	0.0140714382610247	ENSG00000186019	ZNF225-AS1	Downregulated
ENSG00000186047.10	112.767183026394	0.596659453566899	0.19906166054572	2.99772593375047	0.0027200215924957	0.0372614066212702	ENSG00000186047	DLEU7	Upregulated
ENSG00000186094.17	74.5708899035195	0.803152579732565	0.243790901969359	3.29460000222908	0.000985618678237652	0.0196762823348575	ENSG00000186094	AGBL4	Upregulated
ENSG00000186115.13	5.04715813056993	1.42852303953872	0.330085291168864	4.31004297585898	1.63222822960836e-05	0.00132995552893496	ENSG00000186115	CYP4F2	Upregulated
ENSG00000186185.14	766.906419620159	-1.00970420519153	0.223773194011831	-4.5123262271283	6.4120463561218e-06	0.000699146218139317	ENSG00000186185	KIF18B	Downregulated
ENSG00000186235.11	40.6607399624211	0.802497637866877	0.243742029089075	3.29142742147098	0.000996803344734271	0.0198203901139636	ENSG00000186235	LINC02610	Upregulated
ENSG00000186265.10	9.56977081180834	0.772867988636261	0.224208214614383	3.44662896721123	0.000567627565260993	0.0136271517568862	ENSG00000186265	BTLA	Upregulated
ENSG00000186297.12	108.913907871979	1.01999531059521	0.329828643920798	3.09952824657759	0.00193829094736953	0.0305732004507497	ENSG00000186297	GABRA5	Upregulated
ENSG00000186471.13	27.760794888302	1.41690897938744	0.341672390544683	4.17379849752512	2.99562728897257e-05	0.00199166040487456	ENSG00000186471	AKAP14	Upregulated
ENSG00000186529.16	147.731928043377	1.29086340905035	0.326379963048319	3.96698838532895	7.27865381250613e-05	0.00364967281886281	ENSG00000186529	CYP4F3	Upregulated
ENSG00000186710.11	60.5451428720943	1.45577410711761	0.325348209121048	4.48731744602448	7.21255671936827e-06	0.000752141944472861	ENSG00000186710	CFAP73	Upregulated
ENSG00000186743.2	10.6545048199872	-0.497142096494745	0.170868774799304	-2.91215097591956	0.00358949095597995	0.0445307762991555	ENSG00000186743	Unknown	Downregulated
ENSG00000186854.11	54.4844151706663	0.838347922916243	0.253510697841497	3.30662697933086	0.000944265426102672	0.0191424678908581	ENSG00000186854	TRABD2A	Upregulated
ENSG00000186895.4	2.36610789503113	-1.45747184864645	0.356149594213748	-3.14575748613447	0.00165657304702547	0.0274986758508637	ENSG00000186895	FGF3	Downregulated
ENSG00000186952.15	136.076740899458	1.13131248056153	0.217515821694004	5.20013206252096	1.99146976579016e-07	7.1088358246688e-05	ENSG00000186952	TMEM232	Upregulated
ENSG00000186973.11	151.579818381108	1.8206226786041	0.331692260799787	5.53181646520482	3.16931429956121e-08	2.0814419579203e-05	ENSG00000186973	CFAP144	Upregulated
ENSG00000187017.17	61.051768687182	-1.13035435899603	0.285743352474999	-3.9562094810705	7.6148393179238e-05	0.00377406540409827	ENSG00000187017	ESPN	Downregulated
ENSG00000187116.14	74.8220969209225	1.11268305700723	0.293396464160866	3.7946877762794	0.000147829366444535	0.0056975109933668	ENSG00000187116	LILRA5	Upregulated
ENSG00000187134.14	162.918832707995	1.09461582901293	0.286098959946858	3.82843471750311	0.000128960827016186	0.00520442853039076	ENSG00000187134	AKR1C1	Upregulated
ENSG00000187140.6	68.523302389322	-1.23338013936434	0.301733451668153	-4.09115631863568	4.29227680810042e-05	0.0025536492081526	ENSG00000187140	FOXD3	Downregulated
ENSG00000187151.7	5.9954679633399	1.00551288315827	0.315996653822396	3.17657149432401	0.00149027051708964	0.02562256964159	ENSG00000187151	ANGPTL5	Upregulated
ENSG00000187210.14	322.041680586856	1.03847737547783	0.274794627967429	3.78020120510095	0.000156701673163367	0.00587971349461033	ENSG00000187210	GCNT1	Upregulated
ENSG00000187240.16	671.882511331019	0.414834688491134	0.125147402965094	3.31466138686798	0.000917541974322911	0.0187926885929457	ENSG00000187240	DYNC2H1	Upregulated
ENSG00000187243.16	140.75460848464	-0.62799095796255	0.186389802137144	-3.36924436294748	0.000753745728225857	0.0165484694221112	ENSG00000187243	MAGED4B	Downregulated
ENSG00000187266.14	417.336448209085	0.495887639850337	0.171506490495402	2.89130803235838	0.00383641891397179	0.0461232786596324	ENSG00000187266	EPOR	Upregulated
ENSG00000187492.9	14.2085726141845	1.59743260914951	0.332750154797099	4.80557226072381	1.5430949102006e-06	0.000272273117908262	ENSG00000187492	CDHR4	Upregulated
ENSG00000187527.11	140.561715976207	-1.06088614094935	0.288595131490397	-3.6776089086561	0.000235430564583257	0.00761999822469765	ENSG00000187527	ATP13A5	Downregulated
ENSG00000187554.14	257.000285319702	0.688621549641405	0.208743800141556	3.29904594850036	0.000970140302753593	0.0194728848281409	ENSG00000187554	TLR5	Upregulated
ENSG00000187624.9	194.376665297372	0.467733344543403	0.163266418491319	2.8646133465775	0.00417518701007817	0.0484680536187356	ENSG00000187624	LIAT1	Upregulated
ENSG00000187642.9	6.93863661306729	-1.00257413989157	0.302657069553961	-3.30348325641488	0.000954916716897924	0.0193076046906165	ENSG00000187642	PERM1	Downregulated
ENSG00000187714.7	28.59051281873	-2.4405353506122	0.351485211079354	-7.21017805492055	5.58787611737078e-13	4.18881163448407e-09	ENSG00000187714	SLC18A3	Downregulated
ENSG00000187741.15	503.131146797935	-0.73695521674509	0.171594664945694	-4.29463301177859	1.74982547000213e-05	0.00138805599783105	ENSG00000187741	FANCA	Downregulated
ENSG00000187772.8	11.4312355793409	-1.54557967647429	0.339986416050139	-4.59379999514078	4.35246556408605e-06	0.000543786166413001	ENSG00000187772	LIN28B	Downregulated
ENSG00000187955.12	603.767129719112	0.819263294227484	0.283104517321294	2.89465707167473	0.00379572954390448	0.0458192231779291	ENSG00000187955	COL14A1	Upregulated
ENSG00000188000.5	24.2439808706819	1.10644547745874	0.31561220727438	3.50499132151553	0.000456622167652282	0.011854385884895	ENSG00000188000	OR7D2	Upregulated
ENSG00000188001.10	57.7080958337285	0.556367889519929	0.1748445671878	3.18203837633617	0.00146242439343172	0.0252596747909274	ENSG00000188001	TPRG1	Upregulated
ENSG00000188010.15	1159.48039453065	0.641449487782606	0.179725919069039	3.56905111208861	0.000358276529222823	0.010086010983967	ENSG00000188010	MORN2	Upregulated
ENSG00000188039.16	458.07539649938	1.14894533735691	0.266605992052424	4.31064104444944	1.62781961531789e-05	0.00132995552893496	ENSG00000188039	NWD1	Upregulated
ENSG00000188266.14	100.947103825268	0.76658149862462	0.165459545549412	4.63260825447477	3.61087412500469e-06	0.0004712648582499	ENSG00000188266	HYKK	Upregulated
ENSG00000188290.11	645.047116111669	-0.74544288253476	0.213882660711685	-3.48529876874101	0.000491587820634796	0.0124076269374868	ENSG00000188290	HES4	Downregulated
ENSG00000188322.8	1246.53576708239	-0.714183837607569	0.241650967701467	-2.95557488802642	0.00312086921805401	0.040828648997971	ENSG00000188322	SBK1	Downregulated
ENSG00000188404.10	405.666390743496	0.812423318438139	0.246655709479315	3.29409095065452	0.000987405434856204	0.0196988369688379	ENSG00000188404	SELL	Upregulated
ENSG00000188486.3	4418.46208955121	-0.517159214306745	0.136515840616717	-3.78828195741862	0.000151692639714417	0.00577954739750545	ENSG00000188486	H2AX	Downregulated
ENSG00000188523.9	148.969161398372	0.845593740528635	0.284042055590713	2.97718635316379	0.00290907128509636	0.0389935192148477	ENSG00000188523	CFAP77	Upregulated
ENSG00000188580.15	126.221193678809	0.881930567252256	0.307532368108523	2.86983260920515	0.00410689147087062	0.0481558569878467	ENSG00000188580	NKAIN2	Upregulated
ENSG00000188596.11	140.889843702805	1.04447275412333	0.228045487960542	4.57925328031109	4.66638856618842e-06	0.000568787240476259	ENSG00000188596	CFAP54	Upregulated
ENSG00000188641.14	2408.02846181299	0.734079471311523	0.219262000246865	3.34804967576567	0.000813824224770774	0.0173436527219273	ENSG00000188641	DPYD	Upregulated
ENSG00000188760.11	900.67794742661	-0.456817435431274	0.132435812095699	-3.44933354849385	0.000561972074020274	0.0135456050156736	ENSG00000188760	TMEM198	Downregulated
ENSG00000188770.10	5.33152730352187	-1.32313564603711	0.33786460136047	-3.9187629933697	8.90045794149297e-05	0.00411273314960871	ENSG00000188770	OPTC	Downregulated
ENSG00000188807.13	1596.09735391801	-0.476887754122423	0.148830567221771	-3.20422713123371	0.00135425593657189	0.0242287376241695	ENSG00000188807	TMEM201	Downregulated
ENSG00000188921.14	348.433150088818	0.6619484878936	0.182534081302447	3.62655155537377	0.000287231492181946	0.00877944576256438	ENSG00000188921	HACD4	Upregulated
ENSG00000188931.4	636.570600174749	1.47432042171256	0.253004624585134	5.82885330295847	5.58095359372426e-09	6.69379574031288e-06	ENSG00000188931	CFAP126	Upregulated
ENSG00000188976.11	2973.25665589902	-0.42947517822337	0.130335008159309	-3.29516108393428	0.000983652765928505	0.0196605590407223	ENSG00000188976	NOC2L	Downregulated
ENSG00000189056.14	82.188679613447	1.93199447140408	0.264303315022453	3.91676386778305	8.97455762276814e-05	0.0041273329803482	ENSG00000189056	RELN	Upregulated
ENSG00000189159.16	4546.4100029512	-0.548671555387498	0.150321534707351	-3.64999452075279	0.000262245902824479	0.00824260314066248	ENSG00000189159	JPT1	Downregulated
ENSG00000189233.12	4.89789199659648	-0.0770794536328059	0.272004293492953	2.87795479581045	0.00400262490245491	0.0475509935420407	ENSG00000189233	NUGGC	Downregulated
ENSG00000189292.16	52.6256443710721	1.06050632316545	0.307912444695196	3.44858543214523	0.000563531170744552	0.0135613821466897	ENSG00000189292	ALKAL2	Upregulated
ENSG00000189343.7	598.735892978048	-0.379876065673082	0.1187202227231	-3.19979246987904	0.00137526574469804	0.0243863650826557	ENSG00000189343	RPS2P46	Downregulated
ENSG00000196074.13	91.7902066017138	0.699984342904472	0.187602692504956	3.73010024581161	0.000191403601712853	0.00667353139227895	ENSG00000196074	SYCP2	Upregulated
ENSG00000196081.10	48.2620826875153	-0.566222885393778	0.185958555012438	-3.04426103131563	0.00233252657845812	0.0340179034314527	ENSG00000196081	ZNF724	Downregulated
ENSG00000196091.15	1453.67453385252	0.906814656385092	0.307708645674662	2.94943729158525	0.00318353171541666	0.0413962641737673	ENSG00000196091	MYBPC1	Upregulated
ENSG00000196104.11	525.77292590613	0.954574982617933	0.305919878200123	3.12296468350245	0.00179039230024008	0.0289329827331757	ENSG00000196104	SPOCK3	Upregulated
ENSG00000196154.12	1846.65825474217	0.872371205045898	0.25685838792414	3.39680602110404	0.00068177277668141	0.015440299628997	ENSG00000196154	S100A4	Upregulated
ENSG00000196177.13	652.095812685263	0.328455387145678	0.105028237153512	3.12727547066248	0.00176434527704058	0.0286542677539532	ENSG00000196177	ACADSB	Upregulated
ENSG00000196183.5	34.4192344802332	-0.501903719240323	0.136352245879916	-3.68178839773907	0.000231603603740773	0.00754031928139747	ENSG00000196183	RPS2P4	Downregulated
ENSG00000196209.13	323.523388441056	0.644222014604266	0.224878263951919	2.86491054320843	0.00417127061287576	0.0484680536187356	ENSG00000196209	SIRPB2	Upregulated
ENSG00000196227.11	1185.60886052579	0.368585850628663	0.115863315858461	3.18119563999677	0.00146668546073008	0.0253186894300469	ENSG00000196227	FAM217B	Upregulated
ENSG00000196230.13	29113.02012455	-0.554120696136528	0.12086361974057	-4.58467966849686	4.54682967018113e-06	0.000559114295084606	ENSG00000196230	TUBB	Downregulated
ENSG00000196344.11	4.31493490400695	1.12364908985087	0.317575569797107	3.52788036345116	0.000418901439284989	0.0112551609829394	ENSG00000196344	ADH7	Upregulated
ENSG00000196378.13	394.557302104797	-0.269982699416888	0.0944238426294286	-2.85924680614677	0.00424648257588485	0.048954548265247	ENSG00000196378	ZNF34	Downregulated
ENSG00000196460.14	43.8247500095191	1.74721370408496	0.317147453131135	5.52606099257058	3.27500317426621e-08	2.08938234426324e-05	ENSG00000196460	RFX8	Upregulated
ENSG00000196542.8	226.649391572945	0.733585825452309	0.235996697095608	3.10840468270511	0.00188100310043708	0.0299373025300455	ENSG00000196542	SPTSSB	Upregulated
ENSG00000196549.12	151.555691665849	1.78173325762325	0.339104726819641	5.31310808128508	1.07771073445998e-07	4.89623581405794e-05	ENSG00000196549	MME	Upregulated
ENSG00000196550.10	34.5412246455838	-0.541283360089831	0.158891191217641	-3.40593546707006	0.000659377632192711	0.0151163970816413	ENSG00000196550	FAM72A	Downregulated
ENSG00000196569.13	1907.48564686815	0.72029154628101	0.223222883369045	3.22687415368855	0.00125150490181332	0.0230505985754745	ENSG00000196569	LAMA2	Upregulated
ENSG00000196584.3	243.911851264207	-0.585253449338162	0.187780862242906	-3.11640237766454	0.00183072283911607	0.029339510599089	ENSG00000196584	XRCC2	Downregulated
ENSG00000196611.5	102.914826144104	1.42083801563085	0.34258904988895	4.18062346410816	2.90710913215242e-05	0.00196328079566645	ENSG00000196611	MMP1	Upregulated
ENSG00000196616.14	19.7290093947259	0.213851658052727	0.335234132736413	3.55448631035534	0.000378718226884922	0.0104758911744874	ENSG00000196616	ADH1B	Upregulated
ENSG00000196642.19	3623.93329056685	-0.38989835321063	0.122505001857842	-3.18271164316777	0.00145902840385113	0.0252420408913774	ENSG00000196642	RABL6	Downregulated
ENSG00000196659.10	482.129725856086	0.605884379649704	0.155535495148947	3.89546973536288	9.80086001242721e-05	0.00439280698763273	ENSG00000196659	IFT70B	Upregulated
ENSG00000196666.6	46.0071397045554	0.97321019392703	0.325649410410415	2.9925313327343	0.00276674264860573	0.0376580927455482	ENSG00000196666	FAM180B	Upregulated
ENSG00000196972.9	150.763104267321	0.523050532078095	0.18000458692932	2.90587777928835	0.00366224466530909	0.0450604867826397	ENSG00000196972	SMIM10L2B	Upregulated
ENSG00000196975.16	1789.70375842438	0.707517153448648	0.156286911985353	4.52705058588551	5.98126260216481e-06	0.000668524592032494	ENSG00000196975	ANXA4	Upregulated
ENSG00000197057.10	147.128956223932	1.25177473772114	0.33148389363053	3.78940184449607	0.000151010464672575	0.00576821501045497	ENSG00000197057	DTHD1	Upregulated
ENSG00000197085.11	5.00747032305468	0.990528218033515	0.326353679126458	3.0304139452488	0.00244218770566307	0.0349041936865144	ENSG00000197085	NPSR1-AS1	Upregulated
ENSG00000197124.12	368.329666571465	-0.440918922004895	0.148038361627263	-2.97830638607909	0.00289846087408295	0.0388748814862888	ENSG00000197124	ZNF682	Downregulated
ENSG00000197153.5	6.49207080469008	-0.986901588527614	0.3128773559241	-3.16262882889281	0.00156351538637144	0.0264531323071356	ENSG00000197153	H3C12	Downregulated
ENSG00000197168.13	96.9927234540278	1.0862538243195	0.238947473307515	4.54455260330064	5.50520583071855e-06	0.00062291923333621	ENSG00000197168	NEK5	Upregulated
ENSG00000197182.14	192.123504540293	-0.715962336276675	0.221916223601654	-3.22604232773249	0.00125514793184131	0.0230610359903564	ENSG00000197182	MIRLET7BHG	Downregulated
ENSG00000197208.6	299.870156507961	0.56374938479454	0.180309005378051	3.12647523405416	0.00176915404827712	0.0286901482626228	ENSG00000197208	SLC22A4	Upregulated
ENSG00000197296.6	1030.88745065966	0.283351281505018	0.0975973679992457	2.9032448654079	0.00369317752405943	0.0452728568504115	ENSG00000197296	FITM2	Upregulated
ENSG00000197375.13	769.272688394428	0.328324453513874	0.114577912652061	2.86548808037273	0.00416366947471939	0.0484680536187356	ENSG00000197375	SLC22A5	Upregulated
ENSG00000197410.14	198.522997094867	0.770625792431969	0.257573361196413	2.99214419266145	0.00277025383023341	0.0376789937205566	ENSG00000197410	DCHS2	Upregulated
ENSG00000197430.11	163.039613750912	1.0485495688153	0.345352654262193	3.05228285398674	0.00227107983113847	0.0335129570554562	ENSG00000197430	OPALIN	Upregulated
ENSG00000197442.10	1505.18676653156	0.535524437408611	0.15307678270034	3.49841589974387	0.000468030669460387	0.0120153250203508	ENSG00000197442	MAP3K5	Upregulated
ENSG00000197444.10	351.34638366984	0.784421314173649	0.254380657892334	3.08379258894752	0.0020438002869327	0.0314211876945242	ENSG00000197444	OGDHL	Upregulated
ENSG00000197483.10	345.797616804109	-0.398844900915224	0.128768061926678	-3.09736366754297	0.0019525018268549	0.0306471275754106	ENSG00000197483	ZNF628	Downregulated
ENSG00000197496.6	1598.48742407682	0.491883530851518	0.152153741763917	3.23278158323448	0.00122591252786079	0.0227047480839443	ENSG00000197496	SLC2A10	Upregulated
ENSG00000197520.10	93.1098331222107	0.702442642457259	0.245996518967034	2.85637375703489	0.00428510374167375	0.0492671916004936	ENSG00000197520	FAM177B	Upregulated
ENSG00000197557.7	731.060183791528	0.627723882231531	0.150379201411858	4.17425148977127	2.98967359621466e-05	0.00199166040487456	ENSG00000197557	IFT70A	Upregulated
ENSG00000197576.14	25.6383400268385	-0.933422805038022	0.321321517349079	-2.91044790053266	0.00360911132550585	0.0446427210692277	ENSG00000197576	HOXA4	Downregulated
ENSG00000197580.13	89.1434940193346	1.08619648135039	0.216716906076079	5.01065759064075	5.42443563711717e-07	0.000135543085482465	ENSG00000197580	BCO2	Upregulated
ENSG00000197594.13	219.336842831631	0.772479866988558	0.22605070022231	3.4174098484417	0.000632200280335318	0.0146722332862651	ENSG00000197594	ENPP1	Upregulated
ENSG00000197601.13	2424.49582581041	0.29669944346527	0.077431010456015	3.83178209160923	0.000127218395950034	0.0051688937704089	ENSG00000197601	FAR1	Upregulated
ENSG00000197614.11	69.3017561800067	1.5817740693938	0.333578938899599	3.15579733383777	0.00160060033862771	0.026857303387662	ENSG00000197614	MFAP5	Upregulated
ENSG00000197646.8	318.450967515779	0.950524538689084	0.236698670882853	4.01624493195815	5.91327991865623e-05	0.00317759316058973	ENSG00000197646	PDCD1LG2	Upregulated
ENSG00000197647.11	254.00330298787	-0.400101529311917	0.138028816994851	-2.89856347392144	0.00374876420319242	0.0455528733716045	ENSG00000197647	ZNF433	Downregulated
ENSG00000197702.14	3231.95672503865	0.350952431839239	0.119758694929316	2.93049639823755	0.00338420916811814	0.0430345682383471	ENSG00000197702	PARVA	Upregulated
ENSG00000197748.13	130.003111802038	1.14100340580785	0.255869773315399	4.45890886020391	8.23779371564616e-06	0.000823367481878834	ENSG00000197748	CFAP43	Upregulated
ENSG00000197769.6	164.898988535652	0.889485243389626	0.263510020166118	3.37561421786991	0.000736511136717899	0.0162863469280872	ENSG00000197769	MAP1LC3C	Upregulated
ENSG00000197785.14	1274.32965925937	-0.380231677907736	0.127236610389478	-2.98838860206106	0.00280452716317505	0.0380008594284913	ENSG00000197785	ATAD3A	Downregulated
ENSG00000197860.10	1087.78406802727	0.365138081918285	0.0906348414934678	4.02865142166694	5.6097723655099e-05	0.00307511927568216	ENSG00000197860	SGTB	Upregulated
ENSG00000197889.10	21.8567323958875	1.01469934848595	0.224486595065922	4.51716047141452	6.26744088570547e-06	0.000690916231462788	ENSG00000197889	MEIG1	Upregulated
ENSG00000197892.13	1546.79658680956	0.518407963107995	0.159906495737022	3.24191393861226	0.00118729870755531	0.0222090778203656	ENSG00000197892	KIF13B	Upregulated
ENSG00000197901.12	16.3273309222693	1.02114563872863	0.341856231596725	2.9977058606986	0.00272020073683376	0.0372614066212702	ENSG00000197901	SLC22A6	Upregulated
ENSG00000197951.10	578.942847883772	-0.4266382926451	0.117570749877742	-3.62873588331178	0.000284812441778513	0.0087322096796817	ENSG00000197951	ZNF71	Downregulated
ENSG00000197992.7	60.8187091515668	0.815470903991592	0.271770215102441	3.00069034963581	0.00269368334592484	0.0370675057951153	ENSG00000197992	CLEC9A	Upregulated
ENSG00000198003.12	249.439533442083	0.541659216814462	0.164100369102004	3.30050800336367	0.000965099609371352	0.0194610032192333	ENSG00000198003	ODAD3	Upregulated
ENSG00000198053.12	7993.60889174489	0.411668889021676	0.137103184777293	3.00261981723104	0.00267666583860734	0.0369034181013062	ENSG00000198053	SIRPA	Upregulated
ENSG00000198087.7	623.130871650486	0.463639765434364	0.123107277167038	3.76614820609691	0.000165785403965728	0.00606228699745411	ENSG00000198087	CD2AP	Upregulated
ENSG00000198088.10	13.528450630389	1.21546504111507	0.305575461592379	3.97068945077649	7.16649429852372e-05	0.00361763184412851	ENSG00000198088	NUP62CL	Upregulated
ENSG00000198125.13	37.2516043962648	1.04608982836408	0.294933478076342	3.54751538414821	0.000388883039624079	0.0106978513239707	ENSG00000198125	MB	Upregulated
ENSG00000198130.16	1021.36763261924	0.290899155943071	0.101527377617202	2.86521964533008	0.00416720086361062	0.0484680536187356	ENSG00000198130	HIBCH	Upregulated
ENSG00000198142.5	666.334756766543	0.316590565824287	0.109683840682566	2.88637199169437	0.00389711241350063	0.0466114542157226	ENSG00000198142	SOWAHC	Upregulated
ENSG00000198399.15	781.461661609622	0.262723392354356	0.0870123663434011	3.01935740110467	0.00253311509362303	0.0355763260338579	ENSG00000198399	ITSN2	Upregulated
ENSG00000198400.12	77.7991661353574	0.999578860083388	0.288697236915515	3.46309016546284	0.000534009416142909	0.0130662788725064	ENSG00000198400	NTRK1	Upregulated
ENSG00000198417.7	1086.99075961919	0.593166259142286	0.191739959580478	3.09366088194463	0.00197703328030347	0.0308435707127468	ENSG00000198417	MT1F	Upregulated
ENSG00000198491.3	4.11085916027546	1.25887858205754	0.337710706019221	3.71598290828131	0.000202415265822901	0.00689707016556781	ENSG00000198491	LOC101929106	Upregulated
ENSG00000198496.12	331.15983011966	0.427253667793776	0.140822823392	3.03381623713344	0.00241481473091949	0.0348116440897216	ENSG00000198496	NBR2	Upregulated
ENSG00000198576.4	5014.80487407365	-0.852337752712674	0.253913547875305	-3.35719430471271	0.000787377582399704	0.0169974923025595	ENSG00000198576	ARC	Downregulated
ENSG00000198624.13	451.623877085505	0.885200133462287	0.185039195130883	4.78386829963856	1.71953374213899e-06	0.000292948457363136	ENSG00000198624	CCDC69	Upregulated
ENSG00000198658.4	34.5355583804076	-0.443904921062328	0.146572336218403	-3.02926148124499	0.00245152399006053	0.0349768068662107	ENSG00000198658	Unknown	Downregulated
ENSG00000198689.13	1757.37243656552	0.388530720047271	0.107697303660711	3.60760333472105	0.000309038471871085	0.00912058915261267	ENSG00000198689	SLC9A6	Upregulated
ENSG00000198720.13	1033.61777741636	-0.590049061743224	0.181532099427474	-3.25034563553249	0.00115264825009668	0.0217782972773465	ENSG00000198720	ANKRD13B	Downregulated
ENSG00000198743.7	1355.65581558751	0.582752962130829	0.187564152070892	3.10694492462512	0.00189031612653377	0.0300536209194672	ENSG00000198743	SLC5A3	Upregulated
ENSG00000198824.7	1275.00112024331	-0.4593589128034	0.129439167712542	-3.54881503941348	0.000386968790189395	0.0106844007125497	ENSG00000198824	CHAMP1	Downregulated
ENSG00000198826.11	556.160275520355	-0.490777602971647	0.162299703521073	-3.02388708891931	0.00249549556088425	0.0352959596193936	ENSG00000198826	ARHGAP11A	Downregulated
ENSG00000198830.11	11887.2434371024	-0.551848833337418	0.137740574203646	-4.00644037721219	6.16406759182978e-05	0.00325404166797563	ENSG00000198830	HMGN2	Downregulated
ENSG00000198832.10	1401.58780424706	0.792329735860757	0.2472214120665	3.20523484938087	0.00134952320529367	0.02418169705832	ENSG00000198832	SELENOM	Upregulated
ENSG00000198855.7	635.760396844334	0.321565992231013	0.105265130964612	3.05479309915114	0.00225215831966322	0.0332992934985708	ENSG00000198855	FICD	Upregulated
ENSG00000198901.14	16.048747479568	-0.557481992131878	0.160699096431212	-3.46811246820902	0.000524127881802865	0.0129282114324356	ENSG00000198901	PRC1	Downregulated
ENSG00000198948.12	1521.10722390437	0.601817246364974	0.130714078851105	4.60402498175251	4.14402720943226e-06	0.000526519728283162	ENSG00000198948	MFAP3L	Upregulated
ENSG00000198964.14	654.566349850808	0.283758615988494	0.0985530554098368	2.87925330824788	0.00398618020430327	0.047468472369354	ENSG00000198964	SGMS1	Upregulated
ENSG00000199899.2	7.26268891518782	1.12382098046606	0.353138148583895	3.19196240927938	0.00141309721894017	0.024793282685735	ENSG00000199899	Unknown	Upregulated
ENSG00000200488.1	26.732810490593	-1.19909243835301	0.328587371680051	-3.66353061782759	0.00024876246497507	0.00793525799178456	ENSG00000200488	Unknown	Downregulated
ENSG00000202058.1	13.572908941899	-0.967678981530938	0.243319065643507	-3.97760456524672	6.96130132177974e-05	0.00356811316467633	ENSG00000202058	RN7SKP80	Downregulated
ENSG00000203499.12	13.7962077271745	0.949473983659171	0.279954076610692	3.38512552993893	0.00071145710350924	0.0158727985481581	ENSG00000203499	IQANK1	Upregulated
ENSG00000203706.8	54.1222939092784	1.41719589834597	0.280703047783173	5.05007874688962	4.4162797306694e-07	0.000120383770658293	ENSG00000203706	Unknown	Upregulated
ENSG00000203721.7	9.77102058467527	0.936358755826591	0.254102702453535	3.67745162590879	0.000235575733009662	0.00761999822469765	ENSG00000203721	LINC00862	Upregulated
ENSG00000203780.12	107.875692488027	0.813950586688881	0.193256964540923	4.21087931938157	2.54378615295339e-05	0.00178213616346513	ENSG00000203780	FANK1	Upregulated
ENSG00000203963.11	4.61956193744965	1.36651394556577	0.34999541594072	3.92374366144981	8.71835007624226e-05	0.00409468289287588	ENSG00000203963	C1orf141	Upregulated
ENSG00000203999.9	53.5047363690202	0.606659437989092	0.207954069131111	2.91657286464421	0.00353900050402192	0.044151961712955	ENSG00000203999	LINC01270	Upregulated
ENSG00000204060.7	172.720881732896	-0.88871969041708	0.221556190484432	-4.01103353118975	6.04535227818309e-05	0.00322544284806619	ENSG00000204060	FOXO6	Downregulated
ENSG00000204070.10	2302.44323310366	0.443036587112128	0.128719364388738	3.44187357284812	0.000577700180563318	0.0137946633110678	ENSG00000204070	SYS1	Upregulated
ENSG00000204103.4	3365.77953882274	0.693242103308826	0.230383138375739	3.00920592101936	0.00261931518136299	0.0363495362039363	ENSG00000204103	MAFB	Upregulated
ENSG00000204116.11	449.117540885203	0.418542102068688	0.104413591013639	4.00839062015056	6.11339419994459e-05	0.0032414901888033	ENSG00000204116	CHIC1	Upregulated
ENSG00000204136.11	572.823163763359	0.726629059640993	0.234171804870905	3.10320935085611	0.00191434168888501	0.0302289328708889	ENSG00000204136	GGTA1	Upregulated
ENSG00000204256.14	8037.91437063598	-0.295411819846198	0.0818115389371154	-3.61087893938371	0.00030516108673597	0.00905317642197946	ENSG00000204256	BRD2	Downregulated
ENSG00000204310.13	2562.04433729293	-0.31366018685654	0.0912305606573227	-3.43810578026108	0.000585798812545848	0.0138965011029962	ENSG00000204310	AGPAT1	Downregulated
ENSG00000204323.5	220.026711354702	1.26255877468161	0.252790549263945	4.99495957372442	5.88480933094483e-07	0.000142172607514118	ENSG00000204323	SMIM5	Upregulated
ENSG00000204348.10	858.833820286742	-0.364380357769103	0.118583062645663	-3.07276309868668	0.00212086783336411	0.0322541540183562	ENSG00000204348	DXO	Downregulated
ENSG00000204366.4	365.685865670395	-0.725819131761958	0.192044571668326	-3.77931753295006	0.000157258781676786	0.00587971349461033	ENSG00000204366	ZBTB12	Downregulated
ENSG00000204371.11	2513.06276099137	-0.484842109249378	0.145748343441559	-3.32656664194362	0.000879229929723393	0.0183169585255554	ENSG00000204371	EHMT2	Downregulated
ENSG00000204381.12	975.618262347954	0.645129663179383	0.215770618988919	2.98997439465037	0.00279000833820159	0.0378544796474999	ENSG00000204381	LAYN	Upregulated
ENSG00000204387.14	917.12220761655	-0.356959008036954	0.118102705040793	-3.02247527936893	0.00250716559788514	0.0353783563072459	ENSG00000204387	SNHG32	Downregulated
ENSG00000204394.13	4108.66424243456	-0.396292871576877	0.113972856397531	-3.47708117439295	0.000506904324169783	0.0126451964727379	ENSG00000204394	VARS1	Downregulated
ENSG00000204434.6	44.5674509452205	-0.569971398042533	0.188189949701378	-3.03190203864334	0.00243018057139655	0.034897495934186	ENSG00000204434	Unknown	Downregulated
ENSG00000204435.15	643.906226190769	-0.295103103924597	0.097194470501795	-3.03623992402339	0.00239548666755226	0.0345828925019521	ENSG00000204435	CSNK2B	Downregulated
ENSG00000204463.13	8632.67133911726	-0.274130502789924	0.0884861513958168	-3.09800388870602	0.00194828872110536	0.0306471275754106	ENSG00000204463	BAG6	Downregulated
ENSG00000204472.13	2394.41355954609	0.66792568491548	0.228656941416776	2.92118711315526	0.00348700332740974	0.0437480312855151	ENSG00000204472	AIF1	Upregulated
ENSG00000204498.11	748.478930533052	-0.349711030603474	0.102803088084339	-3.40176366745339	0.000669525089578313	0.0152452862005581	ENSG00000204498	NFKBIL1	Downregulated
ENSG00000204576.12	1043.50612884838	-0.362878045008874	0.0927434564235822	-3.91269198566052	9.12729225246734e-05	0.00416751539104098	ENSG00000204576	PRR3	Downregulated
ENSG00000204634.13	583.590495799007	0.711110129202228	0.168556011853013	4.21881030638587	2.45594789509888e-05	0.00175755602946396	ENSG00000204634	TBC1D8	Upregulated
ENSG00000204666.3	37.6856979634197	0.997056842223714	0.245626221853822	4.05657335520087	4.97979271777627e-05	0.00282266700647488	ENSG00000204666	ZNF473CR	Upregulated
ENSG00000204713.11	3079.43540813017	-0.241945222366506	0.0775992499894109	-3.11787993904168	0.00182156991659636	0.0292710471324447	ENSG00000204713	TRIM27	Downregulated
ENSG00000204805.9	14.8960789750909	-0.923841532842148	0.24316954585176	-3.79195844270094	0.000149463929369823	0.00573789803522977	ENSG00000204805	Unknown	Downregulated
ENSG00000204859.13	861.702910433837	-0.501810559536958	0.096752479339791	-5.18647920496038	2.14306941124886e-07	7.55999250544672e-05	ENSG00000204859	ZBTB48	Downregulated
ENSG00000204866.8	7.95631256913596	0.978963500469974	0.28454382953054	3.43695260134548	0.000588298544380783	0.0139337534385922	ENSG00000204866	IGFL2	Upregulated
ENSG00000204959.4	6.42760073784845	1.45254793187907	0.31504190265192	4.59901251357255	4.24498286600771e-06	0.000534814332929585	ENSG00000204959	Unknown	Upregulated
ENSG00000205084.11	2127.57703976464	0.620611691202812	0.190165553321767	3.26354136718198	0.00110029120195282	0.0211624321299264	ENSG00000205084	TMEM231	Upregulated
ENSG00000205090.9	229.803453772898	-0.479413240350438	0.153637255873058	-3.12048817527333	0.00180551546724903	0.0290286226731701	ENSG00000205090	TMEM240	Downregulated
ENSG00000205106.4	25.5305114146425	0.825305657504692	0.260288233502985	3.17183517152528	0.00151478955966509	0.0258956470618915	ENSG00000205106	Unknown	Upregulated
ENSG00000205221.12	29.360702813888	2.37838513489964	0.322111906202618	4.70641066925825	2.52116386511803e-06	0.000363447588920981	ENSG00000205221	VIT	Upregulated
ENSG00000205403.13	408.999040575277	0.703768066782705	0.238014222953192	2.95688671629351	0.00310762268328415	0.0406908585843997	ENSG00000205403	CFI	Upregulated
ENSG00000205424.2	28.9627680552672	0.802652145912859	0.28002129281075	2.86475596726484	0.00417330716732448	0.0484680536187356	ENSG00000205424	Unknown	Upregulated
ENSG00000205488.9	2.91975532703902	1.03405696509246	0.336780041788089	3.06726911632354	0.00216024272910832	0.0325665551695892	ENSG00000205488	Unknown	Upregulated
ENSG00000205494.9	2.65393179599878	1.13738390307743	0.356420189755059	3.17517070400702	0.00149748378892324	0.0257023763084507	ENSG00000205494	OR52A4P	Upregulated
ENSG00000205517.13	273.810751149165	0.845158407712599	0.252793802074355	3.34334438995666	0.000827751031562061	0.0175655447143584	ENSG00000205517	RGL3	Upregulated
ENSG00000205696.4	4.29953743320633	1.24526076989146	0.359079495382654	3.59427085779599	0.000325301291569854	0.00940613233145813	ENSG00000205696	ADARB2-AS1	Upregulated
ENSG00000205707.11	1872.2279309507	0.594749905785929	0.181206268417198	3.28219477563288	0.00103002429832514	0.0202925614883569	ENSG00000205707	ETFRF1	Upregulated
ENSG00000205763.13	610.949791527914	-0.438251443636402	0.150963752247322	-2.90298751503803	0.0036962137197805	0.045274088393635	ENSG00000205763	Unknown	Downregulated
ENSG00000205784.4	9.59908561988818	0.656153819603311	0.221573186325718	2.96214062397671	0.00305508217867643	0.040143137216307	ENSG00000205784	ARRDC5	Upregulated
ENSG00000205838.14	49.8189278255325	0.776975701604109	0.218073159810678	3.56171207281234	0.000368444322528834	0.0102865949823343	ENSG00000205838	TTC23L	Upregulated
ENSG00000205927.5	5843.37360710031	-0.72898493903324	0.250896808942756	-2.90574837544887	0.00366375944784086	0.0450606345543512	ENSG00000205927	OLIG2	Downregulated
ENSG00000205937.12	6469.23188497674	-0.303430921672783	0.0832614352463927	-3.64431068954348	0.000268109392515655	0.00835198909196314	ENSG00000205937	RNPS1	Downregulated
ENSG00000205940.8	37.303761478106	-0.563353366039451	0.187665329985976	-3.00356372042478	0.00266837664682825	0.0368376030180226	ENSG00000205940	Unknown	Downregulated
ENSG00000206113.11	75.6444472356714	1.17484740014862	0.274733506089117	4.27572699449256	1.90514571753382e-05	0.00147235141905482	ENSG00000206113	CFAP99	Upregulated
ENSG00000206145.8	37.5258807879184	1.04417051871676	0.302086783638611	3.45777299104596	0.000544660115296503	0.0132669647093141	ENSG00000206145	Unknown	Upregulated
ENSG00000206172.8	183.730318017037	-0.851667368766394	0.289254263537055	-2.9458394560384	0.0032207952233973	0.0416633066322554	ENSG00000206172	HBA1	Downregulated
ENSG00000206559.8	23.7924671309	0.495622191183724	0.130206005549734	3.80549933299975	0.000141518395721707	0.00554399613650986	ENSG00000206559	ZCWPW2	Upregulated
ENSG00000207955.5	130.655503722643	-1.25579143419571	0.341996983013291	-3.69481133561569	0.000220050116824742	0.00732019246918707	ENSG00000207955	Unknown	Downregulated
ENSG00000211445.12	7415.34518400198	-1.06242826915894	0.263702377831238	-4.02997175904783	5.57835544654303e-05	0.00306911904705675	ENSG00000211445	GPX3	Downregulated
ENSG00000211455.8	2040.65833788898	0.5670426803768	0.117998261949631	4.80549994216052	1.5436528278941e-06	0.000272273117908262	ENSG00000211455	STK38L	Upregulated
ENSG00000211592.8	2386.6591144073	1.95687382523852	0.348818270583004	5.74876847620027	8.98958141349841e-09	9.90124637430536e-06	ENSG00000211592	IGKC	Upregulated
ENSG00000211598.2	112.225498876292	1.35154512319788	0.358354277338434	3.88064585547164	0.000104179445578244	0.0045358930046264	ENSG00000211598	IGKV4-1	Upregulated
ENSG00000211611.2	2.11455440814304	1.07017696581697	0.346573426814573	3.57591869974386	0.000349000108793325	0.00986311806047865	ENSG00000211611	IGKV6-21	Upregulated
ENSG00000211625.2	5.19444676846097	1.50794499207957	0.359128374543344	4.39035711498724	1.13164655929343e-05	0.00104729697779054	ENSG00000211625	IGKV3D-20	Upregulated
ENSG00000211632.4	1.6724131811706	1.05420404942834	0.347665586935496	3.18955716243454	0.00142490955802605	0.0248665120041837	ENSG00000211632	IGKV3D-11	Upregulated
ENSG00000211637.2	11.7792620490191	1.6660606898743	0.358467032781229	4.86999991919668	1.11598294278205e-06	0.000217290574930648	ENSG00000211637	IGLV4-69	Upregulated
ENSG00000211638.2	10.6386897485626	1.04347596559496	0.35796964435815	3.01592325669912	0.00256198094102775	0.0358474094805026	ENSG00000211638	IGLV8-61	Upregulated
ENSG00000211640.4	26.9890285420366	1.70373148857557	0.358578734146815	5.24332087188067	1.57711917172813e-07	6.14154783951531e-05	ENSG00000211640	IGLV6-57	Upregulated
ENSG00000211648.2	32.7307182514111	2.26603065355958	0.325048051914114	7.01461299152543	2.30586316578073e-12	1.3828261405187e-08	ENSG00000211648	IGLV1-47	Upregulated
ENSG00000211649.3	25.9596425866981	1.46115125640169	0.354730054843668	4.20022865906759	2.66645552377895e-05	0.00184225043503484	ENSG00000211649	IGLV7-46	Upregulated
ENSG00000211650.2	5.32784160795649	1.3148099677261	0.358925216238474	3.73544300216269	0.000187385020126443	0.00659492454416779	ENSG00000211650	IGLV5-45	Upregulated
ENSG00000211651.3	45.3276436381326	1.86278672639569	0.358821205064321	5.54281695019237	2.97643971720546e-08	2.04386310418195e-05	ENSG00000211651	IGLV1-44	Upregulated
ENSG00000211653.2	102.198768088732	2.10215826064962	0.357253327679588	6.2727521373645	3.54721362797371e-10	7.59737147391368e-07	ENSG00000211653	IGLV1-40	Upregulated
ENSG00000211655.3	1.9834963532213	1.33439531800053	0.358586946547106	3.70302110435859	0.000213047151372078	0.00716971810762263	ENSG00000211655	IGLV1-36	Upregulated
ENSG00000211658.2	4.98096125390846	1.27795345536946	0.333867984788872	4.39044639519656	1.13118199490101e-05	0.00104729697779054	ENSG00000211658	IGLV3-27	Upregulated
ENSG00000211659.2	37.6991005654819	1.6889620152886	0.359059389178241	5.09160477494283	3.55045585214598e-07	0.000100434357289243	ENSG00000211659	IGLV3-25	Upregulated
ENSG00000211660.3	65.4123451700401	1.90875970624711	0.357305931078729	5.61305381053572	1.98786747925736e-08	1.56858437804031e-05	ENSG00000211660	IGLV2-23	Upregulated
ENSG00000211662.2	95.2577190431628	1.83171452735797	0.359139951944056	5.55296586060752	2.80862944347197e-08	2.04386310418195e-05	ENSG00000211662	IGLV3-21	Upregulated
ENSG00000211663.2	49.7114926892863	1.66424412732477	0.358945050430812	4.89643920719584	9.75888197371699e-07	0.000199061276178166	ENSG00000211663	IGLV3-19	Upregulated
ENSG00000211664.3	3.91152804428268	1.03402190012895	0.351964041534942	3.16944861778566	0.00152728459557321	0.0260350361559197	ENSG00000211664	IGLV2-18	Upregulated
ENSG00000211666.2	79.2055039610251	1.41807748321106	0.355990556111327	4.07067696232902	4.68767158527913e-05	0.00267987033906079	ENSG00000211666	IGLV2-14	Upregulated
ENSG00000211668.2	34.2768133245298	1.39705777235905	0.359121093650463	4.05219155755433	5.07400937302592e-05	0.0028544872617295	ENSG00000211668	IGLV2-11	Upregulated
ENSG00000211669.3	9.76429050930018	1.44162897829781	0.358713041335167	4.15056971028741	3.31648737320373e-05	0.00215651206069708	ENSG00000211669	IGLV3-10	Upregulated
ENSG00000211670.2	2.41696422452639	2.54186867400921	0.357580463482959	4.37396509642721	1.22009895152827e-05	0.0011096846695139	ENSG00000211670	IGLV3-9	Upregulated
ENSG00000211673.2	27.6120585575816	1.31682729138798	0.358442248012059	3.42739636959328	0.000609398851073054	0.0142830091707395	ENSG00000211673	Unknown	Upregulated
ENSG00000211677.2	161.67915562837	1.53912991977245	0.345505153269559	4.50667687919953	6.58507945795021e-06	0.000712828908110603	ENSG00000211677	IGLC2	Upregulated
ENSG00000211679.2	102.125853885679	1.53787588984567	0.345803923012054	4.50154115686611	6.74624980797102e-06	0.000722451073185754	ENSG00000211679	IGLC3	Upregulated
ENSG00000211685.3	2.80528629084115	1.1437683867375	0.348093460391408	3.54359526502561	0.000394710679516356	0.0108080629444141	ENSG00000211685	IGLC7	Upregulated
ENSG00000211714.3	3.46908675644353	0.983520998538713	0.337837219677815	2.89805716425046	0.00375482145290114	0.0455528733716045	ENSG00000211714	TRBV7-3	Upregulated
ENSG00000211789.2	2.39185088465107	1.0611069335882	0.332617178148716	3.20380131057299	0.0013562603940244	0.0242478932709897	ENSG00000211789	TRAV12-2	Upregulated
ENSG00000211825.1	17.6774790906837	-1.03578589130524	0.357320180183391	-2.9295612623309	0.00339440894987841	0.0431094249733605	ENSG00000211825	TRDJ1	Downregulated
ENSG00000211829.9	302.139986589621	-1.18536273203334	0.343462064053642	-3.47178243497118	0.000517015159393286	0.0128026806041055	ENSG00000211829	Unknown	Downregulated
ENSG00000211890.4	206.999888773183	1.96749635746142	0.353268660286392	5.76395650844268	8.21645967220372e-09	9.47579012580879e-06	ENSG00000211890	IGHA2	Upregulated
ENSG00000211892.4	89.9376153109549	1.87563883465719	0.334559192802965	5.65848015043548	1.52719375066882e-08	1.32053243038905e-05	ENSG00000211892	IGHG4	Upregulated
ENSG00000211895.5	1222.85747141504	2.20811466926713	0.351524666431029	6.53287055450123	6.45209069390388e-11	1.93465939456708e-07	ENSG00000211895	IGHA1	Upregulated
ENSG00000211896.7	1948.12863644928	1.79068290928547	0.352042770733951	5.21767729481995	1.81180768923105e-07	6.62525043434061e-05	ENSG00000211896	IGHG1	Upregulated
ENSG00000211897.9	242.923405011414	2.25810663615379	0.346013558815618	6.70716815901645	1.98437546976683e-11	7.55509694243438e-08	ENSG00000211897	IGHG3	Upregulated
ENSG00000211899.10	236.729314729224	1.21247484794136	0.335791468794744	3.6266535233205	0.000287118140019016	0.00877944576256438	ENSG00000211899	IGHM	Upregulated
ENSG00000211933.2	10.9666468247892	1.40090828674436	0.357692469631337	4.19574788186788	2.71972650669856e-05	0.00186496059240043	ENSG00000211933	IGHV6-1	Upregulated
ENSG00000211934.3	37.0099553812269	1.70429749565065	0.358423098101973	5.25431187546558	1.48578926023059e-07	6.02045823892082e-05	ENSG00000211934	IGHV1-2	Upregulated
ENSG00000211935.3	10.6771283551616	1.35867037520954	0.359132763311703	3.91835916518013	8.91537951390916e-05	0.00411273314960871	ENSG00000211935	IGHV1-3	Upregulated
ENSG00000211937.3	10.0001463338755	2.06030913491086	0.358203220365808	4.54814794755134	5.41200849536969e-06	0.000619410553179233	ENSG00000211937	IGHV2-5	Upregulated
ENSG00000211938.2	34.1280060468975	1.28700083041185	0.359139383616229	3.71620319127758	0.000202238962975294	0.00689707016556781	ENSG00000211938	IGHV3-7	Upregulated
ENSG00000211941.3	22.1975630901783	1.96203646653899	0.359139632361712	6.03026949553343	1.63686486054782e-09	2.45406964217632e-06	ENSG00000211941	IGHV3-11	Upregulated
ENSG00000211943.2	35.8362079651327	1.80465790488105	0.358643422059568	5.3256462204311	1.00594755112557e-07	4.77455176161618e-05	ENSG00000211943	IGHV3-15	Upregulated
ENSG00000211945.2	43.4681552797641	1.63722984345941	0.358540840770324	4.9908781147572	6.01054176745822e-07	0.000142172607514118	ENSG00000211945	IGHV1-18	Upregulated
ENSG00000211947.2	39.0339653592296	1.57246467567984	0.358261354983105	4.77830059259459	1.76782963416142e-06	0.000296136154080057	ENSG00000211947	IGHV3-21	Upregulated
ENSG00000211949.3	58.5925254119671	1.61751784737478	0.3586810544364	4.7172762744075	2.39023013018152e-06	0.000356572390315884	ENSG00000211949	IGHV3-23	Upregulated
ENSG00000211950.2	11.5982693101309	1.33934531814445	0.342721959408056	5.00897371358845	5.47210455720787e-07	0.000135604177808164	ENSG00000211950	IGHV1-24	Upregulated
ENSG00000211951.2	2.09186647935776	1.80878083935284	0.359046380964895	3.88021079052361	0.00010436597656573	0.0045358930046264	ENSG00000211951	IGHV2-26	Upregulated
ENSG00000211952.3	3.02976251130433	1.1513200096231	0.344484481905449	3.6193762067332	0.000295314044056565	0.00890787318283458	ENSG00000211952	IGHV4-28	Upregulated
ENSG00000211955.2	22.8506255210773	1.62126891047484	0.358362729719992	4.92795273278452	8.30957123621656e-07	0.000177973209655681	ENSG00000211955	IGHV3-33	Upregulated
ENSG00000211956.2	16.3309461451117	1.49601690683544	0.358091572202286	4.30595594397167	1.66266147674127e-05	0.00135108141951455	ENSG00000211956	IGHV4-34	Upregulated
ENSG00000211959.2	45.276949492264	0.885010005635799	0.356608339541548	4.01652838602886	5.90617527867777e-05	0.00317759316058973	ENSG00000211959	IGHV4-39	Upregulated
ENSG00000211962.2	16.2830659553725	2.23761096646951	0.358566784286788	4.77050154697005	1.83767774392115e-06	0.000304790321677932	ENSG00000211962	IGHV1-46	Upregulated
ENSG00000211964.3	18.0160143370231	1.22797140378445	0.353762201831059	3.78379426896394	0.000154455511294963	0.00583279236645879	ENSG00000211964	IGHV3-48	Upregulated
ENSG00000211965.4	21.7032280234601	1.60925039197783	0.35635141978897	5.11364576189815	3.15999704568978e-07	9.57096074899072e-05	ENSG00000211965	IGHV3-49	Upregulated
ENSG00000211966.2	43.45033319079	1.99363662295703	0.359076562838593	6.0726813831467	1.25791886220883e-09	1.98519458333325e-06	ENSG00000211966	IGHV5-51	Upregulated
ENSG00000211967.3	6.81294968628546	1.20669659066583	0.348078866734736	3.86414720695268	0.000111477980819468	0.00477494578068084	ENSG00000211967	IGHV3-53	Upregulated
ENSG00000211970.3	3.84865265707154	1.13205965351134	0.353653089988879	3.39827515239219	0.000678121798520934	0.0153808488113844	ENSG00000211970	IGHV4-61	Upregulated
ENSG00000211972.2	3.62119900369935	1.53810756596137	0.355677323655791	4.66763076055297	3.04692834996092e-06	0.000414254577458546	ENSG00000211972	IGHV3-66	Upregulated
ENSG00000211976.2	6.67011637124479	1.15284798143765	0.35317139981169	3.4862333134955	0.000489873552709883	0.012385762137372	ENSG00000211976	IGHV3-73	Upregulated
ENSG00000212695.5	19.2118622753597	-0.552861950034694	0.182811022355169	-3.02663586081776	0.00247291662961548	0.0351590351536369	ENSG00000212695	RPL18AP11	Downregulated
ENSG00000212978.6	555.45845182738	0.47059414380215	0.150132531403463	3.13449561521771	0.00172149826642236	0.0282056293116556	ENSG00000212978	C2orf74-DT	Upregulated
ENSG00000213005.3	4.62796893965216	-0.91186253400636	0.243842686253871	-3.73308805955766	0.000189146428578143	0.00661791792405557	ENSG00000213005	PTTG3P	Downregulated
ENSG00000213070.3	4.46867843918005	-0.677475027078551	0.223069744890764	-3.03802759302324	0.00238132148778217	0.034538441950941	ENSG00000213070	HMGB3P6	Downregulated
ENSG00000213190.4	2808.83662945138	-0.589065422939805	0.18908941751064	-3.11529259460955	0.00183762528721117	0.0294029851851798	ENSG00000213190	MLLT11	Downregulated
ENSG00000213203.3	269.001057016219	0.533617252604628	0.18095610848801	2.94908982368323	0.0031871132924386	0.0413962641737673	ENSG00000213203	GIMAP1	Upregulated
ENSG00000213214.5	4.66528601106723	1.50783907451826	0.316357214477914	4.7362814189809	2.17675273381935e-06	0.000341731821417529	ENSG00000213214	ARHGEF35	Upregulated
ENSG00000213296.4	5.52239245193931	-0.638330648309687	0.20027633095091	-3.18783180757398	0.00143343889431727	0.0249169073890454	ENSG00000213296	RPS2P31	Downregulated
ENSG00000213341.11	785.841102856787	0.254804376682621	0.0732356918136461	3.47922599582409	0.000502864318187575	0.0125968141861775	ENSG00000213341	CHUK	Upregulated
ENSG00000213347.10	676.416567901968	-0.953295166751986	0.186641415267347	-5.10759596065237	3.26283404763845e-07	9.68674048697414e-05	ENSG00000213347	MXD3	Downregulated
ENSG00000213352.3	27.2590362180906	-0.478338122560477	0.152530719809296	-3.13682823668183	0.0017078614830855	0.0280961108495145	ENSG00000213352	Unknown	Downregulated
ENSG00000213399.3	65.8699903737371	-0.423328700707418	0.133501986892516	-3.17113813709414	0.00151842918170149	0.025938605753236	ENSG00000213399	RPS2P17	Downregulated
ENSG00000213420.8	632.874360982569	-1.09309022088623	0.267644819729009	-4.08516412721012	4.40456714477734e-05	0.00260494962201476	ENSG00000213420	GPC2	Downregulated
ENSG00000213449.2	3.79896203723879	-0.936516777424585	0.247449394049234	-3.77784716496725	0.000158189904146818	0.00589859753760313	ENSG00000213449	Unknown	Downregulated
ENSG00000213551.7	304.706194394592	-0.335517355727414	0.0980765423670545	-3.42096182051868	0.00062400091605151	0.0145269157358731	ENSG00000213551	DNAJC9	Downregulated
ENSG00000213563.7	891.726304207172	-0.442318082219299	0.133051732853759	-3.32439982994138	0.000886090588589877	0.0183940464321672	ENSG00000213563	C8orf82	Downregulated
ENSG00000213625.9	4520.02329681872	0.411937874415982	0.10248553548011	4.01947328655329	5.83283945155841e-05	0.00315699803167832	ENSG00000213625	LEPROT	Upregulated
ENSG00000213638.6	72.7841441388707	-0.574116329297179	0.166344501638325	-3.45114995931118	0.000558203322364754	0.0134872897833257	ENSG00000213638	ADAT3	Downregulated
ENSG00000213650.3	22.460358461175	-0.607418643606068	0.208621733421825	-2.91265974152682	0.00358364854438911	0.0445307762991555	ENSG00000213650	Unknown	Downregulated
ENSG00000213721.3	1.81629210440005	-1.19733663375948	0.301311868209139	-3.91971613124994	8.86533271496117e-05	0.00411273314960871	ENSG00000213721	Unknown	Downregulated
ENSG00000213744.3	4.53467759305155	-0.612859186965562	0.214427596959033	-2.85948346744426	0.00424331535609299	0.0489368503663263	ENSG00000213744	RPS10P14	Downregulated
ENSG00000213851.3	11.8525751800846	-0.500949880061816	0.156547374386315	-3.20084941023322	0.00137023123786912	0.0243402746845413	ENSG00000213851	RPS2P21	Downregulated
ENSG00000213866.3	382.690111326846	-0.513816000953918	0.140671401734022	-3.65268693886368	0.000259510543507736	0.00818235925034645	ENSG00000213866	Unknown	Downregulated
ENSG00000213889.10	55.9312860006167	0.851602447193744	0.199496675299259	4.26727213560408	1.97877718664546e-05	0.00151031569314837	ENSG00000213889	PPM1N	Upregulated
ENSG00000213923.13	3164.16804909637	-0.454342214244016	0.134857802505885	-3.36903560516814	0.000754316840865982	0.0165484694221112	ENSG00000213923	CSNK1E	Downregulated
ENSG00000214100.8	6.44474020841323	1.02413690509958	0.312084057021268	3.27776981818411	0.00104630679351222	0.0205324013111675	ENSG00000214100	Unknown	Upregulated
ENSG00000214135.8	501.757086767891	-0.342208484130337	0.11963698209896	-2.86035088568818	0.00423172507386462	0.0489160664378684	ENSG00000214135	Unknown	Downregulated
ENSG00000214194.9	2487.41253446723	0.503891527978505	0.151983625422004	3.31543703864688	0.000914999502065821	0.0187790965567718	ENSG00000214194	SMIM30	Upregulated
ENSG00000214195.4	5.40421450517741	-0.626165140821231	0.212225277075639	-2.94912392449672	0.00318676163078945	0.0413962641737673	ENSG00000214195	Unknown	Downregulated
ENSG00000214222.2	43.4317646440605	-0.884204583403468	0.168427935472927	-5.25035427854817	1.51806956469138e-07	6.06924211963613e-05	ENSG00000214222	Unknown	Downregulated
ENSG00000214353.8	80.1751867467878	0.746609117140329	0.258075108637599	2.89233854968724	0.00382385656434115	0.046081790127746	ENSG00000214353	VAC14-AS1	Upregulated
ENSG00000214381.6	42.5568183147633	0.941368930345382	0.306689278418197	3.07081803099341	0.00213473208079453	0.0323609775917382	ENSG00000214381	LINC00488	Upregulated
ENSG00000214391.3	507.70772763997	-0.525429222751269	0.132490896181119	-3.96598248466616	7.30942302828642e-05	0.00365898246249029	ENSG00000214391	TUBAP2	Downregulated
ENSG00000214491.8	166.971195222265	0.888698494664694	0.24857341992522	3.5751463593202	0.000350032025467266	0.00987366912853807	ENSG00000214491	SEC14L6	Upregulated
ENSG00000214575.9	214.756374398545	0.57889500743032	0.172249445210141	3.36066542891972	0.000777549511351855	0.0168385158217258	ENSG00000214575	CPEB1	Upregulated
ENSG00000214653.4	13.2133044605373	-0.477304804268036	0.15690354172729	-3.041354942264	0.00235516016241357	0.0342979492326231	ENSG00000214653	HNRNPA3P3	Downregulated
ENSG00000214688.6	91.0962174218248	1.41982132994197	0.32330495091532	4.40442221115591	1.06066191263188e-05	0.000993873357820844	ENSG00000214688	C10orf105	Upregulated
ENSG00000214711.10	12.5901315783917	0.593626870666241	0.188467838508618	3.1484070167013	0.0016416294089584	0.0273013077246908	ENSG00000214711	CAPN14	Upregulated
ENSG00000214776.12	9.61167659776094	-0.895983270016089	0.301311094581716	-2.96910311334318	0.00298670355784586	0.039626684151331	ENSG00000214776	Unknown	Downregulated
ENSG00000214796.8	126.39948992974	-1.32121308754173	0.273962790018987	-4.82559241212445	1.39587720729856e-06	0.000251724757555461	ENSG00000214796	Unknown	Downregulated
ENSG00000214826.5	112.865177820776	-0.964602800101696	0.24411172712789	-3.95083332976265	7.78795477048656e-05	0.00381571607504967	ENSG00000214826	Unknown	Downregulated
ENSG00000214894.6	2.2890167221958	0.889707900890651	0.304309495601677	2.90257146656799	0.00370112702110212	0.0452972627460192	ENSG00000214894	LINC00243	Upregulated
ENSG00000214960.11	219.345332093276	0.437180556007463	0.138156066663981	3.16433194445633	0.00155439401470578	0.0263473739575764	ENSG00000214960	CRPPA	Upregulated
ENSG00000214967.5	2.13048254966629	-0.981908695912776	0.341161673787339	-2.86216483933755	0.00420758011939767	0.0487308960525837	ENSG00000214967	NPIPA7	Downregulated
ENSG00000215162.2	2.2136503337328	1.21796285002143	0.338196119736888	3.555630787171	0.000377073307261336	0.0104496701647238	ENSG00000215162	LINC00269	Upregulated
ENSG00000215210.3	24.6573579447119	-0.491455519497682	0.140268673564776	-3.50336628400882	0.000459417249872614	0.0118960502913906	ENSG00000215210	Unknown	Downregulated
ENSG00000215217.7	318.755679680426	1.0108781455429	0.305215173591925	3.3148612092481	0.00091688636072755	0.0187920967371262	ENSG00000215217	CFAP90	Upregulated
ENSG00000215397.4	62.2010950708716	-1.29957530145911	0.330105811889467	-3.95020676473255	7.80837094221124e-05	0.00381947802124314	ENSG00000215397	SCRT2	Downregulated
ENSG00000215492.6	118.486386462932	-0.403357408418282	0.13182848607116	-3.05963189887388	0.0022160918132021	0.0330759148924166	ENSG00000215492	Unknown	Downregulated
ENSG00000215795.2	21.6557038194138	-0.692038715189896	0.230020841957044	-3.01007211595633	0.00261185667352782	0.0362912522501074	ENSG00000215795	LOC100131465	Downregulated
ENSG00000216471.3	3.12814098750779	-0.716604041483266	0.240452109026059	-2.97433084039635	0.0029362830227672	0.0392354930649174	ENSG00000216471	RPSAP43	Downregulated
ENSG00000216624.3	98.2588984990616	-0.435147096262819	0.131122887428351	-3.31906349694232	0.000903198891954513	0.0186054969396105	ENSG00000216624	Unknown	Downregulated
ENSG00000216819.1	48.9872173938418	-0.629692144933539	0.174250986130324	-3.61305010532531	0.000302616198432121	0.00901982774352598	ENSG00000216819	TUBB2BP1	Downregulated
ENSG00000216835.3	2.51279105520274	-1.03634475576664	0.305735914786361	-3.39093261365928	0.000696552253594528	0.0156920505815416	ENSG00000216835	Unknown	Downregulated
ENSG00000216866.5	118.721890697303	-0.45228329262757	0.126329475088639	-3.58049342583867	0.000342945972446523	0.00976565525527921	ENSG00000216866	RPS2P55	Downregulated
ENSG00000216921.9	17.6654225845637	1.10531223350069	0.325052249680944	3.40403745454534	0.000663976482855862	0.0151863728744722	ENSG00000216921	FAM240C	Upregulated
ENSG00000217325.2	16.3443368929297	-0.444102657752535	0.153012182854008	-2.90356430310912	0.00368941198188224	0.0452728568504115	ENSG00000217325	PRELID1P1	Downregulated
ENSG00000217950.4	15.007986191831	-0.631189641801651	0.162672806501052	-3.87983115502898	0.000104529000039915	0.0045358930046264	ENSG00000217950	Unknown	Downregulated
ENSG00000219102.3	9.46419782468897	-0.576856220544245	0.184271331958188	-3.12956548562457	0.00175065046807332	0.0285097428294218	ENSG00000219102	HNRNPA3P12	Downregulated
ENSG00000219470.1	35.6164063302061	-0.588140196637494	0.11538547752754	-5.09789006378456	3.43460176361517e-07	0.000100434357289243	ENSG00000219470	RPS2P29	Downregulated
ENSG00000219545.11	844.347081028315	0.386173555287376	0.119806047331447	3.22330897606874	0.00126718786506848	0.0231492609863317	ENSG00000219545	UMAD1	Upregulated
ENSG00000219565.2	4.28730881127134	-0.613946030294493	0.191438577520283	-3.20159831381315	0.00136667429297873	0.0243058888938121	ENSG00000219565	Unknown	Downregulated
ENSG00000219951.4	39.8450472716982	-0.461903413138249	0.153063755033067	-3.01917671307446	0.00253462642932635	0.0355782214523236	ENSG00000219951	Unknown	Downregulated
ENSG00000220660.2	3.2967903244213	1.04079341431999	0.341946919364147	3.02472457974489	0.00248859635507581	0.0352657448285398	ENSG00000220660	Unknown	Upregulated
ENSG00000221829.10	42.7837165684299	-0.599248596459697	0.194055082463285	-3.08765116707884	0.00201745134250645	0.0312465281534379	ENSG00000221829	FANCG	Downregulated
ENSG00000221946.8	198.355001772236	-1.19174549852012	0.32069963875003	-3.72506985230916	0.000195261145226345	0.00674528276452989	ENSG00000221946	FXYD7	Downregulated
ENSG00000221947.8	24.1077969553058	0.881796461488073	0.236110371798752	3.73371228151361	0.00018867802431955	0.00661697141429441	ENSG00000221947	XKR9	Upregulated
ENSG00000221988.13	520.235521742349	-0.349102267862487	0.098052012364421	-3.56035083788953	0.000370359642383088	0.0103112663666266	ENSG00000221988	PPT2	Downregulated
ENSG00000222000.7	70.2241518533697	0.618137633981415	0.215671393405966	2.86545500630736	0.00416410443285881	0.0484680536187356	ENSG00000222000	Unknown	Upregulated
ENSG00000222022.1	4.07669393579898	1.21107963635229	0.351314427266703	3.72648314626754	0.000194170049049622	0.00672308189463386	ENSG00000222022	Unknown	Upregulated
ENSG00000222032.1	6.88762664804469	0.999634439121258	0.348886719049086	3.06183374502295	0.00219985600671433	0.0328826931013605	ENSG00000222032	Unknown	Upregulated
ENSG00000223350.2	4.51428760991664	1.75263413270155	0.355699043682284	5.67977638196287	1.34870952449089e-08	1.2637829716206e-05	ENSG00000223350	IGLV9-49	Upregulated
ENSG00000223511.7	6.09311717722062	0.938602335246197	0.291334726796221	3.22184792359006	0.00127366718710085	0.0232200781051292	ENSG00000223511	Unknown	Upregulated
ENSG00000223675.1	24.3591136509306	0.886966666489922	0.24161516712091	3.6698385429806	0.000242703715292573	0.00780007599469217	ENSG00000223675	Unknown	Upregulated
ENSG00000223838.2	1.8160543538818	1.27728344285184	0.327613618175464	3.85594388513555	0.000115283933224727	0.00487909652054068	ENSG00000223838	Unknown	Upregulated
ENSG00000223839.8	23.0793375665934	-1.57385042322743	0.313928122308242	-5.0111741807669	5.40989190602579e-07	0.000135543085482465	ENSG00000223839	Unknown	Downregulated
ENSG00000223941.5	2.52353803435887	1.26453468261437	0.359126056748966	3.54999854375858	0.000385233282236974	0.010646285684678	ENSG00000223941	LINC01014	Upregulated
ENSG00000224016.2	3.2917382698412	-0.744929996752583	0.222514445605518	-3.33504855280849	0.000852845070754656	0.0179105444111037	ENSG00000224016	Unknown	Downregulated
ENSG00000224020.1	38.011809705638	-0.724335453848644	0.240635254490101	-3.01045698317398	0.00260854894815864	0.0362620956006198	ENSG00000224020	MIR181A2HG	Downregulated
ENSG00000224041.3	2.3104599796601	1.03893744520026	0.351276925246884	3.17300674431901	0.00150869019756577	0.0258208193915581	ENSG00000224041	IGKV3D-15	Upregulated
ENSG00000224106.1	6.68928106445672	-1.26699456734305	0.317687993047747	-3.9730317317097	7.09635912542708e-05	0.00360651404027002	ENSG00000224106	Unknown	Downregulated
ENSG00000224126.2	35.7639871288615	-0.944510456399158	0.192023026160909	-4.91755616312463	8.763131962361e-07	0.000185044022458728	ENSG00000224126	Unknown	Downregulated
ENSG00000224164.2	13.3089263983293	0.971040020632099	0.232746782058508	4.17007752941545	3.04496033006258e-05	0.00201998087382581	ENSG00000224164	LINC02828	Upregulated
ENSG00000224237.1	10.4525972212429	0.991306746643043	0.324329514286129	3.05918231817461	0.00221942036781273	0.0330941168558901	ENSG00000224237	Unknown	Upregulated
ENSG00000224373.3	26.1903002980339	0.982022494796315	0.358633443122804	5.2290942209622	1.70342540365052e-07	6.38465134105759e-05	ENSG00000224373	IGHV4-59	Upregulated
ENSG00000224383.8	144.704733136437	1.21556457422173	0.260687940717412	4.66347379417131	3.10915794585217e-06	0.000418948966629037	ENSG00000224383	PRR29	Upregulated
ENSG00000224391.1	2.81036665263355	-1.06351761788988	0.348205613452463	-3.06293735968122	0.00219175933918088	0.0328442844132993	ENSG00000224391	Unknown	Downregulated
ENSG00000224413.1	4.90458890951556	1.00582240425725	0.320471609467451	3.13396673084062	0.00172460408112897	0.0282272125396574	ENSG00000224413	Unknown	Upregulated
ENSG00000224417.2	1.70528964043004	-1.20887947918808	0.358811090253109	-3.41817408174224	0.000630427709293347	0.0146424282441216	ENSG00000224417	Unknown	Downregulated
ENSG00000224536.2	53.8720038925938	0.491619069011794	0.168258806732795	2.92171727368941	0.00348107378448442	0.0437102166782937	ENSG00000224536	CSRP1-AS1	Upregulated
ENSG00000224650.2	23.1599137393057	1.49892930325014	0.359026499825411	4.418956048252	9.91788126732777e-06	0.000938131450475783	ENSG00000224650	IGHV3-74	Upregulated
ENSG00000224717.1	11.4449691247939	-1.118873012155	0.317078853441272	-3.53141855169754	0.000413337134459546	0.0111844344640767	ENSG00000224717	LEMD1-DT	Downregulated
ENSG00000224743.7	14.3338751144612	1.03733877353022	0.244100001519194	4.24517306141762	2.18424772703241e-05	0.00161715229864362	ENSG00000224743	TEX26-AS1	Upregulated
ENSG00000224786.2	44.8057943514046	0.555169063453886	0.175329161356723	3.1670611762721	0.00153987920403645	0.0262199193259699	ENSG00000224786	Unknown	Upregulated
ENSG00000224831.3	95.5042109227749	-0.77904996253186	0.193505097022374	-4.02715043078564	5.64569142584881e-05	0.00308916163146125	ENSG00000224831	TMEM183BP	Downregulated
ENSG00000224861.1	344.983735209043	-0.570585796431921	0.139434703962788	-4.09225141688091	4.27205101433078e-05	0.00254666897941766	ENSG00000224861	Unknown	Downregulated
ENSG00000224924.7	136.296295422745	1.02524439987152	0.280769818896505	3.65277924350618	0.000259417242691982	0.00818235925034645	ENSG00000224924	LINC00320	Upregulated
ENSG00000224982.4	76.1748992754336	0.847965950274329	0.270466612663827	3.13617443060062	0.00171167365579808	0.0281179184068162	ENSG00000224982	TMEM233	Upregulated
ENSG00000225056.1	3.58460232149323	1.04721785009261	0.324088316896355	3.21684037551037	0.00129610688736954	0.0235110496175291	ENSG00000225056	Unknown	Upregulated
ENSG00000225126.1	2.13653149360354	-1.01195917619817	0.346485849733143	-2.90083075369443	0.00372174832938025	0.0453996858816243	ENSG00000225126	Unknown	Downregulated
ENSG00000225206.10	44.8998340134286	0.875659635913977	0.30506077103021	2.87206113959874	0.00407804061095108	0.0480660564934623	ENSG00000225206	MIR137HG	Upregulated
ENSG00000225370.1	13.1290875890241	0.750413446829372	0.238236755880514	3.15017197297025	0.00163174381209034	0.0272082811522923	ENSG00000225370	Unknown	Upregulated
ENSG00000225449.3	10.6554477652386	1.04734936143122	0.325984315059235	3.20873213073973	0.0013332163919446	0.0240014674943265	ENSG00000225449	Unknown	Upregulated
ENSG00000225549.3	2.59019224838174	1.12786339508231	0.288357804611659	3.87589029321493	0.000106235544506567	0.00459001844672825	ENSG00000225549	Unknown	Upregulated
ENSG00000225568.1	4.35029811345032	-0.622360867054622	0.21695998245804	-2.86424422592741	0.00418005585198875	0.0485057951710072	ENSG00000225568	LOC100421468	Downregulated
ENSG00000225647.2	11.6029359866911	0.973498853363124	0.336077174155411	2.89626556945636	0.00377632674592502	0.0456953823553517	ENSG00000225647	Unknown	Upregulated
ENSG00000225698.3	11.4157060282298	1.39087659463187	0.351313154038708	4.57817465855448	4.6905098221302e-06	0.000569412700471959	ENSG00000225698	IGHV3-72	Upregulated
ENSG00000225731.1	17.4944186377415	1.18825827543126	0.293281989819721	4.04766879732283	5.17302745667067e-05	0.00290474210277659	ENSG00000225731	PDE9A-AS1	Upregulated
ENSG00000225938.1	19.3222397704568	0.650837775971304	0.226744633215681	2.86769385828803	0.00413475409165399	0.0482989959125405	ENSG00000225938	Unknown	Upregulated
ENSG00000226026.6	15.8895244870214	0.701556891765392	0.224570287342856	3.121331056271	0.00180035515921653	0.0289767307832033	ENSG00000226026	RWDD3-DT	Upregulated
ENSG00000226091.7	18.1556652277716	0.623840938451892	0.218276408290525	2.85485043074983	0.00430571012075612	0.049428299376291	ENSG00000226091	LINC00937	Upregulated
ENSG00000226125.2	18.258916416035	0.687419374017087	0.23231455686323	2.95840506498126	0.00309235477056883	0.0405086316275694	ENSG00000226125	LINC01907	Upregulated
ENSG00000226149.6	21.5334248569322	0.630711584061974	0.160038452418305	3.94034766706402	8.13636044247342e-05	0.00390350028588105	ENSG00000226149	Unknown	Upregulated
ENSG00000226308.1	43.8904338460403	0.775010053858536	0.228470342204887	3.39152349210401	0.00069505204334331	0.0156700267065031	ENSG00000226308	Unknown	Upregulated
ENSG00000226320.6	1.89729489736877	0.907146513952841	0.304347011562771	2.96421577784947	0.00303455421366056	0.0399609609559121	ENSG00000226320	LINC01811	Upregulated
ENSG00000226367.6	18.4390704325267	1.03250782007313	0.321997094461661	3.20732558587766	0.00133975272529894	0.0240553805198136	ENSG00000226367	ST7-AS2	Upregulated
ENSG00000226415.1	454.42919843893	-0.412719399111212	0.144617759113458	-2.85394128584936	0.00431805110188716	0.0494560160596162	ENSG00000226415	Unknown	Downregulated
ENSG00000226427.1	7.75679406058273	-0.619832637244404	0.194458935171485	-3.18883004608062	0.0014284983564228	0.0248721949582535	ENSG00000226427	Unknown	Downregulated
ENSG00000226622.6	13.0392697819204	1.29789424676215	0.309302763054417	4.19249226474658	2.75906492845077e-05	0.00188452304964912	ENSG00000226622	Unknown	Upregulated
ENSG00000226644.5	7.76295543194959	1.10185880871771	0.321501062632048	3.425675212503	0.000613273241262789	0.0143283033929146	ENSG00000226644	Unknown	Upregulated
ENSG00000226690.8	20.5189838134756	1.42365727944915	0.353263351721603	4.08085059580409	4.4871191635208e-05	0.00263929898031151	ENSG00000226690	LOC102725191	Upregulated
ENSG00000226742.4	270.405998690152	0.466381972758382	0.162294937303771	2.87365557990011	0.00405751178826245	0.047890551320217	ENSG00000226742	HSBP1L1	Upregulated
ENSG00000226777.7	2.72833317705839	1.12595245496063	0.354013234939927	3.19073912200644	0.00141909354144513	0.0248529971719724	ENSG00000226777	FAM30A	Upregulated
ENSG00000226806.1	1.75368848230674	1.18448262296626	0.358743591170712	3.48505356560292	0.00049203853080655	0.0124085579026362	ENSG00000226806	LCT-AS1	Upregulated
ENSG00000226816.3	20.8149014222479	0.80538516673549	0.240375720742245	3.3492763092419	0.000810229504945103	0.0173162734895074	ENSG00000226816	Unknown	Upregulated
ENSG00000226859.1	10.6772471448835	-1.05295006145651	0.294718396437601	-3.57553584910333	0.00034951127570204	0.0098682632786494	ENSG00000226859	Unknown	Downregulated
ENSG00000226950.8	1702.57875632414	-0.66534961449436	0.21683988894802	-3.06843781757968	0.00215181105743818	0.0325243296405847	ENSG00000226950	DANCR	Downregulated
ENSG00000227115.8	42.6562777041887	1.1035985093013	0.286613285464865	3.85025539885054	0.000117994718470611	0.00495528239963763	ENSG00000227115	LINC01630	Upregulated
ENSG00000227195.11	3.15542710108742	-1.4122611099012	0.349662953106118	-4.0186243220757	5.85389196566102e-05	0.00316268379442064	ENSG00000227195	MIR663AHG	Downregulated
ENSG00000227259.2	1.66023660350835	-0.930908283341544	0.29182522747261	-3.15819905008536	0.00158747124212417	0.0267117425337224	ENSG00000227259	Unknown	Downregulated
ENSG00000227456.9	23.5142030361674	1.02077774828435	0.25410847338901	4.01406868661848	5.96809668297422e-05	0.00319559605426753	ENSG00000227456	LINC00310	Upregulated
ENSG00000227496.3	9.97703813640431	1.75681244530209	0.355457556252813	5.07741147251441	3.82611679810646e-07	0.000107220665599273	ENSG00000227496	LOC102723834	Upregulated
ENSG00000227544.10	194.977715099183	0.629325070895969	0.201947670853896	3.11653310294109	0.0018299113456462	0.029339510599089	ENSG00000227544	LINC03013	Upregulated
ENSG00000227579.6	9.36235324935514	-0.563568223953161	0.333858513001223	-3.89012177420964	0.000100193930009829	0.0044311430550807	ENSG00000227579	Unknown	Downregulated
ENSG00000227621.1	7.8751516494349	-0.5618655603248	0.155935001773462	-3.60194430915835	0.000315846036863655	0.00926677437901828	ENSG00000227621	Unknown	Downregulated
ENSG00000227740.2	17.1904988953792	-0.54557333359006	0.183753233920717	-2.96824754574586	0.00299503017595738	0.0396887351694333	ENSG00000227740	LINC02803	Downregulated
[truncated: 635 more rows]
