# Supplementary material for: Integrated transcriptomics uncovers an enhanced association between the prion protein gene expression and vesicle dynamics signatures in glioblastomas
Source: BMC Cancer. 2024 Feb 13;24:199. doi: 10.1186/s12885-024-11914-6 (PMC10863147; doi:10.1186/s12885-024-11914-6)
Supplement: Supplementary file 9 — Additional file 9: Table S2. [file 12885_2024_11914_MOESM9_ESM.csv]

	ONTOLOGY	ID	Description	setSize	enrichmentScore	NES	pvalue	p.adjust	qvalue	rank	leading_edge	core_enrichment
GO:0019814	CC	GO:0019814	immunoglobulin complex	48	0.796744807883863	3.525124335747	0.000112879557512135	0.0172969696969697	0.0149154704944179	523	tags=96%, list=20%, signal=78%	ENSG00000211670/ENSG00000211648/ENSG00000211897/ENSG00000211895/ENSG00000211653/ENSG00000244575/ENSG00000211890/ENSG00000211592/ENSG00000132465/ENSG00000211660/ENSG00000211892/ENSG00000211651/ENSG00000211662/ENSG00000240382/ENSG00000243466/ENSG00000211896/ENSG00000239951/ENSG00000223350/ENSG00000211640/ENSG00000244437/ENSG00000211659/ENSG00000241755/ENSG00000211637/ENSG00000211663/ENSG00000211679…
GO:0003823	MF	GO:0003823	antigen binding	41	0.771482724427928	3.29414000465948	0.000114836931557189	0.0172969696969697	0.0149154704944179	309	tags=78%, list=12%, signal=70%	ENSG00000211648/ENSG00000211895/ENSG00000211653/ENSG00000211937/ENSG00000211890/ENSG00000211941/ENSG00000211592/ENSG00000132465/ENSG00000211660/ENSG00000211651/ENSG00000211662/ENSG00000240382/ENSG00000243466/ENSG00000211896/ENSG00000239951/ENSG00000211640/ENSG00000244437/ENSG00000211659/ENSG00000211663/ENSG00000211955/ENSG00000211949/ENSG00000211956/ENSG00000270550/ENSG00000240864/ENSG00000211666…
GO:0002377	BP	GO:0002377	immunoglobulin production	47	0.711449102158743	3.13600005105339	0.000113083795092163	0.0172969696969697	0.0149154704944179	523	tags=79%, list=20%, signal=64%	ENSG00000211670/ENSG00000211648/ENSG00000211653/ENSG00000244575/ENSG00000211660/ENSG00000211651/ENSG00000211662/ENSG00000240382/ENSG00000243466/ENSG00000239951/ENSG00000223350/ENSG00000211640/ENSG00000244437/ENSG00000211659/ENSG00000241755/ENSG00000211637/ENSG00000211663/ENSG00000170476/ENSG00000211625/ENSG00000211649/ENSG00000211669/ENSG00000240864/ENSG00000211666/ENSG00000211668/ENSG00000211598…
GO:0002250	BP	GO:0002250	adaptive immune response	89	0.614813695138911	3.03675401603797	0.000106022052586938	0.0172969696969697	0.0149154704944179	561	tags=66%, list=21%, signal=54%	ENSG00000211670/ENSG00000211648/ENSG00000211897/ENSG00000211895/ENSG00000211653/ENSG00000244575/ENSG00000211890/ENSG00000211592/ENSG00000132465/ENSG00000211660/ENSG00000211892/ENSG00000211651/ENSG00000211662/ENSG00000240382/ENSG00000243466/ENSG00000211896/ENSG00000239951/ENSG00000223350/ENSG00000211640/ENSG00000244437/ENSG00000211659/ENSG00000241755/ENSG00000211637/ENSG00000211663/ENSG00000211679…
GO:0072562	CC	GO:0072562	blood microparticle	30	0.742706130429636	2.93957373199635	0.000119331742243437	0.0172969696969697	0.0149154704944179	302	tags=70%, list=11%, signal=63%	ENSG00000211648/ENSG00000211897/ENSG00000211895/ENSG00000211890/ENSG00000211592/ENSG00000132465/ENSG00000211892/ENSG00000211662/ENSG00000240382/ENSG00000243466/ENSG00000211896/ENSG00000239951/ENSG00000244437/ENSG00000211659/ENSG00000211949/ENSG00000211677/ENSG00000211679/ENSG00000124491/ENSG00000211598/ENSG00000211938/ENSG00000211899
GO:0002440	BP	GO:0002440	production of molecular mediator of immune response	62	0.625950667822533	2.90922132777741	0.000109974705817662	0.0172969696969697	0.0149154704944179	552	tags=66%, list=21%, signal=54%	ENSG00000211670/ENSG00000211648/ENSG00000211653/ENSG00000244575/ENSG00000211660/ENSG00000211651/ENSG00000211662/ENSG00000240382/ENSG00000243466/ENSG00000239951/ENSG00000223350/ENSG00000211640/ENSG00000244437/ENSG00000211659/ENSG00000241755/ENSG00000211637/ENSG00000211663/ENSG00000170476/ENSG00000211625/ENSG00000211649/ENSG00000211669/ENSG00000240864/ENSG00000211666/ENSG00000211668/ENSG00000211598…
GO:0031514	CC	GO:0031514	motile cilium	54	0.585895461884648	2.65255562160025	0.000111495149960977	0.0172969696969697	0.0149154704944179	735	tags=72%, list=28%, signal=53%	ENSG00000167858/ENSG00000145491/ENSG00000140057/ENSG00000156206/ENSG00000118492/ENSG00000166596/ENSG00000111834/ENSG00000137473/ENSG00000163060/ENSG00000101222/ENSG00000160188/ENSG00000122735/ENSG00000186710/ENSG00000159625/ENSG00000165164/ENSG00000181378/ENSG00000163885/ENSG00000157856/ENSG00000111837/ENSG00000158486/ENSG00000206113/ENSG00000155761/ENSG00000197748/ENSG00000077327/ENSG00000164675…
GO:0005930	CC	GO:0005930	axoneme	65	0.536497729687588	2.51314331183891	0.000109397221310579	0.0172969696969697	0.0149154704944179	608	tags=60%, list=23%, signal=47%	ENSG00000167858/ENSG00000156206/ENSG00000162643/ENSG00000166596/ENSG00000111834/ENSG00000163263/ENSG00000154099/ENSG00000157330/ENSG00000163060/ENSG00000179902/ENSG00000101222/ENSG00000188931/ENSG00000122735/ENSG00000115423/ENSG00000186710/ENSG00000186471/ENSG00000163885/ENSG00000157856/ENSG00000111837/ENSG00000118307/ENSG00000158486/ENSG00000183690/ENSG00000155761/ENSG00000169126/ENSG00000197748…
GO:0097014	CC	GO:0097014	ciliary plasm	65	0.536497729687588	2.51314331183891	0.000109397221310579	0.0172969696969697	0.0149154704944179	608	tags=60%, list=23%, signal=47%	ENSG00000167858/ENSG00000156206/ENSG00000162643/ENSG00000166596/ENSG00000111834/ENSG00000163263/ENSG00000154099/ENSG00000157330/ENSG00000163060/ENSG00000179902/ENSG00000101222/ENSG00000188931/ENSG00000122735/ENSG00000115423/ENSG00000186710/ENSG00000186471/ENSG00000163885/ENSG00000157856/ENSG00000111837/ENSG00000118307/ENSG00000158486/ENSG00000183690/ENSG00000155761/ENSG00000169126/ENSG00000197748…
GO:0009897	CC	GO:0009897	external side of plasma membrane	82	0.509562323893855	2.48921486367935	0.000106564364876385	0.0172969696969697	0.0149154704944179	385	tags=48%, list=15%, signal=42%	ENSG00000211937/ENSG00000211966/ENSG00000211941/ENSG00000211592/ENSG00000211951/ENSG00000211943/ENSG00000091181/ENSG00000282639/ENSG00000211945/ENSG00000211955/ENSG00000211949/ENSG00000164509/ENSG00000280411/ENSG00000211965/ENSG00000211947/ENSG00000006016/ENSG00000211677/ENSG00000211972/ENSG00000211679/ENSG00000224650/ENSG00000211956/ENSG00000270550/ENSG00000134460/ENSG00000211933/ENSG00000225698…
GO:0003341	BP	GO:0003341	cilium movement	61	0.528519061325806	2.45029973338988	0.000110035211267606	0.0172969696969697	0.0149154704944179	631	tags=62%, list=24%, signal=48%	ENSG00000183644/ENSG00000167858/ENSG00000080572/ENSG00000145491/ENSG00000123977/ENSG00000162643/ENSG00000166596/ENSG00000111834/ENSG00000137473/ENSG00000154099/ENSG00000163060/ENSG00000101222/ENSG00000270765/ENSG00000122735/ENSG00000186710/ENSG00000159625/ENSG00000165164/ENSG00000181378/ENSG00000163885/ENSG00000157856/ENSG00000155761/ENSG00000169126/ENSG00000197748/ENSG00000077327/ENSG00000004809…
GO:0035082	BP	GO:0035082	axoneme assembly	50	0.544534451071474	2.4275537237273	0.000112460638776428	0.0172969696969697	0.0149154704944179	641	tags=64%, list=24%, signal=49%	ENSG00000183644/ENSG00000080572/ENSG00000123977/ENSG00000162643/ENSG00000111834/ENSG00000154099/ENSG00000101222/ENSG00000160188/ENSG00000122735/ENSG00000186710/ENSG00000159625/ENSG00000165164/ENSG00000181378/ENSG00000163885/ENSG00000157856/ENSG00000129654/ENSG00000155761/ENSG00000169126/ENSG00000197748/ENSG00000077327/ENSG00000272514/ENSG00000167646/ENSG00000039139/ENSG00000004838/ENSG00000197889…
GO:0006955	BP	GO:0006955	immune response	203	0.432758119001779	2.36154444111797	0.00010112245929821	0.0172969696969697	0.0149154704944179	680	tags=47%, list=26%, signal=38%	ENSG00000116690/ENSG00000211670/ENSG00000124882/ENSG00000211648/ENSG00000211897/ENSG00000211895/ENSG00000211653/ENSG00000211937/ENSG00000244575/ENSG00000211890/ENSG00000211941/ENSG00000211592/ENSG00000132465/ENSG00000211660/ENSG00000211892/ENSG00000211651/ENSG00000211662/ENSG00000240382/ENSG00000243466/ENSG00000211896/ENSG00000239951/ENSG00000223350/ENSG00000091181/ENSG00000211640/ENSG00000244437…
GO:0030286	CC	GO:0030286	dynein complex	16	0.705101950276957	2.35686359760204	0.000129198966408269	0.0172969696969697	0.0149154704944179	608	tags=81%, list=23%, signal=63%	ENSG00000162643/ENSG00000152760/ENSG00000168589/ENSG00000122735/ENSG00000115423/ENSG00000157856/ENSG00000118307/ENSG00000158486/ENSG00000174844/ENSG00000039139/ENSG00000118997/ENSG00000139537/ENSG00000152763
GO:0098552	CC	GO:0098552	side of membrane	93	0.472448637551488	2.34608226306944	0.000105943426210404	0.0172969696969697	0.0149154704944179	385	tags=42%, list=15%, signal=37%	ENSG00000211937/ENSG00000211966/ENSG00000211941/ENSG00000211592/ENSG00000211951/ENSG00000211943/ENSG00000091181/ENSG00000282639/ENSG00000211945/ENSG00000211955/ENSG00000211949/ENSG00000164509/ENSG00000280411/ENSG00000211965/ENSG00000211947/ENSG00000006016/ENSG00000211677/ENSG00000211972/ENSG00000211679/ENSG00000224650/ENSG00000211956/ENSG00000270550/ENSG00000134460/ENSG00000211933/ENSG00000225698…
GO:0001578	BP	GO:0001578	microtubule bundle formation	54	0.51726934727584	2.34186097052951	0.000111495149960977	0.0172969696969697	0.0149154704944179	641	tags=61%, list=24%, signal=47%	ENSG00000183644/ENSG00000080572/ENSG00000123977/ENSG00000162643/ENSG00000111834/ENSG00000154099/ENSG00000101222/ENSG00000270765/ENSG00000160188/ENSG00000122735/ENSG00000186710/ENSG00000159625/ENSG00000165164/ENSG00000181378/ENSG00000163885/ENSG00000157856/ENSG00000129654/ENSG00000155761/ENSG00000169126/ENSG00000197748/ENSG00000077327/ENSG00000272514/ENSG00000167646/ENSG00000039139/ENSG00000004838…
GO:0032838	CC	GO:0032838	plasma membrane bounded cell projection cytoplasm	74	0.487180859682944	2.33346190500914	0.000108003024084674	0.0172969696969697	0.0149154704944179	608	tags=53%, list=23%, signal=42%	ENSG00000167858/ENSG00000156206/ENSG00000162643/ENSG00000166596/ENSG00000111834/ENSG00000163263/ENSG00000154099/ENSG00000157330/ENSG00000163060/ENSG00000179902/ENSG00000101222/ENSG00000188931/ENSG00000122735/ENSG00000115423/ENSG00000186710/ENSG00000186471/ENSG00000163885/ENSG00000157856/ENSG00000111837/ENSG00000118307/ENSG00000158486/ENSG00000183690/ENSG00000155761/ENSG00000169126/ENSG00000197748…
GO:0044782	BP	GO:0044782	cilium organization	92	0.470564921007005	2.33334983920097	0.000105977108944468	0.0172969696969697	0.0149154704944179	669	tags=54%, list=25%, signal=42%	ENSG00000183644/ENSG00000167858/ENSG00000080572/ENSG00000156206/ENSG00000123977/ENSG00000162643/ENSG00000111834/ENSG00000153789/ENSG00000137473/ENSG00000154099/ENSG00000163060/ENSG00000101222/ENSG00000188931/ENSG00000160188/ENSG00000122735/ENSG00000186710/ENSG00000159625/ENSG00000165164/ENSG00000158428/ENSG00000181378/ENSG00000173947/ENSG00000163885/ENSG00000157856/ENSG00000129654/ENSG00000111837…
GO:0001539	BP	GO:0001539	cilium or flagellum-dependent cell motility	41	0.544541930219886	2.32512964937997	0.000114836931557189	0.0172969696969697	0.0149154704944179	669	tags=66%, list=25%, signal=50%	ENSG00000183644/ENSG00000167858/ENSG00000080572/ENSG00000145491/ENSG00000162643/ENSG00000166596/ENSG00000111834/ENSG00000163060/ENSG00000270765/ENSG00000122735/ENSG00000159625/ENSG00000165164/ENSG00000181378/ENSG00000157856/ENSG00000158486/ENSG00000197748/ENSG00000077327/ENSG00000004809/ENSG00000272514/ENSG00000039139/ENSG00000188596/ENSG00000197889/ENSG00000118997/ENSG00000139537/ENSG00000152582…
GO:0060285	BP	GO:0060285	cilium-dependent cell motility	41	0.544541930219886	2.32512964937997	0.000114836931557189	0.0172969696969697	0.0149154704944179	669	tags=66%, list=25%, signal=50%	ENSG00000183644/ENSG00000167858/ENSG00000080572/ENSG00000145491/ENSG00000162643/ENSG00000166596/ENSG00000111834/ENSG00000163060/ENSG00000270765/ENSG00000122735/ENSG00000159625/ENSG00000165164/ENSG00000181378/ENSG00000157856/ENSG00000158486/ENSG00000197748/ENSG00000077327/ENSG00000004809/ENSG00000272514/ENSG00000039139/ENSG00000188596/ENSG00000197889/ENSG00000118997/ENSG00000139537/ENSG00000152582…
GO:0099568	CC	GO:0099568	cytoplasmic region	75	0.482856630882753	2.31852120568706	0.000107805088400172	0.0172969696969697	0.0149154704944179	608	tags=52%, list=23%, signal=41%	ENSG00000167858/ENSG00000156206/ENSG00000162643/ENSG00000166596/ENSG00000111834/ENSG00000163263/ENSG00000154099/ENSG00000157330/ENSG00000163060/ENSG00000179902/ENSG00000101222/ENSG00000188931/ENSG00000122735/ENSG00000115423/ENSG00000186710/ENSG00000186471/ENSG00000163885/ENSG00000157856/ENSG00000111837/ENSG00000118307/ENSG00000158486/ENSG00000183690/ENSG00000155761/ENSG00000169126/ENSG00000197748…
GO:0005929	CC	GO:0005929	cilium	144	0.434912526648214	2.29085137456435	0.000102595670462706	0.0172969696969697	0.0149154704944179	631	tags=47%, list=24%, signal=38%	ENSG00000183644/ENSG00000167858/ENSG00000145491/ENSG00000140057/ENSG00000257057/ENSG00000156206/ENSG00000186973/ENSG00000123977/ENSG00000118492/ENSG00000162643/ENSG00000166596/ENSG00000111834/ENSG00000153789/ENSG00000137473/ENSG00000163263/ENSG00000154099/ENSG00000157330/ENSG00000163060/ENSG00000179902/ENSG00000101222/ENSG00000270765/ENSG00000120262/ENSG00000168589/ENSG00000188931/ENSG00000160188…
GO:0050853	BP	GO:0050853	B cell receptor signaling pathway	15	0.699095698435625	2.2879932698128	0.000131199160325374	0.0172969696969697	0.0149154704944179	370	tags=67%, list=14%, signal=58%	ENSG00000211897/ENSG00000211895/ENSG00000211890/ENSG00000211592/ENSG00000211892/ENSG00000211896/ENSG00000211679/ENSG00000153064/ENSG00000211899/ENSG00000211685
GO:0070286	BP	GO:0070286	axonemal dynein complex assembly	23	0.617446656690581	2.27821018616628	0.000123609394313968	0.0172969696969697	0.0149154704944179	641	tags=74%, list=24%, signal=56%	ENSG00000080572/ENSG00000123977/ENSG00000162643/ENSG00000154099/ENSG00000122735/ENSG00000186710/ENSG00000163885/ENSG00000157856/ENSG00000169126/ENSG00000167646/ENSG00000039139/ENSG00000004838/ENSG00000118997/ENSG00000139537/ENSG00000152763/ENSG00000129295/ENSG00000104450
GO:0060271	BP	GO:0060271	cilium assembly	82	0.458243950048065	2.23852431422773	0.000106564364876385	0.0172969696969697	0.0149154704944179	669	tags=54%, list=25%, signal=41%	ENSG00000183644/ENSG00000167858/ENSG00000080572/ENSG00000156206/ENSG00000123977/ENSG00000162643/ENSG00000111834/ENSG00000153789/ENSG00000154099/ENSG00000163060/ENSG00000101222/ENSG00000160188/ENSG00000122735/ENSG00000186710/ENSG00000159625/ENSG00000165164/ENSG00000181378/ENSG00000163885/ENSG00000157856/ENSG00000129654/ENSG00000111837/ENSG00000155761/ENSG00000169126/ENSG00000197748/ENSG00000077327…
GO:0071735	CC	GO:0071735	IgG immunoglobulin complex	7	0.865903119426282	2.21683786091646	0.000147383935151069	0.0172969696969697	0.0149154704944179	123	tags=86%, list=5%, signal=82%	ENSG00000211897/ENSG00000211895/ENSG00000211592/ENSG00000211892/ENSG00000211896/ENSG00000211679
GO:0071745	CC	GO:0071745	IgA immunoglobulin complex	7	0.863981070087896	2.21191713520444	0.000147383935151069	0.0172969696969697	0.0149154704944179	123	tags=86%, list=5%, signal=82%	ENSG00000211895/ENSG00000211890/ENSG00000211592/ENSG00000132465/ENSG00000239951/ENSG00000211679
GO:0060294	BP	GO:0060294	cilium movement involved in cell motility	37	0.521083153889075	2.17362344920101	0.000116427989288625	0.0172969696969697	0.0149154704944179	669	tags=62%, list=25%, signal=47%	ENSG00000183644/ENSG00000167858/ENSG00000080572/ENSG00000145491/ENSG00000162643/ENSG00000166596/ENSG00000111834/ENSG00000163060/ENSG00000270765/ENSG00000122735/ENSG00000159625/ENSG00000165164/ENSG00000181378/ENSG00000197748/ENSG00000077327/ENSG00000004809/ENSG00000272514/ENSG00000039139/ENSG00000188596/ENSG00000197889/ENSG00000152582/ENSG00000129295/ENSG00000163075
GO:0034987	MF	GO:0034987	immunoglobulin receptor binding	6	0.887366818873668	2.15171044733583	0.000150670483652253	0.0172969696969697	0.0149154704944179	302	tags=100%, list=11%, signal=89%	ENSG00000211895/ENSG00000211890/ENSG00000132465/ENSG00000211896/ENSG00000166527/ENSG00000211899
GO:0009986	CC	GO:0009986	cell surface	146	0.407740334669733	2.15045088969383	0.000102595670462706	0.0172969696969697	0.0149154704944179	1025	tags=64%, list=39%, signal=42%	ENSG00000109321/ENSG00000211937/ENSG00000211966/ENSG00000211941/ENSG00000211592/ENSG00000211951/ENSG00000211943/ENSG00000196549/ENSG00000091181/ENSG00000282639/ENSG00000143297/ENSG00000211945/ENSG00000211955/ENSG00000211949/ENSG00000164509/ENSG00000280411/ENSG00000211965/ENSG00000078098/ENSG00000211947/ENSG00000006016/ENSG00000211677/ENSG00000211972/ENSG00000211679/ENSG00000224650/ENSG00000211956…
GO:0007018	BP	GO:0007018	microtubule-based movement	94	0.428026464802597	2.13067757882712	0.0001056970721911	0.0172969696969697	0.0149154704944179	631	tags=48%, list=24%, signal=38%	ENSG00000183644/ENSG00000167858/ENSG00000080572/ENSG00000145491/ENSG00000123977/ENSG00000162643/ENSG00000166596/ENSG00000111834/ENSG00000152760/ENSG00000137473/ENSG00000154099/ENSG00000163060/ENSG00000101222/ENSG00000270765/ENSG00000168589/ENSG00000122735/ENSG00000115423/ENSG00000186710/ENSG00000159625/ENSG00000165164/ENSG00000181378/ENSG00000163885/ENSG00000157856/ENSG00000111837/ENSG00000158486…
GO:0030312	CC	GO:0030312	external encapsulating structure	98	0.424345811378963	2.12656691565084	0.000105185652676975	0.0172969696969697	0.0149154704944179	959	tags=68%, list=36%, signal=45%	ENSG00000116690/ENSG00000138615/ENSG00000137745/ENSG00000205221/ENSG00000139329/ENSG00000189056/ENSG00000163359/ENSG00000183287/ENSG00000164692/ENSG00000197614/ENSG00000162804/ENSG00000127083/ENSG00000124491/ENSG00000185761/ENSG00000196611/ENSG00000105825/ENSG00000137801/ENSG00000091583/ENSG00000099953/ENSG00000117122/ENSG00000108821/ENSG00000107821/ENSG00000164946/ENSG00000106366/ENSG00000106333…
GO:0031012	CC	GO:0031012	extracellular matrix	98	0.424345811378963	2.12656691565084	0.000105185652676975	0.0172969696969697	0.0149154704944179	959	tags=68%, list=36%, signal=45%	ENSG00000116690/ENSG00000138615/ENSG00000137745/ENSG00000205221/ENSG00000139329/ENSG00000189056/ENSG00000163359/ENSG00000183287/ENSG00000164692/ENSG00000197614/ENSG00000162804/ENSG00000127083/ENSG00000124491/ENSG00000185761/ENSG00000196611/ENSG00000105825/ENSG00000137801/ENSG00000091583/ENSG00000099953/ENSG00000117122/ENSG00000108821/ENSG00000107821/ENSG00000164946/ENSG00000106366/ENSG00000106333…
GO:0005576	CC	GO:0005576	extracellular region	489	0.367585145705183	2.10870163977631	0.000100030009002701	0.0172969696969697	0.0149154704944179	842	tags=48%, list=32%, signal=40%	ENSG00000116690/ENSG00000138615/ENSG00000211670/ENSG00000137745/ENSG00000205221/ENSG00000124882/ENSG00000211648/ENSG00000211897/ENSG00000211895/ENSG00000211653/ENSG00000109321/ENSG00000211937/ENSG00000139329/ENSG00000244575/ENSG00000211890/ENSG00000211941/ENSG00000211592/ENSG00000145491/ENSG00000189056/ENSG00000132465/ENSG00000211660/ENSG00000211892/ENSG00000163359/ENSG00000211651/ENSG00000183287…
GO:0071753	CC	GO:0071753	IgM immunoglobulin complex	6	0.861491628614916	2.08896760410305	0.000150670483652253	0.0172969696969697	0.0149154704944179	370	tags=100%, list=14%, signal=86%	ENSG00000211592/ENSG00000132465/ENSG00000239951/ENSG00000211679/ENSG00000211899/ENSG00000211685
GO:0071746	CC	GO:0071746	IgA immunoglobulin complex, circulating	4	0.979087452471483	2.04992457131757	0.000159897665494084	0.0172969696969697	0.0149154704944179	59	tags=100%, list=2%, signal=98%	ENSG00000211895/ENSG00000211890/ENSG00000132465/ENSG00000239951
GO:0071748	CC	GO:0071748	monomeric IgA immunoglobulin complex	4	0.979087452471483	2.04992457131757	0.000159897665494084	0.0172969696969697	0.0149154704944179	59	tags=100%, list=2%, signal=98%	ENSG00000211895/ENSG00000211890/ENSG00000132465/ENSG00000239951
GO:0071749	CC	GO:0071749	polymeric IgA immunoglobulin complex	4	0.979087452471483	2.04992457131757	0.000159897665494084	0.0172969696969697	0.0149154704944179	59	tags=100%, list=2%, signal=98%	ENSG00000211895/ENSG00000211890/ENSG00000132465/ENSG00000239951
GO:0071751	CC	GO:0071751	secretory IgA immunoglobulin complex	4	0.979087452471483	2.04992457131757	0.000159897665494084	0.0172969696969697	0.0149154704944179	59	tags=100%, list=2%, signal=98%	ENSG00000211895/ENSG00000211890/ENSG00000132465/ENSG00000239951
GO:0042571	CC	GO:0042571	immunoglobulin complex, circulating	5	0.887029288702929	2.00955041150484	0.000154083204930663	0.0172969696969697	0.0149154704944179	302	tags=100%, list=11%, signal=89%	ENSG00000211895/ENSG00000211890/ENSG00000132465/ENSG00000239951/ENSG00000211899
GO:0120031	BP	GO:0120031	plasma membrane bounded cell projection assembly	99	0.398846443595191	2.0024546724355	0.000105108261509355	0.0172969696969697	0.0149154704944179	669	tags=46%, list=25%, signal=36%	ENSG00000183644/ENSG00000167858/ENSG00000080572/ENSG00000156206/ENSG00000123977/ENSG00000162643/ENSG00000111834/ENSG00000153789/ENSG00000154099/ENSG00000163646/ENSG00000163060/ENSG00000101222/ENSG00000160188/ENSG00000122735/ENSG00000186710/ENSG00000159625/ENSG00000165164/ENSG00000181378/ENSG00000163885/ENSG00000157856/ENSG00000129654/ENSG00000111837/ENSG00000155761/ENSG00000169126/ENSG00000197748…
GO:0002376	BP	GO:0002376	immune system process	288	0.358377500136375	2.00199886824196	0.000100462125778581	0.0172969696969697	0.0149154704944179	839	tags=45%, list=32%, signal=35%	ENSG00000116690/ENSG00000211670/ENSG00000124882/ENSG00000211648/ENSG00000211897/ENSG00000211895/ENSG00000211653/ENSG00000211937/ENSG00000244575/ENSG00000211890/ENSG00000211941/ENSG00000211592/ENSG00000132465/ENSG00000211660/ENSG00000211892/ENSG00000211651/ENSG00000211662/ENSG00000240382/ENSG00000243466/ENSG00000211896/ENSG00000239951/ENSG00000223350/ENSG00000091181/ENSG00000211640/ENSG00000244437…
GO:0030031	BP	GO:0030031	cell projection assembly	102	0.393086848761919	1.98268627119379	0.00010482180293501	0.0172969696969697	0.0149154704944179	669	tags=46%, list=25%, signal=36%	ENSG00000183644/ENSG00000167858/ENSG00000080572/ENSG00000156206/ENSG00000123977/ENSG00000162643/ENSG00000111834/ENSG00000153789/ENSG00000154099/ENSG00000163646/ENSG00000163060/ENSG00000101222/ENSG00000160188/ENSG00000122735/ENSG00000186710/ENSG00000159625/ENSG00000165164/ENSG00000181378/ENSG00000163885/ENSG00000157856/ENSG00000129654/ENSG00000111837/ENSG00000155761/ENSG00000169126/ENSG00000197748…
GO:0042058	BP	GO:0042058	regulation of epidermal growth factor receptor signaling pathway	5	0.871427016392348	1.97420371761158	0.000154083204930663	0.0172969696969697	0.0149154704944179	84	tags=60%, list=3%, signal=58%	ENSG00000124882/ENSG00000109321/ENSG00000150594
GO:1901186	BP	GO:1901186	positive regulation of ERBB signaling pathway	5	0.866774645169073	1.96366384635222	0.000154083204930663	0.0172969696969697	0.0149154704944179	84	tags=60%, list=3%, signal=58%	ENSG00000124882/ENSG00000109321/ENSG00000150594
GO:0005615	CC	GO:0005615	extracellular space	374	0.342648864867622	1.94322903573934	0.000100160256410256	0.0172969696969697	0.0149154704944179	957	tags=50%, list=36%, signal=37%	ENSG00000116690/ENSG00000138615/ENSG00000211670/ENSG00000137745/ENSG00000124882/ENSG00000211648/ENSG00000211897/ENSG00000211895/ENSG00000211653/ENSG00000109321/ENSG00000139329/ENSG00000244575/ENSG00000211890/ENSG00000211592/ENSG00000189056/ENSG00000132465/ENSG00000211660/ENSG00000211892/ENSG00000163359/ENSG00000211651/ENSG00000183287/ENSG00000211662/ENSG00000240382/ENSG00000243466/ENSG00000211896…
GO:0045742	BP	GO:0045742	positive regulation of epidermal growth factor receptor signaling pathway	4	0.916374243207065	1.91862133758416	0.000159897665494084	0.0172969696969697	0.0149154704944179	84	tags=75%, list=3%, signal=73%	ENSG00000124882/ENSG00000109321/ENSG00000150594
GO:0060263	BP	GO:0060263	regulation of respiratory burst	3	0.986697073356138	1.86183831863571	0.000166666666666667	0.0172969696969697	0.0149154704944179	38	tags=100%, list=1%, signal=99%	ENSG00000211895/ENSG00000211890/ENSG00000132465
GO:0060267	BP	GO:0060267	positive regulation of respiratory burst	3	0.986697073356138	1.86183831863571	0.000166666666666667	0.0172969696969697	0.0149154704944179	38	tags=100%, list=1%, signal=99%	ENSG00000211895/ENSG00000211890/ENSG00000132465
GO:0071750	CC	GO:0071750	dimeric IgA immunoglobulin complex	3	0.986697073356138	1.86183831863571	0.000166666666666667	0.0172969696969697	0.0149154704944179	38	tags=100%, list=1%, signal=99%	ENSG00000211895/ENSG00000211890/ENSG00000132465
GO:0071752	CC	GO:0071752	secretory dimeric IgA immunoglobulin complex	3	0.986697073356138	1.86183831863571	0.000166666666666667	0.0172969696969697	0.0149154704944179	38	tags=100%, list=1%, signal=99%	ENSG00000211895/ENSG00000211890/ENSG00000132465
GO:0007176	BP	GO:0007176	regulation of epidermal growth factor-activated receptor activity	3	0.96921322690992	1.82884734688793	0.000166666666666667	0.0172969696969697	0.0149154704944179	84	tags=100%, list=3%, signal=97%	ENSG00000124882/ENSG00000109321/ENSG00000150594
GO:0045741	BP	GO:0045741	positive regulation of epidermal growth factor-activated receptor activity	3	0.96921322690992	1.82884734688793	0.000166666666666667	0.0172969696969697	0.0149154704944179	84	tags=100%, list=3%, signal=97%	ENSG00000124882/ENSG00000109321/ENSG00000150594
GO:0071944	CC	GO:0071944	cell periphery	661	0.305598212478867	1.7709811801369	1e-04	0.0172969696969697	0.0149154704944179	1030	tags=49%, list=39%, signal=40%	ENSG00000116690/ENSG00000138615/ENSG00000168079/ENSG00000211670/ENSG00000137745/ENSG00000205221/ENSG00000124882/ENSG00000211648/ENSG00000211653/ENSG00000211937/ENSG00000139329/ENSG00000211966/ENSG00000244575/ENSG00000211941/ENSG00000211592/ENSG00000189056/ENSG00000211660/ENSG00000154262/ENSG00000163359/ENSG00000211651/ENSG00000183287/ENSG00000211662/ENSG00000240382/ENSG00000211951/ENSG00000243466…
GO:0005886	CC	GO:0005886	plasma membrane	579	0.274660569678383	1.58510385483391	0.0001000100010001	0.0172969696969697	0.0149154704944179	1261	tags=58%, list=48%, signal=39%	ENSG00000168079/ENSG00000211670/ENSG00000124882/ENSG00000211648/ENSG00000211653/ENSG00000211937/ENSG00000211966/ENSG00000244575/ENSG00000211941/ENSG00000211592/ENSG00000189056/ENSG00000211660/ENSG00000154262/ENSG00000163359/ENSG00000211651/ENSG00000211662/ENSG00000240382/ENSG00000211951/ENSG00000243466/ENSG00000211943/ENSG00000141469/ENSG00000196549/ENSG00000239951/ENSG00000223350/ENSG00000091181…
GO:1905818	BP	GO:1905818	regulation of chromosome separation	27	-0.767548906789413	-3.96621120051357	0.00056980056980057	0.0173032093391253	0.0149208510437336	634	tags=100%, list=24%, signal=77%	ENSG00000124688/ENSG00000025770/ENSG00000112029/ENSG00000071539/ENSG00000169679/ENSG00000143228/ENSG00000080986/ENSG00000122952/ENSG00000156970/ENSG00000126787/ENSG00000117724/ENSG00000152253/ENSG00000109805/ENSG00000135476/ENSG00000112742/ENSG00000134057/ENSG00000121152/ENSG00000116670/ENSG00000134690/ENSG00000167513/ENSG00000177602/ENSG00000117399/ENSG00000161888/ENSG00000166851/ENSG00000089685…
GO:0007091	BP	GO:0007091	metaphase/anaphase transition of mitotic cell cycle	30	-0.73440063000855	-3.95258019155263	0.00061652281134402	0.0173032093391253	0.0149208510437336	678	tags=97%, list=26%, signal=73%	ENSG00000099956/ENSG00000184445/ENSG00000124688/ENSG00000112029/ENSG00000071539/ENSG00000169679/ENSG00000143228/ENSG00000080986/ENSG00000122952/ENSG00000156970/ENSG00000126787/ENSG00000117724/ENSG00000110987/ENSG00000152253/ENSG00000011332/ENSG00000135476/ENSG00000112742/ENSG00000134057/ENSG00000013810/ENSG00000116670/ENSG00000134690/ENSG00000175063/ENSG00000167513/ENSG00000177602/ENSG00000117399…
GO:0033045	BP	GO:0033045	regulation of sister chromatid segregation	30	-0.73440063000855	-3.95258019155263	0.00061652281134402	0.0173032093391253	0.0149208510437336	678	tags=97%, list=26%, signal=73%	ENSG00000099956/ENSG00000184445/ENSG00000124688/ENSG00000112029/ENSG00000071539/ENSG00000169679/ENSG00000143228/ENSG00000080986/ENSG00000122952/ENSG00000156970/ENSG00000126787/ENSG00000117724/ENSG00000110987/ENSG00000152253/ENSG00000011332/ENSG00000135476/ENSG00000112742/ENSG00000134057/ENSG00000013810/ENSG00000116670/ENSG00000134690/ENSG00000175063/ENSG00000167513/ENSG00000177602/ENSG00000117399…
GO:0044784	BP	GO:0044784	metaphase/anaphase transition of cell cycle	30	-0.73440063000855	-3.95258019155263	0.00061652281134402	0.0173032093391253	0.0149208510437336	678	tags=97%, list=26%, signal=73%	ENSG00000099956/ENSG00000184445/ENSG00000124688/ENSG00000112029/ENSG00000071539/ENSG00000169679/ENSG00000143228/ENSG00000080986/ENSG00000122952/ENSG00000156970/ENSG00000126787/ENSG00000117724/ENSG00000110987/ENSG00000152253/ENSG00000011332/ENSG00000135476/ENSG00000112742/ENSG00000134057/ENSG00000013810/ENSG00000116670/ENSG00000134690/ENSG00000175063/ENSG00000167513/ENSG00000177602/ENSG00000117399…
GO:0030071	BP	GO:0030071	regulation of mitotic metaphase/anaphase transition	29	-0.733483156815903	-3.89377179534861	0.000593471810089021	0.0173032093391253	0.0149208510437336	678	tags=97%, list=26%, signal=72%	ENSG00000099956/ENSG00000184445/ENSG00000124688/ENSG00000112029/ENSG00000071539/ENSG00000169679/ENSG00000143228/ENSG00000080986/ENSG00000122952/ENSG00000156970/ENSG00000126787/ENSG00000117724/ENSG00000110987/ENSG00000152253/ENSG00000011332/ENSG00000135476/ENSG00000112742/ENSG00000134057/ENSG00000116670/ENSG00000134690/ENSG00000175063/ENSG00000167513/ENSG00000177602/ENSG00000117399/ENSG00000161888…
GO:1902099	BP	GO:1902099	regulation of metaphase/anaphase transition of cell cycle	29	-0.733483156815903	-3.89377179534861	0.000593471810089021	0.0173032093391253	0.0149208510437336	678	tags=97%, list=26%, signal=72%	ENSG00000099956/ENSG00000184445/ENSG00000124688/ENSG00000112029/ENSG00000071539/ENSG00000169679/ENSG00000143228/ENSG00000080986/ENSG00000122952/ENSG00000156970/ENSG00000126787/ENSG00000117724/ENSG00000110987/ENSG00000152253/ENSG00000011332/ENSG00000135476/ENSG00000112742/ENSG00000134057/ENSG00000116670/ENSG00000134690/ENSG00000175063/ENSG00000167513/ENSG00000177602/ENSG00000117399/ENSG00000161888…
GO:0051304	BP	GO:0051304	chromosome separation	29	-0.731137051293675	-3.88131724962868	0.000593471810089021	0.0173032093391253	0.0149208510437336	634	tags=97%, list=24%, signal=74%	ENSG00000105568/ENSG00000184445/ENSG00000124688/ENSG00000025770/ENSG00000112029/ENSG00000071539/ENSG00000169679/ENSG00000143228/ENSG00000080986/ENSG00000122952/ENSG00000156970/ENSG00000126787/ENSG00000117724/ENSG00000152253/ENSG00000109805/ENSG00000135476/ENSG00000112742/ENSG00000134057/ENSG00000121152/ENSG00000116670/ENSG00000134690/ENSG00000167513/ENSG00000177602/ENSG00000117399/ENSG00000161888…
GO:0071824	BP	GO:0071824	protein-DNA complex subunit organization	32	-0.694850115295926	-3.82461681285212	0.000639386189258312	0.0173032093391253	0.0149208510437336	827	tags=100%, list=31%, signal=69%	ENSG00000113648/ENSG00000149136/ENSG00000162521/ENSG00000213551/ENSG00000066117/ENSG00000099956/ENSG00000230667/ENSG00000138092/ENSG00000184445/ENSG00000102384/ENSG00000188486/ENSG00000104147/ENSG00000115163/ENSG00000126787/ENSG00000164104/ENSG00000117724/ENSG00000105011/ENSG00000184897/ENSG00000051180/ENSG00000123485/ENSG00000073111/ENSG00000166582/ENSG00000167513/ENSG00000093009/ENSG00000153044…
GO:0007093	BP	GO:0007093	mitotic cell cycle checkpoint signaling	28	-0.729089671331566	-3.82019920668407	0.00058343057176196	0.0173032093391253	0.0149208510437336	506	tags=96%, list=19%, signal=79%	ENSG00000184445/ENSG00000124688/ENSG00000071539/ENSG00000169679/ENSG00000143228/ENSG00000080986/ENSG00000122952/ENSG00000156970/ENSG00000140534/ENSG00000117724/ENSG00000143476/ENSG00000144554/ENSG00000152253/ENSG00000154920/ENSG00000112742/ENSG00000134057/ENSG00000085840/ENSG00000116670/ENSG00000134690/ENSG00000075218/ENSG00000167513/ENSG00000177602/ENSG00000117399/ENSG00000161888/ENSG00000166851…
GO:2001251	BP	GO:2001251	negative regulation of chromosome organization	27	-0.736045901989986	-3.80342343626807	0.00056980056980057	0.0173032093391253	0.0149208510437336	666	tags=96%, list=25%, signal=73%	ENSG00000173273/ENSG00000184445/ENSG00000124688/ENSG00000112029/ENSG00000071539/ENSG00000169679/ENSG00000143228/ENSG00000080986/ENSG00000122952/ENSG00000156970/ENSG00000117724/ENSG00000152253/ENSG00000135476/ENSG00000112742/ENSG00000134057/ENSG00000116670/ENSG00000134690/ENSG00000073111/ENSG00000140451/ENSG00000167513/ENSG00000177602/ENSG00000117399/ENSG00000161888/ENSG00000166851/ENSG00000089685…
GO:0010965	BP	GO:0010965	regulation of mitotic sister chromatid separation	24	-0.766666666666667	-3.79906462176596	0.000540248514316586	0.0173032093391253	0.0149208510437336	634	tags=100%, list=24%, signal=77%	ENSG00000124688/ENSG00000112029/ENSG00000071539/ENSG00000169679/ENSG00000143228/ENSG00000080986/ENSG00000122952/ENSG00000156970/ENSG00000126787/ENSG00000117724/ENSG00000152253/ENSG00000135476/ENSG00000112742/ENSG00000134057/ENSG00000116670/ENSG00000134690/ENSG00000167513/ENSG00000177602/ENSG00000117399/ENSG00000161888/ENSG00000166851/ENSG00000089685/ENSG00000178999
GO:0051306	BP	GO:0051306	mitotic sister chromatid separation	26	-0.744077091297484	-3.79661042927761	0.000560224089635854	0.0173032093391253	0.0149208510437336	634	tags=100%, list=24%, signal=77%	ENSG00000184445/ENSG00000124688/ENSG00000025770/ENSG00000112029/ENSG00000071539/ENSG00000169679/ENSG00000143228/ENSG00000080986/ENSG00000122952/ENSG00000156970/ENSG00000126787/ENSG00000117724/ENSG00000152253/ENSG00000135476/ENSG00000112742/ENSG00000134057/ENSG00000116670/ENSG00000134690/ENSG00000167513/ENSG00000177602/ENSG00000117399/ENSG00000161888/ENSG00000166851/ENSG00000089685/ENSG00000178999
GO:0065004	BP	GO:0065004	protein-DNA complex assembly	31	-0.694583173261621	-3.7852344890674	0.000625	0.0173032093391253	0.0149208510437336	827	tags=100%, list=31%, signal=69%	ENSG00000113648/ENSG00000149136/ENSG00000162521/ENSG00000213551/ENSG00000099956/ENSG00000230667/ENSG00000138092/ENSG00000184445/ENSG00000102384/ENSG00000188486/ENSG00000104147/ENSG00000115163/ENSG00000126787/ENSG00000164104/ENSG00000117724/ENSG00000105011/ENSG00000184897/ENSG00000051180/ENSG00000123485/ENSG00000073111/ENSG00000166582/ENSG00000167513/ENSG00000093009/ENSG00000153044/ENSG00000197153…
GO:0051784	BP	GO:0051784	negative regulation of nuclear division	23	-0.766373037150517	-3.7611634084311	0.000523012552301255	0.0173032093391253	0.0149208510437336	634	tags=100%, list=24%, signal=77%	ENSG00000124688/ENSG00000112029/ENSG00000071539/ENSG00000156509/ENSG00000169679/ENSG00000143228/ENSG00000080986/ENSG00000122952/ENSG00000156970/ENSG00000117724/ENSG00000152253/ENSG00000112742/ENSG00000134057/ENSG00000116670/ENSG00000134690/ENSG00000167513/ENSG00000177602/ENSG00000117399/ENSG00000161888/ENSG00000166851/ENSG00000089685/ENSG00000178999
GO:0007052	BP	GO:0007052	mitotic spindle organization	33	-0.667669709893297	-3.72996380815198	0.000633713561470215	0.0173032093391253	0.0149208510437336	666	tags=88%, list=25%, signal=66%	ENSG00000173273/ENSG00000161800/ENSG00000121957/ENSG00000123473/ENSG00000154429/ENSG00000090889/ENSG00000105255/ENSG00000198901/ENSG00000143228/ENSG00000080986/ENSG00000117632/ENSG00000126787/ENSG00000138160/ENSG00000163808/ENSG00000152253/ENSG00000151849/ENSG00000112742/ENSG00000134057/ENSG00000013810/ENSG00000134690/ENSG00000117650/ENSG00000075702/ENSG00000117399/ENSG00000153044/ENSG00000166851…
GO:0033046	BP	GO:0033046	negative regulation of sister chromatid segregation	22	-0.766079632465544	-3.69458572300944	0.000504286434694907	0.0173032093391253	0.0149208510437336	634	tags=100%, list=24%, signal=77%	ENSG00000124688/ENSG00000112029/ENSG00000071539/ENSG00000169679/ENSG00000143228/ENSG00000080986/ENSG00000122952/ENSG00000156970/ENSG00000117724/ENSG00000152253/ENSG00000112742/ENSG00000134057/ENSG00000116670/ENSG00000134690/ENSG00000167513/ENSG00000177602/ENSG00000117399/ENSG00000161888/ENSG00000166851/ENSG00000089685/ENSG00000178999
GO:0033047	BP	GO:0033047	regulation of mitotic sister chromatid segregation	22	-0.766079632465544	-3.69458572300944	0.000504286434694907	0.0173032093391253	0.0149208510437336	634	tags=100%, list=24%, signal=77%	ENSG00000124688/ENSG00000112029/ENSG00000071539/ENSG00000169679/ENSG00000143228/ENSG00000080986/ENSG00000122952/ENSG00000156970/ENSG00000117724/ENSG00000152253/ENSG00000112742/ENSG00000134057/ENSG00000116670/ENSG00000134690/ENSG00000167513/ENSG00000177602/ENSG00000117399/ENSG00000161888/ENSG00000166851/ENSG00000089685/ENSG00000178999
GO:0033048	BP	GO:0033048	negative regulation of mitotic sister chromatid segregation	22	-0.766079632465544	-3.69458572300944	0.000504286434694907	0.0173032093391253	0.0149208510437336	634	tags=100%, list=24%, signal=77%	ENSG00000124688/ENSG00000112029/ENSG00000071539/ENSG00000169679/ENSG00000143228/ENSG00000080986/ENSG00000122952/ENSG00000156970/ENSG00000117724/ENSG00000152253/ENSG00000112742/ENSG00000134057/ENSG00000116670/ENSG00000134690/ENSG00000167513/ENSG00000177602/ENSG00000117399/ENSG00000161888/ENSG00000166851/ENSG00000089685/ENSG00000178999
GO:0045839	BP	GO:0045839	negative regulation of mitotic nuclear division	22	-0.766079632465544	-3.69458572300944	0.000504286434694907	0.0173032093391253	0.0149208510437336	634	tags=100%, list=24%, signal=77%	ENSG00000124688/ENSG00000112029/ENSG00000071539/ENSG00000169679/ENSG00000143228/ENSG00000080986/ENSG00000122952/ENSG00000156970/ENSG00000117724/ENSG00000152253/ENSG00000112742/ENSG00000134057/ENSG00000116670/ENSG00000134690/ENSG00000167513/ENSG00000177602/ENSG00000117399/ENSG00000161888/ENSG00000166851/ENSG00000089685/ENSG00000178999
GO:0045841	BP	GO:0045841	negative regulation of mitotic metaphase/anaphase transition	22	-0.766079632465544	-3.69458572300944	0.000504286434694907	0.0173032093391253	0.0149208510437336	634	tags=100%, list=24%, signal=77%	ENSG00000124688/ENSG00000112029/ENSG00000071539/ENSG00000169679/ENSG00000143228/ENSG00000080986/ENSG00000122952/ENSG00000156970/ENSG00000117724/ENSG00000152253/ENSG00000112742/ENSG00000134057/ENSG00000116670/ENSG00000134690/ENSG00000167513/ENSG00000177602/ENSG00000117399/ENSG00000161888/ENSG00000166851/ENSG00000089685/ENSG00000178999
GO:0051985	BP	GO:0051985	negative regulation of chromosome segregation	22	-0.766079632465544	-3.69458572300944	0.000504286434694907	0.0173032093391253	0.0149208510437336	634	tags=100%, list=24%, signal=77%	ENSG00000124688/ENSG00000112029/ENSG00000071539/ENSG00000169679/ENSG00000143228/ENSG00000080986/ENSG00000122952/ENSG00000156970/ENSG00000117724/ENSG00000152253/ENSG00000112742/ENSG00000134057/ENSG00000116670/ENSG00000134690/ENSG00000167513/ENSG00000177602/ENSG00000117399/ENSG00000161888/ENSG00000166851/ENSG00000089685/ENSG00000178999
GO:1902100	BP	GO:1902100	negative regulation of metaphase/anaphase transition of cell cycle	22	-0.766079632465544	-3.69458572300944	0.000504286434694907	0.0173032093391253	0.0149208510437336	634	tags=100%, list=24%, signal=77%	ENSG00000124688/ENSG00000112029/ENSG00000071539/ENSG00000169679/ENSG00000143228/ENSG00000080986/ENSG00000122952/ENSG00000156970/ENSG00000117724/ENSG00000152253/ENSG00000112742/ENSG00000134057/ENSG00000116670/ENSG00000134690/ENSG00000167513/ENSG00000177602/ENSG00000117399/ENSG00000161888/ENSG00000166851/ENSG00000089685/ENSG00000178999
GO:1905819	BP	GO:1905819	negative regulation of chromosome separation	22	-0.766079632465544	-3.69458572300944	0.000504286434694907	0.0173032093391253	0.0149208510437336	634	tags=100%, list=24%, signal=77%	ENSG00000124688/ENSG00000112029/ENSG00000071539/ENSG00000169679/ENSG00000143228/ENSG00000080986/ENSG00000122952/ENSG00000156970/ENSG00000117724/ENSG00000152253/ENSG00000112742/ENSG00000134057/ENSG00000116670/ENSG00000134690/ENSG00000167513/ENSG00000177602/ENSG00000117399/ENSG00000161888/ENSG00000166851/ENSG00000089685/ENSG00000178999
GO:2000816	BP	GO:2000816	negative regulation of mitotic sister chromatid separation	22	-0.766079632465544	-3.69458572300944	0.000504286434694907	0.0173032093391253	0.0149208510437336	634	tags=100%, list=24%, signal=77%	ENSG00000124688/ENSG00000112029/ENSG00000071539/ENSG00000169679/ENSG00000143228/ENSG00000080986/ENSG00000122952/ENSG00000156970/ENSG00000117724/ENSG00000152253/ENSG00000112742/ENSG00000134057/ENSG00000116670/ENSG00000134690/ENSG00000167513/ENSG00000177602/ENSG00000117399/ENSG00000161888/ENSG00000166851/ENSG00000089685/ENSG00000178999
GO:1901991	BP	GO:1901991	negative regulation of mitotic cell cycle phase transition	32	-0.666199992085972	-3.66691986424845	0.000639386189258312	0.0173032093391253	0.0149208510437336	634	tags=88%, list=24%, signal=67%	ENSG00000184445/ENSG00000124688/ENSG00000112029/ENSG00000071539/ENSG00000169679/ENSG00000143228/ENSG00000080986/ENSG00000122952/ENSG00000156970/ENSG00000140534/ENSG00000117724/ENSG00000143476/ENSG00000041515/ENSG00000152253/ENSG00000112742/ENSG00000134057/ENSG00000085840/ENSG00000116670/ENSG00000134690/ENSG00000106462/ENSG00000075218/ENSG00000167513/ENSG00000177602/ENSG00000117399/ENSG00000161888…
GO:0007094	BP	GO:0007094	mitotic spindle assembly checkpoint signaling	21	-0.765786452353617	-3.62439041997977	0.000497512437810945	0.0173032093391253	0.0149208510437336	634	tags=100%, list=24%, signal=77%	ENSG00000124688/ENSG00000071539/ENSG00000169679/ENSG00000143228/ENSG00000080986/ENSG00000122952/ENSG00000156970/ENSG00000117724/ENSG00000152253/ENSG00000112742/ENSG00000134057/ENSG00000116670/ENSG00000134690/ENSG00000167513/ENSG00000177602/ENSG00000117399/ENSG00000161888/ENSG00000166851/ENSG00000089685/ENSG00000178999
GO:0031577	BP	GO:0031577	spindle checkpoint signaling	21	-0.765786452353617	-3.62439041997977	0.000497512437810945	0.0173032093391253	0.0149208510437336	634	tags=100%, list=24%, signal=77%	ENSG00000124688/ENSG00000071539/ENSG00000169679/ENSG00000143228/ENSG00000080986/ENSG00000122952/ENSG00000156970/ENSG00000117724/ENSG00000152253/ENSG00000112742/ENSG00000134057/ENSG00000116670/ENSG00000134690/ENSG00000167513/ENSG00000177602/ENSG00000117399/ENSG00000161888/ENSG00000166851/ENSG00000089685/ENSG00000178999
GO:0071173	BP	GO:0071173	spindle assembly checkpoint signaling	21	-0.765786452353617	-3.62439041997977	0.000497512437810945	0.0173032093391253	0.0149208510437336	634	tags=100%, list=24%, signal=77%	ENSG00000124688/ENSG00000071539/ENSG00000169679/ENSG00000143228/ENSG00000080986/ENSG00000122952/ENSG00000156970/ENSG00000117724/ENSG00000152253/ENSG00000112742/ENSG00000134057/ENSG00000116670/ENSG00000134690/ENSG00000167513/ENSG00000177602/ENSG00000117399/ENSG00000161888/ENSG00000166851/ENSG00000089685/ENSG00000178999
GO:0071174	BP	GO:0071174	mitotic spindle checkpoint signaling	21	-0.765786452353617	-3.62439041997977	0.000497512437810945	0.0173032093391253	0.0149208510437336	634	tags=100%, list=24%, signal=77%	ENSG00000124688/ENSG00000071539/ENSG00000169679/ENSG00000143228/ENSG00000080986/ENSG00000122952/ENSG00000156970/ENSG00000117724/ENSG00000152253/ENSG00000112742/ENSG00000134057/ENSG00000116670/ENSG00000134690/ENSG00000167513/ENSG00000177602/ENSG00000117399/ENSG00000161888/ENSG00000166851/ENSG00000089685/ENSG00000178999
GO:0032993	CC	GO:0032993	protein-DNA complex	28	-0.659489601499587	-3.45551686099718	0.00058343057176196	0.0173032093391253	0.0149208510437336	690	tags=82%, list=26%, signal=61%	ENSG00000116809/ENSG00000104738/ENSG00000014138/ENSG00000065268/ENSG00000188486/ENSG00000100297/ENSG00000131153/ENSG00000115163/ENSG00000062822/ENSG00000184897/ENSG00000166508/ENSG00000073111/ENSG00000093009/ENSG00000197153/ENSG00000287080/ENSG00000184260/ENSG00000164362/ENSG00000275713/ENSG00000278463/ENSG00000274997/ENSG00000278588/ENSG00000184357/ENSG00000277775
GO:0000725	BP	GO:0000725	recombinational repair	24	-0.695019157088123	-3.44402959714316	0.000540248514316586	0.0173032093391253	0.0149208510437336	821	tags=100%, list=31%, signal=69%	ENSG00000160803/ENSG00000005156/ENSG00000112118/ENSG00000104738/ENSG00000004487/ENSG00000168496/ENSG00000111602/ENSG00000097046/ENSG00000125319/ENSG00000188486/ENSG00000100297/ENSG00000196584/ENSG00000131153/ENSG00000160949/ENSG00000051180/ENSG00000160957/ENSG00000051341/ENSG00000116670/ENSG00000166508/ENSG00000085999/ENSG00000127423/ENSG00000073111/ENSG00000093009
GO:0007088	BP	GO:0007088	regulation of mitotic nuclear division	31	-0.630259910753347	-3.43469528646575	0.000625	0.0173032093391253	0.0149208510437336	634	tags=94%, list=24%, signal=72%	ENSG00000184445/ENSG00000124688/ENSG00000112029/ENSG00000071539/ENSG00000156509/ENSG00000169679/ENSG00000143228/ENSG00000080986/ENSG00000122952/ENSG00000156970/ENSG00000126787/ENSG00000117724/ENSG00000152253/ENSG00000135476/ENSG00000112742/ENSG00000134057/ENSG00000116670/ENSG00000134690/ENSG00000117650/ENSG00000127564/ENSG00000167513/ENSG00000241360/ENSG00000177602/ENSG00000117399/ENSG00000161888…
GO:0051783	BP	GO:0051783	regulation of nuclear division	31	-0.630259910753347	-3.43469528646575	0.000625	0.0173032093391253	0.0149208510437336	634	tags=94%, list=24%, signal=72%	ENSG00000184445/ENSG00000124688/ENSG00000112029/ENSG00000071539/ENSG00000156509/ENSG00000169679/ENSG00000143228/ENSG00000080986/ENSG00000122952/ENSG00000156970/ENSG00000126787/ENSG00000117724/ENSG00000152253/ENSG00000135476/ENSG00000112742/ENSG00000134057/ENSG00000116670/ENSG00000134690/ENSG00000117650/ENSG00000127564/ENSG00000167513/ENSG00000241360/ENSG00000177602/ENSG00000117399/ENSG00000161888…
GO:0000724	BP	GO:0000724	double-strand break repair via homologous recombination	23	-0.694752968211413	-3.40967037625888	0.000523012552301255	0.0173032093391253	0.0149208510437336	821	tags=100%, list=31%, signal=69%	ENSG00000160803/ENSG00000005156/ENSG00000112118/ENSG00000104738/ENSG00000004487/ENSG00000168496/ENSG00000111602/ENSG00000097046/ENSG00000188486/ENSG00000100297/ENSG00000196584/ENSG00000131153/ENSG00000160949/ENSG00000051180/ENSG00000160957/ENSG00000051341/ENSG00000116670/ENSG00000166508/ENSG00000085999/ENSG00000127423/ENSG00000073111/ENSG00000093009
GO:0045132	BP	GO:0045132	meiotic chromosome segregation	24	-0.678199479668822	-3.36068302136075	0.000540248514316586	0.0173032093391253	0.0149208510437336	695	tags=92%, list=26%, signal=68%	ENSG00000105568/ENSG00000131470/ENSG00000025770/ENSG00000204371/ENSG00000112029/ENSG00000136492/ENSG00000071539/ENSG00000169679/ENSG00000143228/ENSG00000080986/ENSG00000156970/ENSG00000144554/ENSG00000154920/ENSG00000135476/ENSG00000112742/ENSG00000121152/ENSG00000164611/ENSG00000129810/ENSG00000157456/ENSG00000121211/ENSG00000166851/ENSG00000213005
GO:0008608	BP	GO:0008608	attachment of spindle microtubules to kinetochore	17	-0.755445166220864	-3.31954122166322	0.00044543429844098	0.0173032093391253	0.0149208510437336	658	tags=100%, list=25%, signal=76%	ENSG00000198824/ENSG00000114346/ENSG00000143228/ENSG00000080986/ENSG00000137812/ENSG00000076382/ENSG00000152253/ENSG00000134057/ENSG00000134690/ENSG00000129810/ENSG00000117650/ENSG00000167513/ENSG00000142945/ENSG00000161888/ENSG00000089685/ENSG00000178999
GO:0051225	BP	GO:0051225	spindle assembly	28	-0.633291694672175	-3.3182481177765	0.00058343057176196	0.0173032093391253	0.0149208510437336	675	tags=89%, list=26%, signal=67%	ENSG00000168061/ENSG00000173273/ENSG00000161800/ENSG00000121957/ENSG00000123473/ENSG00000112029/ENSG00000154429/ENSG00000090889/ENSG00000196230/ENSG00000198901/ENSG00000131351/ENSG00000080986/ENSG00000138160/ENSG00000163808/ENSG00000076382/ENSG00000151849/ENSG00000134690/ENSG00000117650/ENSG00000157456/ENSG00000117399/ENSG00000166851/ENSG00000101057/ENSG00000089685/ENSG00000237649/ENSG00000178999
GO:0000375	BP	GO:0000375	RNA splicing, via transesterification reactions	24	-0.664750957854406	-3.29404153861267	0.000540248514316586	0.0173032093391253	0.0149208510437336	900	tags=100%, list=34%, signal=66%	ENSG00000116455/ENSG00000177733/ENSG00000137656/ENSG00000179409/ENSG00000111786/ENSG00000182872/ENSG00000132680/ENSG00000104824/ENSG00000116350/ENSG00000129245/ENSG00000205937/ENSG00000063244/ENSG00000183258/ENSG00000136527/ENSG00000147274/ENSG00000183684/ENSG00000088247/ENSG00000104897/ENSG00000004487/ENSG00000077312/ENSG00000123136/ENSG00000090097/ENSG00000182004
GO:0031570	BP	GO:0031570	DNA integrity checkpoint signaling	16	-0.766115546049181	-3.26348975088281	0.000442086648983201	0.0173032093391253	0.0149208510437336	570	tags=94%, list=22%, signal=74%	ENSG00000111602/ENSG00000101412/ENSG00000188486/ENSG00000138346/ENSG00000136492/ENSG00000140534/ENSG00000143476/ENSG00000051180/ENSG00000144554/ENSG00000154920/ENSG00000085840/ENSG00000075218/ENSG00000167513/ENSG00000093009/ENSG00000166851
GO:0000377	BP	GO:0000377	RNA splicing, via transesterification reactions with bulged adenosine as nucleophile	23	-0.6644963615473	-3.26117866748024	0.000523012552301255	0.0173032093391253	0.0149208510437336	900	tags=100%, list=34%, signal=66%	ENSG00000116455/ENSG00000177733/ENSG00000137656/ENSG00000179409/ENSG00000111786/ENSG00000182872/ENSG00000132680/ENSG00000104824/ENSG00000116350/ENSG00000129245/ENSG00000205937/ENSG00000063244/ENSG00000183258/ENSG00000136527/ENSG00000147274/ENSG00000183684/ENSG00000104897/ENSG00000004487/ENSG00000077312/ENSG00000123136/ENSG00000090097/ENSG00000182004
GO:0000398	BP	GO:0000398	mRNA splicing, via spliceosome	23	-0.6644963615473	-3.26117866748024	0.000523012552301255	0.0173032093391253	0.0149208510437336	900	tags=100%, list=34%, signal=66%	ENSG00000116455/ENSG00000177733/ENSG00000137656/ENSG00000179409/ENSG00000111786/ENSG00000182872/ENSG00000132680/ENSG00000104824/ENSG00000116350/ENSG00000129245/ENSG00000205937/ENSG00000063244/ENSG00000183258/ENSG00000136527/ENSG00000147274/ENSG00000183684/ENSG00000104897/ENSG00000004487/ENSG00000077312/ENSG00000123136/ENSG00000090097/ENSG00000182004
GO:0034502	BP	GO:0034502	protein localization to chromosome	20	-0.69109053336621	-3.22021332297106	0.000475511174512601	0.0173032093391253	0.0149208510437336	666	tags=100%, list=25%, signal=75%	ENSG00000113648/ENSG00000150753/ENSG00000173273/ENSG00000184445/ENSG00000198824/ENSG00000080986/ENSG00000156970/ENSG00000115163/ENSG00000137812/ENSG00000112742/ENSG00000146670/ENSG00000106462/ENSG00000167513/ENSG00000177602/ENSG00000166851/ENSG00000178999/ENSG00000164362/ENSG00000278463/ENSG00000184357
GO:0044815	CC	GO:0044815	DNA packaging complex	18	-0.719278884938452	-3.20778753105367	0.000459347726228755	0.0173032093391253	0.0149208510437336	444	tags=78%, list=17%, signal=65%	ENSG00000115163/ENSG00000184897/ENSG00000109805/ENSG00000121152/ENSG00000197153/ENSG00000287080/ENSG00000184260/ENSG00000164362/ENSG00000275713/ENSG00000278463/ENSG00000274997/ENSG00000278588/ENSG00000184357/ENSG00000277775
GO:0034728	BP	GO:0034728	nucleosome organization	19	-0.691395793499044	-3.16038165120181	0.000467726847521048	0.0173032093391253	0.0149208510437336	827	tags=100%, list=31%, signal=69%	ENSG00000113648/ENSG00000149136/ENSG00000162521/ENSG00000213551/ENSG00000066117/ENSG00000099956/ENSG00000230667/ENSG00000188486/ENSG00000164104/ENSG00000105011/ENSG00000184897/ENSG00000073111/ENSG00000197153/ENSG00000287080/ENSG00000275713/ENSG00000278588/ENSG00000184357/ENSG00000277775
GO:0030527	MF	GO:0030527	structural constituent of chromatin	13	-0.80082319892937	-3.15860407290849	0.00038971161340608	0.0173032093391253	0.0149208510437336	153	tags=92%, list=6%, signal=87%	ENSG00000188486/ENSG00000115163/ENSG00000184897/ENSG00000197153/ENSG00000287080/ENSG00000184260/ENSG00000275713/ENSG00000278463/ENSG00000274997/ENSG00000278588/ENSG00000184357/ENSG00000277775
GO:0090329	BP	GO:0090329	regulation of DNA-templated DNA replication	19	-0.688528671105563	-3.14727598713891	0.000467726847521048	0.0173032093391253	0.0149208510437336	813	tags=100%, list=31%, signal=70%	ENSG00000005156/ENSG00000112118/ENSG00000136504/ENSG00000104738/ENSG00000163918/ENSG00000133119/ENSG00000112029/ENSG00000111602/ENSG00000097046/ENSG00000167136/ENSG00000100297/ENSG00000129173/ENSG00000131153/ENSG00000127586/ENSG00000140534/ENSG00000166508/ENSG00000073111/ENSG00000167513
GO:0008094	MF	GO:0008094	ATP-dependent activity, acting on DNA	19	-0.686154642882263	-3.13642426471464	0.000467726847521048	0.0173032093391253	0.0149208510437336	795	tags=95%, list=30%, signal=67%	ENSG00000162521/ENSG00000112118/ENSG00000104738/ENSG00000163918/ENSG00000133119/ENSG00000138346/ENSG00000136492/ENSG00000100297/ENSG00000196584/ENSG00000127586/ENSG00000051180/ENSG00000171316/ENSG00000160957/ENSG00000051341/ENSG00000166508/ENSG00000085999/ENSG00000073111/ENSG00000140451
GO:0061982	BP	GO:0061982	meiosis I cell cycle process	22	-0.642532994615995	-3.09875517879342	0.000504286434694907	0.0173032093391253	0.0149208510437336	647	tags=86%, list=25%, signal=66%	ENSG00000131470/ENSG00000204371/ENSG00000112029/ENSG00000136492/ENSG00000071539/ENSG00000132016/ENSG00000080986/ENSG00000051180/ENSG00000144554/ENSG00000154920/ENSG00000135476/ENSG00000164045/ENSG00000164611/ENSG00000085999/ENSG00000157456/ENSG00000121211/ENSG00000166851/ENSG00000213005/ENSG00000158402
GO:0004386	MF	GO:0004386	helicase activity	21	-0.653810559843399	-3.09441975931403	0.000497512437810945	0.0173032093391253	0.0149208510437336	792	tags=90%, list=30%, signal=64%	ENSG00000183258/ENSG00000112118/ENSG00000104738/ENSG00000163918/ENSG00000123136/ENSG00000133119/ENSG00000105671/ENSG00000138346/ENSG00000136492/ENSG00000100297/ENSG00000127586/ENSG00000051180/ENSG00000171316/ENSG00000160957/ENSG00000051341/ENSG00000166508/ENSG00000085999/ENSG00000073111/ENSG00000140451
GO:0140013	BP	GO:0140013	meiotic nuclear division	32	-0.561219538585587	-3.08908300614069	0.000639386189258312	0.0173032093391253	0.0149208510437336	647	tags=88%, list=25%, signal=67%	ENSG00000105568/ENSG00000131470/ENSG00000025770/ENSG00000204371/ENSG00000112029/ENSG00000136492/ENSG00000071539/ENSG00000156509/ENSG00000169679/ENSG00000143228/ENSG00000132016/ENSG00000080986/ENSG00000156970/ENSG00000051180/ENSG00000144554/ENSG00000154920/ENSG00000135476/ENSG00000112742/ENSG00000187741/ENSG00000121152/ENSG00000164611/ENSG00000085999/ENSG00000129810/ENSG00000157456/ENSG00000121211…
GO:0006282	BP	GO:0006282	regulation of DNA repair	18	-0.68960244648318	-3.07543871443153	0.000459347726228755	0.0173032093391253	0.0149208510437336	831	tags=100%, list=32%, signal=69%	ENSG00000160803/ENSG00000066117/ENSG00000136504/ENSG00000004487/ENSG00000099956/ENSG00000111602/ENSG00000109685/ENSG00000188486/ENSG00000130726/ENSG00000170734/ENSG00000051180/ENSG00000110987/ENSG00000011332/ENSG00000051341/ENSG00000116670/ENSG00000111206/ENSG00000127423
GO:0000786	CC	GO:0000786	nucleosome	14	-0.752766273935589	-3.03863003451872	0.000407000407000407	0.0173032093391253	0.0149208510437336	153	tags=86%, list=6%, signal=81%	ENSG00000188486/ENSG00000115163/ENSG00000184897/ENSG00000197153/ENSG00000287080/ENSG00000184260/ENSG00000275713/ENSG00000278463/ENSG00000274997/ENSG00000278588/ENSG00000184357/ENSG00000277775
GO:0006334	BP	GO:0006334	nucleosome assembly	17	-0.69086740542606	-3.03577669639206	0.00044543429844098	0.0173032093391253	0.0149208510437336	827	tags=100%, list=31%, signal=69%	ENSG00000113648/ENSG00000149136/ENSG00000162521/ENSG00000213551/ENSG00000230667/ENSG00000188486/ENSG00000164104/ENSG00000105011/ENSG00000184897/ENSG00000073111/ENSG00000197153/ENSG00000287080/ENSG00000275713/ENSG00000278588/ENSG00000184357/ENSG00000277775
GO:0032200	BP	GO:0032200	telomere organization	22	-0.62072588512312	-2.99358564813616	0.000504286434694907	0.0173032093391253	0.0149208510437336	811	tags=86%, list=31%, signal=60%	ENSG00000150753/ENSG00000138668/ENSG00000171824/ENSG00000173273/ENSG00000168496/ENSG00000204859/ENSG00000138346/ENSG00000174371/ENSG00000051180/ENSG00000160957/ENSG00000116670/ENSG00000106462/ENSG00000117650/ENSG00000140451/ENSG00000197153/ENSG00000178999/ENSG00000287080/ENSG00000164362/ENSG00000277775
GO:0050000	BP	GO:0050000	chromosome localization	17	-0.671596093501434	-2.95109561404515	0.00044543429844098	0.0173032093391253	0.0149208510437336	476	tags=82%, list=18%, signal=68%	ENSG00000143228/ENSG00000080986/ENSG00000126787/ENSG00000117724/ENSG00000079616/ENSG00000076382/ENSG00000134057/ENSG00000146670/ENSG00000134690/ENSG00000167513/ENSG00000142945/ENSG00000089685/ENSG00000237649/ENSG00000178999
GO:0003678	MF	GO:0003678	DNA helicase activity	15	-0.70143831108195	-2.92138239698155	0.000420168067226891	0.0173032093391253	0.0149208510437336	740	tags=93%, list=28%, signal=67%	ENSG00000112118/ENSG00000104738/ENSG00000163918/ENSG00000133119/ENSG00000138346/ENSG00000136492/ENSG00000100297/ENSG00000127586/ENSG00000051180/ENSG00000160957/ENSG00000051341/ENSG00000166508/ENSG00000073111/ENSG00000140451
GO:0007127	BP	GO:0007127	meiosis I	20	-0.626799865957949	-2.92064379664233	0.000475511174512601	0.0173032093391253	0.0149208510437336	647	tags=85%, list=25%, signal=65%	ENSG00000131470/ENSG00000204371/ENSG00000112029/ENSG00000136492/ENSG00000071539/ENSG00000132016/ENSG00000080986/ENSG00000051180/ENSG00000144554/ENSG00000154920/ENSG00000135476/ENSG00000164611/ENSG00000085999/ENSG00000157456/ENSG00000121211/ENSG00000166851/ENSG00000213005
GO:0072686	CC	GO:0072686	mitotic spindle	32	-0.529228868063163	-2.91299890736729	0.000639386189258312	0.0173032093391253	0.0149208510437336	666	tags=78%, list=25%, signal=59%	ENSG00000131462/ENSG00000173273/ENSG00000161800/ENSG00000121957/ENSG00000114346/ENSG00000097046/ENSG00000137343/ENSG00000154429/ENSG00000196230/ENSG00000198901/ENSG00000131351/ENSG00000136108/ENSG00000169607/ENSG00000138160/ENSG00000079616/ENSG00000165480/ENSG00000076382/ENSG00000135476/ENSG00000013810/ENSG00000154839/ENSG00000075702/ENSG00000166851/ENSG00000237649/ENSG00000178999/ENSG00000186185
GO:0090307	BP	GO:0090307	mitotic spindle assembly	15	-0.697577968477233	-2.90530466533564	0.000420168067226891	0.0173032093391253	0.0149208510437336	516	tags=87%, list=20%, signal=70%	ENSG00000154429/ENSG00000090889/ENSG00000198901/ENSG00000138160/ENSG00000163808/ENSG00000134690/ENSG00000117650/ENSG00000117399/ENSG00000166851/ENSG00000101057/ENSG00000089685/ENSG00000237649/ENSG00000178999
GO:0000940	CC	GO:0000940	outer kinetochore	10	-0.822789634146341	-2.88924847895679	0.000349406009783368	0.0173032093391253	0.0149208510437336	476	tags=100%, list=18%, signal=82%	ENSG00000080986/ENSG00000156970/ENSG00000117724/ENSG00000165480/ENSG00000152253/ENSG00000134057/ENSG00000154839/ENSG00000161888/ENSG00000166851
GO:0032392	BP	GO:0032392	DNA geometric change	20	-0.615215679041845	-2.86666598730768	0.000475511174512601	0.0173032093391253	0.0149208510437336	740	tags=85%, list=28%, signal=62%	ENSG00000112118/ENSG00000104738/ENSG00000029993/ENSG00000163918/ENSG00000133119/ENSG00000138346/ENSG00000136492/ENSG00000100297/ENSG00000131153/ENSG00000127586/ENSG00000164104/ENSG00000051180/ENSG00000160957/ENSG00000051341/ENSG00000166508/ENSG00000073111/ENSG00000093009
GO:0006401	BP	GO:0006401	RNA catabolic process	29	-0.537617833861646	-2.8540003116831	0.000593471810089021	0.0173032093391253	0.0149208510437336	867	tags=86%, list=33%, signal=58%	ENSG00000123737/ENSG00000144231/ENSG00000177733/ENSG00000066044/ENSG00000179151/ENSG00000130713/ENSG00000182872/ENSG00000129245/ENSG00000205937/ENSG00000138668/ENSG00000171824/ENSG00000123144/ENSG00000204348/ENSG00000088247/ENSG00000100226/ENSG00000077348/ENSG00000168496/ENSG00000065978/ENSG00000101412/ENSG00000105671/ENSG00000138346/ENSG00000090097/ENSG00000104889/ENSG00000136231/ENSG00000187772
GO:0000781	CC	GO:0000781	chromosome, telomeric region	25	-0.568729145956709	-2.84548623191435	0.000560538116591928	0.0173032093391253	0.0149208510437336	824	tags=88%, list=31%, signal=61%	ENSG00000113648/ENSG00000162521/ENSG00000131652/ENSG00000112118/ENSG00000183684/ENSG00000104738/ENSG00000004487/ENSG00000173273/ENSG00000168496/ENSG00000204859/ENSG00000188486/ENSG00000138346/ENSG00000100297/ENSG00000062822/ENSG00000051180/ENSG00000160957/ENSG00000085840/ENSG00000166508/ENSG00000106462/ENSG00000073111/ENSG00000140451/ENSG00000164362
GO:0022613	BP	GO:0022613	ribonucleoprotein complex biogenesis	27	-0.549746767449715	-2.84074639051425	0.00056980056980057	0.0173032093391253	0.0149208510437336	874	tags=93%, list=33%, signal=63%	ENSG00000116455/ENSG00000123737/ENSG00000144231/ENSG00000137656/ENSG00000179409/ENSG00000111786/ENSG00000130713/ENSG00000132680/ENSG00000073536/ENSG00000133316/ENSG00000171824/ENSG00000007376/ENSG00000101546/ENSG00000112578/ENSG00000122140/ENSG00000162408/ENSG00000114767/ENSG00000104897/ENSG00000101945/ENSG00000188976/ENSG00000065268/ENSG00000077348/ENSG00000105671/ENSG00000171316/ENSG00000182004
GO:0051303	BP	GO:0051303	establishment of chromosome localization	16	-0.663239738424072	-2.82526062796565	0.000442086648983201	0.0173032093391253	0.0149208510437336	476	tags=81%, list=18%, signal=67%	ENSG00000143228/ENSG00000080986/ENSG00000117724/ENSG00000079616/ENSG00000076382/ENSG00000134057/ENSG00000146670/ENSG00000134690/ENSG00000167513/ENSG00000142945/ENSG00000089685/ENSG00000237649/ENSG00000178999
GO:0051310	BP	GO:0051310	metaphase plate congression	16	-0.663239738424072	-2.82526062796565	0.000442086648983201	0.0173032093391253	0.0149208510437336	476	tags=81%, list=18%, signal=67%	ENSG00000143228/ENSG00000080986/ENSG00000117724/ENSG00000079616/ENSG00000076382/ENSG00000134057/ENSG00000146670/ENSG00000134690/ENSG00000167513/ENSG00000142945/ENSG00000089685/ENSG00000237649/ENSG00000178999
GO:0044786	BP	GO:0044786	cell cycle DNA replication	13	-0.711649530930461	-2.80688560207235	0.00038971161340608	0.0173032093391253	0.0149208510437336	740	tags=92%, list=28%, signal=67%	ENSG00000112118/ENSG00000104738/ENSG00000168496/ENSG00000112029/ENSG00000097046/ENSG00000105486/ENSG00000138346/ENSG00000129173/ENSG00000051180/ENSG00000073111/ENSG00000167513/ENSG00000093009
GO:0071103	BP	GO:0071103	DNA conformation change	21	-0.592100327706555	-2.8023514242265	0.000497512437810945	0.0173032093391253	0.0149208510437336	740	tags=95%, list=28%, signal=69%	ENSG00000185129/ENSG00000163161/ENSG00000177302/ENSG00000112118/ENSG00000104738/ENSG00000029993/ENSG00000163918/ENSG00000133119/ENSG00000138346/ENSG00000136492/ENSG00000100297/ENSG00000131153/ENSG00000127586/ENSG00000164104/ENSG00000051180/ENSG00000160957/ENSG00000051341/ENSG00000166508/ENSG00000073111/ENSG00000093009
GO:0071459	BP	GO:0071459	protein localization to chromosome, centromeric region	11	-0.762866946244758	-2.80147244079852	0.000359066427289048	0.0173032093391253	0.0149208510437336	634	tags=100%, list=24%, signal=76%	ENSG00000198824/ENSG00000080986/ENSG00000156970/ENSG00000115163/ENSG00000137812/ENSG00000112742/ENSG00000167513/ENSG00000177602/ENSG00000178999/ENSG00000278463
GO:0000077	BP	GO:0000077	DNA damage checkpoint signaling	11	-0.761302755171926	-2.79572826980743	0.000359066427289048	0.0173032093391253	0.0149208510437336	549	tags=91%, list=21%, signal=72%	ENSG00000101412/ENSG00000188486/ENSG00000136492/ENSG00000140534/ENSG00000143476/ENSG00000051180/ENSG00000144554/ENSG00000154920/ENSG00000075218/ENSG00000166851
GO:0006399	BP	GO:0006399	tRNA metabolic process	17	-0.631639281620176	-2.77551929155757	0.00044543429844098	0.0173032093391253	0.0149208510437336	982	tags=94%, list=37%, signal=59%	ENSG00000123737/ENSG00000165526/ENSG00000155275/ENSG00000130713/ENSG00000031698/ENSG00000171824/ENSG00000148308/ENSG00000179115/ENSG00000100416/ENSG00000204394/ENSG00000104835/ENSG00000169972/ENSG00000141994/ENSG00000142544/ENSG00000213638/ENSG00000250305
GO:0007062	BP	GO:0007062	sister chromatid cohesion	13	-0.703406681676388	-2.77437418474441	0.00038971161340608	0.0173032093391253	0.0149208510437336	695	tags=100%, list=26%, signal=74%	ENSG00000105568/ENSG00000173273/ENSG00000168496/ENSG00000169679/ENSG00000156970/ENSG00000079616/ENSG00000135476/ENSG00000146670/ENSG00000129810/ENSG00000177602/ENSG00000117399/ENSG00000166851
GO:0017116	MF	GO:0017116	single-stranded DNA helicase activity	12	-0.722730739893211	-2.75930941508487	0.000374531835205993	0.0173032093391253	0.0149208510437336	740	tags=100%, list=28%, signal=72%	ENSG00000104738/ENSG00000163918/ENSG00000133119/ENSG00000138346/ENSG00000100297/ENSG00000127586/ENSG00000051180/ENSG00000051341/ENSG00000166508/ENSG00000073111/ENSG00000140451
GO:2000779	BP	GO:2000779	regulation of double-strand break repair	13	-0.694009919877909	-2.73731150957653	0.00038971161340608	0.0173032093391253	0.0149208510437336	816	tags=100%, list=31%, signal=69%	ENSG00000066117/ENSG00000004487/ENSG00000099956/ENSG00000111602/ENSG00000109685/ENSG00000051180/ENSG00000110987/ENSG00000011332/ENSG00000051341/ENSG00000116670/ENSG00000111206/ENSG00000127423
GO:0007080	BP	GO:0007080	mitotic metaphase plate congression	13	-0.693929298703669	-2.7369935238218	0.00038971161340608	0.0173032093391253	0.0149208510437336	476	tags=92%, list=18%, signal=76%	ENSG00000198824/ENSG00000143228/ENSG00000080986/ENSG00000079616/ENSG00000134057/ENSG00000146670/ENSG00000134690/ENSG00000167513/ENSG00000142945/ENSG00000089685/ENSG00000237649/ENSG00000178999
GO:0006270	BP	GO:0006270	DNA replication initiation	13	-0.69007818784847	-2.72180398579553	0.00038971161340608	0.0173032093391253	0.0149208510437336	740	tags=92%, list=28%, signal=67%	ENSG00000112118/ENSG00000136504/ENSG00000104738/ENSG00000014138/ENSG00000100297/ENSG00000091651/ENSG00000140534/ENSG00000085840/ENSG00000166508/ENSG00000073111/ENSG00000167513/ENSG00000093009
GO:0000922	CC	GO:0000922	spindle pole	30	-0.503239497706356	-2.70845964581741	0.00061652281134402	0.0173032093391253	0.0149208510437336	753	tags=83%, list=29%, signal=60%	ENSG00000130695/ENSG00000095906/ENSG00000131462/ENSG00000173273/ENSG00000121957/ENSG00000184445/ENSG00000188807/ENSG00000198901/ENSG00000131351/ENSG00000136108/ENSG00000169607/ENSG00000126787/ENSG00000117724/ENSG00000138160/ENSG00000076382/ENSG00000134057/ENSG00000013810/ENSG00000129810/ENSG00000164087/ENSG00000127423/ENSG00000117650/ENSG00000075702/ENSG00000117399/ENSG00000166851/ENSG00000178999
GO:1905820	BP	GO:1905820	positive regulation of chromosome separation	10	-0.768673780487805	-2.6992191672329	0.000349406009783368	0.0173032093391253	0.0149208510437336	618	tags=100%, list=23%, signal=77%	ENSG00000025770/ENSG00000126787/ENSG00000109805/ENSG00000135476/ENSG00000121152/ENSG00000134690/ENSG00000167513/ENSG00000089685/ENSG00000178999
GO:0032508	BP	GO:0032508	DNA duplex unwinding	18	-0.603543006305203	-2.69163709740506	0.000459347726228755	0.0173032093391253	0.0149208510437336	740	tags=83%, list=28%, signal=60%	ENSG00000112118/ENSG00000104738/ENSG00000163918/ENSG00000133119/ENSG00000138346/ENSG00000136492/ENSG00000100297/ENSG00000131153/ENSG00000127586/ENSG00000051180/ENSG00000160957/ENSG00000051341/ENSG00000166508/ENSG00000073111/ENSG00000093009
GO:0140098	MF	GO:0140098	catalytic activity, acting on RNA	28	-0.51350071779745	-2.69058129870203	0.00058343057176196	0.0173032093391253	0.0149208510437336	867	tags=86%, list=33%, signal=58%	ENSG00000123737/ENSG00000155275/ENSG00000132773/ENSG00000130713/ENSG00000031698/ENSG00000183258/ENSG00000171824/ENSG00000204348/ENSG00000179115/ENSG00000100416/ENSG00000204394/ENSG00000104835/ENSG00000077348/ENSG00000168496/ENSG00000141994/ENSG00000123136/ENSG00000105671/ENSG00000136492/ENSG00000167136/ENSG00000174371/ENSG00000104889/ENSG00000140451/ENSG00000250305/ENSG00000164362
GO:0042393	MF	GO:0042393	histone binding	29	-0.504124638203558	-2.6761981912422	0.000593471810089021	0.0173032093391253	0.0149208510437336	901	tags=86%, list=34%, signal=57%	ENSG00000156256/ENSG00000172273/ENSG00000176476/ENSG00000204256/ENSG00000149136/ENSG00000140455/ENSG00000159335/ENSG00000140350/ENSG00000154832/ENSG00000162521/ENSG00000213551/ENSG00000141582/ENSG00000136504/ENSG00000230667/ENSG00000173273/ENSG00000188976/ENSG00000141570/ENSG00000153487/ENSG00000188486/ENSG00000160949/ENSG00000105011/ENSG00000171316/ENSG00000123485/ENSG00000073111/ENSG00000173894
GO:0034508	BP	GO:0034508	centromere complex assembly	10	-0.758765243902439	-2.66442506790318	0.000349406009783368	0.0173032093391253	0.0149208510437336	644	tags=100%, list=24%, signal=76%	ENSG00000184445/ENSG00000102384/ENSG00000104147/ENSG00000115163/ENSG00000126787/ENSG00000117724/ENSG00000123485/ENSG00000166582/ENSG00000153044
GO:0005657	CC	GO:0005657	replication fork	11	-0.722455203964926	-2.65306860335492	0.000359066427289048	0.0173032093391253	0.0149208510437336	740	tags=100%, list=28%, signal=72%	ENSG00000014138/ENSG00000163918/ENSG00000133119/ENSG00000111602/ENSG00000188486/ENSG00000170734/ENSG00000196584/ENSG00000160949/ENSG00000062822/ENSG00000154920
GO:1901989	BP	GO:1901989	positive regulation of cell cycle phase transition	21	-0.557428413502842	-2.6382527341856	0.000497512437810945	0.0173032093391253	0.0149208510437336	631	tags=76%, list=24%, signal=58%	ENSG00000123473/ENSG00000124688/ENSG00000112029/ENSG00000097046/ENSG00000126787/ENSG00000143476/ENSG00000135476/ENSG00000151849/ENSG00000134057/ENSG00000146670/ENSG00000164045/ENSG00000106462/ENSG00000175063/ENSG00000167513/ENSG00000158402/ENSG00000164362
GO:0048024	BP	GO:0048024	regulation of mRNA splicing, via spliceosome	13	-0.661961083555895	-2.61090460094298	0.00038971161340608	0.0173032093391253	0.0149208510437336	900	tags=100%, list=34%, signal=66%	ENSG00000116455/ENSG00000177733/ENSG00000111786/ENSG00000182872/ENSG00000104824/ENSG00000116350/ENSG00000129245/ENSG00000205937/ENSG00000063244/ENSG00000136527/ENSG00000147274/ENSG00000090097
GO:0000723	BP	GO:0000723	telomere maintenance	18	-0.584042834127666	-2.60467165121396	0.000459347726228755	0.0173032093391253	0.0149208510437336	811	tags=83%, list=31%, signal=58%	ENSG00000150753/ENSG00000138668/ENSG00000171824/ENSG00000173273/ENSG00000168496/ENSG00000204859/ENSG00000138346/ENSG00000174371/ENSG00000051180/ENSG00000160957/ENSG00000116670/ENSG00000117650/ENSG00000140451/ENSG00000178999/ENSG00000164362
GO:0033260	BP	GO:0033260	nuclear DNA replication	11	-0.709125482901819	-2.60411793589496	0.000359066427289048	0.0173032093391253	0.0149208510437336	740	tags=100%, list=28%, signal=72%	ENSG00000112118/ENSG00000104738/ENSG00000168496/ENSG00000097046/ENSG00000105486/ENSG00000138346/ENSG00000051180/ENSG00000073111/ENSG00000167513/ENSG00000093009
GO:0003684	MF	GO:0003684	damaged DNA binding	13	-0.658646545462654	-2.59783141133619	0.00038971161340608	0.0173032093391253	0.0149208510437336	620	tags=92%, list=24%, signal=71%	ENSG00000163161/ENSG00000179262/ENSG00000168496/ENSG00000188486/ENSG00000170734/ENSG00000221829/ENSG00000062822/ENSG00000164104/ENSG00000160957/ENSG00000051341/ENSG00000127423/ENSG00000109674
GO:0000079	BP	GO:0000079	regulation of cyclin-dependent protein serine/threonine kinase activity	10	-0.734756097560976	-2.58011628875807	0.000349406009783368	0.0173032093391253	0.0149208510437336	707	tags=100%, list=27%, signal=73%	ENSG00000135083/ENSG00000162063/ENSG00000145386/ENSG00000134057/ENSG00000164045/ENSG00000157456/ENSG00000127564/ENSG00000166851/ENSG00000158402
GO:0051984	BP	GO:0051984	positive regulation of chromosome segregation	9	-0.768380952380952	-2.57957476164347	0.000339328130302002	0.0173032093391253	0.0149208510437336	618	tags=100%, list=23%, signal=77%	ENSG00000025770/ENSG00000109805/ENSG00000134057/ENSG00000121152/ENSG00000134690/ENSG00000167513/ENSG00000089685/ENSG00000178999
GO:2001020	BP	GO:2001020	regulation of response to DNA damage stimulus	27	-0.498228345805719	-2.5745315094171	0.00056980056980057	0.0173032093391253	0.0149208510437336	831	tags=85%, list=32%, signal=59%	ENSG00000176476/ENSG00000129245/ENSG00000160803/ENSG00000066117/ENSG00000136504/ENSG00000004487/ENSG00000099956/ENSG00000112029/ENSG00000111602/ENSG00000109685/ENSG00000188486/ENSG00000130726/ENSG00000170734/ENSG00000167136/ENSG00000165490/ENSG00000051180/ENSG00000110987/ENSG00000124766/ENSG00000011332/ENSG00000051341/ENSG00000116670/ENSG00000111206/ENSG00000127423
GO:0000910	BP	GO:0000910	cytokinesis	26	-0.503827148878743	-2.57074895915789	0.000560224089635854	0.0173032093391253	0.0149208510437336	658	tags=69%, list=25%, signal=52%	ENSG00000161800/ENSG00000114993/ENSG00000114346/ENSG00000090889/ENSG00000105255/ENSG00000198901/ENSG00000136108/ENSG00000129173/ENSG00000115163/ENSG00000112984/ENSG00000117632/ENSG00000135476/ENSG00000134690/ENSG00000166582/ENSG00000241360/ENSG00000166851/ENSG00000089685/ENSG00000178999
GO:0000281	BP	GO:0000281	mitotic cytokinesis	16	-0.601907172260174	-2.56399690331807	0.000442086648983201	0.0173032093391253	0.0149208510437336	658	tags=81%, list=25%, signal=61%	ENSG00000161800/ENSG00000114993/ENSG00000114346/ENSG00000090889/ENSG00000136108/ENSG00000115163/ENSG00000112984/ENSG00000117632/ENSG00000135476/ENSG00000134690/ENSG00000166851/ENSG00000089685/ENSG00000178999
GO:1903311	BP	GO:1903311	regulation of mRNA metabolic process	31	-0.467537456780638	-2.54791502942203	0.000625	0.0173032093391253	0.0149208510437336	1418	tags=100%, list=54%, signal=47%	ENSG00000214575/ENSG00000168710/ENSG00000141232/ENSG00000107864/ENSG00000149658/ENSG00000174720/ENSG00000116455/ENSG00000123737/ENSG00000144231/ENSG00000177733/ENSG00000066044/ENSG00000111786/ENSG00000130713/ENSG00000182872/ENSG00000104824/ENSG00000116350/ENSG00000129245/ENSG00000205937/ENSG00000063244/ENSG00000136527/ENSG00000138668/ENSG00000147274/ENSG00000088247/ENSG00000100226/ENSG00000077312…
GO:0007131	BP	GO:0007131	reciprocal meiotic recombination	9	-0.757333333333333	-2.54248618053903	0.000339328130302002	0.0173032093391253	0.0149208510437336	647	tags=100%, list=25%, signal=76%	ENSG00000136492/ENSG00000071539/ENSG00000132016/ENSG00000051180/ENSG00000144554/ENSG00000154920/ENSG00000085999/ENSG00000121211
GO:0035825	BP	GO:0035825	homologous recombination	9	-0.757333333333333	-2.54248618053903	0.000339328130302002	0.0173032093391253	0.0149208510437336	647	tags=100%, list=25%, signal=76%	ENSG00000136492/ENSG00000071539/ENSG00000132016/ENSG00000051180/ENSG00000144554/ENSG00000154920/ENSG00000085999/ENSG00000121211
GO:0140527	BP	GO:0140527	reciprocal homologous recombination	9	-0.757333333333333	-2.54248618053903	0.000339328130302002	0.0173032093391253	0.0149208510437336	647	tags=100%, list=25%, signal=76%	ENSG00000136492/ENSG00000071539/ENSG00000132016/ENSG00000051180/ENSG00000144554/ENSG00000154920/ENSG00000085999/ENSG00000121211
GO:1901992	BP	GO:1901992	positive regulation of mitotic cell cycle phase transition	20	-0.545498953175724	-2.54181313716881	0.000475511174512601	0.0173032093391253	0.0149208510437336	631	tags=75%, list=24%, signal=57%	ENSG00000123473/ENSG00000124688/ENSG00000112029/ENSG00000097046/ENSG00000126787/ENSG00000143476/ENSG00000135476/ENSG00000151849/ENSG00000134057/ENSG00000146670/ENSG00000164045/ENSG00000175063/ENSG00000167513/ENSG00000158402/ENSG00000164362
GO:0044774	BP	GO:0044774	mitotic DNA integrity checkpoint signaling	7	-0.837837837837838	-2.51797392168047	0.000310848616723656	0.0173032093391253	0.0149208510437336	434	tags=100%, list=16%, signal=84%	ENSG00000143476/ENSG00000144554/ENSG00000154920/ENSG00000085840/ENSG00000075218/ENSG00000166851
GO:0016072	BP	GO:0016072	rRNA metabolic process	22	-0.521853850468049	-2.51675374690695	0.000504286434694907	0.0173032093391253	0.0149208510437336	867	tags=91%, list=33%, signal=61%	ENSG00000123737/ENSG00000158796/ENSG00000179409/ENSG00000130713/ENSG00000113648/ENSG00000133316/ENSG00000171824/ENSG00000148308/ENSG00000007376/ENSG00000101546/ENSG00000123144/ENSG00000112578/ENSG00000162408/ENSG00000114767/ENSG00000101945/ENSG00000099956/ENSG00000065268/ENSG00000077348/ENSG00000105671/ENSG00000171316
GO:2000179	BP	GO:2000179	positive regulation of neural precursor cell proliferation	7	-0.836036480156794	-2.51256025872609	0.000310848616723656	0.0173032093391253	0.0149208510437336	272	tags=86%, list=10%, signal=77%	ENSG00000075702/ENSG00000173404/ENSG00000112715/ENSG00000089116/ENSG00000080166/ENSG00000100146
GO:0046982	MF	GO:0046982	protein heterodimerization activity	30	-0.464913836979667	-2.50218906103494	0.00061652281134402	0.0173032093391253	0.0149208510437336	153	tags=33%, list=6%, signal=32%	ENSG00000197153/ENSG00000065361/ENSG00000287080/ENSG00000184260/ENSG00000275713/ENSG00000278463/ENSG00000274997/ENSG00000278588/ENSG00000162992/ENSG00000277775
GO:0006275	BP	GO:0006275	regulation of DNA replication	26	-0.488382554973872	-2.49194380982459	0.000560224089635854	0.0173032093391253	0.0149208510437336	740	tags=81%, list=28%, signal=59%	ENSG00000112118/ENSG00000136504/ENSG00000105568/ENSG00000104738/ENSG00000163918/ENSG00000204371/ENSG00000133119/ENSG00000112029/ENSG00000111602/ENSG00000097046/ENSG00000138346/ENSG00000167136/ENSG00000100297/ENSG00000129173/ENSG00000131153/ENSG00000127586/ENSG00000140534/ENSG00000145386/ENSG00000166508/ENSG00000073111/ENSG00000167513
GO:0070192	BP	GO:0070192	chromosome organization involved in meiotic cell cycle	14	-0.617060024083629	-2.4908357178098	0.000407000407000407	0.0173032093391253	0.0149208510437336	695	tags=86%, list=26%, signal=63%	ENSG00000105568/ENSG00000131470/ENSG00000025770/ENSG00000204371/ENSG00000136492/ENSG00000071539/ENSG00000169679/ENSG00000156970/ENSG00000051180/ENSG00000144554/ENSG00000121152/ENSG00000121211
GO:1903312	BP	GO:1903312	negative regulation of mRNA metabolic process	15	-0.597402928921403	-2.4880910735603	0.000420168067226891	0.0173032093391253	0.0149208510437336	860	tags=93%, list=33%, signal=63%	ENSG00000177733/ENSG00000066044/ENSG00000111786/ENSG00000182872/ENSG00000104824/ENSG00000116350/ENSG00000205937/ENSG00000063244/ENSG00000138668/ENSG00000147274/ENSG00000065978/ENSG00000101412/ENSG00000090097/ENSG00000136231
GO:0009451	BP	GO:0009451	RNA modification	13	-0.630675314765357	-2.48750738061023	0.00038971161340608	0.0173032093391253	0.0149208510437336	982	tags=100%, list=37%, signal=63%	ENSG00000174720/ENSG00000165526/ENSG00000155275/ENSG00000031698/ENSG00000007376/ENSG00000100416/ENSG00000104835/ENSG00000169972/ENSG00000141994/ENSG00000142544/ENSG00000250305/ENSG00000182004
GO:0044839	BP	GO:0044839	cell cycle G2/M phase transition	24	-0.501566991629028	-2.4854157565349	0.000540248514316586	0.0173032093391253	0.0149208510437336	578	tags=67%, list=22%, signal=53%	ENSG00000112029/ENSG00000097046/ENSG00000080986/ENSG00000140534/ENSG00000117724/ENSG00000143476/ENSG00000145386/ENSG00000134057/ENSG00000164045/ENSG00000085840/ENSG00000111206/ENSG00000157456/ENSG00000127564/ENSG00000166851/ENSG00000158402/ENSG00000178999
GO:0090734	CC	GO:0090734	site of DNA damage	13	-0.629634250979268	-2.48340122044991	0.00038971161340608	0.0173032093391253	0.0149208510437336	816	tags=92%, list=31%, signal=64%	ENSG00000160803/ENSG00000168005/ENSG00000136504/ENSG00000111602/ENSG00000125319/ENSG00000188486/ENSG00000170734/ENSG00000160949/ENSG00000051180/ENSG00000116670/ENSG00000183763/ENSG00000127423
GO:2000177	BP	GO:2000177	regulation of neural precursor cell proliferation	11	-0.674314606325277	-2.47628212933751	0.000359066427289048	0.0173032093391253	0.0149208510437336	272	tags=64%, list=10%, signal=57%	ENSG00000075702/ENSG00000173404/ENSG00000112715/ENSG00000072163/ENSG00000089116/ENSG00000080166/ENSG00000100146
GO:0036297	BP	GO:0036297	interstrand cross-link repair	11	-0.673895395652556	-2.47474266409747	0.000359066427289048	0.0173032093391253	0.0149208510437336	736	tags=91%, list=28%, signal=66%	ENSG00000185504/ENSG00000158169/ENSG00000125319/ENSG00000112039/ENSG00000221829/ENSG00000051180/ENSG00000144554/ENSG00000140525/ENSG00000187741/ENSG00000109674
GO:0000086	BP	GO:0000086	G2/M transition of mitotic cell cycle	20	-0.529778241139081	-2.46856072825445	0.000475511174512601	0.0173032093391253	0.0149208510437336	578	tags=70%, list=22%, signal=55%	ENSG00000112029/ENSG00000097046/ENSG00000140534/ENSG00000117724/ENSG00000143476/ENSG00000145386/ENSG00000134057/ENSG00000164045/ENSG00000085840/ENSG00000111206/ENSG00000127564/ENSG00000166851/ENSG00000158402/ENSG00000178999
GO:0045931	BP	GO:0045931	positive regulation of mitotic cell cycle	21	-0.520545554767715	-2.46368986558143	0.000497512437810945	0.0173032093391253	0.0149208510437336	631	tags=71%, list=24%, signal=55%	ENSG00000123473/ENSG00000124688/ENSG00000112029/ENSG00000097046/ENSG00000126787/ENSG00000143476/ENSG00000135476/ENSG00000151849/ENSG00000134057/ENSG00000146670/ENSG00000164045/ENSG00000175063/ENSG00000167513/ENSG00000158402/ENSG00000164362
GO:1901976	BP	GO:1901976	regulation of cell cycle checkpoint	8	-0.768088347296268	-2.45237056724491	0.000648718780408693	0.0173032093391253	0.0149208510437336	618	tags=100%, list=23%, signal=77%	ENSG00000080986/ENSG00000051180/ENSG00000134057/ENSG00000134690/ENSG00000167513/ENSG00000089685/ENSG00000178999
GO:0051315	BP	GO:0051315	attachment of mitotic spindle microtubules to kinetochore	8	-0.767707539984768	-2.45115471669099	0.000648718780408693	0.0173032093391253	0.0149208510437336	619	tags=100%, list=24%, signal=77%	ENSG00000143228/ENSG00000080986/ENSG00000134690/ENSG00000167513/ENSG00000142945/ENSG00000089685/ENSG00000178999
GO:0061640	BP	GO:0061640	cytoskeleton-dependent cytokinesis	17	-0.556505185441723	-2.44536861938573	0.00044543429844098	0.0173032093391253	0.0149208510437336	658	tags=76%, list=25%, signal=58%	ENSG00000161800/ENSG00000114993/ENSG00000114346/ENSG00000090889/ENSG00000136108/ENSG00000115163/ENSG00000112984/ENSG00000117632/ENSG00000135476/ENSG00000134690/ENSG00000166851/ENSG00000089685/ENSG00000178999
GO:0030261	BP	GO:0030261	chromosome condensation	8	-0.764280274181264	-2.44021206170577	0.000648718780408693	0.0173032093391253	0.0149208510437336	628	tags=100%, list=24%, signal=76%	ENSG00000025770/ENSG00000184897/ENSG00000109805/ENSG00000146670/ENSG00000121152/ENSG00000166851/ENSG00000184357
GO:0051383	BP	GO:0051383	kinetochore organization	8	-0.761995430312262	-2.43291695838228	0.000648718780408693	0.0173032093391253	0.0149208510437336	634	tags=100%, list=24%, signal=76%	ENSG00000143228/ENSG00000080986/ENSG00000115163/ENSG00000126787/ENSG00000117724/ENSG00000167513/ENSG00000153044
GO:0005876	CC	GO:0005876	spindle microtubule	15	-0.576445815941363	-2.40080792979102	0.000420168067226891	0.0173032093391253	0.0149208510437336	719	tags=80%, list=27%, signal=58%	ENSG00000131462/ENSG00000184445/ENSG00000154429/ENSG00000090889/ENSG00000198901/ENSG00000131351/ENSG00000138160/ENSG00000165480/ENSG00000154839/ENSG00000166851/ENSG00000178999/ENSG00000186185
GO:1904029	BP	GO:1904029	regulation of cyclin-dependent protein kinase activity	11	-0.650802732156663	-2.38993959236021	0.000359066427289048	0.0173032093391253	0.0149208510437336	707	tags=91%, list=27%, signal=67%	ENSG00000090447/ENSG00000135083/ENSG00000162063/ENSG00000145386/ENSG00000134057/ENSG00000164045/ENSG00000157456/ENSG00000127564/ENSG00000166851/ENSG00000158402
GO:0045739	BP	GO:0045739	positive regulation of DNA repair	9	-0.709714285714286	-2.38262160681298	0.000339328130302002	0.0173032093391253	0.0149208510437336	772	tags=100%, list=29%, signal=71%	ENSG00000099956/ENSG00000111602/ENSG00000188486/ENSG00000130726/ENSG00000110987/ENSG00000011332/ENSG00000116670/ENSG00000111206
GO:0042254	BP	GO:0042254	ribosome biogenesis	20	-0.51109148904996	-2.38148772531902	0.000475511174512601	0.0173032093391253	0.0149208510437336	867	tags=90%, list=33%, signal=61%	ENSG00000123737/ENSG00000179409/ENSG00000130713/ENSG00000073536/ENSG00000133316/ENSG00000171824/ENSG00000007376/ENSG00000101546/ENSG00000112578/ENSG00000122140/ENSG00000162408/ENSG00000114767/ENSG00000101945/ENSG00000188976/ENSG00000065268/ENSG00000077348/ENSG00000105671/ENSG00000171316
GO:0014013	BP	GO:0014013	regulation of gliogenesis	9	-0.70118924698615	-2.35400172148528	0.000339328130302002	0.0173032093391253	0.0149208510437336	326	tags=89%, list=12%, signal=78%	ENSG00000101412/ENSG00000205927/ENSG00000106462/ENSG00000176887/ENSG00000005513/ENSG00000144355/ENSG00000115844/ENSG00000100146
GO:0000792	CC	GO:0000792	heterochromatin	9	-0.700833557985051	-2.35280761800395	0.000339328130302002	0.0173032093391253	0.0149208510437336	679	tags=100%, list=26%, signal=74%	ENSG00000101945/ENSG00000141570/ENSG00000130726/ENSG00000115163/ENSG00000154920/ENSG00000106462/ENSG00000173894/ENSG00000184357
GO:0006402	BP	GO:0006402	mRNA catabolic process	23	-0.479214342381243	-2.35186177225297	0.000523012552301255	0.0173032093391253	0.0149208510437336	1205	tags=83%, list=46%, signal=45%	ENSG00000123737/ENSG00000144231/ENSG00000177733/ENSG00000066044/ENSG00000179151/ENSG00000130713/ENSG00000182872/ENSG00000129245/ENSG00000205937/ENSG00000138668/ENSG00000171824/ENSG00000204348/ENSG00000088247/ENSG00000100226/ENSG00000077348/ENSG00000065978/ENSG00000101412/ENSG00000090097/ENSG00000136231
GO:0044773	BP	GO:0044773	mitotic DNA damage checkpoint signaling	6	-0.83751902587519	-2.34455681260795	0.000297000297000297	0.0173032093391253	0.0149208510437336	434	tags=100%, list=16%, signal=84%	ENSG00000143476/ENSG00000144554/ENSG00000154920/ENSG00000075218/ENSG00000166851
GO:2001252	BP	GO:2001252	positive regulation of chromosome organization	15	-0.561803872060799	-2.33982649145998	0.000420168067226891	0.0173032093391253	0.0149208510437336	824	tags=87%, list=31%, signal=60%	ENSG00000113648/ENSG00000150753/ENSG00000138668/ENSG00000173273/ENSG00000168496/ENSG00000124688/ENSG00000025770/ENSG00000130726/ENSG00000109805/ENSG00000121152/ENSG00000117650/ENSG00000167513/ENSG00000178999
GO:0022616	BP	GO:0022616	DNA strand elongation	9	-0.694095238095238	-2.33018602663084	0.000339328130302002	0.0173032093391253	0.0149208510437336	813	tags=100%, list=31%, signal=69%	ENSG00000112118/ENSG00000104738/ENSG00000163918/ENSG00000133119/ENSG00000105486/ENSG00000138346/ENSG00000166508/ENSG00000164362
GO:0071897	BP	GO:0071897	DNA biosynthetic process	31	-0.427214366584728	-2.32816834163718	0.000625	0.0173032093391253	0.0149208510437336	813	tags=77%, list=31%, signal=54%	ENSG00000005156/ENSG00000150753/ENSG00000138668/ENSG00000171824/ENSG00000136504/ENSG00000173273/ENSG00000163918/ENSG00000133119/ENSG00000105486/ENSG00000125319/ENSG00000170734/ENSG00000167900/ENSG00000131153/ENSG00000127586/ENSG00000062822/ENSG00000117724/ENSG00000143476/ENSG00000051341/ENSG00000116670/ENSG00000176890/ENSG00000117650/ENSG00000140451/ENSG00000178999/ENSG00000164362
GO:0043487	BP	GO:0043487	regulation of RNA stability	21	-0.48965153301338	-2.31747156133105	0.000497512437810945	0.0173032093391253	0.0149208510437336	940	tags=81%, list=36%, signal=52%	ENSG00000123737/ENSG00000144231/ENSG00000177733/ENSG00000066044/ENSG00000130713/ENSG00000182872/ENSG00000129245/ENSG00000138668/ENSG00000204348/ENSG00000088247/ENSG00000077348/ENSG00000065978/ENSG00000101412/ENSG00000105671/ENSG00000090097/ENSG00000136231/ENSG00000187772
GO:0003729	MF	GO:0003729	mRNA binding	31	-0.424696310485901	-2.31444581975988	0.000625	0.0173032093391253	0.0149208510437336	940	tags=84%, list=36%, signal=55%	ENSG00000149658/ENSG00000174720/ENSG00000123737/ENSG00000160679/ENSG00000177733/ENSG00000066044/ENSG00000179151/ENSG00000104824/ENSG00000116350/ENSG00000129245/ENSG00000150753/ENSG00000205937/ENSG00000136527/ENSG00000124571/ENSG00000138668/ENSG00000147274/ENSG00000204348/ENSG00000183684/ENSG00000088247/ENSG00000132394/ENSG00000065978/ENSG00000182199/ENSG00000090097/ENSG00000176890/ENSG00000198576…
GO:1902692	BP	GO:1902692	regulation of neuroblast proliferation	6	-0.826121969534008	-2.31265181073594	0.000594000594000594	0.0173032093391253	0.0149208510437336	272	tags=83%, list=10%, signal=75%	ENSG00000075702/ENSG00000112715/ENSG00000089116/ENSG00000080166/ENSG00000100146
GO:0042770	BP	GO:0042770	signal transduction in response to DNA damage	20	-0.489661791194559	-2.28163366104024	0.000475511174512601	0.0173032093391253	0.0149208510437336	707	tags=75%, list=27%, signal=55%	ENSG00000090447/ENSG00000004487/ENSG00000101412/ENSG00000188486/ENSG00000136492/ENSG00000140534/ENSG00000143476/ENSG00000051180/ENSG00000144554/ENSG00000124766/ENSG00000154920/ENSG00000116670/ENSG00000111206/ENSG00000075218/ENSG00000166851
GO:0030672	CC	GO:0030672	synaptic vesicle membrane	9	-0.679464627134707	-2.28106878255515	0.000339328130302002	0.0173032093391253	0.0149208510437336	240	tags=44%, list=9%, signal=41%	ENSG00000116329/ENSG00000105929/ENSG00000036565/ENSG00000187714
GO:0099501	CC	GO:0099501	exocytic vesicle membrane	9	-0.679464627134707	-2.28106878255515	0.000339328130302002	0.0173032093391253	0.0149208510437336	240	tags=44%, list=9%, signal=41%	ENSG00000116329/ENSG00000105929/ENSG00000036565/ENSG00000187714
GO:0044389	MF	GO:0044389	ubiquitin-like protein ligase binding	23	-0.45718994202938	-2.24377163249014	0.000523012552301255	0.0173032093391253	0.0149208510437336	1101	tags=91%, list=42%, signal=54%	ENSG00000130340/ENSG00000155313/ENSG00000115310/ENSG00000144118/ENSG00000183283/ENSG00000108946/ENSG00000078043/ENSG00000204463/ENSG00000160087/ENSG00000100105/ENSG00000123416/ENSG00000130726/ENSG00000196230/ENSG00000134057/ENSG00000077152/ENSG00000175063/ENSG00000183873/ENSG00000076604/ENSG00000065361/ENSG00000274276/ENSG00000275713
GO:0021872	BP	GO:0021872	forebrain generation of neurons	4	-0.962357414448669	-2.23198257350389	0.000266808964781217	0.0173032093391253	0.0149208510437336	104	tags=100%, list=4%, signal=96%	ENSG00000144355/ENSG00000115844/ENSG00000080166
GO:0051302	BP	GO:0051302	regulation of cell division	25	-0.443632031526757	-2.21959582469098	0.000560538116591928	0.0173032093391253	0.0149208510437336	572	tags=64%, list=22%, signal=51%	ENSG00000114346/ENSG00000065978/ENSG00000105255/ENSG00000198901/ENSG00000129173/ENSG00000091651/ENSG00000112984/ENSG00000134690/ENSG00000166582/ENSG00000241360/ENSG00000112715/ENSG00000166851/ENSG00000089685/ENSG00000178999/ENSG00000186185/ENSG00000186895
GO:0050851	BP	GO:0050851	antigen receptor-mediated signaling pathway	20	0.620111319118851	2.20483072546359	0.000253196607165464	0.0173032093391253	0.0149208510437336	552	tags=65%, list=21%, signal=52%	ENSG00000211897/ENSG00000211895/ENSG00000211890/ENSG00000211592/ENSG00000211892/ENSG00000211896/ENSG00000211679/ENSG00000153064/ENSG00000211899/ENSG00000211685/ENSG00000172116/ENSG00000171867/ENSG00000107485
GO:0005858	CC	GO:0005858	axonemal dynein complex	11	0.743554377550384	2.20315854826928	0.000277123458500762	0.0173032093391253	0.0149208510437336	608	tags=91%, list=23%, signal=70%	ENSG00000162643/ENSG00000122735/ENSG00000157856/ENSG00000118307/ENSG00000158486/ENSG00000174844/ENSG00000039139/ENSG00000118997/ENSG00000139537/ENSG00000152763
GO:0031396	BP	GO:0031396	regulation of protein ubiquitination	20	-0.471606669169128	-2.19750380874583	0.000475511174512601	0.0173032093391253	0.0149208510437336	452	tags=55%, list=17%, signal=46%	ENSG00000156970/ENSG00000124766/ENSG00000140525/ENSG00000116670/ENSG00000163362/ENSG00000175063/ENSG00000175093/ENSG00000117399/ENSG00000181790/ENSG00000166851/ENSG00000108106
GO:1903320	BP	GO:1903320	regulation of protein modification by small protein conjugation or removal	24	-0.439699722223278	-2.17884477247666	0.000540248514316586	0.0173032093391253	0.0149208510437336	873	tags=79%, list=33%, signal=53%	ENSG00000103275/ENSG00000144524/ENSG00000181788/ENSG00000169727/ENSG00000063244/ENSG00000004487/ENSG00000142230/ENSG00000112029/ENSG00000156970/ENSG00000124766/ENSG00000140525/ENSG00000116670/ENSG00000163362/ENSG00000175063/ENSG00000175093/ENSG00000117399/ENSG00000181790/ENSG00000166851/ENSG00000108106
GO:0097729	CC	GO:0097729	9+2 motile cilium	27	0.564615204197933	2.17297435761496	0.000242512428761974	0.0173032093391253	0.0149208510437336	735	tags=70%, list=28%, signal=51%	ENSG00000166596/ENSG00000137473/ENSG00000163060/ENSG00000101222/ENSG00000160188/ENSG00000122735/ENSG00000165164/ENSG00000181378/ENSG00000158486/ENSG00000197748/ENSG00000077327/ENSG00000039139/ENSG00000183346/ENSG00000155875/ENSG00000152582/ENSG00000112981/ENSG00000163075/ENSG00000112530/ENSG00000120051
GO:0016482	BP	GO:0016482	cytosolic transport	20	-0.46543753916623	-2.1687580602985	0.000475511174512601	0.0173032093391253	0.0149208510437336	1177	tags=95%, list=45%, signal=53%	ENSG00000070540/ENSG00000137642/ENSG00000166971/ENSG00000120805/ENSG00000204070/ENSG00000067208/ENSG00000135968/ENSG00000102189/ENSG00000123106/ENSG00000138660/ENSG00000116095/ENSG00000080371/ENSG00000134108/ENSG00000141367/ENSG00000204713/ENSG00000104886/ENSG00000070423/ENSG00000104915/ENSG00000078018
GO:0000082	BP	GO:0000082	G1/S transition of mitotic cell cycle	25	-0.429711847521378	-2.14994985663286	0.000560538116591928	0.0173032093391253	0.0149208510437336	698	tags=60%, list=26%, signal=45%	ENSG00000102225/ENSG00000099956/ENSG00000123473/ENSG00000097046/ENSG00000101412/ENSG00000183856/ENSG00000110987/ENSG00000041515/ENSG00000011332/ENSG00000151849/ENSG00000164045/ENSG00000106462/ENSG00000075218/ENSG00000007968/ENSG00000164362
GO:0044771	BP	GO:0044771	meiotic cell cycle phase transition	5	-0.825408900722708	-2.12295278194284	0.000569476082004556	0.0173032093391253	0.0149208510437336	465	tags=100%, list=18%, signal=83%	ENSG00000112742/ENSG00000164045/ENSG00000157456/ENSG00000158402
GO:0014014	BP	GO:0014014	negative regulation of gliogenesis	4	-0.911787072243346	-2.11469546079112	0.000266808964781217	0.0173032093391253	0.0149208510437336	237	tags=100%, list=9%, signal=91%	ENSG00000144355/ENSG00000115844/ENSG00000100146
GO:0031145	BP	GO:0031145	anaphase-promoting complex-dependent catabolic process	4	-0.9	-2.08735786309115	0.000266808964781217	0.0173032093391253	0.0149208510437336	268	tags=100%, list=10%, signal=90%	ENSG00000117399/ENSG00000166851/ENSG00000108106
GO:0051443	BP	GO:0051443	positive regulation of ubiquitin-protein transferase activity	4	-0.9	-2.08735786309115	0.000266808964781217	0.0173032093391253	0.0149208510437336	268	tags=100%, list=10%, signal=90%	ENSG00000117399/ENSG00000166851/ENSG00000108106
GO:1904668	BP	GO:1904668	positive regulation of ubiquitin protein ligase activity	4	-0.9	-2.08735786309115	0.000266808964781217	0.0173032093391253	0.0149208510437336	268	tags=100%, list=10%, signal=90%	ENSG00000117399/ENSG00000166851/ENSG00000108106
GO:0001895	BP	GO:0001895	retina homeostasis	13	0.660019922744757	2.06535562111442	0.000537923614846692	0.0173032093391253	0.0149208510437336	277	tags=54%, list=11%, signal=48%	ENSG00000211897/ENSG00000211895/ENSG00000211890/ENSG00000211592/ENSG00000132465/ENSG00000163646/ENSG00000111837
GO:0001664	MF	GO:0001664	G protein-coupled receptor binding	25	0.544911441641219	2.05988492260187	0.000365052324166464	0.0173032093391253	0.0149208510437336	825	tags=76%, list=31%, signal=53%	ENSG00000150594/ENSG00000181374/ENSG00000108375/ENSG00000248329/ENSG00000121807/ENSG00000156234/ENSG00000104332/ENSG00000171867/ENSG00000164932/ENSG00000159212/ENSG00000019169/ENSG00000173432/ENSG00000175591/ENSG00000105989/ENSG00000145824/ENSG00000112530/ENSG00000134245/ENSG00000168398/ENSG00000163739
GO:0040029	BP	GO:0040029	epigenetic regulation of gene expression	22	-0.427033360325643	-2.05946130068773	0.000504286434694907	0.0173032093391253	0.0149208510437336	858	tags=77%, list=33%, signal=53%	ENSG00000204713/ENSG00000113648/ENSG00000170836/ENSG00000066117/ENSG00000171824/ENSG00000136504/ENSG00000004487/ENSG00000101945/ENSG00000188976/ENSG00000141858/ENSG00000130726/ENSG00000113368/ENSG00000106462/ENSG00000166582/ENSG00000197153/ENSG00000287080/ENSG00000277775
GO:0045505	MF	GO:0045505	dynein intermediate chain binding	10	0.712782168872246	2.04690013328463	0.000560224089635854	0.0173032093391253	0.0149208510437336	572	tags=80%, list=22%, signal=63%	ENSG00000080572/ENSG00000152760/ENSG00000168589/ENSG00000115423/ENSG00000158486/ENSG00000174844/ENSG00000039139/ENSG00000118997
GO:0021537	BP	GO:0021537	telencephalon development	31	-0.366721610238274	-1.99850405307385	0.000625	0.0173032093391253	0.0149208510437336	538	tags=52%, list=20%, signal=42%	ENSG00000188486/ENSG00000137343/ENSG00000164853/ENSG00000133216/ENSG00000182580/ENSG00000171316/ENSG00000144868/ENSG00000013810/ENSG00000106462/ENSG00000075702/ENSG00000183873/ENSG00000099617/ENSG00000089116/ENSG00000144355/ENSG00000115844/ENSG00000162992
GO:0035881	BP	GO:0035881	amacrine cell differentiation	3	-0.966552641581148	-1.96330589246916	0.000249875062468766	0.0173032093391253	0.0149208510437336	92	tags=100%, list=3%, signal=97%	ENSG00000115844/ENSG00000162992
GO:0062023	CC	GO:0062023	collagen-containing extracellular matrix	71	0.411247678008063	1.95507307121713	0.00032488628979857	0.0173032093391253	0.0149208510437336	1083	tags=73%, list=41%, signal=44%	ENSG00000116690/ENSG00000138615/ENSG00000205221/ENSG00000139329/ENSG00000163359/ENSG00000164692/ENSG00000197614/ENSG00000124491/ENSG00000137801/ENSG00000091583/ENSG00000117122/ENSG00000108821/ENSG00000107821/ENSG00000164946/ENSG00000106366/ENSG00000106333/ENSG00000142173/ENSG00000104332/ENSG00000132386/ENSG00000164932/ENSG00000130635/ENSG00000137573/ENSG00000262655/ENSG00000187151/ENSG00000124107…
GO:0021879	BP	GO:0021879	forebrain neuron differentiation	3	-0.961991638160395	-1.95404137390461	0.000249875062468766	0.0173032093391253	0.0149208510437336	104	tags=100%, list=4%, signal=96%	ENSG00000144355/ENSG00000115844
GO:0045730	BP	GO:0045730	respiratory burst	4	0.8911000579496	1.86570453914238	0.000319795330988168	0.0173032093391253	0.0149208510437336	38	tags=75%, list=1%, signal=74%	ENSG00000211895/ENSG00000211890/ENSG00000132465
GO:0005102	MF	GO:0005102	signaling receptor binding	161	0.330565452994803	1.76138822905806	0.000612870275791624	0.0173032093391253	0.0149208510437336	907	tags=51%, list=34%, signal=36%	ENSG00000124882/ENSG00000180347/ENSG00000211895/ENSG00000109321/ENSG00000211890/ENSG00000189056/ENSG00000132465/ENSG00000211896/ENSG00000164220/ENSG00000150594/ENSG00000163285/ENSG00000173714/ENSG00000078098/ENSG00000006016/ENSG00000162804/ENSG00000184995/ENSG00000133067/ENSG00000162892/ENSG00000181374/ENSG00000108375/ENSG00000153064/ENSG00000185652/ENSG00000137801/ENSG00000248329/ENSG00000121807…
GO:0051983	BP	GO:0051983	regulation of chromosome segregation	34	-0.737552288178976	-4.14110449375702	0.000659630606860158	0.0173510207555658	0.0149620796394766	678	tags=97%, list=26%, signal=73%	ENSG00000099956/ENSG00000184445/ENSG00000124688/ENSG00000025770/ENSG00000112029/ENSG00000071539/ENSG00000169679/ENSG00000143228/ENSG00000080986/ENSG00000122952/ENSG00000156970/ENSG00000126787/ENSG00000117724/ENSG00000110987/ENSG00000152253/ENSG00000011332/ENSG00000109805/ENSG00000135476/ENSG00000112742/ENSG00000134057/ENSG00000013810/ENSG00000121152/ENSG00000116670/ENSG00000134690/ENSG00000175063…
GO:0000776	CC	GO:0000776	kinetochore	34	-0.682409563815718	-3.83149690753083	0.000659630606860158	0.0173510207555658	0.0149620796394766	678	tags=91%, list=26%, signal=69%	ENSG00000099956/ENSG00000138092/ENSG00000184445/ENSG00000198824/ENSG00000102384/ENSG00000169679/ENSG00000143228/ENSG00000080986/ENSG00000122952/ENSG00000156970/ENSG00000117724/ENSG00000079616/ENSG00000137812/ENSG00000165480/ENSG00000076382/ENSG00000152253/ENSG00000123485/ENSG00000112742/ENSG00000134057/ENSG00000100162/ENSG00000129810/ENSG00000117650/ENSG00000154839/ENSG00000166582/ENSG00000167513…
GO:0008380	BP	GO:0008380	RNA splicing	34	-0.477662396820426	-2.68191141112943	0.000659630606860158	0.0173510207555658	0.0149620796394766	900	tags=88%, list=34%, signal=59%	ENSG00000174720/ENSG00000116455/ENSG00000177733/ENSG00000165526/ENSG00000137656/ENSG00000179409/ENSG00000111786/ENSG00000182872/ENSG00000132680/ENSG00000176476/ENSG00000104824/ENSG00000116350/ENSG00000129245/ENSG00000205937/ENSG00000063244/ENSG00000131652/ENSG00000183258/ENSG00000136527/ENSG00000147274/ENSG00000183684/ENSG00000088247/ENSG00000105568/ENSG00000104897/ENSG00000004487/ENSG00000077312…
GO:0000075	BP	GO:0000075	cell cycle checkpoint signaling	36	-0.726465841491865	-4.16408670755851	0.000687757909215956	0.0174476539813541	0.0150454081099126	634	tags=94%, list=24%, signal=73%	ENSG00000184445/ENSG00000124688/ENSG00000111602/ENSG00000101412/ENSG00000188486/ENSG00000138346/ENSG00000136492/ENSG00000071539/ENSG00000169679/ENSG00000143228/ENSG00000080986/ENSG00000122952/ENSG00000156970/ENSG00000140534/ENSG00000117724/ENSG00000143476/ENSG00000051180/ENSG00000144554/ENSG00000152253/ENSG00000154920/ENSG00000112742/ENSG00000134057/ENSG00000085840/ENSG00000116670/ENSG00000134690…
GO:0006261	BP	GO:0006261	DNA-templated DNA replication	36	-0.69664327336125	-3.99314438316384	0.000687757909215956	0.0174476539813541	0.0150454081099126	740	tags=92%, list=28%, signal=67%	ENSG00000112118/ENSG00000183684/ENSG00000136504/ENSG00000104738/ENSG00000014138/ENSG00000065268/ENSG00000168496/ENSG00000163918/ENSG00000133119/ENSG00000112029/ENSG00000111602/ENSG00000097046/ENSG00000105486/ENSG00000138346/ENSG00000167136/ENSG00000100297/ENSG00000129173/ENSG00000131153/ENSG00000160949/ENSG00000091651/ENSG00000127586/ENSG00000140534/ENSG00000062822/ENSG00000051180/ENSG00000160957…
GO:0000779	CC	GO:0000779	condensed chromosome, centromeric region	36	-0.686710624891972	-3.9362106540062	0.000687757909215956	0.0174476539813541	0.0150454081099126	678	tags=92%, list=26%, signal=69%	ENSG00000099956/ENSG00000138092/ENSG00000184445/ENSG00000198824/ENSG00000102384/ENSG00000169679/ENSG00000143228/ENSG00000080986/ENSG00000122952/ENSG00000156970/ENSG00000115163/ENSG00000117724/ENSG00000079616/ENSG00000137812/ENSG00000165480/ENSG00000076382/ENSG00000152253/ENSG00000109805/ENSG00000123485/ENSG00000112742/ENSG00000134057/ENSG00000100162/ENSG00000129810/ENSG00000117650/ENSG00000154839…
GO:0140097	MF	GO:0140097	catalytic activity, acting on DNA	35	-0.604192064991107	-3.42982590957072	0.000676132521974307	0.0174476539813541	0.0150454081099126	821	tags=86%, list=31%, signal=60%	ENSG00000177302/ENSG00000005156/ENSG00000162521/ENSG00000112118/ENSG00000104738/ENSG00000169598/ENSG00000168496/ENSG00000163918/ENSG00000133119/ENSG00000105486/ENSG00000170734/ENSG00000138346/ENSG00000136492/ENSG00000167136/ENSG00000100297/ENSG00000196584/ENSG00000127586/ENSG00000062822/ENSG00000174371/ENSG00000051180/ENSG00000171316/ENSG00000160957/ENSG00000154920/ENSG00000051341/ENSG00000166508…
GO:1903046	BP	GO:1903046	meiotic cell cycle process	36	-0.535519235742577	-3.06958483638838	0.000687757909215956	0.0174476539813541	0.0150454081099126	719	tags=86%, list=27%, signal=63%	ENSG00000131462/ENSG00000105568/ENSG00000131470/ENSG00000025770/ENSG00000204371/ENSG00000112029/ENSG00000136492/ENSG00000071539/ENSG00000156509/ENSG00000169679/ENSG00000143228/ENSG00000132016/ENSG00000080986/ENSG00000156970/ENSG00000051180/ENSG00000144554/ENSG00000154920/ENSG00000135476/ENSG00000112742/ENSG00000164045/ENSG00000187741/ENSG00000121152/ENSG00000164611/ENSG00000085999/ENSG00000129810…
GO:0000228	CC	GO:0000228	nuclear chromosome	36	-0.512098123327646	-2.93533551960982	0.000687757909215956	0.0174476539813541	0.0150454081099126	740	tags=89%, list=28%, signal=65%	ENSG00000103275/ENSG00000123737/ENSG00000113648/ENSG00000162521/ENSG00000112118/ENSG00000131462/ENSG00000104738/ENSG00000101945/ENSG00000099956/ENSG00000014138/ENSG00000131470/ENSG00000025770/ENSG00000111602/ENSG00000153487/ENSG00000101412/ENSG00000188486/ENSG00000100297/ENSG00000131153/ENSG00000160949/ENSG00000091651/ENSG00000062822/ENSG00000051180/ENSG00000154920/ENSG00000109805/ENSG00000121152…
GO:0034470	BP	GO:0034470	ncRNA processing	35	-0.514147134163176	-2.91866653712235	0.000676132521974307	0.0174476539813541	0.0150454081099126	900	tags=89%, list=34%, signal=59%	ENSG00000174720/ENSG00000149262/ENSG00000123737/ENSG00000165526/ENSG00000179409/ENSG00000155275/ENSG00000132773/ENSG00000130713/ENSG00000031698/ENSG00000087087/ENSG00000133316/ENSG00000171824/ENSG00000007376/ENSG00000101546/ENSG00000112578/ENSG00000162408/ENSG00000114767/ENSG00000100416/ENSG00000101945/ENSG00000104835/ENSG00000065268/ENSG00000077348/ENSG00000169972/ENSG00000141994/ENSG00000142544…
GO:0006397	BP	GO:0006397	mRNA processing	35	-0.494805694497884	-2.80887070441244	0.000676132521974307	0.0174476539813541	0.0150454081099126	1349	tags=86%, list=51%, signal=42%	ENSG00000174720/ENSG00000116455/ENSG00000144231/ENSG00000177733/ENSG00000165526/ENSG00000137656/ENSG00000179409/ENSG00000111786/ENSG00000182872/ENSG00000132680/ENSG00000104824/ENSG00000116350/ENSG00000129245/ENSG00000205937/ENSG00000063244/ENSG00000131652/ENSG00000183258/ENSG00000087087/ENSG00000136527/ENSG00000147274/ENSG00000183684/ENSG00000088247/ENSG00000104897/ENSG00000004487/ENSG00000077312…
GO:1902850	BP	GO:1902850	microtubule cytoskeleton organization involved in mitosis	37	-0.641498219247221	-3.70823737649281	0.000707714083510262	0.0174875843665653	0.0150798407586876	666	tags=86%, list=25%, signal=66%	ENSG00000173273/ENSG00000161800/ENSG00000121957/ENSG00000123473/ENSG00000160360/ENSG00000154429/ENSG00000090889/ENSG00000105255/ENSG00000198901/ENSG00000143228/ENSG00000080986/ENSG00000115163/ENSG00000117632/ENSG00000126787/ENSG00000138160/ENSG00000163808/ENSG00000152253/ENSG00000135476/ENSG00000151849/ENSG00000112742/ENSG00000134057/ENSG00000013810/ENSG00000134690/ENSG00000117650/ENSG00000075702…
GO:0045930	BP	GO:0045930	negative regulation of mitotic cell cycle	37	-0.584979595936479	-3.38152645954786	0.000707714083510262	0.0174875843665653	0.0150798407586876	634	tags=81%, list=24%, signal=62%	ENSG00000184445/ENSG00000124688/ENSG00000112029/ENSG00000071539/ENSG00000169679/ENSG00000143228/ENSG00000080986/ENSG00000122952/ENSG00000156970/ENSG00000140534/ENSG00000117724/ENSG00000143476/ENSG00000144554/ENSG00000041515/ENSG00000152253/ENSG00000154920/ENSG00000112742/ENSG00000134057/ENSG00000085840/ENSG00000116670/ENSG00000134690/ENSG00000106462/ENSG00000075218/ENSG00000167513/ENSG00000177602…
GO:0090068	BP	GO:0090068	positive regulation of cell cycle process	37	-0.541524841025205	-3.13033239304303	0.000707714083510262	0.0174875843665653	0.0150798407586876	658	tags=81%, list=25%, signal=62%	ENSG00000161800/ENSG00000121957/ENSG00000123473/ENSG00000168496/ENSG00000124688/ENSG00000025770/ENSG00000112029/ENSG00000114346/ENSG00000097046/ENSG00000129173/ENSG00000080986/ENSG00000126787/ENSG00000143476/ENSG00000076382/ENSG00000109805/ENSG00000135476/ENSG00000151849/ENSG00000134057/ENSG00000146670/ENSG00000164045/ENSG00000121152/ENSG00000134690/ENSG00000106462/ENSG00000175063/ENSG00000166582…
GO:0005681	CC	GO:0005681	spliceosomal complex	10	-0.680640243902439	-2.39008697703419	0.000698812019566737	0.0174875843665653	0.0150798407586876	849	tags=100%, list=32%, signal=68%	ENSG00000063244/ENSG00000183258/ENSG00000136527/ENSG00000147274/ENSG00000183684/ENSG00000104897/ENSG00000077312/ENSG00000065978/ENSG00000182004
GO:0006268	BP	GO:0006268	DNA unwinding involved in DNA replication	10	-0.679923400321226	-2.38756976104031	0.000698812019566737	0.0174875843665653	0.0150798407586876	740	tags=90%, list=28%, signal=65%	ENSG00000112118/ENSG00000104738/ENSG00000100297/ENSG00000131153/ENSG00000051180/ENSG00000160957/ENSG00000166508/ENSG00000073111/ENSG00000093009
GO:0000049	MF	GO:0000049	tRNA binding	10	-0.677591463414634	-2.37938110031735	0.000698812019566737	0.0174875843665653	0.0150798407586876	857	tags=100%, list=33%, signal=68%	ENSG00000031698/ENSG00000124571/ENSG00000179115/ENSG00000100416/ENSG00000132394/ENSG00000104835/ENSG00000142544/ENSG00000250305/ENSG00000164362
GO:0050731	BP	GO:0050731	positive regulation of peptidyl-tyrosine phosphorylation	28	0.513646914200781	1.9941155983169	0.000723938223938224	0.0177349329709845	0.0152931336577146	516	tags=50%, list=20%, signal=41%	ENSG00000124882/ENSG00000109321/ENSG00000189056/ENSG00000150594/ENSG00000164509/ENSG00000006016/ENSG00000162892/ENSG00000153064/ENSG00000185652/ENSG00000095752/ENSG00000122025/ENSG00000187116/ENSG00000171867/ENSG00000019991
GO:0002429	BP	GO:0002429	immune response-activating cell surface receptor signaling pathway	29	0.50157452356403	1.96374459659513	0.000721413971383913	0.0177349329709845	0.0152931336577146	712	tags=55%, list=27%, signal=41%	ENSG00000211897/ENSG00000211895/ENSG00000211890/ENSG00000211592/ENSG00000211892/ENSG00000211896/ENSG00000211679/ENSG00000153064/ENSG00000050730/ENSG00000211899/ENSG00000211685/ENSG00000172116/ENSG00000171867/ENSG00000107485/ENSG00000255690/ENSG00000154589
GO:0006302	BP	GO:0006302	double-strand break repair	40	-0.664591992998187	-3.92640246630078	0.000755287009063444	0.0181906255178656	0.0156860850738648	821	tags=95%, list=31%, signal=66%	ENSG00000177302/ENSG00000160803/ENSG00000005156/ENSG00000066117/ENSG00000112118/ENSG00000104738/ENSG00000004487/ENSG00000099956/ENSG00000011485/ENSG00000168496/ENSG00000111602/ENSG00000097046/ENSG00000109685/ENSG00000188486/ENSG00000138346/ENSG00000136492/ENSG00000071539/ENSG00000100297/ENSG00000196584/ENSG00000132016/ENSG00000131153/ENSG00000160949/ENSG00000164104/ENSG00000051180/ENSG00000144554…
GO:0016887	MF	GO:0016887	ATP hydrolysis activity	40	-0.408194679234861	-2.41160984809365	0.000755287009063444	0.0181906255178656	0.0156860850738648	811	tags=72%, list=31%, signal=51%	ENSG00000150753/ENSG00000183258/ENSG00000126602/ENSG00000112118/ENSG00000197785/ENSG00000104738/ENSG00000163918/ENSG00000123136/ENSG00000105671/ENSG00000138346/ENSG00000136492/ENSG00000071539/ENSG00000100297/ENSG00000183199/ENSG00000127586/ENSG00000112984/ENSG00000079616/ENSG00000163808/ENSG00000171316/ENSG00000160957/ENSG00000085840/ENSG00000166508/ENSG00000085999/ENSG00000073111/ENSG00000140451…
GO:0045143	BP	GO:0045143	homologous chromosome segregation	12	-0.631631132130179	-2.41150076168759	0.000749063670411985	0.0181906255178656	0.0156860850738648	647	tags=83%, list=25%, signal=63%	ENSG00000131470/ENSG00000204371/ENSG00000136492/ENSG00000071539/ENSG00000144554/ENSG00000135476/ENSG00000164611/ENSG00000121211/ENSG00000166851/ENSG00000213005
GO:1990904	CC	GO:1990904	ribonucleoprotein complex	39	-0.36496360982232	-2.13685744392529	0.000750750750750751	0.0181906255178656	0.0156860850738648	923	tags=79%, list=35%, signal=52%	ENSG00000154059/ENSG00000174720/ENSG00000177733/ENSG00000137656/ENSG00000179409/ENSG00000066044/ENSG00000104824/ENSG00000129245/ENSG00000063244/ENSG00000183258/ENSG00000087087/ENSG00000136527/ENSG00000124571/ENSG00000138668/ENSG00000147274/ENSG00000133316/ENSG00000112578/ENSG00000122140/ENSG00000183684/ENSG00000114767/ENSG00000104897/ENSG00000132394/ENSG00000188976/ENSG00000077312/ENSG00000213923…
GO:0045787	BP	GO:0045787	positive regulation of cell cycle	41	-0.481926938080568	-2.88155499252244	0.000772797527047913	0.018534152455418	0.015982314181672	658	tags=73%, list=25%, signal=56%	ENSG00000161800/ENSG00000121957/ENSG00000123473/ENSG00000168496/ENSG00000124688/ENSG00000025770/ENSG00000112029/ENSG00000114346/ENSG00000097046/ENSG00000129173/ENSG00000080986/ENSG00000126787/ENSG00000143476/ENSG00000076382/ENSG00000109805/ENSG00000135476/ENSG00000151849/ENSG00000134057/ENSG00000146670/ENSG00000164045/ENSG00000121152/ENSG00000134690/ENSG00000106462/ENSG00000175063/ENSG00000166582…
GO:0072594	BP	GO:0072594	establishment of protein localization to organelle	42	-0.355835095641971	-2.14161472608547	0.00078740157480315	0.0188053899120351	0.0162162068433364	1286	tags=90%, list=49%, signal=47%	ENSG00000235831/ENSG00000096968/ENSG00000005893/ENSG00000168734/ENSG00000137642/ENSG00000135968/ENSG00000213625/ENSG00000197860/ENSG00000136044/ENSG00000183255/ENSG00000008952/ENSG00000138814/ENSG00000153201/ENSG00000135218/ENSG00000066044/ENSG00000204463/ENSG00000176476/ENSG00000113648/ENSG00000160087/ENSG00000104969/ENSG00000150753/ENSG00000165688/ENSG00000158552/ENSG00000130204/ENSG00000129197…
GO:0006338	BP	GO:0006338	chromatin remodeling	43	-0.583952905494319	-3.53086896696693	0.000801282051282051	0.0189780827747633	0.0163651228294163	827	tags=88%, list=31%, signal=62%	ENSG00000204256/ENSG00000113648/ENSG00000149136/ENSG00000170836/ENSG00000162521/ENSG00000213551/ENSG00000066117/ENSG00000089094/ENSG00000136504/ENSG00000004487/ENSG00000101945/ENSG00000099956/ENSG00000230667/ENSG00000188976/ENSG00000141858/ENSG00000171606/ENSG00000188486/ENSG00000130726/ENSG00000104147/ENSG00000115163/ENSG00000164104/ENSG00000105011/ENSG00000184897/ENSG00000110987/ENSG00000171316…
GO:0051321	BP	GO:0051321	meiotic cell cycle	43	-0.486982669187366	-2.94453881110302	0.000801282051282051	0.0189780827747633	0.0163651228294163	647	tags=81%, list=25%, signal=62%	ENSG00000131462/ENSG00000105568/ENSG00000131470/ENSG00000025770/ENSG00000204371/ENSG00000112029/ENSG00000188486/ENSG00000136492/ENSG00000071539/ENSG00000156509/ENSG00000169679/ENSG00000196584/ENSG00000143228/ENSG00000132016/ENSG00000080986/ENSG00000156970/ENSG00000174371/ENSG00000051180/ENSG00000144554/ENSG00000154920/ENSG00000135476/ENSG00000112742/ENSG00000164045/ENSG00000187741/ENSG00000121152…
GO:1901988	BP	GO:1901988	negative regulation of cell cycle phase transition	44	-0.658937972754964	-4.02400053286832	0.000816326530612245	0.0192545117220442	0.0166034922015783	708	tags=89%, list=27%, signal=66%	ENSG00000116691/ENSG00000163697/ENSG00000184445/ENSG00000124688/ENSG00000112029/ENSG00000111602/ENSG00000101412/ENSG00000188486/ENSG00000138346/ENSG00000136492/ENSG00000071539/ENSG00000169679/ENSG00000143228/ENSG00000080986/ENSG00000122952/ENSG00000156970/ENSG00000140534/ENSG00000117724/ENSG00000143476/ENSG00000051180/ENSG00000144554/ENSG00000041515/ENSG00000152253/ENSG00000154920/ENSG00000112742…
GO:0000775	CC	GO:0000775	chromosome, centromeric region	45	-0.682000175392773	-4.18320532337091	0.000831255195344971	0.0195259450824243	0.016837553794382	702	tags=91%, list=27%, signal=68%	ENSG00000136504/ENSG00000105568/ENSG00000101945/ENSG00000099956/ENSG00000138092/ENSG00000184445/ENSG00000198824/ENSG00000102384/ENSG00000169679/ENSG00000143228/ENSG00000080986/ENSG00000122952/ENSG00000104147/ENSG00000156970/ENSG00000115163/ENSG00000117724/ENSG00000079616/ENSG00000137812/ENSG00000165480/ENSG00000076382/ENSG00000152253/ENSG00000109805/ENSG00000123485/ENSG00000112742/ENSG00000134057…
GO:0007051	BP	GO:0007051	spindle organization	46	-0.607652883967883	-3.74456011348763	0.000846740050804403	0.0197273151428226	0.0170111986146569	719	tags=87%, list=27%, signal=64%	ENSG00000131462/ENSG00000105568/ENSG00000168061/ENSG00000173273/ENSG00000161800/ENSG00000121957/ENSG00000123473/ENSG00000112877/ENSG00000112029/ENSG00000154429/ENSG00000090889/ENSG00000196230/ENSG00000105255/ENSG00000198901/ENSG00000131351/ENSG00000143228/ENSG00000080986/ENSG00000117632/ENSG00000126787/ENSG00000138160/ENSG00000163808/ENSG00000076382/ENSG00000152253/ENSG00000135476/ENSG00000151849…
GO:0010639	BP	GO:0010639	negative regulation of organelle organization	46	-0.406912560899627	-2.50753116692586	0.000846740050804403	0.0197273151428226	0.0170111986146569	666	tags=70%, list=25%, signal=53%	ENSG00000173273/ENSG00000184445/ENSG00000124688/ENSG00000204371/ENSG00000112029/ENSG00000071539/ENSG00000156509/ENSG00000136108/ENSG00000169679/ENSG00000143228/ENSG00000080986/ENSG00000078018/ENSG00000122952/ENSG00000156970/ENSG00000162063/ENSG00000117632/ENSG00000117724/ENSG00000152253/ENSG00000135476/ENSG00000112742/ENSG00000134057/ENSG00000116670/ENSG00000134690/ENSG00000073111/ENSG00000140451…
GO:0033044	BP	GO:0033044	regulation of chromosome organization	47	-0.663296068131927	-4.1065162665063	0.000862812769628991	0.0198586100364608	0.0171244164294786	678	tags=96%, list=26%, signal=72%	ENSG00000113648/ENSG00000150753/ENSG00000138668/ENSG00000066117/ENSG00000171824/ENSG00000099956/ENSG00000173273/ENSG00000184445/ENSG00000168496/ENSG00000124688/ENSG00000025770/ENSG00000112029/ENSG00000130726/ENSG00000071539/ENSG00000169679/ENSG00000143228/ENSG00000080986/ENSG00000122952/ENSG00000156970/ENSG00000126787/ENSG00000117724/ENSG00000110987/ENSG00000152253/ENSG00000011332/ENSG00000109805…
GO:0006310	BP	GO:0006310	DNA recombination	47	-0.601276912506897	-3.72255097009432	0.000862812769628991	0.0198586100364608	0.0171244164294786	821	tags=89%, list=31%, signal=63%	ENSG00000177302/ENSG00000160803/ENSG00000005156/ENSG00000112118/ENSG00000183684/ENSG00000104738/ENSG00000004487/ENSG00000029993/ENSG00000182481/ENSG00000131470/ENSG00000168496/ENSG00000071564/ENSG00000111602/ENSG00000097046/ENSG00000109685/ENSG00000125319/ENSG00000188486/ENSG00000136492/ENSG00000167136/ENSG00000071539/ENSG00000100297/ENSG00000196584/ENSG00000132016/ENSG00000131153/ENSG00000160949…
GO:0034660	BP	GO:0034660	ncRNA metabolic process	47	-0.426854310247889	-2.64268741016062	0.000862812769628991	0.0198586100364608	0.0171244164294786	871	tags=83%, list=33%, signal=57%	ENSG00000149262/ENSG00000123737/ENSG00000158796/ENSG00000165526/ENSG00000179409/ENSG00000155275/ENSG00000132773/ENSG00000130713/ENSG00000113648/ENSG00000031698/ENSG00000087087/ENSG00000124571/ENSG00000133316/ENSG00000171824/ENSG00000148308/ENSG00000007376/ENSG00000101546/ENSG00000123144/ENSG00000112578/ENSG00000162408/ENSG00000114767/ENSG00000179115/ENSG00000088247/ENSG00000100416/ENSG00000204394…
GO:0000070	BP	GO:0000070	mitotic sister chromatid segregation	48	-0.705538918182459	-4.43031560916074	0.000874890638670166	0.0200557259659812	0.017294392840506	719	tags=96%, list=27%, signal=71%	ENSG00000131462/ENSG00000105568/ENSG00000173273/ENSG00000161800/ENSG00000184445/ENSG00000198824/ENSG00000124688/ENSG00000025770/ENSG00000112029/ENSG00000154429/ENSG00000090889/ENSG00000071539/ENSG00000198901/ENSG00000169679/ENSG00000143228/ENSG00000080986/ENSG00000122952/ENSG00000156970/ENSG00000126787/ENSG00000117724/ENSG00000138160/ENSG00000079616/ENSG00000163808/ENSG00000076382/ENSG00000152253…
GO:0032465	BP	GO:0032465	regulation of cytokinesis	16	-0.547024832427324	-2.33020977489779	0.000884173297966401	0.0201874447391689	0.0174079761738564	658	tags=75%, list=25%, signal=57%	ENSG00000161800/ENSG00000114346/ENSG00000105255/ENSG00000198901/ENSG00000129173/ENSG00000112984/ENSG00000134690/ENSG00000166582/ENSG00000241360/ENSG00000166851/ENSG00000089685/ENSG00000178999
GO:0051053	BP	GO:0051053	negative regulation of DNA metabolic process	17	-0.526504046168303	-2.3135390399959	0.00089086859688196	0.0202592747051882	0.0174699163724892	816	tags=88%, list=31%, signal=61%	ENSG00000160803/ENSG00000005156/ENSG00000171824/ENSG00000173273/ENSG00000169598/ENSG00000112029/ENSG00000111602/ENSG00000130726/ENSG00000184897/ENSG00000051341/ENSG00000116670/ENSG00000127423/ENSG00000140451/ENSG00000167513/ENSG00000184357
GO:0010948	BP	GO:0010948	negative regulation of cell cycle process	51	-0.657475345936017	-4.21469636393916	0.000937207122774133	0.020378800049983	0.0175729851056174	708	tags=88%, list=27%, signal=66%	ENSG00000116691/ENSG00000163697/ENSG00000173273/ENSG00000184445/ENSG00000124688/ENSG00000112029/ENSG00000111602/ENSG00000101412/ENSG00000188486/ENSG00000138346/ENSG00000136492/ENSG00000071539/ENSG00000156509/ENSG00000169679/ENSG00000129173/ENSG00000143228/ENSG00000080986/ENSG00000122952/ENSG00000156970/ENSG00000162063/ENSG00000140534/ENSG00000117724/ENSG00000143476/ENSG00000051180/ENSG00000144554…
GO:0000793	CC	GO:0000793	condensed chromosome	51	-0.572856819435511	-3.67225565012678	0.000937207122774133	0.020378800049983	0.0175729851056174	679	tags=80%, list=26%, signal=61%	ENSG00000101945/ENSG00000099956/ENSG00000131470/ENSG00000138092/ENSG00000184445/ENSG00000198824/ENSG00000025770/ENSG00000102384/ENSG00000188486/ENSG00000169679/ENSG00000143228/ENSG00000080986/ENSG00000122952/ENSG00000156970/ENSG00000115163/ENSG00000164104/ENSG00000117724/ENSG00000079616/ENSG00000137812/ENSG00000051180/ENSG00000144554/ENSG00000165480/ENSG00000076382/ENSG00000152253/ENSG00000109805…
GO:0006260	BP	GO:0006260	DNA replication	50	-0.522771161782052	-3.33963347694077	0.000900900900900901	0.020378800049983	0.0175729851056174	819	tags=88%, list=31%, signal=62%	ENSG00000149136/ENSG00000005156/ENSG00000167967/ENSG00000159335/ENSG00000162521/ENSG00000112118/ENSG00000183684/ENSG00000136504/ENSG00000105568/ENSG00000104738/ENSG00000014138/ENSG00000065268/ENSG00000168496/ENSG00000163918/ENSG00000204371/ENSG00000133119/ENSG00000112029/ENSG00000111602/ENSG00000097046/ENSG00000105486/ENSG00000170734/ENSG00000138346/ENSG00000167136/ENSG00000100297/ENSG00000129173…
GO:0051438	BP	GO:0051438	regulation of ubiquitin-protein transferase activity	7	-0.783022459078797	-2.35323596406031	0.000932545850170967	0.020378800049983	0.0175729851056174	578	tags=100%, list=22%, signal=78%	ENSG00000156970/ENSG00000116670/ENSG00000175063/ENSG00000117399/ENSG00000166851/ENSG00000108106
GO:0051445	BP	GO:0051445	regulation of meiotic cell cycle	7	-0.783022459078797	-2.35323596406031	0.000932545850170967	0.020378800049983	0.0175729851056174	578	tags=100%, list=22%, signal=78%	ENSG00000071539/ENSG00000156509/ENSG00000112742/ENSG00000164045/ENSG00000117399/ENSG00000158402
GO:0090231	BP	GO:0090231	regulation of spindle checkpoint	7	-0.767795964979064	-2.30747542027693	0.000932545850170967	0.020378800049983	0.0175729851056174	618	tags=100%, list=23%, signal=77%	ENSG00000080986/ENSG00000134057/ENSG00000134690/ENSG00000167513/ENSG00000089685/ENSG00000178999
GO:0090266	BP	GO:0090266	regulation of mitotic cell cycle spindle assembly checkpoint	7	-0.767795964979064	-2.30747542027693	0.000932545850170967	0.020378800049983	0.0175729851056174	618	tags=100%, list=23%, signal=77%	ENSG00000080986/ENSG00000134057/ENSG00000134690/ENSG00000167513/ENSG00000089685/ENSG00000178999
GO:1901970	BP	GO:1901970	positive regulation of mitotic sister chromatid separation	7	-0.767795964979064	-2.30747542027693	0.000932545850170967	0.020378800049983	0.0175729851056174	618	tags=100%, list=23%, signal=77%	ENSG00000126787/ENSG00000135476/ENSG00000134690/ENSG00000167513/ENSG00000089685/ENSG00000178999
GO:1903504	BP	GO:1903504	regulation of mitotic spindle checkpoint	7	-0.767795964979064	-2.30747542027693	0.000932545850170967	0.020378800049983	0.0175729851056174	618	tags=100%, list=23%, signal=77%	ENSG00000080986/ENSG00000134057/ENSG00000134690/ENSG00000167513/ENSG00000089685/ENSG00000178999
GO:0034501	BP	GO:0034501	protein localization to kinetochore	7	-0.76170536733917	-2.28917120276357	0.000932545850170967	0.020378800049983	0.0175729851056174	634	tags=100%, list=24%, signal=76%	ENSG00000198824/ENSG00000080986/ENSG00000137812/ENSG00000112742/ENSG00000167513/ENSG00000178999
GO:1903083	BP	GO:1903083	protein localization to condensed chromosome	7	-0.76170536733917	-2.28917120276357	0.000932545850170967	0.020378800049983	0.0175729851056174	634	tags=100%, list=24%, signal=76%	ENSG00000198824/ENSG00000080986/ENSG00000137812/ENSG00000112742/ENSG00000167513/ENSG00000178999
GO:0016071	BP	GO:0016071	mRNA metabolic process	52	-0.326290602757423	-2.10876898115689	0.000938967136150235	0.020378800049983	0.0175729851056174	874	tags=77%, list=33%, signal=52%	ENSG00000116455/ENSG00000123737/ENSG00000144231/ENSG00000177733/ENSG00000165526/ENSG00000137656/ENSG00000179409/ENSG00000066044/ENSG00000179151/ENSG00000111786/ENSG00000130713/ENSG00000182872/ENSG00000132680/ENSG00000104824/ENSG00000116350/ENSG00000129245/ENSG00000205937/ENSG00000063244/ENSG00000131652/ENSG00000183258/ENSG00000087087/ENSG00000136527/ENSG00000138668/ENSG00000147274/ENSG00000171824…
GO:0030317	BP	GO:0030317	flagellated sperm motility	30	0.49295666981746	1.95108457872772	0.000954653937947494	0.02056288557662	0.0177317251791161	735	tags=63%, list=28%, signal=46%	ENSG00000183644/ENSG00000080572/ENSG00000145491/ENSG00000166596/ENSG00000122735/ENSG00000159625/ENSG00000165164/ENSG00000181378/ENSG00000197748/ENSG00000077327/ENSG00000004809/ENSG00000272514/ENSG00000039139/ENSG00000188596/ENSG00000197889/ENSG00000152582/ENSG00000129295/ENSG00000163075/ENSG00000120051
GO:0097722	BP	GO:0097722	sperm motility	30	0.49295666981746	1.95108457872772	0.000954653937947494	0.02056288557662	0.0177317251791161	735	tags=63%, list=28%, signal=46%	ENSG00000183644/ENSG00000080572/ENSG00000145491/ENSG00000166596/ENSG00000122735/ENSG00000159625/ENSG00000165164/ENSG00000181378/ENSG00000197748/ENSG00000077327/ENSG00000004809/ENSG00000272514/ENSG00000039139/ENSG00000188596/ENSG00000197889/ENSG00000152582/ENSG00000129295/ENSG00000163075/ENSG00000120051
GO:0000819	BP	GO:0000819	sister chromatid segregation	54	-0.700880208955111	-4.57736969355033	0.000968054211035818	0.0205715933254045	0.0177392340186611	719	tags=94%, list=27%, signal=70%	ENSG00000131462/ENSG00000105568/ENSG00000099956/ENSG00000173273/ENSG00000161800/ENSG00000184445/ENSG00000198824/ENSG00000124688/ENSG00000025770/ENSG00000112029/ENSG00000154429/ENSG00000090889/ENSG00000071539/ENSG00000198901/ENSG00000169679/ENSG00000143228/ENSG00000080986/ENSG00000122952/ENSG00000156970/ENSG00000126787/ENSG00000117724/ENSG00000138160/ENSG00000079616/ENSG00000163808/ENSG00000110987…
GO:0051988	BP	GO:0051988	regulation of attachment of spindle microtubules to kinetochore	8	-0.752856054836253	-2.40373654508834	0.000973078170613039	0.0205715933254045	0.0177392340186611	658	tags=100%, list=25%, signal=75%	ENSG00000114346/ENSG00000076382/ENSG00000134057/ENSG00000134690/ENSG00000117650/ENSG00000089685/ENSG00000178999
GO:0071168	BP	GO:0071168	protein localization to chromatin	8	-0.745233047764984	-2.37939762855447	0.000973078170613039	0.0205715933254045	0.0177392340186611	444	tags=75%, list=17%, signal=63%	ENSG00000115163/ENSG00000146670/ENSG00000106462/ENSG00000166851/ENSG00000278463/ENSG00000184357
GO:0051231	BP	GO:0051231	spindle elongation	8	-0.738766184310739	-2.35875007459352	0.000973078170613039	0.0205715933254045	0.0177392340186611	695	tags=100%, list=26%, signal=74%	ENSG00000161800/ENSG00000090889/ENSG00000198901/ENSG00000138160/ENSG00000134690/ENSG00000089685/ENSG00000178999
GO:0050776	BP	GO:0050776	regulation of immune response	77	0.369866028991305	1.787003981315	0.000966183574879227	0.0205715933254045	0.0177392340186611	1392	tags=77%, list=53%, signal=37%	ENSG00000124882/ENSG00000211897/ENSG00000211895/ENSG00000211890/ENSG00000211592/ENSG00000211892/ENSG00000211896/ENSG00000211679/ENSG00000153064/ENSG00000121807/ENSG00000050730/ENSG00000120217/ENSG00000166527/ENSG00000129654/ENSG00000211899/ENSG00000163568/ENSG00000156234/ENSG00000211685/ENSG00000115604/ENSG00000172116/ENSG00000123838/ENSG00000171867/ENSG00000115594/ENSG00000141448/ENSG00000107485…
GO:1901990	BP	GO:1901990	regulation of mitotic cell cycle phase transition	55	-0.584211054106374	-3.84927308005057	0.000987166831194472	0.0207924290496607	0.0179296644112074	708	tags=80%, list=27%, signal=60%	ENSG00000116691/ENSG00000090447/ENSG00000099956/ENSG00000184445/ENSG00000123473/ENSG00000124688/ENSG00000112029/ENSG00000097046/ENSG00000101412/ENSG00000071539/ENSG00000169679/ENSG00000143228/ENSG00000080986/ENSG00000122952/ENSG00000156970/ENSG00000140534/ENSG00000126787/ENSG00000117724/ENSG00000143476/ENSG00000110987/ENSG00000041515/ENSG00000152253/ENSG00000011332/ENSG00000135476/ENSG00000151849…
GO:0042995	CC	GO:0042995	cell projection	299	0.271664551309949	1.5211626010744	0.00100391526955125	0.0210674572007299	0.0181668258530249	959	tags=45%, list=36%, signal=32%	ENSG00000183644/ENSG00000167858/ENSG00000145491/ENSG00000189056/ENSG00000140057/ENSG00000257057/ENSG00000156206/ENSG00000186973/ENSG00000196549/ENSG00000123977/ENSG00000118492/ENSG00000162643/ENSG00000166596/ENSG00000111834/ENSG00000150594/ENSG00000163285/ENSG00000164509/ENSG00000153789/ENSG00000137473/ENSG00000163263/ENSG00000154099/ENSG00000078098/ENSG00000157330/ENSG00000163646/ENSG00000163060…
GO:0097205	BP	GO:0097205	renal filtration	7	0.751357898787588	1.92358544479498	0.00103168754605748	0.0215709615857	0.0186010062285127	59	tags=57%, list=2%, signal=56%	ENSG00000211895/ENSG00000211890/ENSG00000132465/ENSG00000239951
GO:0140014	BP	GO:0140014	mitotic nuclear division	59	-0.616042243420191	-4.16559380371633	0.00104712041884817	0.0216227683052947	0.0186456800419647	666	tags=88%, list=25%, signal=67%	ENSG00000131462/ENSG00000105568/ENSG00000173273/ENSG00000161800/ENSG00000184445/ENSG00000198824/ENSG00000124688/ENSG00000025770/ENSG00000112029/ENSG00000154429/ENSG00000090889/ENSG00000071539/ENSG00000198901/ENSG00000156509/ENSG00000169679/ENSG00000143228/ENSG00000080986/ENSG00000122952/ENSG00000156970/ENSG00000126787/ENSG00000117724/ENSG00000138160/ENSG00000079616/ENSG00000163808/ENSG00000076382…
GO:0140640	MF	GO:0140640	catalytic activity, acting on a nucleic acid	58	-0.535158440406377	-3.58365538355652	0.00104931794333683	0.0216227683052947	0.0186456800419647	876	tags=84%, list=33%, signal=58%	ENSG00000163161/ENSG00000123737/ENSG00000155275/ENSG00000132773/ENSG00000130713/ENSG00000177302/ENSG00000031698/ENSG00000005156/ENSG00000162521/ENSG00000183258/ENSG00000171824/ENSG00000204348/ENSG00000112118/ENSG00000179115/ENSG00000100416/ENSG00000204394/ENSG00000104738/ENSG00000104835/ENSG00000169598/ENSG00000077348/ENSG00000168496/ENSG00000163918/ENSG00000141994/ENSG00000123136/ENSG00000133119…
GO:0140694	BP	GO:0140694	non-membrane-bounded organelle assembly	59	-0.363086432742523	-2.45514104040767	0.00104712041884817	0.0216227683052947	0.0186456800419647	675	tags=63%, list=26%, signal=48%	ENSG00000168061/ENSG00000173273/ENSG00000161800/ENSG00000121957/ENSG00000184445/ENSG00000123473/ENSG00000112877/ENSG00000144791/ENSG00000112029/ENSG00000154429/ENSG00000090889/ENSG00000196230/ENSG00000198901/ENSG00000131351/ENSG00000080986/ENSG00000115163/ENSG00000126787/ENSG00000134853/ENSG00000117724/ENSG00000138160/ENSG00000075618/ENSG00000166317/ENSG00000163808/ENSG00000076382/ENSG00000151849…
GO:0006400	BP	GO:0006400	tRNA modification	10	-0.629954268292683	-2.21210177661675	0.0010482180293501	0.0216227683052947	0.0186456800419647	982	tags=100%, list=37%, signal=63%	ENSG00000165526/ENSG00000155275/ENSG00000031698/ENSG00000100416/ENSG00000104835/ENSG00000169972/ENSG00000141994/ENSG00000142544/ENSG00000250305
GO:0051987	BP	GO:0051987	positive regulation of attachment of spindle microtubules to kinetochore	4	-0.87680608365019	-2.03356452568153	0.00106723585912487	0.0218343451035295	0.0188281263054815	329	tags=100%, list=12%, signal=88%	ENSG00000134690/ENSG00000089685/ENSG00000178999
GO:0090235	BP	GO:0090235	regulation of metaphase plate congression	4	-0.863878326996198	-2.0035813540106	0.00106723585912487	0.0218343451035295	0.0188281263054815	363	tags=100%, list=14%, signal=86%	ENSG00000134690/ENSG00000089685/ENSG00000178999
GO:0045786	BP	GO:0045786	negative regulation of cell cycle	60	-0.549465168732423	-3.72402221715036	0.00107296137339056	0.0218730839975475	0.0188615315111814	708	tags=80%, list=27%, signal=60%	ENSG00000116691/ENSG00000090447/ENSG00000116809/ENSG00000163697/ENSG00000101945/ENSG00000173273/ENSG00000184445/ENSG00000124688/ENSG00000112029/ENSG00000111602/ENSG00000101412/ENSG00000188486/ENSG00000138346/ENSG00000136492/ENSG00000071539/ENSG00000156509/ENSG00000169679/ENSG00000129173/ENSG00000143228/ENSG00000080986/ENSG00000122952/ENSG00000156970/ENSG00000162063/ENSG00000140534/ENSG00000117724…
GO:0008033	BP	GO:0008033	tRNA processing	11	-0.630194433854365	-2.31425984239878	0.00107719928186715	0.0218813291846892	0.0188686414759722	982	tags=100%, list=37%, signal=63%	ENSG00000165526/ENSG00000155275/ENSG00000031698/ENSG00000100416/ENSG00000104835/ENSG00000169972/ENSG00000141994/ENSG00000142544/ENSG00000213638/ENSG00000250305
GO:0003682	MF	GO:0003682	chromatin binding	61	-0.557663144284404	-3.7780574876957	0.00109409190371991	0.0221456616540187	0.0190965798499228	828	tags=84%, list=31%, signal=59%	ENSG00000204435/ENSG00000204256/ENSG00000113648/ENSG00000149136/ENSG00000162521/ENSG00000138668/ENSG00000147274/ENSG00000066117/ENSG00000185049/ENSG00000141582/ENSG00000004487/ENSG00000101945/ENSG00000099956/ENSG00000230667/ENSG00000188976/ENSG00000100105/ENSG00000025770/ENSG00000141570/ENSG00000204371/ENSG00000109685/ENSG00000065978/ENSG00000141858/ENSG00000171606/ENSG00000130726/ENSG00000182199…
GO:0120025	CC	GO:0120025	plasma membrane bounded cell projection	287	0.275862219223141	1.54069995981406	0.00110497237569061	0.0222868633231166	0.0192183404453386	634	tags=33%, list=24%, signal=28%	ENSG00000183644/ENSG00000167858/ENSG00000145491/ENSG00000189056/ENSG00000140057/ENSG00000257057/ENSG00000156206/ENSG00000186973/ENSG00000196549/ENSG00000123977/ENSG00000118492/ENSG00000162643/ENSG00000166596/ENSG00000111834/ENSG00000150594/ENSG00000163285/ENSG00000164509/ENSG00000153789/ENSG00000137473/ENSG00000163263/ENSG00000154099/ENSG00000078098/ENSG00000157330/ENSG00000163646/ENSG00000163060…
GO:0044843	BP	GO:0044843	cell cycle G1/S phase transition	27	-0.403907461951467	-2.08714035730161	0.00113960113960114	0.0229043778339553	0.0197508336870828	698	tags=59%, list=26%, signal=44%	ENSG00000102225/ENSG00000099956/ENSG00000123473/ENSG00000097046/ENSG00000101412/ENSG00000183856/ENSG00000110987/ENSG00000041515/ENSG00000145386/ENSG00000011332/ENSG00000151849/ENSG00000164045/ENSG00000106462/ENSG00000075218/ENSG00000007968/ENSG00000164362
GO:0051052	BP	GO:0051052	regulation of DNA metabolic process	64	-0.405224523889085	-2.76443032338451	0.00116959064327485	0.0233427391322128	0.0201288400734384	831	tags=78%, list=32%, signal=55%	ENSG00000176476/ENSG00000160803/ENSG00000005156/ENSG00000150753/ENSG00000138668/ENSG00000066117/ENSG00000171824/ENSG00000112118/ENSG00000183684/ENSG00000136504/ENSG00000105568/ENSG00000104738/ENSG00000004487/ENSG00000099956/ENSG00000173273/ENSG00000182481/ENSG00000169598/ENSG00000163918/ENSG00000204371/ENSG00000133119/ENSG00000112029/ENSG00000111602/ENSG00000097046/ENSG00000109685/ENSG00000188486…
GO:0043414	BP	GO:0043414	macromolecule methylation	28	-0.383914460201012	-2.01159030769958	0.00116686114352392	0.0233427391322128	0.0201288400734384	1031	tags=86%, list=39%, signal=53%	ENSG00000168300/ENSG00000139160/ENSG00000124275/ENSG00000174720/ENSG00000116455/ENSG00000160679/ENSG00000155275/ENSG00000067365/ENSG00000154832/ENSG00000170836/ENSG00000185049/ENSG00000004487/ENSG00000101945/ENSG00000099956/ENSG00000103254/ENSG00000204371/ENSG00000109685/ENSG00000130726/ENSG00000126457/ENSG00000106462/ENSG00000130711/ENSG00000250305/ENSG00000182004/ENSG00000184357
GO:0006325	BP	GO:0006325	chromatin organization	66	-0.479033708983708	-3.29781593859864	0.00119617224880383	0.0237900738542587	0.0205145843954033	839	tags=77%, list=32%, signal=54%	ENSG00000204463/ENSG00000176476/ENSG00000204256/ENSG00000113648/ENSG00000149136/ENSG00000140455/ENSG00000170836/ENSG00000162521/ENSG00000213551/ENSG00000066117/ENSG00000149929/ENSG00000171824/ENSG00000089094/ENSG00000141582/ENSG00000136504/ENSG00000004487/ENSG00000101945/ENSG00000099956/ENSG00000230667/ENSG00000188976/ENSG00000141570/ENSG00000204371/ENSG00000109685/ENSG00000141858/ENSG00000171606…
GO:0048709	BP	GO:0048709	oligodendrocyte differentiation	7	-0.729541769417504	-2.19250917923505	0.00124339446689462	0.0244734331621879	0.0211038567230463	326	tags=86%, list=12%, signal=75%	ENSG00000205927/ENSG00000176887/ENSG00000005513/ENSG00000144355/ENSG00000115844/ENSG00000100146
GO:0031261	CC	GO:0031261	DNA replication preinitiation complex	7	-0.721355157974876	-2.16790576173762	0.00124339446689462	0.0244734331621879	0.0211038567230463	740	tags=100%, list=28%, signal=72%	ENSG00000104738/ENSG00000100297/ENSG00000131153/ENSG00000166508/ENSG00000073111/ENSG00000093009
GO:0071162	CC	GO:0071162	CMG complex	7	-0.721355157974876	-2.16790576173762	0.00124339446689462	0.0244734331621879	0.0211038567230463	740	tags=100%, list=28%, signal=72%	ENSG00000104738/ENSG00000100297/ENSG00000131153/ENSG00000166508/ENSG00000073111/ENSG00000093009
GO:0021953	BP	GO:0021953	central nervous system neuron differentiation	15	-0.525521996368686	-2.18871807422381	0.00126050420168067	0.024724941523001	0.0213207366506016	464	tags=67%, list=18%, signal=55%	ENSG00000078018/ENSG00000133216/ENSG00000169750/ENSG00000182580/ENSG00000124766/ENSG00000205927/ENSG00000130675/ENSG00000089116/ENSG00000144355/ENSG00000115844
GO:0098813	BP	GO:0098813	nuclear chromosome segregation	68	-0.676480404176608	-4.66841973775851	0.00128040973111396	0.0247623464677728	0.0213529915692298	695	tags=91%, list=26%, signal=69%	ENSG00000131462/ENSG00000105568/ENSG00000099956/ENSG00000173273/ENSG00000161800/ENSG00000131470/ENSG00000184445/ENSG00000198824/ENSG00000124688/ENSG00000025770/ENSG00000204371/ENSG00000112029/ENSG00000114346/ENSG00000136492/ENSG00000154429/ENSG00000090889/ENSG00000071539/ENSG00000198901/ENSG00000169679/ENSG00000143228/ENSG00000080986/ENSG00000122952/ENSG00000156970/ENSG00000126787/ENSG00000117724…
GO:0098687	CC	GO:0098687	chromosomal region	68	-0.637946008818444	-4.40249225373685	0.00128040973111396	0.0247623464677728	0.0213529915692298	795	tags=91%, list=30%, signal=65%	ENSG00000162521/ENSG00000131652/ENSG00000066117/ENSG00000112118/ENSG00000183684/ENSG00000136504/ENSG00000105568/ENSG00000104738/ENSG00000004487/ENSG00000101945/ENSG00000099956/ENSG00000173273/ENSG00000138092/ENSG00000184445/ENSG00000168496/ENSG00000198824/ENSG00000204859/ENSG00000102384/ENSG00000188486/ENSG00000138346/ENSG00000100297/ENSG00000169679/ENSG00000143228/ENSG00000080986/ENSG00000122952…
GO:0044772	BP	GO:0044772	mitotic cell cycle phase transition	69	-0.598854318610808	-4.1544663876335	0.00129032258064516	0.0247623464677728	0.0213529915692298	708	tags=80%, list=27%, signal=60%	ENSG00000116691/ENSG00000090447/ENSG00000102225/ENSG00000099956/ENSG00000184445/ENSG00000123473/ENSG00000124688/ENSG00000135083/ENSG00000112029/ENSG00000097046/ENSG00000101412/ENSG00000071539/ENSG00000169679/ENSG00000183856/ENSG00000143228/ENSG00000080986/ENSG00000122952/ENSG00000156970/ENSG00000162063/ENSG00000140534/ENSG00000126787/ENSG00000117724/ENSG00000143476/ENSG00000110987/ENSG00000041515…
GO:1901987	BP	GO:1901987	regulation of cell cycle phase transition	68	-0.562876565237975	-3.88443486441723	0.00128040973111396	0.0247623464677728	0.0213529915692298	708	tags=78%, list=27%, signal=59%	ENSG00000116691/ENSG00000090447/ENSG00000163697/ENSG00000099956/ENSG00000184445/ENSG00000123473/ENSG00000124688/ENSG00000112029/ENSG00000111602/ENSG00000097046/ENSG00000101412/ENSG00000188486/ENSG00000138346/ENSG00000136492/ENSG00000071539/ENSG00000169679/ENSG00000143228/ENSG00000080986/ENSG00000122952/ENSG00000156970/ENSG00000140534/ENSG00000126787/ENSG00000117724/ENSG00000143476/ENSG00000051180…
GO:0007346	BP	GO:0007346	regulation of mitotic cell cycle	70	-0.471518495507791	-3.28389165808181	0.00130208333333333	0.0247623464677728	0.0213529915692298	634	tags=67%, list=24%, signal=52%	ENSG00000184445/ENSG00000123473/ENSG00000124688/ENSG00000112029/ENSG00000097046/ENSG00000101412/ENSG00000071539/ENSG00000156509/ENSG00000169679/ENSG00000143228/ENSG00000080986/ENSG00000122952/ENSG00000156970/ENSG00000140534/ENSG00000126787/ENSG00000117724/ENSG00000143476/ENSG00000144554/ENSG00000110987/ENSG00000041515/ENSG00000152253/ENSG00000011332/ENSG00000154920/ENSG00000135476/ENSG00000151849…
GO:0016604	CC	GO:0016604	nuclear body	71	-0.412737758816458	-2.89047042458342	0.00130208333333333	0.0247623464677728	0.0213529915692298	873	tags=77%, list=33%, signal=53%	ENSG00000189233/ENSG00000103275/ENSG00000144231/ENSG00000172273/ENSG00000160679/ENSG00000204713/ENSG00000078043/ENSG00000103343/ENSG00000143294/ENSG00000179409/ENSG00000132773/ENSG00000111786/ENSG00000182872/ENSG00000204256/ENSG00000177302/ENSG00000116350/ENSG00000205937/ENSG00000154832/ENSG00000063244/ENSG00000131652/ENSG00000121390/ENSG00000087087/ENSG00000004975/ENSG00000185049/ENSG00000183684…
GO:0045005	BP	GO:0045005	DNA-templated DNA replication maintenance of fidelity	8	-0.724295506473724	-2.31254775354478	0.00129743756081739	0.0247623464677728	0.0213529915692298	733	tags=100%, list=28%, signal=72%	ENSG00000111602/ENSG00000138346/ENSG00000160949/ENSG00000062822/ENSG00000051180/ENSG00000154920/ENSG00000183763
GO:0005581	CC	GO:0005581	collagen trimer	18	0.564538944342883	1.94834323937575	0.0012779552715655	0.0247623464677728	0.0213529915692298	943	tags=89%, list=36%, signal=57%	ENSG00000139329/ENSG00000163359/ENSG00000183287/ENSG00000164692/ENSG00000108821/ENSG00000142173/ENSG00000164932/ENSG00000130635/ENSG00000019169/ENSG00000169436/ENSG00000165985/ENSG00000124749/ENSG00000142156/ENSG00000158270/ENSG00000187955/ENSG00000113083
GO:0050730	BP	GO:0050730	regulation of peptidyl-tyrosine phosphorylation	33	0.477470507089664	1.93207963355802	0.00130579297245964	0.0247623464677728	0.0213529915692298	516	tags=45%, list=20%, signal=37%	ENSG00000124882/ENSG00000109321/ENSG00000189056/ENSG00000150594/ENSG00000164509/ENSG00000006016/ENSG00000162892/ENSG00000153064/ENSG00000185652/ENSG00000095752/ENSG00000122025/ENSG00000187116/ENSG00000104332/ENSG00000171867/ENSG00000019991
GO:0140535	CC	GO:0140535	intracellular protein-containing complex	69	-0.269252587371851	-1.86790140649663	0.00129032258064516	0.0247623464677728	0.0213529915692298	1217	tags=83%, list=46%, signal=46%	ENSG00000034677/ENSG00000109466/ENSG00000141232/ENSG00000173418/ENSG00000163412/ENSG00000148660/ENSG00000107864/ENSG00000106617/ENSG00000060642/ENSG00000100307/ENSG00000111671/ENSG00000124201/ENSG00000110756/ENSG00000152457/ENSG00000138814/ENSG00000143164/ENSG00000159461/ENSG00000108946/ENSG00000163161/ENSG00000144231/ENSG00000037637/ENSG00000179262/ENSG00000176476/ENSG00000204435/ENSG00000160087…
GO:0010389	BP	GO:0010389	regulation of G2/M transition of mitotic cell cycle	16	-0.497684387062475	-2.12002994160429	0.0013262599469496	0.0250671913151931	0.0216158644542919	578	tags=69%, list=22%, signal=54%	ENSG00000112029/ENSG00000097046/ENSG00000140534/ENSG00000117724/ENSG00000143476/ENSG00000134057/ENSG00000164045/ENSG00000085840/ENSG00000166851/ENSG00000158402/ENSG00000178999
GO:0050684	BP	GO:0050684	regulation of mRNA processing	17	-0.50019105846389	-2.1979157608281	0.00133630289532294	0.0250908451529715	0.0216362615600072	1326	tags=100%, list=50%, signal=50%	ENSG00000168710/ENSG00000107864/ENSG00000174720/ENSG00000116455/ENSG00000177733/ENSG00000111786/ENSG00000182872/ENSG00000104824/ENSG00000116350/ENSG00000129245/ENSG00000205937/ENSG00000063244/ENSG00000136527/ENSG00000147274/ENSG00000077312/ENSG00000090097
GO:0070182	MF	GO:0070182	DNA polymerase binding	4	-0.856653992395437	-1.98682605219449	0.00133404482390608	0.0250908451529715	0.0216362615600072	382	tags=100%, list=15%, signal=86%	ENSG00000144554/ENSG00000140525/ENSG00000167513
GO:0006281	BP	GO:0006281	DNA repair	73	-0.654505152466391	-4.61206027496461	0.00134770889487871	0.0250915436926066	0.0216368639225885	836	tags=93%, list=32%, signal=65%	ENSG00000179262/ENSG00000176476/ENSG00000177302/ENSG00000149136/ENSG00000160803/ENSG00000005156/ENSG00000140455/ENSG00000066117/ENSG00000112118/ENSG00000185504/ENSG00000158169/ENSG00000136504/ENSG00000104738/ENSG00000004487/ENSG00000099956/ENSG00000011485/ENSG00000213923/ENSG00000168496/ENSG00000163918/ENSG00000133119/ENSG00000111602/ENSG00000097046/ENSG00000109685/ENSG00000105486/ENSG00000125319…
GO:0006396	BP	GO:0006396	RNA processing	72	-0.46756314860281	-3.28068945277174	0.00134952766531714	0.0250915436926066	0.0216368639225885	874	tags=83%, list=33%, signal=57%	ENSG00000116455/ENSG00000149262/ENSG00000123737/ENSG00000144231/ENSG00000177733/ENSG00000165526/ENSG00000137656/ENSG00000179409/ENSG00000155275/ENSG00000132773/ENSG00000111786/ENSG00000130713/ENSG00000182872/ENSG00000132680/ENSG00000176476/ENSG00000104824/ENSG00000116350/ENSG00000129245/ENSG00000031698/ENSG00000205937/ENSG00000063244/ENSG00000131652/ENSG00000183258/ENSG00000087087/ENSG00000136527…
GO:0016567	BP	GO:0016567	protein ubiquitination	74	-0.286630112521866	-2.03402516750689	0.00134589502018843	0.0250915436926066	0.0216368639225885	815	tags=57%, list=31%, signal=40%	ENSG00000160087/ENSG00000167967/ENSG00000063244/ENSG00000130725/ENSG00000070423/ENSG00000185504/ENSG00000158169/ENSG00000172009/ENSG00000004487/ENSG00000142230/ENSG00000173273/ENSG00000132017/ENSG00000141570/ENSG00000112029/ENSG00000183655/ENSG00000130726/ENSG00000112039/ENSG00000133874/ENSG00000172687/ENSG00000156509/ENSG00000221829/ENSG00000156970/ENSG00000111665/ENSG00000162063/ENSG00000143476…
GO:0003094	BP	GO:0003094	glomerular filtration	6	0.775623430654119	1.88075213478827	0.00135603435287027	0.025130662617479	0.0216705968353431	59	tags=67%, list=2%, signal=65%	ENSG00000211895/ENSG00000211890/ENSG00000132465/ENSG00000239951
GO:0000280	BP	GO:0000280	nuclear division	75	-0.615814736020449	-4.37376082473814	0.00137741046831956	0.0252921879869492	0.0218098829024775	666	tags=84%, list=25%, signal=65%	ENSG00000173273/ENSG00000161800/ENSG00000131470/ENSG00000184445/ENSG00000198824/ENSG00000124688/ENSG00000025770/ENSG00000204371/ENSG00000112029/ENSG00000136492/ENSG00000154429/ENSG00000090889/ENSG00000071539/ENSG00000198901/ENSG00000156509/ENSG00000169679/ENSG00000143228/ENSG00000132016/ENSG00000080986/ENSG00000122952/ENSG00000156970/ENSG00000126787/ENSG00000117724/ENSG00000138160/ENSG00000079616…
GO:0007098	BP	GO:0007098	centrosome cycle	18	-0.479565676175625	-2.13873203922722	0.00137804317868627	0.0252921879869492	0.0218098829024775	753	tags=78%, list=29%, signal=56%	ENSG00000130695/ENSG00000168061/ENSG00000123473/ENSG00000112877/ENSG00000131351/ENSG00000196584/ENSG00000080986/ENSG00000162063/ENSG00000138160/ENSG00000151849/ENSG00000129810/ENSG00000117650/ENSG00000075702/ENSG00000166851
GO:0043488	BP	GO:0043488	regulation of mRNA stability	18	-0.465214067278287	-2.07472778019023	0.00137804317868627	0.0252921879869492	0.0218098829024775	1418	tags=83%, list=54%, signal=39%	ENSG00000149658/ENSG00000123737/ENSG00000144231/ENSG00000177733/ENSG00000066044/ENSG00000130713/ENSG00000182872/ENSG00000129245/ENSG00000138668/ENSG00000088247/ENSG00000077348/ENSG00000065978/ENSG00000101412/ENSG00000090097/ENSG00000136231
GO:0010833	BP	GO:0010833	telomere maintenance via telomere lengthening	10	-0.616329598369289	-2.1642583726423	0.00139762403913347	0.0255693526133778	0.0220488866632528	811	tags=90%, list=31%, signal=63%	ENSG00000150753/ENSG00000171824/ENSG00000173273/ENSG00000204859/ENSG00000051180/ENSG00000117650/ENSG00000140451/ENSG00000178999/ENSG00000164362
GO:0061013	BP	GO:0061013	regulation of mRNA catabolic process	19	-0.467470470916188	-2.13681528388447	0.00140318054256314	0.025588992130832	0.0220658221524307	1205	tags=84%, list=46%, signal=46%	ENSG00000149658/ENSG00000123737/ENSG00000144231/ENSG00000177733/ENSG00000066044/ENSG00000130713/ENSG00000182872/ENSG00000129245/ENSG00000138668/ENSG00000088247/ENSG00000100226/ENSG00000077348/ENSG00000065978/ENSG00000101412/ENSG00000090097/ENSG00000136231
GO:0048285	BP	GO:0048285	organelle fission	76	-0.612261992382447	-4.36294369039188	0.00141442715700141	0.0256303181338542	0.0221014582661274	719	tags=87%, list=27%, signal=65%	ENSG00000131462/ENSG00000172765/ENSG00000105568/ENSG00000173273/ENSG00000161800/ENSG00000131470/ENSG00000184445/ENSG00000198824/ENSG00000124688/ENSG00000025770/ENSG00000204371/ENSG00000112029/ENSG00000136492/ENSG00000154429/ENSG00000090889/ENSG00000071539/ENSG00000198901/ENSG00000156509/ENSG00000169679/ENSG00000143228/ENSG00000132016/ENSG00000080986/ENSG00000122952/ENSG00000156970/ENSG00000126787…
GO:0005819	CC	GO:0005819	spindle	76	-0.385773478701912	-2.74899958802553	0.00141442715700141	0.0256303181338542	0.0221014582661274	675	tags=63%, list=26%, signal=48%	ENSG00000168061/ENSG00000173273/ENSG00000161800/ENSG00000121957/ENSG00000184445/ENSG00000198824/ENSG00000124688/ENSG00000188807/ENSG00000112029/ENSG00000114346/ENSG00000097046/ENSG00000137343/ENSG00000154429/ENSG00000090889/ENSG00000196230/ENSG00000198901/ENSG00000131351/ENSG00000136108/ENSG00000156970/ENSG00000169607/ENSG00000112984/ENSG00000126787/ENSG00000117724/ENSG00000138160/ENSG00000079616…
GO:0002052	BP	GO:0002052	positive regulation of neuroblast proliferation	5	-0.808550150877683	-2.07959205509311	0.00142369020501139	0.0257165306652057	0.0221758007949143	272	tags=100%, list=10%, signal=90%	ENSG00000075702/ENSG00000112715/ENSG00000080166/ENSG00000100146
GO:0000076	BP	GO:0000076	DNA replication checkpoint signaling	6	-0.785768645357686	-2.19968642345998	0.00148500148500149	0.0265717507096817	0.02291327155211	570	tags=100%, list=22%, signal=79%	ENSG00000138346/ENSG00000140534/ENSG00000085840/ENSG00000167513/ENSG00000093009
GO:1904666	BP	GO:1904666	regulation of ubiquitin protein ligase activity	6	-0.782724505327245	-2.19116463586304	0.00148500148500149	0.0265717507096817	0.02291327155211	578	tags=100%, list=22%, signal=78%	ENSG00000116670/ENSG00000175063/ENSG00000117399/ENSG00000166851/ENSG00000108106
GO:0000731	BP	GO:0000731	DNA synthesis involved in DNA repair	6	-0.780441400304414	-2.18477329516534	0.00148500148500149	0.0265717507096817	0.02291327155211	584	tags=100%, list=22%, signal=78%	ENSG00000125319/ENSG00000170734/ENSG00000062822/ENSG00000143476/ENSG00000116670
GO:0051129	BP	GO:0051129	negative regulation of cellular component organization	79	-0.279454231031065	-2.00587495332012	0.00151285930408472	0.0268830877684776	0.0231817427812122	506	tags=44%, list=19%, signal=37%	ENSG00000071539/ENSG00000156509/ENSG00000136108/ENSG00000169679/ENSG00000143228/ENSG00000198720/ENSG00000080986/ENSG00000078018/ENSG00000122952/ENSG00000156970/ENSG00000133216/ENSG00000162063/ENSG00000117632/ENSG00000117724/ENSG00000157851/ENSG00000152253/ENSG00000135476/ENSG00000112742/ENSG00000134057/ENSG00000116670/ENSG00000134690/ENSG00000073111/ENSG00000140451/ENSG00000167513/ENSG00000142513…
GO:1990234	CC	GO:1990234	transferase complex	79	-0.251041110466699	-1.80193040513616	0.00151285930408472	0.0268830877684776	0.0231817427812122	1399	tags=87%, list=53%, signal=42%	ENSG00000146373/ENSG00000180628/ENSG00000161040/ENSG00000163513/ENSG00000197442/ENSG00000067177/ENSG00000185808/ENSG00000165389/ENSG00000034677/ENSG00000109466/ENSG00000173418/ENSG00000156239/ENSG00000106799/ENSG00000106617/ENSG00000115170/ENSG00000060642/ENSG00000100307/ENSG00000111671/ENSG00000124201/ENSG00000149084/ENSG00000100596/ENSG00000102189/ENSG00000139154/ENSG00000143164/ENSG00000159461…
GO:0048870	BP	GO:0048870	cell motility	208	0.293036497813377	1.60255619499522	0.00151653017895056	0.0268830877684776	0.0231817427812122	917	tags=47%, list=35%, signal=33%	ENSG00000183644/ENSG00000167858/ENSG00000080572/ENSG00000145491/ENSG00000189056/ENSG00000183287/ENSG00000162643/ENSG00000166596/ENSG00000111834/ENSG00000150594/ENSG00000078098/ENSG00000163646/ENSG00000163060/ENSG00000101222/ENSG00000270765/ENSG00000133067/ENSG00000122735/ENSG00000133800/ENSG00000162892/ENSG00000181374/ENSG00000185652/ENSG00000137801/ENSG00000091583/ENSG00000248329/ENSG00000159625…
GO:0044770	BP	GO:0044770	cell cycle phase transition	81	-0.583512480212706	-4.2080553450303	0.00156985871271586	0.0277422709974678	0.0239226310596687	708	tags=79%, list=27%, signal=60%	ENSG00000116691/ENSG00000090447/ENSG00000102225/ENSG00000163697/ENSG00000099956/ENSG00000184445/ENSG00000123473/ENSG00000124688/ENSG00000135083/ENSG00000112029/ENSG00000111602/ENSG00000097046/ENSG00000101412/ENSG00000188486/ENSG00000138346/ENSG00000136492/ENSG00000071539/ENSG00000169679/ENSG00000183856/ENSG00000143228/ENSG00000080986/ENSG00000122952/ENSG00000156970/ENSG00000162063/ENSG00000140534…
GO:0000727	BP	GO:0000727	double-strand break repair via break-induced replication	8	-0.721629855293222	-2.30403679966738	0.00162179695102173	0.0284837446044063	0.0245620163335307	740	tags=100%, list=28%, signal=72%	ENSG00000104738/ENSG00000097046/ENSG00000100297/ENSG00000131153/ENSG00000166508/ENSG00000073111/ENSG00000093009
GO:0030174	BP	GO:0030174	regulation of DNA-templated DNA replication initiation	8	-0.721629855293222	-2.30403679966738	0.00162179695102173	0.0284837446044063	0.0245620163335307	740	tags=100%, list=28%, signal=72%	ENSG00000136504/ENSG00000104738/ENSG00000100297/ENSG00000140534/ENSG00000166508/ENSG00000073111/ENSG00000167513
GO:0030900	BP	GO:0030900	forebrain development	44	-0.315983836123652	-1.92964918932086	0.00163265306122449	0.0285864529861024	0.0246505835139997	549	tags=48%, list=21%, signal=38%	ENSG00000101412/ENSG00000188486/ENSG00000137343/ENSG00000164853/ENSG00000133216/ENSG00000169750/ENSG00000182580/ENSG00000171316/ENSG00000144868/ENSG00000205927/ENSG00000013810/ENSG00000116035/ENSG00000106462/ENSG00000075702/ENSG00000183873/ENSG00000099617/ENSG00000089116/ENSG00000144355/ENSG00000115844/ENSG00000080166/ENSG00000162992
GO:0007059	BP	GO:0007059	chromosome segregation	85	-0.645995560449724	-4.71732038779132	0.00167224080267559	0.0291010686026593	0.0250943452930393	695	tags=85%, list=26%, signal=64%	ENSG00000105568/ENSG00000099956/ENSG00000168061/ENSG00000173273/ENSG00000161800/ENSG00000121957/ENSG00000131470/ENSG00000184445/ENSG00000123473/ENSG00000198824/ENSG00000124688/ENSG00000025770/ENSG00000204371/ENSG00000112029/ENSG00000114346/ENSG00000136492/ENSG00000154429/ENSG00000090889/ENSG00000071539/ENSG00000196230/ENSG00000198901/ENSG00000131351/ENSG00000169679/ENSG00000143228/ENSG00000080986…
GO:0032446	BP	GO:0032446	protein modification by small protein conjugation	83	-0.301974722223815	-2.18337676219432	0.00166944908180301	0.0291010686026593	0.0250943452930393	1024	tags=75%, list=39%, signal=47%	ENSG00000110315/ENSG00000113441/ENSG00000183255/ENSG00000120925/ENSG00000143164/ENSG00000167333/ENSG00000159461/ENSG00000153201/ENSG00000116044/ENSG00000239305/ENSG00000139266/ENSG00000103275/ENSG00000144524/ENSG00000204713/ENSG00000078043/ENSG00000181788/ENSG00000169727/ENSG00000160087/ENSG00000167967/ENSG00000063244/ENSG00000130725/ENSG00000070423/ENSG00000185504/ENSG00000141582/ENSG00000158169…
GO:0000978	MF	GO:0000978	RNA polymerase II cis-regulatory region sequence-specific DNA binding	87	-0.256910919956412	-1.88990097169221	0.00167785234899329	0.0291099732767589	0.0251020239446252	378	tags=31%, list=14%, signal=27%	ENSG00000124766/ENSG00000171316/ENSG00000116990/ENSG00000103495/ENSG00000105261/ENSG00000116035/ENSG00000188290/ENSG00000106462/ENSG00000176887/ENSG00000005513/ENSG00000173404/ENSG00000119866/ENSG00000101057/ENSG00000204060/ENSG00000007968/ENSG00000128652/ENSG00000197576/ENSG00000213347/ENSG00000144355/ENSG00000171786/ENSG00000115844/ENSG00000125813/ENSG00000187140/ENSG00000168348/ENSG00000100146…
GO:0044265	BP	GO:0044265	cellular macromolecule catabolic process	86	-0.304636763125072	-2.22562548911782	0.00169204737732657	0.0292672922114546	0.0252376827316715	1470	tags=92%, list=56%, signal=42%	ENSG00000163162/ENSG00000161243/ENSG00000101439/ENSG00000132541/ENSG00000146373/ENSG00000161040/ENSG00000156313/ENSG00000078804/ENSG00000034677/ENSG00000141232/ENSG00000187624/ENSG00000127870/ENSG00000198087/ENSG00000107864/ENSG00000082996/ENSG00000164953/ENSG00000131171/ENSG00000111671/ENSG00000155313/ENSG00000171100/ENSG00000083799/ENSG00000159461/ENSG00000149658/ENSG00000116005/ENSG00000116044…
GO:0033365	BP	GO:0033365	protein localization to organelle	90	-0.257825545962005	-1.9239316627336	0.00173310225303293	0.0297968303021444	0.0256943124133861	1168	tags=79%, list=44%, signal=45%	ENSG00000198087/ENSG00000168734/ENSG00000168216/ENSG00000163818/ENSG00000137642/ENSG00000120805/ENSG00000105948/ENSG00000204070/ENSG00000135968/ENSG00000187240/ENSG00000213625/ENSG00000123240/ENSG00000197860/ENSG00000048342/ENSG00000136044/ENSG00000115310/ENSG00000183255/ENSG00000008952/ENSG00000138814/ENSG00000153201/ENSG00000104412/ENSG00000174720/ENSG00000135218/ENSG00000066044/ENSG00000204463…
GO:0000987	MF	GO:0000987	cis-regulatory region sequence-specific DNA binding	90	-0.24922933766743	-1.85978550818682	0.00173310225303293	0.0297968303021444	0.0256943124133861	378	tags=58%, list=14%, signal=51%	ENSG00000031698/ENSG00000167967/ENSG00000154832/ENSG00000162521/ENSG00000147274/ENSG00000148308/ENSG00000089094/ENSG00000167394/ENSG00000180035/ENSG00000090447/ENSG00000162714/ENSG00000197483/ENSG00000116809/ENSG00000102984/ENSG00000197951/ENSG00000197124/ENSG00000184635/ENSG00000071564/ENSG00000204859/ENSG00000171606/ENSG00000101412/ENSG00000196081/ENSG00000129173/ENSG00000145908/ENSG00000164104…
GO:0000981	MF	GO:0000981	DNA-binding transcription factor activity, RNA polymerase II-specific	93	-0.267734084979111	-2.0183228193505	0.00177619893428064	0.0304460766272489	0.0262541685370516	378	tags=32%, list=14%, signal=29%	ENSG00000124766/ENSG00000116990/ENSG00000103495/ENSG00000105261/ENSG00000205927/ENSG00000116035/ENSG00000188290/ENSG00000111206/ENSG00000176887/ENSG00000005513/ENSG00000173404/ENSG00000119866/ENSG00000101057/ENSG00000204060/ENSG00000007968/ENSG00000128652/ENSG00000197576/ENSG00000213347/ENSG00000105996/ENSG00000130675/ENSG00000089116/ENSG00000144355/ENSG00000171786/ENSG00000115844/ENSG00000125813…
GO:0006364	BP	GO:0006364	rRNA processing	17	-0.485056810330872	-2.13141356744224	0.00178173719376392	0.0304495685688756	0.0262571796975736	867	tags=88%, list=33%, signal=60%	ENSG00000123737/ENSG00000179409/ENSG00000130713/ENSG00000133316/ENSG00000171824/ENSG00000007376/ENSG00000101546/ENSG00000112578/ENSG00000162408/ENSG00000114767/ENSG00000101945/ENSG00000065268/ENSG00000077348/ENSG00000105671/ENSG00000171316
GO:0090224	BP	GO:0090224	regulation of spindle organization	11	-0.602288474849578	-2.21178092982982	0.00179533213644524	0.030590315924864	0.0263785485310855	653	tags=82%, list=25%, signal=62%	ENSG00000121957/ENSG00000123473/ENSG00000154429/ENSG00000105255/ENSG00000163808/ENSG00000076382/ENSG00000151849/ENSG00000013810/ENSG00000166851
GO:0000122	BP	GO:0000122	negative regulation of transcription by RNA polymerase II	94	-0.403597701204541	-3.02933272705465	0.00184842883548983	0.0314012850981428	0.027077861011123	944	tags=78%, list=36%, signal=52%	ENSG00000112679/ENSG00000154727/ENSG00000154059/ENSG00000101882/ENSG00000125812/ENSG00000185129/ENSG00000174720/ENSG00000135218/ENSG00000103275/ENSG00000172273/ENSG00000204713/ENSG00000103343/ENSG00000182872/ENSG00000113648/ENSG00000169951/ENSG00000031698/ENSG00000167967/ENSG00000162521/ENSG00000089094/ENSG00000178585/ENSG00000167394/ENSG00000141582/ENSG00000175691/ENSG00000116809/ENSG00000163697…
GO:0006974	BP	GO:0006974	cellular response to DNA damage stimulus	96	-0.545666500142377	-4.11808036414431	0.00191570881226054	0.0321661103645585	0.0277373828172234	839	tags=84%, list=32%, signal=60%	ENSG00000204463/ENSG00000179262/ENSG00000176476/ENSG00000177302/ENSG00000149136/ENSG00000129245/ENSG00000160803/ENSG00000005156/ENSG00000140455/ENSG00000170836/ENSG00000066117/ENSG00000112118/ENSG00000185504/ENSG00000168005/ENSG00000158169/ENSG00000090447/ENSG00000136504/ENSG00000104738/ENSG00000004487/ENSG00000101945/ENSG00000099956/ENSG00000011485/ENSG00000213923/ENSG00000168496/ENSG00000163918…
GO:0070647	BP	GO:0070647	protein modification by small protein conjugation or removal	96	-0.297600900073216	-2.24595869935833	0.00191570881226054	0.0321661103645585	0.0277373828172234	1217	tags=83%, list=46%, signal=47%	ENSG00000034677/ENSG00000109466/ENSG00000127870/ENSG00000106799/ENSG00000166971/ENSG00000082996/ENSG00000165312/ENSG00000111671/ENSG00000128923/ENSG00000155313/ENSG00000110315/ENSG00000113441/ENSG00000183255/ENSG00000083799/ENSG00000143409/ENSG00000120925/ENSG00000158480/ENSG00000143164/ENSG00000167333/ENSG00000159461/ENSG00000153201/ENSG00000116044/ENSG00000156256/ENSG00000239305/ENSG00000139266…
GO:0003700	MF	GO:0003700	DNA-binding transcription factor activity	96	-0.260697242971061	-1.9674511757375	0.00191570881226054	0.0321661103645585	0.0277373828172234	729	tags=53%, list=28%, signal=40%	ENSG00000167394/ENSG00000180035/ENSG00000090447/ENSG00000162714/ENSG00000175691/ENSG00000197483/ENSG00000197647/ENSG00000116809/ENSG00000102984/ENSG00000074800/ENSG00000197951/ENSG00000197124/ENSG00000184635/ENSG00000071564/ENSG00000204859/ENSG00000171606/ENSG00000101412/ENSG00000196081/ENSG00000129173/ENSG00000145908/ENSG00000164853/ENSG00000124766/ENSG00000116990/ENSG00000103495/ENSG00000105261…
GO:1901184	BP	GO:1901184	regulation of ERBB signaling pathway	7	0.737078942265855	1.88702924038642	0.00191599115696389	0.0321661103645585	0.0277373828172234	84	tags=43%, list=3%, signal=42%	ENSG00000124882/ENSG00000109321/ENSG00000150594
GO:0045171	CC	GO:0045171	intercellular bridge	8	-0.70732723444416	-2.25837105492829	0.00194615634122608	0.0324985926338706	0.028024087920182	615	tags=100%, list=23%, signal=77%	ENSG00000025770/ENSG00000097046/ENSG00000196230/ENSG00000198901/ENSG00000112984/ENSG00000134690/ENSG00000154839
GO:0044458	BP	GO:0044458	motile cilium assembly	26	0.499702203249014	1.90518730022633	0.00194718267007424	0.0324985926338706	0.028024087920182	735	tags=65%, list=28%, signal=48%	ENSG00000154099/ENSG00000159625/ENSG00000165164/ENSG00000181378/ENSG00000129654/ENSG00000155761/ENSG00000197748/ENSG00000077327/ENSG00000272514/ENSG00000167646/ENSG00000004838/ENSG00000188596/ENSG00000197889/ENSG00000152582/ENSG00000129295/ENSG00000163075/ENSG00000120051
GO:0050778	BP	GO:0050778	positive regulation of immune response	65	0.378443842002998	1.77276353245761	0.00196914998359042	0.0327694113887292	0.0282576195282148	1392	tags=78%, list=53%, signal=38%	ENSG00000124882/ENSG00000211897/ENSG00000211895/ENSG00000211890/ENSG00000211592/ENSG00000211892/ENSG00000211896/ENSG00000211679/ENSG00000153064/ENSG00000121807/ENSG00000050730/ENSG00000120217/ENSG00000211899/ENSG00000163568/ENSG00000211685/ENSG00000115604/ENSG00000172116/ENSG00000123838/ENSG00000171867/ENSG00000115594/ENSG00000107485/ENSG00000255690/ENSG00000154589/ENSG00000136634/ENSG00000158270…
GO:0051054	BP	GO:0051054	positive regulation of DNA metabolic process	34	-0.355115823274827	-1.99385420550788	0.00197889182058048	0.0328357979996318	0.0283148658293583	811	tags=76%, list=31%, signal=54%	ENSG00000150753/ENSG00000138668/ENSG00000066117/ENSG00000136504/ENSG00000099956/ENSG00000173273/ENSG00000163918/ENSG00000133119/ENSG00000111602/ENSG00000097046/ENSG00000109685/ENSG00000188486/ENSG00000130726/ENSG00000138346/ENSG00000167136/ENSG00000129173/ENSG00000131153/ENSG00000127586/ENSG00000051180/ENSG00000110987/ENSG00000011332/ENSG00000116670/ENSG00000111206/ENSG00000117650/ENSG00000167513…
GO:0004896	MF	GO:0004896	cytokine receptor activity	12	0.628678038770675	1.91521553446642	0.00204582651391162	0.0338055529233393	0.0291511019565402	482	tags=67%, list=18%, signal=55%	ENSG00000091181/ENSG00000164509/ENSG00000006016/ENSG00000134460/ENSG00000121807/ENSG00000122025/ENSG00000115604/ENSG00000115594
GO:0000977	MF	GO:0000977	RNA polymerase II transcription regulatory region sequence-specific DNA binding	99	-0.240346788719564	-1.84506147678571	0.00204918032786885	0.0338055529233393	0.0291511019565402	378	tags=29%, list=14%, signal=26%	ENSG00000124766/ENSG00000171316/ENSG00000116990/ENSG00000103495/ENSG00000105261/ENSG00000116035/ENSG00000188290/ENSG00000106462/ENSG00000111206/ENSG00000176887/ENSG00000005513/ENSG00000173404/ENSG00000119866/ENSG00000101057/ENSG00000204060/ENSG00000007968/ENSG00000128652/ENSG00000197576/ENSG00000213347/ENSG00000089116/ENSG00000144355/ENSG00000171786/ENSG00000115844/ENSG00000125813/ENSG00000187140…
GO:0000022	BP	GO:0000022	mitotic spindle elongation	6	-0.752283105022831	-2.10594675989365	0.00207900207900208	0.0339055539055539	0.0292373345004924	658	tags=100%, list=25%, signal=75%	ENSG00000090889/ENSG00000198901/ENSG00000134690/ENSG00000089685/ENSG00000178999
GO:0032467	BP	GO:0032467	positive regulation of cytokinesis	6	-0.752283105022831	-2.10594675989365	0.00207900207900208	0.0339055539055539	0.0292373345004924	658	tags=100%, list=25%, signal=75%	ENSG00000114346/ENSG00000134690/ENSG00000166582/ENSG00000089685/ENSG00000178999
GO:0051256	BP	GO:0051256	mitotic spindle midzone assembly	6	-0.752283105022831	-2.10594675989365	0.00207900207900208	0.0339055539055539	0.0292373345004924	658	tags=100%, list=25%, signal=75%	ENSG00000090889/ENSG00000198901/ENSG00000134690/ENSG00000089685/ENSG00000178999
GO:0000307	CC	GO:0000307	cyclin-dependent protein kinase holoenzyme complex	6	-0.737062404870624	-2.06333782190895	0.00207900207900208	0.0339055539055539	0.0292373345004924	698	tags=100%, list=26%, signal=74%	ENSG00000135083/ENSG00000162063/ENSG00000145386/ENSG00000134057/ENSG00000157456
GO:0098727	BP	GO:0098727	maintenance of cell number	15	-0.495079463044053	-2.06192961746425	0.00210084033613445	0.0341640929876224	0.0294602771382957	942	tags=93%, list=36%, signal=60%	ENSG00000120963/ENSG00000101882/ENSG00000066044/ENSG00000162521/ENSG00000087087/ENSG00000066117/ENSG00000089094/ENSG00000158169/ENSG00000099956/ENSG00000153487/ENSG00000144554/ENSG00000110987/ENSG00000124766/ENSG00000106462
GO:0034655	BP	GO:0034655	nucleobase-containing compound catabolic process	37	-0.351235657752515	-2.03034888477683	0.00212314225053079	0.0344286817216753	0.0296884364936661	940	tags=73%, list=36%, signal=48%	ENSG00000123737/ENSG00000144231/ENSG00000177733/ENSG00000066044/ENSG00000179151/ENSG00000130713/ENSG00000182872/ENSG00000129245/ENSG00000205937/ENSG00000138668/ENSG00000171824/ENSG00000123144/ENSG00000204348/ENSG00000088247/ENSG00000100226/ENSG00000169598/ENSG00000077348/ENSG00000168496/ENSG00000065978/ENSG00000101412/ENSG00000105671/ENSG00000138346/ENSG00000167136/ENSG00000090097/ENSG00000104889…
GO:0005879	CC	GO:0005879	axonemal microtubule	20	0.532844118713699	1.89454868601965	0.00215217116090644	0.0348005467038356	0.0300091019782273	403	tags=50%, list=15%, signal=43%	ENSG00000167858/ENSG00000156206/ENSG00000166596/ENSG00000163263/ENSG00000157330/ENSG00000163060/ENSG00000179902/ENSG00000188931/ENSG00000183690/ENSG00000272514
GO:0016570	BP	GO:0016570	histone modification	38	-0.347261826653018	-2.02497769555138	0.00216606498194946	0.0349262681270269	0.0301175136949024	874	tags=71%, list=33%, signal=48%	ENSG00000116455/ENSG00000160679/ENSG00000176476/ENSG00000067365/ENSG00000140455/ENSG00000154832/ENSG00000162521/ENSG00000185049/ENSG00000089094/ENSG00000136504/ENSG00000004487/ENSG00000101945/ENSG00000099956/ENSG00000188976/ENSG00000103254/ENSG00000141570/ENSG00000204371/ENSG00000109685/ENSG00000126457/ENSG00000051180/ENSG00000106462/ENSG00000130711/ENSG00000177602/ENSG00000112715/ENSG00000178999…
GO:0051301	BP	GO:0051301	cell division	103	-0.539040930728669	-4.11583293145811	0.00221729490022173	0.0355514586810832	0.0306566261189734	675	tags=72%, list=26%, signal=56%	ENSG00000168061/ENSG00000173273/ENSG00000161800/ENSG00000121957/ENSG00000184445/ENSG00000114993/ENSG00000112029/ENSG00000114346/ENSG00000111602/ENSG00000097046/ENSG00000065978/ENSG00000123416/ENSG00000105486/ENSG00000136492/ENSG00000154429/ENSG00000090889/ENSG00000196230/ENSG00000105255/ENSG00000198901/ENSG00000131351/ENSG00000136108/ENSG00000169679/ENSG00000129173/ENSG00000143228/ENSG00000080986…
GO:0005730	CC	GO:0005730	nucleolus	103	-0.341850769843194	-2.61019261424723	0.00221729490022173	0.0355514586810832	0.0306566261189734	871	tags=71%, list=33%, signal=49%	ENSG00000149262/ENSG00000113761/ENSG00000123737/ENSG00000160679/ENSG00000158796/ENSG00000067829/ENSG00000204713/ENSG00000161956/ENSG00000103343/ENSG00000179409/ENSG00000132773/ENSG00000111786/ENSG00000130713/ENSG00000067365/ENSG00000113648/ENSG00000073536/ENSG00000149136/ENSG00000170836/ENSG00000121390/ENSG00000133316/ENSG00000149929/ENSG00000171824/ENSG00000130695/ENSG00000089094/ENSG00000141562…
GO:0061351	BP	GO:0061351	neural precursor cell proliferation	17	-0.465820722068601	-2.04688726323727	0.0022271714922049	0.0356097895728447	0.0307069258367982	272	tags=41%, list=10%, signal=37%	ENSG00000075702/ENSG00000173404/ENSG00000112715/ENSG00000072163/ENSG00000089116/ENSG00000080166/ENSG00000100146
GO:0045666	BP	GO:0045666	positive regulation of neuron differentiation	12	-0.552271143288699	-2.10851272990181	0.00224719101123596	0.0356304619225968	0.0307247519547934	237	tags=75%, list=9%, signal=69%	ENSG00000213923/ENSG00000071564/ENSG00000114346/ENSG00000176887/ENSG00000128652/ENSG00000130427/ENSG00000144355/ENSG00000115844/ENSG00000162992
GO:0000956	BP	GO:0000956	nuclear-transcribed mRNA catabolic process	12	-0.545385202135774	-2.08222293592156	0.00224719101123596	0.0356304619225968	0.0307247519547934	1205	tags=100%, list=46%, signal=55%	ENSG00000107864/ENSG00000123737/ENSG00000144231/ENSG00000179151/ENSG00000130713/ENSG00000205937/ENSG00000138668/ENSG00000171824/ENSG00000204348/ENSG00000077348/ENSG00000065978
GO:0036159	BP	GO:0036159	inner dynein arm assembly	10	0.660198207884892	1.89589450848913	0.00224089635854342	0.0356304619225968	0.0307247519547934	631	tags=80%, list=24%, signal=61%	ENSG00000080572/ENSG00000162643/ENSG00000154099/ENSG00000186710/ENSG00000163885/ENSG00000004838/ENSG00000118997/ENSG00000129295
GO:0045910	BP	GO:0045910	negative regulation of DNA recombination	5	-0.785193806814658	-2.01951950733987	0.00227790432801822	0.0359178947633371	0.0309726101710184	385	tags=80%, list=15%, signal=68%	ENSG00000184897/ENSG00000051341/ENSG00000116670/ENSG00000184357
GO:0003407	BP	GO:0003407	neural retina development	5	-0.783958117441047	-2.01634131264022	0.00227790432801822	0.0359178947633371	0.0309726101710184	232	tags=80%, list=9%, signal=73%	ENSG00000005513/ENSG00000144355/ENSG00000115844/ENSG00000162992
GO:0044270	BP	GO:0044270	cellular nitrogen compound catabolic process	41	-0.319614699547959	-1.91105178065811	0.00231839258114374	0.0364556056561115	0.0314362873986607	867	tags=71%, list=33%, signal=48%	ENSG00000123737/ENSG00000144231/ENSG00000177733/ENSG00000066044/ENSG00000179151/ENSG00000130713/ENSG00000182872/ENSG00000129245/ENSG00000205937/ENSG00000138668/ENSG00000171824/ENSG00000123144/ENSG00000204348/ENSG00000088247/ENSG00000128309/ENSG00000100226/ENSG00000169598/ENSG00000077348/ENSG00000168496/ENSG00000065978/ENSG00000101412/ENSG00000105671/ENSG00000138346/ENSG00000167136/ENSG00000090097…
GO:0140513	CC	GO:0140513	nuclear protein-containing complex	106	-0.497758025983309	-3.80909089270926	0.00234192037470726	0.0365237199421558	0.031495023503397	876	tags=83%, list=33%, signal=58%	ENSG00000163161/ENSG00000103275/ENSG00000144524/ENSG00000149262/ENSG00000123737/ENSG00000144231/ENSG00000160679/ENSG00000161956/ENSG00000137656/ENSG00000179409/ENSG00000169727/ENSG00000130713/ENSG00000149136/ENSG00000005156/ENSG00000154832/ENSG00000063244/ENSG00000162521/ENSG00000131652/ENSG00000183258/ENSG00000136527/ENSG00000147274/ENSG00000066117/ENSG00000185049/ENSG00000171824/ENSG00000089094…
GO:0000976	MF	GO:0000976	transcription cis-regulatory region binding	106	-0.242608030319746	-1.85655678170836	0.00234192037470726	0.0365237199421558	0.031495023503397	826	tags=58%, list=31%, signal=42%	ENSG00000104824/ENSG00000113648/ENSG00000031698/ENSG00000167967/ENSG00000154832/ENSG00000162521/ENSG00000147274/ENSG00000148308/ENSG00000089094/ENSG00000167394/ENSG00000180035/ENSG00000141582/ENSG00000090447/ENSG00000162714/ENSG00000197483/ENSG00000197647/ENSG00000116809/ENSG00000102984/ENSG00000101945/ENSG00000099956/ENSG00000074800/ENSG00000197951/ENSG00000197124/ENSG00000184635/ENSG00000071564…
GO:0001067	MF	GO:0001067	transcription regulatory region nucleic acid binding	106	-0.242608030319746	-1.85655678170836	0.00234192037470726	0.0365237199421558	0.031495023503397	826	tags=58%, list=31%, signal=42%	ENSG00000104824/ENSG00000113648/ENSG00000031698/ENSG00000167967/ENSG00000154832/ENSG00000162521/ENSG00000147274/ENSG00000148308/ENSG00000089094/ENSG00000167394/ENSG00000180035/ENSG00000141582/ENSG00000090447/ENSG00000162714/ENSG00000197483/ENSG00000197647/ENSG00000116809/ENSG00000102984/ENSG00000101945/ENSG00000099956/ENSG00000074800/ENSG00000197951/ENSG00000197124/ENSG00000184635/ENSG00000071564…
GO:0002768	BP	GO:0002768	immune response-regulating cell surface receptor signaling pathway	34	0.45599277540541	1.86310247302244	0.00235682300259251	0.0366559828305123	0.0316090760364909	379	tags=38%, list=14%, signal=33%	ENSG00000211897/ENSG00000211895/ENSG00000211890/ENSG00000211592/ENSG00000211892/ENSG00000211896/ENSG00000211679/ENSG00000153064/ENSG00000050730/ENSG00000166527/ENSG00000211899/ENSG00000211685/ENSG00000172116
GO:0005871	CC	GO:0005871	kinesin complex	9	-0.649593748823246	-2.18078758276538	0.00237529691211401	0.0367539879735002	0.0316935875344091	440	tags=78%, list=17%, signal=65%	ENSG00000112984/ENSG00000138160/ENSG00000079616/ENSG00000163808/ENSG00000142945/ENSG00000237649/ENSG00000186185
GO:0000212	BP	GO:0000212	meiotic spindle organization	6	-0.729071537290715	-2.04096812946699	0.00237600237600238	0.0367539879735002	0.0316935875344091	719	tags=100%, list=27%, signal=73%	ENSG00000105568/ENSG00000112029/ENSG00000080986/ENSG00000135476/ENSG00000157456
GO:0044818	BP	GO:0044818	mitotic G2/M transition checkpoint	4	-0.836882129277567	-1.94096943669777	0.00240128068303095	0.0370076528845133	0.0319123270917981	434	tags=100%, list=16%, signal=84%	ENSG00000143476/ENSG00000085840/ENSG00000166851
GO:0036126	CC	GO:0036126	sperm flagellum	20	0.524530127466218	1.86498795589183	0.00240536776807191	0.0370076528845133	0.0319123270917981	735	tags=65%, list=28%, signal=47%	ENSG00000137473/ENSG00000163060/ENSG00000160188/ENSG00000165164/ENSG00000181378/ENSG00000077327/ENSG00000183346/ENSG00000155875/ENSG00000152582/ENSG00000112981/ENSG00000163075/ENSG00000112530/ENSG00000120051
GO:0006513	BP	GO:0006513	protein monoubiquitination	10	-0.596582748141879	-2.09491676378389	0.00244584206848358	0.0375292110938287	0.0323620755863871	786	tags=90%, list=30%, signal=63%	ENSG00000070423/ENSG00000185504/ENSG00000158169/ENSG00000112039/ENSG00000221829/ENSG00000143476/ENSG00000051180/ENSG00000187741/ENSG00000077152
GO:0010564	BP	GO:0010564	regulation of cell cycle process	108	-0.524742307424766	-4.02721270590815	0.0025	0.0380533333333333	0.0328140350877193	708	tags=75%, list=27%, signal=57%	ENSG00000116691/ENSG00000090447/ENSG00000105568/ENSG00000163697/ENSG00000099956/ENSG00000173273/ENSG00000161800/ENSG00000121957/ENSG00000184445/ENSG00000123473/ENSG00000168496/ENSG00000124688/ENSG00000025770/ENSG00000112029/ENSG00000114346/ENSG00000111602/ENSG00000097046/ENSG00000101412/ENSG00000188486/ENSG00000138346/ENSG00000136492/ENSG00000154429/ENSG00000071539/ENSG00000105255/ENSG00000198901…
GO:2000781	BP	GO:2000781	positive regulation of double-strand break repair	7	-0.709173962695089	-2.13129732671091	0.00248678893378924	0.0380533333333333	0.0328140350877193	772	tags=100%, list=29%, signal=71%	ENSG00000099956/ENSG00000111602/ENSG00000110987/ENSG00000011332/ENSG00000116670/ENSG00000111206
GO:0070979	BP	GO:0070979	protein K11-linked ubiquitination	3	-0.897757506651463	-1.82356607078732	0.00249875062468766	0.0380533333333333	0.0328140350877193	273	tags=100%, list=10%, signal=90%	ENSG00000175063/ENSG00000108106
GO:0031398	BP	GO:0031398	positive regulation of protein ubiquitination	11	-0.571315951241544	-2.09804068752806	0.00251346499102334	0.0381565376828756	0.0329030299496784	356	tags=64%, list=14%, signal=55%	ENSG00000140525/ENSG00000163362/ENSG00000175063/ENSG00000175093/ENSG00000117399/ENSG00000166851/ENSG00000108106
GO:0051276	BP	GO:0051276	chromosome organization	113	-0.641974119121497	-5.01021464333364	0.00254452926208651	0.0385256578991773	0.0332213285760618	695	tags=82%, list=26%, signal=63%	ENSG00000105568/ENSG00000104738/ENSG00000099956/ENSG00000029993/ENSG00000173273/ENSG00000161800/ENSG00000131470/ENSG00000138092/ENSG00000184445/ENSG00000169598/ENSG00000168496/ENSG00000198824/ENSG00000124688/ENSG00000025770/ENSG00000163918/ENSG00000204371/ENSG00000133119/ENSG00000112029/ENSG00000204859/ENSG00000102384/ENSG00000130726/ENSG00000138346/ENSG00000136492/ENSG00000154429/ENSG00000090889…
GO:0010997	MF	GO:0010997	anaphase-promoting complex binding	5	-0.782426778242678	-2.01240270620112	0.0025626423690205	0.0385951520906834	0.0332812545966945	578	tags=100%, list=22%, signal=78%	ENSG00000162063/ENSG00000117399/ENSG00000166851/ENSG00000108106
GO:0007144	BP	GO:0007144	female meiosis I	5	-0.782426778242678	-2.01240270620112	0.0025626423690205	0.0385951520906834	0.0332812545966945	578	tags=100%, list=22%, signal=78%	ENSG00000071539/ENSG00000132016/ENSG00000080986/ENSG00000157456
GO:0006271	BP	GO:0006271	DNA strand elongation involved in DNA replication	8	-0.693830921553694	-2.21527970923164	0.00259487512163477	0.0388754519535204	0.0335229619250288	813	tags=100%, list=31%, signal=69%	ENSG00000112118/ENSG00000104738/ENSG00000163918/ENSG00000133119/ENSG00000105486/ENSG00000138346/ENSG00000166508
GO:0031491	MF	GO:0031491	nucleosome binding	8	-0.68964204112719	-2.20190535313859	0.00259487512163477	0.0388754519535204	0.0335229619250288	824	tags=100%, list=31%, signal=69%	ENSG00000149136/ENSG00000162521/ENSG00000099956/ENSG00000188976/ENSG00000198830/ENSG00000184897/ENSG00000184357
GO:0004867	MF	GO:0004867	serine-type endopeptidase inhibitor activity	11	0.640588459234038	1.89806957297953	0.00263267285575724	0.039338472933671	0.0339222327735488	741	tags=82%, list=28%, signal=59%	ENSG00000163359/ENSG00000173714/ENSG00000105825/ENSG00000106366/ENSG00000132386/ENSG00000124107/ENSG00000166145/ENSG00000166535/ENSG00000163536
GO:0031297	BP	GO:0031297	replication fork processing	6	-0.723744292237443	-2.02605500117234	0.00267300267300267	0.0395272001489618	0.0340849754539419	733	tags=100%, list=28%, signal=72%	ENSG00000138346/ENSG00000160949/ENSG00000051180/ENSG00000154920/ENSG00000183763
GO:0043596	CC	GO:0043596	nuclear replication fork	6	-0.721080669710807	-2.01859843702502	0.00267300267300267	0.0395272001489618	0.0340849754539419	740	tags=100%, list=28%, signal=72%	ENSG00000014138/ENSG00000111602/ENSG00000160949/ENSG00000062822/ENSG00000154920
GO:1902969	BP	GO:1902969	mitotic DNA replication	6	-0.721080669710807	-2.01859843702502	0.00267300267300267	0.0395272001489618	0.0340849754539419	740	tags=100%, list=28%, signal=72%	ENSG00000104738/ENSG00000105486/ENSG00000051180/ENSG00000073111/ENSG00000093009
GO:0021543	BP	GO:0021543	pallium development	17	-0.454682701224559	-1.99794510175055	0.00267260579064588	0.0395272001489618	0.0340849754539419	327	tags=59%, list=12%, signal=52%	ENSG00000188486/ENSG00000137343/ENSG00000144868/ENSG00000013810/ENSG00000106462/ENSG00000075702/ENSG00000089116/ENSG00000144355/ENSG00000115844/ENSG00000162992
GO:0006836	BP	GO:0006836	neurotransmitter transport	9	-0.645967552644917	-2.16861387633317	0.00271462504241602	0.0400389657418879	0.0345262796092406	177	tags=44%, list=7%, signal=42%	ENSG00000080644/ENSG00000070748/ENSG00000036565/ENSG00000187714
GO:0006284	BP	GO:0006284	base-excision repair	7	-0.693566806242863	-2.08439276933295	0.0027976375505129	0.0411569977791949	0.0354903776077003	813	tags=100%, list=31%, signal=69%	ENSG00000168496/ENSG00000105486/ENSG00000138346/ENSG00000062822/ENSG00000051341/ENSG00000109674
GO:0016538	MF	GO:0016538	cyclin-dependent protein serine/threonine kinase regulator activity	5	-0.778623050589578	-2.0026195136576	0.00284738041002278	0.0417571966787373	0.0360079393039826	588	tags=100%, list=22%, signal=78%	ENSG00000162063/ENSG00000145386/ENSG00000134057/ENSG00000157456
GO:0031625	MF	GO:0031625	ubiquitin protein ligase binding	20	-0.425931837244784	-1.98467684153096	0.00285306704707561	0.0417571966787373	0.0360079393039826	1101	tags=90%, list=42%, signal=53%	ENSG00000130340/ENSG00000155313/ENSG00000115310/ENSG00000144118/ENSG00000183283/ENSG00000108946/ENSG00000078043/ENSG00000204463/ENSG00000160087/ENSG00000100105/ENSG00000123416/ENSG00000130726/ENSG00000196230/ENSG00000077152/ENSG00000183873/ENSG00000076604/ENSG00000065361/ENSG00000274276
GO:1903047	BP	GO:1903047	mitotic cell cycle process	125	-0.566806119461167	-4.54088542852876	0.00291545189504373	0.0419722684976768	0.0361933993831624	719	tags=78%, list=27%, signal=59%	ENSG00000131462/ENSG00000116691/ENSG00000090447/ENSG00000102225/ENSG00000105568/ENSG00000104738/ENSG00000099956/ENSG00000173273/ENSG00000161800/ENSG00000121957/ENSG00000184445/ENSG00000123473/ENSG00000198824/ENSG00000124688/ENSG00000025770/ENSG00000114993/ENSG00000135083/ENSG00000112029/ENSG00000114346/ENSG00000097046/ENSG00000101412/ENSG00000105486/ENSG00000160360/ENSG00000138346/ENSG00000154429…
GO:0045892	BP	GO:0045892	negative regulation of DNA-templated transcription	125	-0.31109003736445	-2.4922529399852	0.00291545189504373	0.0419722684976768	0.0361933993831624	944	tags=70%, list=36%, signal=47%	ENSG00000112679/ENSG00000120963/ENSG00000154727/ENSG00000154059/ENSG00000101882/ENSG00000125812/ENSG00000185129/ENSG00000174720/ENSG00000135218/ENSG00000103275/ENSG00000172273/ENSG00000158796/ENSG00000204713/ENSG00000181788/ENSG00000103343/ENSG00000182872/ENSG00000104824/ENSG00000113648/ENSG00000169951/ENSG00000031698/ENSG00000167967/ENSG00000162521/ENSG00000121390/ENSG00000185049/ENSG00000089094…
GO:1902679	BP	GO:1902679	negative regulation of RNA biosynthetic process	125	-0.31109003736445	-2.4922529399852	0.00291545189504373	0.0419722684976768	0.0361933993831624	944	tags=70%, list=36%, signal=47%	ENSG00000112679/ENSG00000120963/ENSG00000154727/ENSG00000154059/ENSG00000101882/ENSG00000125812/ENSG00000185129/ENSG00000174720/ENSG00000135218/ENSG00000103275/ENSG00000172273/ENSG00000158796/ENSG00000204713/ENSG00000181788/ENSG00000103343/ENSG00000182872/ENSG00000104824/ENSG00000113648/ENSG00000169951/ENSG00000031698/ENSG00000167967/ENSG00000162521/ENSG00000121390/ENSG00000185049/ENSG00000089094…
GO:1903507	BP	GO:1903507	negative regulation of nucleic acid-templated transcription	125	-0.31109003736445	-2.4922529399852	0.00291545189504373	0.0419722684976768	0.0361933993831624	944	tags=70%, list=36%, signal=47%	ENSG00000112679/ENSG00000120963/ENSG00000154727/ENSG00000154059/ENSG00000101882/ENSG00000125812/ENSG00000185129/ENSG00000174720/ENSG00000135218/ENSG00000103275/ENSG00000172273/ENSG00000158796/ENSG00000204713/ENSG00000181788/ENSG00000103343/ENSG00000182872/ENSG00000104824/ENSG00000113648/ENSG00000169951/ENSG00000031698/ENSG00000167967/ENSG00000162521/ENSG00000121390/ENSG00000185049/ENSG00000089094…
GO:1990837	MF	GO:1990837	sequence-specific double-stranded DNA binding	123	-0.29933997737489	-2.37826965392986	0.00289017341040462	0.0419722684976768	0.0361933993831624	716	tags=54%, list=27%, signal=42%	ENSG00000180035/ENSG00000141582/ENSG00000090447/ENSG00000162714/ENSG00000136504/ENSG00000197483/ENSG00000197647/ENSG00000116809/ENSG00000102984/ENSG00000101945/ENSG00000099956/ENSG00000074800/ENSG00000197951/ENSG00000197124/ENSG00000184635/ENSG00000071564/ENSG00000204371/ENSG00000065978/ENSG00000204859/ENSG00000171606/ENSG00000101412/ENSG00000196081/ENSG00000100297/ENSG00000129173/ENSG00000145908…
GO:0048025	BP	GO:0048025	negative regulation of mRNA splicing, via spliceosome	8	-0.684691546077685	-2.1860992959377	0.00291923451183912	0.0419722684976768	0.0361933993831624	837	tags=100%, list=32%, signal=68%	ENSG00000182872/ENSG00000104824/ENSG00000116350/ENSG00000205937/ENSG00000063244/ENSG00000147274/ENSG00000090097
GO:0050686	BP	GO:0050686	negative regulation of mRNA processing	8	-0.684691546077685	-2.1860992959377	0.00291923451183912	0.0419722684976768	0.0361933993831624	837	tags=100%, list=32%, signal=68%	ENSG00000182872/ENSG00000104824/ENSG00000116350/ENSG00000205937/ENSG00000063244/ENSG00000147274/ENSG00000090097
GO:0016796	MF	GO:0016796	exonuclease activity, active with either ribo- or deoxyribonucleic acids and producing 5'-phosphomonoesters	9	-0.636190476190476	-2.13579070497997	0.00305395317271802	0.0437989063062172	0.0377685401629978	965	tags=100%, list=37%, signal=64%	ENSG00000123737/ENSG00000132773/ENSG00000130713/ENSG00000171824/ENSG00000077348/ENSG00000168496/ENSG00000062822/ENSG00000174371
GO:0006259	BP	GO:0006259	DNA metabolic process	132	-0.490018174730923	-3.9807640650475	0.00315457413249211	0.0446806678616997	0.0385288981155364	836	tags=81%, list=32%, signal=58%	ENSG00000179262/ENSG00000176476/ENSG00000177302/ENSG00000149136/ENSG00000160803/ENSG00000005156/ENSG00000167967/ENSG00000150753/ENSG00000140455/ENSG00000159335/ENSG00000170836/ENSG00000162521/ENSG00000138668/ENSG00000066117/ENSG00000171824/ENSG00000112118/ENSG00000185504/ENSG00000183684/ENSG00000158169/ENSG00000136504/ENSG00000105568/ENSG00000104738/ENSG00000004487/ENSG00000099956/ENSG00000029993…
GO:0000785	CC	GO:0000785	chromatin	132	-0.393603282355073	-3.1975177311417	0.00315457413249211	0.0446806678616997	0.0385288981155364	589	tags=60%, list=22%, signal=49%	ENSG00000120802/ENSG00000004487/ENSG00000101945/ENSG00000099956/ENSG00000230667/ENSG00000169598/ENSG00000077348/ENSG00000071564/ENSG00000141570/ENSG00000204371/ENSG00000111602/ENSG00000109685/ENSG00000153487/ENSG00000101412/ENSG00000188486/ENSG00000130726/ENSG00000112039/ENSG00000198830/ENSG00000129173/ENSG00000104147/ENSG00000221829/ENSG00000164853/ENSG00000115163/ENSG00000164104/ENSG00000117724…
GO:0003690	MF	GO:0003690	double-stranded DNA binding	132	-0.314577587209564	-2.55553614010504	0.00315457413249211	0.0446806678616997	0.0385288981155364	716	tags=56%, list=27%, signal=43%	ENSG00000180035/ENSG00000141582/ENSG00000090447/ENSG00000162714/ENSG00000136504/ENSG00000197483/ENSG00000197647/ENSG00000116809/ENSG00000102984/ENSG00000101945/ENSG00000099956/ENSG00000029993/ENSG00000074800/ENSG00000197951/ENSG00000131470/ENSG00000197124/ENSG00000184635/ENSG00000168496/ENSG00000071564/ENSG00000204371/ENSG00000065978/ENSG00000204859/ENSG00000171606/ENSG00000101412/ENSG00000196081…
GO:0043565	MF	GO:0043565	sequence-specific DNA binding	130	-0.30980137705203	-2.49479813085115	0.00314465408805031	0.0446806678616997	0.0385288981155364	716	tags=55%, list=27%, signal=42%	ENSG00000180035/ENSG00000141582/ENSG00000090447/ENSG00000162714/ENSG00000136504/ENSG00000197483/ENSG00000197647/ENSG00000116809/ENSG00000102984/ENSG00000101945/ENSG00000099956/ENSG00000074800/ENSG00000197951/ENSG00000197124/ENSG00000184635/ENSG00000071564/ENSG00000204371/ENSG00000109685/ENSG00000065978/ENSG00000204859/ENSG00000171606/ENSG00000101412/ENSG00000196081/ENSG00000100297/ENSG00000129173…
GO:0060236	BP	GO:0060236	regulation of mitotic spindle organization	10	-0.584530053024348	-2.05259339266876	0.00314465408805031	0.0446806678616997	0.0385288981155364	653	tags=80%, list=25%, signal=60%	ENSG00000121957/ENSG00000123473/ENSG00000154429/ENSG00000105255/ENSG00000163808/ENSG00000151849/ENSG00000013810/ENSG00000166851
GO:0140110	MF	GO:0140110	transcription regulator activity	133	-0.227629699647864	-1.84661844396381	0.00318471337579618	0.0449959008639717	0.0388007288828112	716	tags=47%, list=27%, signal=36%	ENSG00000180035/ENSG00000141582/ENSG00000090447/ENSG00000162714/ENSG00000175691/ENSG00000197483/ENSG00000197647/ENSG00000116809/ENSG00000102984/ENSG00000004487/ENSG00000099956/ENSG00000074800/ENSG00000197951/ENSG00000188976/ENSG00000131470/ENSG00000197124/ENSG00000184635/ENSG00000071564/ENSG00000144791/ENSG00000204859/ENSG00000171606/ENSG00000101412/ENSG00000130726/ENSG00000071539/ENSG00000196081…
GO:0050699	MF	GO:0050699	WW domain binding	4	-0.831579663764002	-1.92867149993831	0.0032017075773746	0.0450131695853552	0.0388156199943055	187	tags=75%, list=7%, signal=70%	ENSG00000076604/ENSG00000158402/ENSG00000168447
GO:0005680	CC	GO:0005680	anaphase-promoting complex	4	-0.830038022813688	-1.92509599287198	0.0032017075773746	0.0450131695853552	0.0388156199943055	452	tags=100%, list=17%, signal=83%	ENSG00000175063/ENSG00000117399/ENSG00000108106
GO:1902749	BP	GO:1902749	regulation of cell cycle G2/M phase transition	18	-0.433542673197856	-1.93348200591592	0.00321543408360129	0.0450950804648554	0.0388862531357031	578	tags=61%, list=22%, signal=48%	ENSG00000112029/ENSG00000097046/ENSG00000140534/ENSG00000117724/ENSG00000143476/ENSG00000134057/ENSG00000164045/ENSG00000085840/ENSG00000166851/ENSG00000158402/ENSG00000178999
GO:0140101	MF	GO:0140101	catalytic activity, acting on a tRNA	9	-0.629714285714286	-2.11404912295323	0.00339328130302002	0.0467974338477936	0.0403542213462698	982	tags=100%, list=37%, signal=63%	ENSG00000155275/ENSG00000031698/ENSG00000179115/ENSG00000100416/ENSG00000204394/ENSG00000104835/ENSG00000141994/ENSG00000250305
GO:0007405	BP	GO:0007405	neuroblast proliferation	9	-0.629379589931314	-2.1129254969811	0.00339328130302002	0.0467974338477936	0.0403542213462698	272	tags=78%, list=10%, signal=70%	ENSG00000004487/ENSG00000161800/ENSG00000075702/ENSG00000112715/ENSG00000089116/ENSG00000080166/ENSG00000100146
GO:1903322	BP	GO:1903322	positive regulation of protein modification by small protein conjugation or removal	12	-0.537838906962333	-2.05341198023402	0.00337078651685393	0.0467974338477936	0.0403542213462698	356	tags=75%, list=14%, signal=65%	ENSG00000004487/ENSG00000142230/ENSG00000140525/ENSG00000163362/ENSG00000175063/ENSG00000175093/ENSG00000117399/ENSG00000166851/ENSG00000108106
GO:0007076	BP	GO:0007076	mitotic chromosome condensation	5	-0.768352985926208	-1.97620489379011	0.00341685649202733	0.0467974338477936	0.0403542213462698	615	tags=100%, list=23%, signal=77%	ENSG00000109805/ENSG00000146670/ENSG00000121152/ENSG00000166851
GO:0010458	BP	GO:0010458	exit from mitosis	5	-0.761125903385318	-1.95761682795743	0.00341685649202733	0.0467974338477936	0.0403542213462698	634	tags=100%, list=24%, signal=76%	ENSG00000124688/ENSG00000146670/ENSG00000175063/ENSG00000108106
GO:0051382	BP	GO:0051382	kinetochore assembly	5	-0.761125903385318	-1.95761682795743	0.00341685649202733	0.0467974338477936	0.0403542213462698	634	tags=100%, list=24%, signal=76%	ENSG00000115163/ENSG00000126787/ENSG00000117724/ENSG00000153044
GO:0090305	BP	GO:0090305	nucleic acid phosphodiester bond hydrolysis	25	-0.37830586431583	-1.89275358229151	0.00336322869955157	0.0467974338477936	0.0403542213462698	1648	tags=72%, list=63%, signal=27%	ENSG00000123737/ENSG00000179151/ENSG00000132773/ENSG00000130713/ENSG00000171824/ENSG00000123144/ENSG00000204348/ENSG00000162408/ENSG00000169598/ENSG00000077348/ENSG00000168496/ENSG00000138346/ENSG00000167136/ENSG00000062822/ENSG00000174371/ENSG00000104889/ENSG00000005189/ENSG00000154920
GO:0045664	BP	GO:0045664	regulation of neuron differentiation	27	-0.365870242278604	-1.89058787006799	0.00341880341880342	0.0467974338477936	0.0403542213462698	404	tags=63%, list=15%, signal=54%	ENSG00000213923/ENSG00000071564/ENSG00000114346/ENSG00000134986/ENSG00000169750/ENSG00000116990/ENSG00000205927/ENSG00000075702/ENSG00000176887/ENSG00000005513/ENSG00000119866/ENSG00000128652/ENSG00000130427/ENSG00000105996/ENSG00000144355/ENSG00000115844/ENSG00000162992
GO:0005201	MF	GO:0005201	extracellular matrix structural constituent	34	0.447485152286836	1.82834189231441	0.00341739335375913	0.0467974338477936	0.0403542213462698	768	tags=62%, list=29%, signal=44%	ENSG00000116690/ENSG00000138615/ENSG00000139329/ENSG00000163359/ENSG00000164692/ENSG00000197614/ENSG00000105825/ENSG00000137801/ENSG00000117122/ENSG00000108821/ENSG00000106333/ENSG00000142173/ENSG00000164932/ENSG00000130635/ENSG00000262655/ENSG00000169436/ENSG00000166147/ENSG00000164764/ENSG00000049323/ENSG00000124749/ENSG00000142156
GO:0002764	BP	GO:0002764	immune response-regulating signaling pathway	47	0.410480529407341	1.80935917590155	0.0033925138527649	0.0467974338477936	0.0403542213462698	1392	tags=83%, list=53%, signal=40%	ENSG00000211897/ENSG00000211895/ENSG00000211890/ENSG00000211592/ENSG00000211892/ENSG00000211896/ENSG00000211679/ENSG00000153064/ENSG00000050730/ENSG00000166527/ENSG00000211899/ENSG00000163568/ENSG00000211685/ENSG00000172116/ENSG00000171867/ENSG00000107485/ENSG00000255690/ENSG00000154589/ENSG00000131042/ENSG00000158270/ENSG00000137265/ENSG00000105974/ENSG00000186265/ENSG00000105369/ENSG00000163606…
GO:0051253	BP	GO:0051253	negative regulation of RNA metabolic process	138	-0.338219441488432	-2.74829702540131	0.00348432055749129	0.0470177346150361	0.0405441904363053	864	tags=65%, list=33%, signal=46%	ENSG00000172273/ENSG00000158796/ENSG00000177733/ENSG00000204713/ENSG00000181788/ENSG00000103343/ENSG00000066044/ENSG00000111786/ENSG00000182872/ENSG00000104824/ENSG00000113648/ENSG00000169951/ENSG00000116350/ENSG00000031698/ENSG00000167967/ENSG00000205937/ENSG00000063244/ENSG00000162521/ENSG00000121390/ENSG00000138668/ENSG00000147274/ENSG00000185049/ENSG00000089094/ENSG00000168005/ENSG00000178585…
GO:0003723	MF	GO:0003723	RNA binding	138	-0.325746762379723	-2.64694676965493	0.00348432055749129	0.0470177346150361	0.0405441904363053	947	tags=74%, list=36%, signal=50%	ENSG00000153201/ENSG00000101901/ENSG00000149658/ENSG00000101882/ENSG00000185129/ENSG00000174720/ENSG00000085760/ENSG00000141367/ENSG00000103275/ENSG00000113761/ENSG00000123737/ENSG00000160679/ENSG00000177733/ENSG00000165526/ENSG00000137656/ENSG00000066044/ENSG00000179151/ENSG00000132773/ENSG00000111786/ENSG00000130713/ENSG00000182872/ENSG00000132680/ENSG00000104824/ENSG00000116350/ENSG00000149136…
GO:0008315	BP	GO:0008315	G2/MI transition of meiotic cell cycle	4	-0.82509505703422	-1.9136318389978	0.00346851654215582	0.0470177346150361	0.0405441904363053	465	tags=100%, list=18%, signal=82%	ENSG00000164045/ENSG00000157456/ENSG00000158402
GO:0090232	BP	GO:0090232	positive regulation of spindle checkpoint	4	-0.82509505703422	-1.9136318389978	0.00346851654215582	0.0470177346150361	0.0405441904363053	465	tags=100%, list=18%, signal=82%	ENSG00000134690/ENSG00000089685/ENSG00000178999
GO:0090267	BP	GO:0090267	positive regulation of mitotic cell cycle spindle assembly checkpoint	4	-0.82509505703422	-1.9136318389978	0.00346851654215582	0.0470177346150361	0.0405441904363053	465	tags=100%, list=18%, signal=82%	ENSG00000134690/ENSG00000089685/ENSG00000178999
GO:1901978	BP	GO:1901978	positive regulation of cell cycle checkpoint	4	-0.82509505703422	-1.9136318389978	0.00346851654215582	0.0470177346150361	0.0405441904363053	465	tags=100%, list=18%, signal=82%	ENSG00000134690/ENSG00000089685/ENSG00000178999
GO:0051726	BP	GO:0051726	regulation of cell cycle	139	-0.44231264903623	-3.60936692881395	0.00355871886120996	0.0475240930000208	0.0409808318644372	708	tags=67%, list=27%, signal=52%	ENSG00000116691/ENSG00000090447/ENSG00000136504/ENSG00000102225/ENSG00000105568/ENSG00000116809/ENSG00000163697/ENSG00000101945/ENSG00000099956/ENSG00000173273/ENSG00000161800/ENSG00000121957/ENSG00000184445/ENSG00000123473/ENSG00000168496/ENSG00000124688/ENSG00000025770/ENSG00000135083/ENSG00000112029/ENSG00000114346/ENSG00000111602/ENSG00000097046/ENSG00000101412/ENSG00000188486/ENSG00000138346…
GO:1903313	BP	GO:1903313	positive regulation of mRNA metabolic process	16	-0.464858670741024	-1.98019935164578	0.00353669319186561	0.0475240930000208	0.0409808318644372	1418	tags=100%, list=54%, signal=46%	ENSG00000214575/ENSG00000141232/ENSG00000107864/ENSG00000149658/ENSG00000116455/ENSG00000123737/ENSG00000144231/ENSG00000130713/ENSG00000136527/ENSG00000138668/ENSG00000147274/ENSG00000088247/ENSG00000100226/ENSG00000077348/ENSG00000065978
GO:0050768	BP	GO:0050768	negative regulation of neurogenesis	17	-0.434128468301298	-1.90762666896508	0.00356347438752784	0.0475240930000208	0.0409808318644372	464	tags=47%, list=18%, signal=39%	ENSG00000078018/ENSG00000133216/ENSG00000157851/ENSG00000176887/ENSG00000082684/ENSG00000144355/ENSG00000115844/ENSG00000100146
GO:0051961	BP	GO:0051961	negative regulation of nervous system development	17	-0.434128468301298	-1.90762666896508	0.00356347438752784	0.0475240930000208	0.0409808318644372	464	tags=47%, list=18%, signal=39%	ENSG00000078018/ENSG00000133216/ENSG00000157851/ENSG00000176887/ENSG00000082684/ENSG00000144355/ENSG00000115844/ENSG00000100146
GO:0033043	BP	GO:0033043	regulation of organelle organization	139	-0.214523105009766	-1.75055495784682	0.00355871886120996	0.0475240930000208	0.0409808318644372	634	tags=46%, list=24%, signal=37%	ENSG00000184445/ENSG00000123473/ENSG00000168496/ENSG00000124688/ENSG00000025770/ENSG00000204371/ENSG00000112029/ENSG00000114346/ENSG00000137343/ENSG00000130726/ENSG00000154429/ENSG00000167136/ENSG00000071539/ENSG00000105255/ENSG00000156509/ENSG00000136108/ENSG00000169679/ENSG00000183856/ENSG00000143228/ENSG00000213190/ENSG00000080986/ENSG00000078018/ENSG00000122952/ENSG00000156970/ENSG00000162063…
GO:0006959	BP	GO:0006959	humoral immune response	24	0.497363753173675	1.85750621791799	0.00368052999631947	0.0489707813962507	0.0422283358184023	839	tags=71%, list=32%, signal=49%	ENSG00000211895/ENSG00000211890/ENSG00000132465/ENSG00000239951/ENSG00000184995/ENSG00000181374/ENSG00000129654/ENSG00000211899/ENSG00000156234/ENSG00000123838/ENSG00000110777/ENSG00000141448/ENSG00000107485/ENSG00000124107/ENSG00000145824/ENSG00000163739/ENSG00000106538
