# Supplementary material for: Integrated transcriptomics uncovers an enhanced association between the prion protein gene expression and vesicle dynamics signatures in glioblastomas
Source: BMC Cancer. 2024 Feb 13;24:199. doi: 10.1186/s12885-024-11914-6 (PMC10863147; doi:10.1186/s12885-024-11914-6)
Supplement: Supplementary file 10 — Additional file 10: Table S3. [file 12885_2024_11914_MOESM10_ESM.csv]

	ONTOLOGY	ID	Description	GeneRatio	BgRatio	pvalue	p.adjust	qvalue	geneID	Count
GO:0035082	BP	GO:0035082	axoneme assembly	50/1111	95/20772	2.49687558617702e-38	1.28838780246734e-34	1.2329308815533e-34	HOATZ/DNAAF6/DAW1/DNAI3/RSPH4A/DNAAF1/SPEF1/RSPH1/DNAI1/CFAP73/DRC7/CFAP47/CFAP65/CFAP100/DRC1/FOXJ1/SPAG17/ODAD2/CFAP43/SPAG6/CFAP206/DNAAF3/DNAH5/ZMYND10/MEIG1/HYDIN/DNAH7/CCDC65/SPEF2/DNAI4/DNAAF11/SPAG1/CFAP58/CFAP74/LRRC43/TTC12/DNAAF8/PIERCE2/CFAP46/JHY/ARMC2/CFAP91/CFAP69/CCDC40/DNAAF4/ODAD3/SPAG16/IFT56/CC2D2A/DNAL1	50
GO:0001578	BP	GO:0001578	microtubule bundle formation	52/1111	124/20772	1.75134813427819e-33	4.51847818643772e-30	4.32398636731525e-30	HOATZ/DNAAF6/DAW1/DNAI3/RSPH4A/DNAAF1/SPEF1/GAS2L2/RSPH1/DNAI1/CFAP73/DRC7/CFAP47/CFAP65/CFAP100/DRC1/FOXJ1/SPAG17/ODAD2/CFAP43/SPAG6/CFAP206/DNAAF3/DNAH5/ZMYND10/MEIG1/HYDIN/DNAH7/CCDC65/SPEF2/DNAI4/DNAAF11/SPAG1/TPPP3/CFAP58/CFAP74/LRRC43/TTC12/DNAAF8/PIERCE2/CFAP46/JHY/ARMC2/CFAP91/CFAP69/CCDC40/DNAAF4/ODAD3/SPAG16/IFT56/CC2D2A/DNAL1	52
GO:0003341	BP	GO:0003341	cilium movement	59/1111	202/20772	8.11277484341445e-28	1.19268810080143e-24	1.14135044489178e-24	HOATZ/TEKT1/DNAAF6/ROPN1L/DAW1/DNAI3/CFAP52/RSPH4A/TTC29/DNAAF1/TEKT4/SPEF1/GAS2L2/DNAI1/CFAP73/DRC7/CFAP47/CFAP65/CFAP100/DRC1/SPAG17/ODAD2/CFAP43/SPAG6/SLC22A16/CFAP206/DNAH5/ZMYND10/CFAP54/CFAP61/MEIG1/HYDIN/DNAH7/CCDC65/SPEF2/DNAI4/NME5/DNAAF11/CFAP221/CFAP58/PLTP/AQP4/NEK10/TTC12/CFAP53/PIERCE2/CFAP46/JHY/ARMC2/CFAP91/CFAP69/CCDC40/DNAAF4/CFAP251/SPA17/ENKUR/ODAD3/SPAG16/LZTFL1	59
GO:0044782	BP	GO:0044782	cilium organization	85/1111	410/20772	9.24564419225917e-28	1.19268810080143e-24	1.14135044489178e-24	HOATZ/TEKT1/DNAAF6/CFAP161/DAW1/DNAI3/RSPH4A/CIBAR2/TTC29/DNAAF1/TEKT4/SPEF1/CFAP126/RSPH1/DNAI1/CFAP73/DRC7/CFAP47/CATIP/CFAP65/PIFO/CFAP100/DRC1/FOXJ1/MAK/SPAG17/ODAD2/CFAP43/SPAG6/IQUB/LCA5L/CFAP206/DNAAF3/DNAH5/DCDC2/ZMYND10/CFAP54/CFAP61/SAXO1/MEIG1/HYDIN/DNAH7/CCDC65/SPEF2/DNAI4/NME5/DNAAF11/SPAG1/CCDC13/CFAP221/CFAP58/ADAMTS16/CFAP74/LRRC43/TTC12/CCDC96/DNAAF8/PIERCE2/CFAP46/GSN/JHY/ARMC2/…	85
GO:0060271	BP	GO:0060271	cilium assembly	75/1111	381/20772	3.77431004026358e-23	3.89508796155202e-20	3.72742913660557e-20	HOATZ/TEKT1/DNAAF6/CFAP161/DAW1/DNAI3/RSPH4A/CIBAR2/DNAAF1/TEKT4/SPEF1/RSPH1/DNAI1/CFAP73/DRC7/CFAP47/CFAP65/CFAP100/DRC1/FOXJ1/MAK/SPAG17/ODAD2/CFAP43/SPAG6/IQUB/CFAP206/DNAAF3/DNAH5/DCDC2/ZMYND10/CFAP54/SAXO1/MEIG1/HYDIN/DNAH7/CCDC65/SPEF2/DNAI4/NME5/DNAAF11/SPAG1/CCDC13/CFAP221/CFAP58/ADAMTS16/CFAP74/LRRC43/TTC12/CCDC96/DNAAF8/PIERCE2/CFAP46/GSN/JHY/ARMC2/CFAP91/BBOF1/CFAP69/CCDC40/DNAAF4/TMEM…	75
GO:0007018	BP	GO:0007018	microtubule-based movement	80/1111	437/20772	1.63486235111988e-22	1.4059816219631e-19	1.34546303317603e-19	HOATZ/TEKT1/DNAAF6/ROPN1L/DAW1/DNAI3/CFAP52/RSPH4A/DYNLT5/TTC29/DNAAF1/TEKT4/SPEF1/GAS2L2/DYNLRB2/DNAI1/DNAH6/CFAP73/DRC7/CFAP47/CFAP65/CFAP100/DRC1/MAK/DNAH3/SPAG17/ODAD2/CFAP43/SPAG6/SLC22A16/LCA5L/CFAP206/DNAH12/DNAH5/ZMYND10/CFAP54/CFAP61/MEIG1/HYDIN/DNAH7/CCDC65/SPEF2/DNAI4/NME5/DNAAF11/CFAP221/CFAP58/PLTP/AQP4/AGBL4/NEK10/TTC12/CFAP53/PIERCE2/CFAP46/KIF16B/JHY/ARMC2/CFAP91/CFAP69/CCDC40/DNA…	80
GO:0070286	BP	GO:0070286	axonemal dynein complex assembly	23/1111	40/20772	1.67000989482934e-19	1.23103586533134e-16	1.17804758145029e-16	DNAAF6/DAW1/DNAI3/DNAAF1/DNAI1/CFAP73/CFAP100/DRC1/ODAD2/DNAAF3/DNAH5/ZMYND10/DNAH7/CCDC65/DNAI4/DNAAF11/SPAG1/TTC12/DNAAF8/CCDC40/DNAAF4/ODAD3/DNAL1	23
GO:0003351	BP	GO:0003351	epithelial cilium movement involved in extracellular fluid movement	21/1111	41/20772	1.57828178640856e-16	1.01799175223352e-13	9.74173665795075e-14	ROPN1L/DAW1/DNAAF1/DNAI1/SPAG17/CFAP43/SPAG6/DNAH5/CFAP54/SPEF2/NME5/DNAAF11/CFAP221/AQP4/NEK10/CFAP53/JHY/CCDC40/SPA17/ODAD3/SPAG16	21
GO:0044458	BP	GO:0044458	motile cilium assembly	25/1111	64/20772	6.65478607594676e-16	3.81541068354281e-13	3.65118145991418e-13	DNAAF1/DRC7/CFAP47/CFAP65/FOXJ1/SPAG17/CFAP43/SPAG6/CFAP206/DNAAF3/ZMYND10/CFAP54/MEIG1/SPEF2/DNAAF11/CFAP221/CFAP58/TTC12/JHY/ARMC2/BBOF1/CFAP69/CCDC40/SPAG16/CC2D2A	25
GO:0006858	BP	GO:0006858	extracellular transport	21/1111	44/20772	1.01172543587413e-15	5.2205032491105e-13	4.99579370493214e-13	ROPN1L/DAW1/DNAAF1/DNAI1/SPAG17/CFAP43/SPAG6/DNAH5/CFAP54/SPEF2/NME5/DNAAF11/CFAP221/AQP4/NEK10/CFAP53/JHY/CCDC40/SPA17/ODAD3/SPAG16	21
GO:0001539	BP	GO:0001539	cilium or flagellum-dependent cell motility	39/1111	164/20772	1.76292368964254e-15	7.58057186546292e-13	7.25427634045013e-13	HOATZ/TEKT1/DNAAF6/ROPN1L/DNAI3/CFAP52/RSPH4A/TEKT4/GAS2L2/DNAI1/DRC7/CFAP47/CFAP65/DRC1/DNAH3/CFAP43/SPAG6/SLC22A16/CFAP206/DNAH5/CFAP54/MEIG1/DNAH7/CCDC65/SPEF2/DNAAF11/CFAP221/CFAP58/PLTP/TTC12/CFAP46/ARMC2/CFAP69/CCDC40/CFAP251/ENKUR/ODAD3/SPAG16/LZTFL1	39
GO:0060285	BP	GO:0060285	cilium-dependent cell motility	39/1111	164/20772	1.76292368964254e-15	7.58057186546292e-13	7.25427634045013e-13	HOATZ/TEKT1/DNAAF6/ROPN1L/DNAI3/CFAP52/RSPH4A/TEKT4/GAS2L2/DNAI1/DRC7/CFAP47/CFAP65/DRC1/DNAH3/CFAP43/SPAG6/SLC22A16/CFAP206/DNAH5/CFAP54/MEIG1/DNAH7/CCDC65/SPEF2/DNAAF11/CFAP221/CFAP58/PLTP/TTC12/CFAP46/ARMC2/CFAP69/CCDC40/CFAP251/ENKUR/ODAD3/SPAG16/LZTFL1	39
GO:0060294	BP	GO:0060294	cilium movement involved in cell motility	35/1111	154/20772	2.08862088152641e-13	8.29021826821251e-11	7.93337696780598e-11	HOATZ/TEKT1/DNAAF6/ROPN1L/DNAI3/CFAP52/RSPH4A/TEKT4/GAS2L2/DNAI1/DRC7/CFAP47/CFAP65/CFAP43/SPAG6/SLC22A16/CFAP206/DNAH5/CFAP54/MEIG1/SPEF2/DNAAF11/CFAP221/CFAP58/PLTP/TTC12/CFAP46/ARMC2/CFAP69/CCDC40/CFAP251/ENKUR/ODAD3/SPAG16/LZTFL1	35
GO:0030317	BP	GO:0030317	flagellated sperm motility	29/1111	137/20772	1.49513935726755e-10	5.14327938900038e-08	4.92189384206462e-08	HOATZ/DNAAF6/ROPN1L/CFAP52/DNAI1/DRC7/CFAP47/CFAP65/CFAP43/SPAG6/SLC22A16/CFAP206/DNAH5/CFAP54/MEIG1/SPEF2/DNAAF11/CFAP221/CFAP58/PLTP/TTC12/ARMC2/CFAP69/CCDC40/CFAP251/ENKUR/ODAD3/SPAG16/LZTFL1	29
GO:0097722	BP	GO:0097722	sperm motility	29/1111	137/20772	1.49513935726755e-10	5.14327938900038e-08	4.92189384206462e-08	HOATZ/DNAAF6/ROPN1L/CFAP52/DNAI1/DRC7/CFAP47/CFAP65/CFAP43/SPAG6/SLC22A16/CFAP206/DNAH5/CFAP54/MEIG1/SPEF2/DNAAF11/CFAP221/CFAP58/PLTP/TTC12/ARMC2/CFAP69/CCDC40/CFAP251/ENKUR/ODAD3/SPAG16/LZTFL1	29
GO:0120316	BP	GO:0120316	sperm flagellum assembly	15/1111	38/20772	3.69722493301104e-10	1.19235504089606e-07	1.14103172110229e-07	DRC7/CFAP47/CFAP65/CFAP43/SPAG6/CFAP206/CFAP54/MEIG1/SPEF2/CFAP221/CFAP58/TTC12/ARMC2/CFAP69/SPAG16	15
GO:0007288	BP	GO:0007288	sperm axoneme assembly	13/1111	28/20772	4.82957447749339e-10	1.4659179002274e-07	1.40281943491774e-07	DRC7/CFAP47/CFAP65/CFAP43/SPAG6/CFAP206/MEIG1/SPEF2/CFAP58/TTC12/ARMC2/CFAP69/SPAG16	13
GO:0036158	BP	GO:0036158	outer dynein arm assembly	12/1111	24/20772	7.68503667901803e-10	2.20304384798517e-07	2.10821678720898e-07	DNAAF6/DAW1/DNAAF1/DNAI1/ODAD2/DNAH5/ZMYND10/DNAAF11/DNAAF8/DNAAF4/ODAD3/DNAL1	12
GO:0036159	BP	GO:0036159	inner dynein arm assembly	10/1111	17/20772	2.53805772735643e-09	6.89283045955747e-07	6.59613783879724e-07	DNAAF6/DNAI3/DNAAF1/CFAP73/CFAP100/ZMYND10/DNAH7/DNAAF11/CCDC40/DNAAF4	10
GO:0090660	BP	GO:0090660	cerebrospinal fluid circulation	9/1111	15/20772	1.29652408145363e-08	3.34503213015038e-06	3.20104971899947e-06	DAW1/CFAP43/CFAP54/DNAAF11/CFAP221/AQP4/JHY/ODAD3/SPAG16	9
GO:0099111	BP	GO:0099111	microtubule-based transport	34/1111	217/20772	1.66867853308513e-08	4.10018153843775e-06	3.92369473619165e-06	ROPN1L/DAW1/DNAAF1/DNAI1/MAK/SPAG17/CFAP43/SPAG6/LCA5L/DNAH5/CFAP54/SPEF2/NME5/DNAAF11/CFAP221/AQP4/AGBL4/NEK10/CFAP53/JHY/CCDC40/IFT70A/SPA17/IFT70B/RPGR/ODAD3/BBS12/SPAG16/IFT56/DYNC2H1/LCA5/RAB21/PURA/ARL8B	34
GO:0009855	BP	GO:0009855	determination of bilateral symmetry	26/1111	145/20772	5.04007719453658e-08	1.18212719653676e-05	1.13124412055364e-05	DAW1/CFAP52/DNAAF1/DNAI1/DRC1/FOXJ1/ODAD2/DNAAF3/DNAH5/SOSTDC1/DNAAF11/GREM1/NBL1/BICC1/CFAP53/ALDH1A2/MICAL2/PIERCE2/CCDC40/DNAAF4/ENKUR/TGFBR2/ODAD3/ACVR1/DYNC2H1/CC2D2A	26
GO:0002377	BP	GO:0002377	immunoglobulin production	41/1111	306/20772	5.82201673244554e-08	1.25236875918137e-05	1.1984622295634e-05	IGLV3-9/IGLV1-47/IGLV1-40/IGKV1-27/IGLV2-23/IGLV1-44/IGLV3-21/IGKV1-17/IGKV1-5/IGKV3-20/IGLV9-49/IGLV6-57/IGKV3-15/IGLV3-25/IGKV1-9/IGLV4-69/IGLV3-19/MZB1/IGKV3D-20/IGLV7-46/IGLV3-10/IGKV1-16/IGLV2-14/IGLV2-11/IGKV4-1/IGLV1-36/IGLV5-45/IGKV1-12/IGLV3-27/IGKV1-6/IGKV2D-29/IGKV1D-39/IGKV6-21/IGKV3D-11/IGLV8-61/IGKV3D-15/IGLV2-18/IL10/TNFSF4/IGKV2-30/APLF	41
GO:0009799	BP	GO:0009799	specification of symmetry	26/1111	146/20772	5.8249709729366e-08	1.25236875918137e-05	1.1984622295634e-05	DAW1/CFAP52/DNAAF1/DNAI1/DRC1/FOXJ1/ODAD2/DNAAF3/DNAH5/SOSTDC1/DNAAF11/GREM1/NBL1/BICC1/CFAP53/ALDH1A2/MICAL2/PIERCE2/CCDC40/DNAAF4/ENKUR/TGFBR2/ODAD3/ACVR1/DYNC2H1/CC2D2A	26
GO:0042060	BP	GO:0042060	wound healing	54/1111	495/20772	5.43409834703755e-07	0.000112159789882855	0.000107332022509276	EREG/F2RL2/ADRA2A/FAP/F13A1/CYP4F2/IL24/TFPI2/THBS1/APOH/COL1A1/SERPINE1/COL5A1/SAA1/PLAU/LRG1/ENTPD2/CYP4F11/SDC1/SLC7A11/FGF1/B4GALT1/SDC4/CAV1/RAB27A/CHMP4C/LOX/ANXA1/CD109/ARHGAP24/AHNAK/DCBLD2/TIMP1/DMTN/PROCR/CSRP1/ALOX5/CD59/TGFBR2/F8/JAK2/MAP3K5/TLR4/ANO6/TGFBR1/AXL/AK3/ELK3/HPS5/C1GALT1C1/PPP3CA/GGCX/NFE2L2/ARL8B	54
GO:0060972	BP	GO:0060972	left/right pattern formation	23/1111	139/20772	1.28017264802824e-06	0.000249062067046378	0.000238341525196769	DAW1/CFAP52/DNAAF1/DNAI1/PIFO/DRC1/FOXJ1/ODAD2/DNAAF3/DNAH5/DNAAF11/BICC1/CFAP53/MICAL2/PIERCE2/CCDC40/DNAAF4/ENKUR/TGFBR2/ODAD3/ACVR1/DYNC2H1/CC2D2A	23
GO:0002440	BP	GO:0002440	production of molecular mediator of immune response	53/1111	496/20772	1.30323174617291e-06	0.000249062067046378	0.000238341525196769	IGLV3-9/IGLV1-47/IGLV1-40/IGKV1-27/IGLV2-23/IGLV1-44/IGLV3-21/IGKV1-17/IGKV1-5/IGKV3-20/IGLV9-49/IGLV6-57/IGKV3-15/IGLV3-25/IGKV1-9/IGLV4-69/IGLV3-19/MZB1/IGKV3D-20/IGLV7-46/IGLV3-10/IGKV1-16/IGLV2-14/IGLV2-11/IGKV4-1/IGLV1-36/IGLV5-45/CCR2/IGKV1-12/IGLV3-27/IGKV1-6/IGKV2D-29/IGKV1D-39/IL18R1/IGKV6-21/IL1R1/IGKV3D-11/IGLV8-61/IGKV3D-15/IGLV2-18/GATA3/TRIL/IL10/ANGPT1/TRIM6/TNFSF4/LACC1/IGKV2-30/L…	53
GO:0007368	BP	GO:0007368	determination of left/right symmetry	22/1111	134/20772	2.47479244839541e-06	0.000456068894061441	0.00043643802163244	DAW1/CFAP52/DNAAF1/DNAI1/DRC1/FOXJ1/ODAD2/DNAAF3/DNAH5/DNAAF11/BICC1/CFAP53/MICAL2/PIERCE2/CCDC40/DNAAF4/ENKUR/TGFBR2/ODAD3/ACVR1/DYNC2H1/CC2D2A	22
GO:0019748	BP	GO:0019748	secondary metabolic process	14/1111	69/20772	1.41133013959603e-05	0.00251119431735017	0.00240310333388202	FMO1/CYP1B1/TYRP1/AKR1C1/SLC7A11/PON3/FMO2/ACMSD/ASIP/BDH2/N6AMT1/ARL1/NFE2L2/PMEL	14
GO:0030198	BP	GO:0030198	extracellular matrix organization	39/1111	364/20772	3.00890395224679e-05	0.0048698861762406	0.00466026847261213	MMP13/VIT/LUM/COL1A2/FAP/MMP1/CYP1B1/MMP11/COL1A1/KAZALD1/OLFML2B/COL5A1/SULF1/ADAMTS12/FLRT2/COL22A1/TLL1/ADAMTS2/SPINT1/GREM1/CAV2/TLL2/ADAMTS16/LOXL1/B4GALT1/CAV1/COL14A1/LOX/EGFLAM/ECM2/FBLN5/LAMA2/CST3/MATN2/MPZL3/PBXIP1/SLC2A10/TGFBR1/HSD17B12	39
GO:0030199	BP	GO:0030199	collagen fibril organization	15/1111	83/20772	3.02008445038177e-05	0.0048698861762406	0.00466026847261213	LUM/COL1A2/CYP1B1/MMP11/COL1A1/COL5A1/ADAMTS12/TLL1/ADAMTS2/GREM1/TLL2/LOXL1/COL14A1/LOX/TGFBR1	15
GO:0050853	BP	GO:0050853	B cell receptor signaling pathway	15/1111	83/20772	3.02008445038177e-05	0.0048698861762406	0.00466026847261213	IGHG3/IGHA1/IGHA2/IGKC/IGHG4/IGHG1/IGLC3/BANK1/IGHM/IGLC7/CD79A/NFATC2/MNDA/PRKCB/FOXP1	15
GO:0043062	BP	GO:0043062	extracellular structure organization	39/1111	365/20772	3.1995469972687e-05	0.00500292803209288	0.00478758372063397	MMP13/VIT/LUM/COL1A2/FAP/MMP1/CYP1B1/MMP11/COL1A1/KAZALD1/OLFML2B/COL5A1/SULF1/ADAMTS12/FLRT2/COL22A1/TLL1/ADAMTS2/SPINT1/GREM1/CAV2/TLL2/ADAMTS16/LOXL1/B4GALT1/CAV1/COL14A1/LOX/EGFLAM/ECM2/FBLN5/LAMA2/CST3/MATN2/MPZL3/PBXIP1/SLC2A10/TGFBR1/HSD17B12	39
GO:0045229	BP	GO:0045229	external encapsulating structure organization	39/1111	368/20772	3.8396104889443e-05	0.00582717356557429	0.00557635071320053	MMP13/VIT/LUM/COL1A2/FAP/MMP1/CYP1B1/MMP11/COL1A1/KAZALD1/OLFML2B/COL5A1/SULF1/ADAMTS12/FLRT2/COL22A1/TLL1/ADAMTS2/SPINT1/GREM1/CAV2/TLL2/ADAMTS16/LOXL1/B4GALT1/CAV1/COL14A1/LOX/EGFLAM/ECM2/FBLN5/LAMA2/CST3/MATN2/MPZL3/PBXIP1/SLC2A10/TGFBR1/HSD17B12	39
GO:0007596	BP	GO:0007596	blood coagulation	30/1111	254/20772	4.09758831328594e-05	0.00604101591330156	0.00578098850454868	F2RL2/ADRA2A/FAP/F13A1/CYP4F2/TFPI2/THBS1/APOH/SERPINE1/SAA1/PLAU/ENTPD2/CYP4F11/SLC7A11/CAV1/RAB27A/DMTN/PROCR/CSRP1/CD59/F8/JAK2/TLR4/ANO6/AXL/AK3/HPS5/C1GALT1C1/GGCX/NFE2L2	30
GO:0003002	BP	GO:0003002	regionalization	45/1111	450/20772	4.24267706287957e-05	0.00608117045679406	0.00581941464969827	RELN/DAW1/RFX8/CFAP52/DNAAF1/DNAI1/PIFO/DRC1/FOXJ1/IRX3/HOXB9/HOXB6/ODAD2/HOXB5/SFRP1/DNAAF3/DNAH5/ALX4/SOSTDC1/DNAAF11/WNT2/TLL1/GREM1/WNT2B/TLL2/FGF1/NBL1/BICC1/CFAP53/ALDH1A2/MICAL2/PIERCE2/MAFB/BHLHE41/CCDC40/DNAAF4/ENKUR/TGFBR2/ODAD3/TGFBR1/ACVR1/DYNC2H1/FOXB1/CC2D2A/ABI1	45
GO:0098657	BP	GO:0098657	import into cell	33/1111	296/20772	5.54015460445825e-05	0.00772626966459582	0.00739370277368809	KCNJ13/THBS1/STEAP2/SLC39A12/SPX/STRA6/SLC9C2/SLC24A4/RGS4/PRNP/ATP12A/GRM1/LRRC8E/SLC24A2/KCNK5/SLC27A2/SLC7A11/CYBRD1/SLC7A2/PLPPR4/CACNA1C/ABCC9/NTSR1/SLC5A3/SLC22A4/SLC9A7/SLC9A9/SLC2A10/SLC30A1/SLC9A6/LRRC8C/PPP3CA/SLC11A2	33
GO:0050817	BP	GO:0050817	coagulation	30/1111	259/20772	5.89826166017351e-05	0.00800921846486718	0.00766447242323377	F2RL2/ADRA2A/FAP/F13A1/CYP4F2/TFPI2/THBS1/APOH/SERPINE1/SAA1/PLAU/ENTPD2/CYP4F11/SLC7A11/CAV1/RAB27A/DMTN/PROCR/CSRP1/CD59/F8/JAK2/TLR4/ANO6/AXL/AK3/HPS5/C1GALT1C1/GGCX/NFE2L2	30
GO:0048515	BP	GO:0048515	spermatid differentiation	27/1111	223/20772	6.3662610173146e-05	0.00842305303829317	0.00806049404378483	ROPN1L/RSPH1/CFAP73/DRC7/CFAP47/CFAP65/SPAG17/CFAP43/SPAG6/CFAP206/CFAP54/MEIG1/SPEF2/NME5/CFAP221/PACRG/CFAP58/TTC12/HSPA2/ARMC2/CFAP69/SEPTIN14/SPAG16/NPHP1/IFT56/JAM2/TBC1D20	27
GO:0007599	BP	GO:0007599	hemostasis	30/1111	261/20772	6.7994208312081e-05	0.00877125287225845	0.00839370608399926	F2RL2/ADRA2A/FAP/F13A1/CYP4F2/TFPI2/THBS1/APOH/SERPINE1/SAA1/PLAU/ENTPD2/CYP4F11/SLC7A11/CAV1/RAB27A/DMTN/PROCR/CSRP1/CD59/F8/JAK2/TLR4/ANO6/AXL/AK3/HPS5/C1GALT1C1/GGCX/NFE2L2	30
GO:0003352	BP	GO:0003352	regulation of cilium movement	10/1111	43/20772	6.99863314847221e-05	0.00880803586490649	0.00842890580217795	RSPH4A/DNAAF1/GAS2L2/DRC1/ODAD2/CFAP43/CFAP206/CCDC65/CFAP69/CCDC40	10
GO:0120254	BP	GO:0120254	olefinic compound metabolic process	23/1111	177/20772	7.3760545536356e-05	0.00906200988018088	0.00867194784739463	CYP4F2/CYP4F3/RDH8/CYP1B1/ADH7/AKR1C1/BCO2/HSD17B6/CYP2C8/CYP4F11/LRAT/CYP11A1/EPHX2/ALDH1A2/RDH12/PLB1/RDH5/ALOX5/RETSAT/CYP46A1/CYP2U1/ELOVL5/ADH1B	23
GO:0097267	BP	GO:0097267	omega-hydroxylase P450 pathway	5/1111	10/20772	8.72085550527481e-05	0.010318380480715	0.00987423966442961	CYP4F2/CYP1B1/CYP2C8/CYP4F11/CYP2U1	5
GO:0000038	BP	GO:0000038	very long-chain fatty acid metabolic process	9/1111	36/20772	8.79861901456315e-05	0.010318380480715	0.00987423966442961	CYP4F2/SLC27A6/SLC27A2/ACSL6/HACD4/ELOVL7/ELOVL5/HACD3/ACOX1	9
GO:0007286	BP	GO:0007286	spermatid development	26/1111	216/20772	9.51544174744257e-05	0.0109110398704008	0.0104413888274276	ROPN1L/RSPH1/CFAP73/DRC7/CFAP47/CFAP65/SPAG17/CFAP43/SPAG6/CFAP206/CFAP54/MEIG1/SPEF2/NME5/CFAP221/PACRG/CFAP58/TTC12/HSPA2/ARMC2/CFAP69/SEPTIN14/SPAG16/IFT56/JAM2/TBC1D20	26
GO:0001523	BP	GO:0001523	retinoid metabolic process	16/1111	103/20772	0.00011182262016484	0.0125435808706647	0.0120036592950404	RDH8/CYP1B1/ADH7/AKR1C1/BCO2/HSD17B6/CYP2C8/LRAT/RARRES2/ALDH1A2/RDH12/PLB1/RDH5/RETSAT/SCPEP1/ADH1B	16
GO:0098739	BP	GO:0098739	import across plasma membrane	27/1111	231/20772	0.000116232623491645	0.0127608582386572	0.0122115842508244	KCNJ13/THBS1/STEAP2/SLC39A12/SLC9C2/SLC24A4/RGS4/PRNP/ATP12A/GRM1/LRRC8E/SLC24A2/KCNK5/SLC7A11/SLC7A2/CACNA1C/ABCC9/NTSR1/SLC5A3/SLC22A4/SLC9A7/SLC9A9/SLC2A10/SLC30A1/SLC9A6/LRRC8C/PPP3CA	27
GO:0006720	BP	GO:0006720	isoprenoid metabolic process	19/1111	139/20772	0.000155516822416432	0.0166407477402608	0.015924469124758	RDH8/CYP1B1/ADH7/AKR1C1/BCO2/HSD17B6/CYP2C8/LRAT/RARRES2/ALDH1A2/NPC2/RDH12/PLB1/RDH5/RETSAT/PHYH/CRPPA/SCPEP1/ADH1B	19
GO:0016101	BP	GO:0016101	diterpenoid metabolic process	16/1111	106/20772	0.000158022604510229	0.0166407477402608	0.015924469124758	RDH8/CYP1B1/ADH7/AKR1C1/BCO2/HSD17B6/CYP2C8/LRAT/RARRES2/ALDH1A2/RDH12/PLB1/RDH5/RETSAT/SCPEP1/ADH1B	16
GO:0009404	BP	GO:0009404	toxin metabolic process	6/1111	17/20772	0.000171608287774006	0.0177099752982774	0.016947673219955	FMO1/CYP1B1/FMO2/N6AMT1/ARL1/NFE2L2	6
GO:0042542	BP	GO:0042542	response to hydrogen peroxide	18/1111	133/20772	0.000260017063189742	0.0263076087462563	0.0251752330943877	AREG/CYP1B1/TRPA1/COL1A1/HGF/IL10/SDC1/ANXA1/STK26/NQO1/FOXP1/MAP3K5/AXL/SIRPA/CAT/IMPACT/NFE2L2/KCNA5	18
GO:0042572	BP	GO:0042572	retinol metabolic process	12/1111	69/20772	0.000269196321065825	0.0267125580134549	0.025562751864773	RDH8/CYP1B1/ADH7/HSD17B6/CYP2C8/LRAT/ALDH1A2/RDH12/PLB1/RDH5/RETSAT/ADH1B	12
GO:0003356	BP	GO:0003356	regulation of cilium beat frequency	6/1111	19/20772	0.000343059571326696	0.033399762038599	0.0319621141825924	DNAAF1/GAS2L2/ODAD2/CFAP43/CFAP206/CCDC40	6
GO:0007389	BP	GO:0007389	pattern specification process	45/1111	495/20772	0.000375287451126577	0.0358608008854285	0.0343172209207558	RELN/DAW1/RFX8/CFAP52/DNAAF1/DNAI1/PIFO/DRC1/FOXJ1/IRX3/HOXB9/HOXB6/ODAD2/HOXB5/SFRP1/DNAAF3/DNAH5/ALX4/SOSTDC1/DNAAF11/WNT2/TLL1/GREM1/WNT2B/TLL2/FGF1/NBL1/BICC1/CFAP53/ALDH1A2/MICAL2/PIERCE2/MAFB/BHLHE41/CCDC40/DNAAF4/ENKUR/TGFBR2/ODAD3/TGFBR1/ACVR1/DYNC2H1/FOXB1/CC2D2A/ABI1	45
GO:0060287	BP	GO:0060287	epithelial cilium movement involved in determination of left/right asymmetry	5/1111	13/20772	0.000389107402124762	0.0365053489993413	0.034934025327603	DNAAF1/DNAAF11/CFAP53/CCDC40/ODAD3	5
GO:0050731	BP	GO:0050731	positive regulation of peptidyl-tyrosine phosphorylation	23/1111	201/20772	0.000489057401807108	0.0450631463093692	0.0431234637570891	EREG/AREG/RELN/ADRA2A/IL31RA/CRLF1/IL24/BANK1/NTF3/IL11/FLT3/LILRA5/PRNP/HGF/GREM1/ANGPT1/IL15/CNTF/LRRK1/JAK2/ACVR1/CSF2/ABI1	23
GO:0005930	CC	GO:0005930	axoneme	63/1201	161/21842	2.05862905919593e-37	5.12598635739787e-35	4.64816771786871e-35	TEKT1/CFAP161/DNAI3/CFAP52/RSPH4A/CFAP141/DNAAF1/CFAP107/TEKT4/CFAP276/SPEF1/CFAP126/DNAI1/DNAH6/CFAP73/AKAP14/CFAP100/DRC1/MAK/DNAI7/DNAH3/EFHC2/SPAG17/ODAD2/CFAP43/SPAG6/LCA5L/CFAP206/DNAH12/DNAH5/DCDC2/SPATA4/CFAP54/CFAP61/SAXO1/HYDIN/DNAH7/CCDC65/DNAI4/CFAP221/PACRG/CFAP74/LRRC43/SPAG8/CFAP210/CCDC96/CFAP53/PIERCE2/CFAP46/CFAP91/CCDC40/IFT70A/CFAP251/ENKUR/IFT70B/CCDC113/ODAD3/SPAG16/DYNC2H1/…	63
GO:0097014	CC	GO:0097014	ciliary plasm	63/1201	161/21842	2.05862905919593e-37	5.12598635739787e-35	4.64816771786871e-35	TEKT1/CFAP161/DNAI3/CFAP52/RSPH4A/CFAP141/DNAAF1/CFAP107/TEKT4/CFAP276/SPEF1/CFAP126/DNAI1/DNAH6/CFAP73/AKAP14/CFAP100/DRC1/MAK/DNAI7/DNAH3/EFHC2/SPAG17/ODAD2/CFAP43/SPAG6/LCA5L/CFAP206/DNAH12/DNAH5/DCDC2/SPATA4/CFAP54/CFAP61/SAXO1/HYDIN/DNAH7/CCDC65/DNAI4/CFAP221/PACRG/CFAP74/LRRC43/SPAG8/CFAP210/CCDC96/CFAP53/PIERCE2/CFAP46/CFAP91/CCDC40/IFT70A/CFAP251/ENKUR/IFT70B/CCDC113/ODAD3/SPAG16/DYNC2H1/…	63
GO:0019814	CC	GO:0019814	immunoglobulin complex	48/1201	102/21842	2.61849521061002e-33	4.34670204961263e-31	3.94152436965508e-31	IGLV3-9/IGLV1-47/IGHG3/IGHA1/IGLV1-40/IGKV1-27/IGHA2/IGKC/JCHAIN/IGLV2-23/IGHG4/IGLV1-44/IGLV3-21/IGKV1-17/IGKV1-5/IGHG1/IGKV3-20/IGLV9-49/IGLV6-57/IGKV3-15/IGLV3-25/IGKV1-9/IGLV4-69/IGLV3-19/IGLC3/IGKV3D-20/IGLV7-46/IGLV3-10/IGKV1-16/IGLV2-14/IGLV2-11/IGKV4-1/IGLV1-36/IGLV5-45/IGKV1-12/IGLV3-27/IGKV1-6/IGKV2D-29/IGHM/IGKV1D-39/IGLC7/IGKV6-21/IGKV3D-11/IGLV8-61/IGKV3D-15/IGLV2-18/CD79A/IGKV2-30	48
GO:0032838	CC	GO:0032838	plasma membrane bounded cell projection cytoplasm	68/1201	253/21842	1.01002162915181e-28	1.257476928294e-26	1.14026126027928e-26	TEKT1/CFAP161/DNAI3/CFAP52/RSPH4A/CFAP141/DNAAF1/CFAP107/TEKT4/CFAP276/SPEF1/CFAP126/DNAI1/DNAH6/CFAP73/AKAP14/CFAP100/DRC1/MAK/DNAI7/DNAH3/EFHC2/SPAG17/ODAD2/CFAP43/SPAG6/LCA5L/CFAP206/DNAH12/DNAH5/DCDC2/SPATA4/CFAP54/CFAP61/SAXO1/HYDIN/DNAH7/CCDC65/DNAI4/CFAP221/PACRG/CFAP74/LRRC43/SPAG8/CFAP210/AGBL4/CCDC96/CFAP53/PIERCE2/CFAP46/CFAP91/CCDC40/IFT70A/CFAP251/ENKUR/IFT70B/CCDC113/ODAD3/SPAG16/DY…	68
GO:0099568	CC	GO:0099568	cytoplasmic region	68/1201	292/21842	9.32992383714157e-25	9.292604141793e-23	8.42639437080786e-23	TEKT1/CFAP161/DNAI3/CFAP52/RSPH4A/CFAP141/DNAAF1/CFAP107/TEKT4/CFAP276/SPEF1/CFAP126/DNAI1/DNAH6/CFAP73/AKAP14/CFAP100/DRC1/MAK/DNAI7/DNAH3/EFHC2/SPAG17/ODAD2/CFAP43/SPAG6/LCA5L/CFAP206/DNAH12/DNAH5/DCDC2/SPATA4/CFAP54/CFAP61/SAXO1/HYDIN/DNAH7/CCDC65/DNAI4/CFAP221/PACRG/CFAP74/LRRC43/SPAG8/CFAP210/AGBL4/CCDC96/CFAP53/PIERCE2/CFAP46/CFAP91/CCDC40/IFT70A/CFAP251/ENKUR/IFT70B/CCDC113/ODAD3/SPAG16/DY…	68
GO:0031514	CC	GO:0031514	motile cilium	54/1201	265/21842	3.72973298817723e-17	3.0956783801871e-15	2.80711482794392e-15	TEKT1/ROPN1L/AK7/CFAP161/ADGB/CFAP52/RSPH4A/TTC29/TEKT4/SPEF1/RSPH1/DNAI1/CFAP73/DRC7/CFAP47/CFAP65/CFAP100/DRC1/MAK/DNAH3/CFAP99/SPAG17/CFAP43/SPAG6/IQUB/CFAP206/DNAH5/CABCOCO1/CFAP61/SAXO1/CCDC65/SPEF2/DNAI4/NME5/DNAAF11/CFAP300/CFAP221/PACRG/CFAP58/ANXA1/IQCD/CETN2/CFAP91/CFAP69/CFAP251/SPA17/ENKUR/FBXL13/RPGR/SPAG16/NPHP1/TSGA10/DYNC2H1/PRKAR1A	54
GO:0005879	CC	GO:0005879	axonemal microtubule	20/1201	37/21842	3.55486543384214e-16	2.52903283721912e-14	2.29328912950117e-14	TEKT1/CFAP161/CFAP52/CFAP141/CFAP107/TEKT4/CFAP276/CFAP126/EFHC2/CFAP206/SAXO1/PACRG/SPAG8/CFAP210/CFAP53/PIERCE2/IFT70A/ENKUR/IFT70B/ARFGEF2	20
GO:0005881	CC	GO:0005881	cytoplasmic microtubule	27/1201	103/21842	6.20258450979009e-12	3.86110885734433e-10	3.50119572986835e-10	TEKT1/CFAP161/CFAP52/CFAP141/CFAP107/TEKT4/CFAP276/CFAP126/EFHC2/CFAP206/SAXO1/SAA1/CLMP/PACRG/SPAG8/CFAP210/CFAP53/PIERCE2/IFT70A/GRAMD2B/ENKUR/IFT70B/SNPH/DYNLT3/FAM161B/CYLD/ARFGEF2	27
GO:0062023	CC	GO:0062023	collagen-containing extracellular matrix	58/1201	446/21842	9.98419421376841e-10	5.52458746495186e-08	5.0096132370838e-08	PRG4/CILP/VIT/LUM/COL6A3/COL1A2/MFAP5/F13A1/THBS1/APOH/MFAP2/COL1A1/KAZALD1/FREM1/SERPINE1/PCOLCE/COL6A2/SFRP1/SERPINF1/CTHRC1/COL5A1/SULF1/SPON1/ANGPTL5/SLPI/WNT2/ADAMTS2/FBN1/SSC5D/GREM1/SBSPON/WNT2B/ENTPD2/LTBP1/COL21A1/COL6A1/ANGPT1/S100A4/LOXL1/RARRES2/SRPX2/GPC5/COL14A1/LOX/ANXA1/SDC2/EGFLAM/LTBP2/ECM2/FBLN5/LAMA2/ANXA4/TIMP1/USH2A/MATN2/GPC4/ANXA11/SPARC	58
GO:0005858	CC	GO:0005858	axonemal dynein complex	11/1201	22/21842	5.3444446227129e-09	2.66153342211102e-07	2.41343867699351e-07	DNAI3/DNAI1/DRC1/DNAI7/DNAH3/DNAH12/DNAH5/DNAH7/CCDC65/DNAI4/DNAL1	11
GO:0030286	CC	GO:0030286	dynein complex	16/1201	56/21842	3.26684548848677e-08	1.47899004842401e-06	1.34112604264194e-06	DNAI3/DYNLT5/DYNLRB2/DNAI1/DNAH6/DRC1/DNAI7/DNAH3/DNAH12/DNAH5/DNAH7/CCDC65/DNAI4/DYNLT3/DYNC2H1/DNAL1	16
GO:0071735	CC	GO:0071735	IgG immunoglobulin complex	7/1201	10/21842	1.54851274983061e-07	5.93199499550497e-06	5.37904428888529e-06	IGHG3/IGHA1/IGKC/IGHG4/IGHG1/IGLC3/IGLC7	7
GO:0071745	CC	GO:0071745	IgA immunoglobulin complex	7/1201	10/21842	1.54851274983061e-07	5.93199499550497e-06	5.37904428888529e-06	IGHA1/IGHA2/IGKC/JCHAIN/IGKV3-20/IGLC3/IGLC7	7
GO:0036064	CC	GO:0036064	ciliary basal body	28/1201	174/21842	3.01094632903308e-07	1.07103662275605e-05	9.71199981319694e-06	C11orf97/CIBAR2/GAS2L2/CCDC170/CFAP126/PIFO/CFAP100/EFHC2/CFAP206/KNCN/SAXO1/CFAP90/CCDC65/MLF1/FANK1/AGBL4/CCDC96/IQCD/CETN2/BBOF1/USH2A/AGBL2/RPGR/CCDC113/ODAD3/IFT56/LCA5/CYLD	28
GO:0005874	CC	GO:0005874	microtubule	55/1201	496/21842	6.15398893113283e-07	2.0431243251361e-05	1.85267456242525e-05	TEKT1/CFAP161/CFAP52/CFAP141/CFAP107/TEKT4/CFAP276/SPEF1/GAS2L2/DYNLRB2/CFAP126/DNAI1/DNAH6/DNAH3/EFHC2/SPAG17/SPAG6/CFAP206/DNAH12/ROR2/DNAH5/DCDC2/FAM110C/SAXO1/SAA1/DNAH7/CLMP/TPPP3/PACRG/TUBAL3/MAP1LC3C/SPAG8/CFAP210/CHMP4C/CFAP53/PIERCE2/MTUS1/KIF16B/IFT70A/MAP7/GRAMD2B/ENKUR/IFT70B/SNPH/PBXIP1/KIF13B/NEK7/DYNLT3/DYNC2H1/CLIP4/FAM161B/DNAL1/CYLD/ARFGEF2/CLTC	55
GO:0120293	CC	GO:0120293	dynein axonemal particle	9/1201	21/21842	7.18317128851796e-07	2.23576206355121e-05	2.0273555807725e-05	DNAI1/DNAAF3/ZMYND10/DNAI4/DNAAF11/SPAG1/NME9/DNAAF8/DNAAF4	9
GO:0072562	CC	GO:0072562	blood microparticle	27/1201	178/21842	1.60120307290007e-06	4.42999516835685e-05	4.01705332324052e-05	IGLV1-47/IGHG3/IGHA1/IGHA2/IGKC/JCHAIN/IGHG4/IGLV3-21/IGKV1-17/IGKV1-5/IGHG1/IGKV3-20/IGKV3-15/IGLV3-25/IGHV3-23/IGLC2/IGLC3/F13A1/IGKV4-1/IGHV3-7/IGHM/C4BPA/STOM/HSPA2/GSN/IGKV2-30/ZBTB38	27
GO:0097729	CC	GO:0097729	9+2 motile cilium	27/1201	178/21842	1.60120307290007e-06	4.42999516835685e-05	4.01705332324052e-05	CFAP52/TTC29/TEKT4/SPEF1/RSPH1/DNAI1/CFAP47/CFAP65/DNAH3/CFAP43/SPAG6/DNAH5/CABCOCO1/SAXO1/SPEF2/NME5/CFAP221/PACRG/CFAP58/CETN2/CFAP69/CFAP251/SPA17/ENKUR/RPGR/SPAG16/PRKAR1A	27
GO:0002177	CC	GO:0002177	manchette	8/1201	19/21842	3.5787743982306e-06	9.38015605430968e-05	8.50578513485279e-05	SPAG17/MEIG1/C9orf24/SPEF2/PPP1R42/CFAP221/PACRG/LZTFL1	8
GO:0005581	CC	GO:0005581	collagen trimer	16/1201	91/21842	3.32137945399594e-05	0.000827023484044989	0.000749932518823293	LUM/COL6A3/CCBE1/COL1A2/COL1A1/COL6A2/CTHRC1/COL5A1/MARCO/COL22A1/C1QL3/COL21A1/COL6A1/COLEC12/COL14A1/LOX	16
GO:0042383	CC	GO:0042383	sarcolemma	20/1201	147/21842	0.000163672852947649	0.00377280085308544	0.0034211193531466	COL6A3/COL6A2/SLC27A6/GHRHR/CAV2/COL6A1/AHNAK2/SSPN/KCNB1/AQP4/CAV1/SNTA1/ANXA1/LAMA2/AHNAK/CACNA1C/SLC2A4/SLC30A1/PPP3CA/SLMAP	20
GO:0002178	CC	GO:0002178	palmitoyltransferase complex	5/1201	11/21842	0.000174245822532059	0.00377280085308544	0.0034211193531466	SPTLC3/GOLGA7B/SPTSSB/SPTSSA/SPTLC2	5
GO:0005614	CC	GO:0005614	interstitial matrix	5/1201	11/21842	0.000174245822532059	0.00377280085308544	0.0034211193531466	VIT/KAZALD1/COL14A1/EGFLAM/ECM2	5
GO:0001527	CC	GO:0001527	microfibril	5/1201	13/21842	0.000442476947642584	0.00918139666358362	0.00832555309380125	MFAP5/ADAMTSL5/MFAP2/FBN1/LTBP1	5
GO:0036126	CC	GO:0036126	sperm flagellum	20/1201	163/21842	0.000646579271707303	0.0128798590924095	0.011679263476313	TTC29/TEKT4/RSPH1/CFAP47/CFAP65/SPAG6/CABCOCO1/SAXO1/SPEF2/NME5/CFAP221/PACRG/CFAP58/CFAP69/CFAP251/SPA17/ENKUR/RPGR/SPAG16/PRKAR1A	20
GO:0045177	CC	GO:0045177	apical part of cell	44/1201	487/21842	0.000874720078103731	0.0167542538036792	0.0151925066196964	F2RL2/FAP/SPEF1/CFAP126/CYP4F2/GJB6/SLC24A4/KNCN/ZMYND10/ATP12A/DNAAF11/ANXA13/ANO1/PTPRH/GJA1/GPR143/SLC7A11/KCNB1/CYBRD1/RAB27A/PDZK1/ANXA1/STK26/CETN2/CLCN5/ENPP3/USH2A/ADRB2/PLB1/SLC5A3/SLC22A4/AHCYL1/KCNMA1/SLC2A9/MPDZ/ACVR1/DYNC2H1/STX3/RAB18/SLC22A5/SLC11A2/NUMB/ATP6V1C1/KCNA5	44
GO:0005802	CC	GO:0005802	trans-Golgi network	32/1201	325/21842	0.00107056522148524	0.0197459807518389	0.0179053598447239	DNAAF6/MME/LGR6/PIFO/GCNT1/HTR7/ATP8B3/ATP8B4/SLC2A4/ST3GAL1/AP1S3/SLC9A7/RAB30/FAM91A1/TMEM230/WIPI1/SORL1/ARL1/SYS1/GCC2/SNX9/OPTN/PI4K2B/CCDC91/ARFGEF2/CCDC186/VAMP7/PLEKHA3/SLC30A6/RAB21/YIPF4/CLTC	32
GO:0005788	CC	GO:0005788	endoplasmic reticulum lumen	32/1201	332/21842	0.00151621176038696	0.0269669091668823	0.0244531896693987	FMO1/COL6A3/COL1A2/MZB1/THBS1/P4HA3/BDNF/FLT3/COL1A1/COL6A2/COL5A1/SPON1/COL22A1/FBN1/GPX8/LTBP1/SLC27A2/COL21A1/COL6A1/RCN3/COL14A1/TSPAN33/SELENOM/SDC2/TIMP1/P4HA2/CST3/FSTL1/RDH5/F8/SUMF1/ARSG	32
GO:0005875	CC	GO:0005875	microtubule associated complex	19/1201	163/21842	0.0016111612296791	0.027667527323455	0.0250884997289414	DNAI3/DYNLT5/DYNLRB2/DNAI1/DNAH6/DRC1/DNAI7/DNAH3/DNAH12/DNAH5/DNAH7/CCDC65/DNAI4/KIF16B/MAP7/KIF13B/DYNLT3/DYNC2H1/DNAL1	19
GO:0005798	CC	GO:0005798	Golgi-associated vesicle	13/1201	96/21842	0.00226817713363074	0.0376517404182703	0.0341420347483364	CLRN1/STEAP2/CNGB1/GJA1/KDELR3/COPZ2/STK26/CNGA4/SLC2A4/AP1S3/ITM2B/RHOQ/CLTC	13
GO:0003823	MF	GO:0003823	antigen binding	40/1119	266/20696	4.27902920685823e-09	4.1078680385839e-06	3.68897360043883e-06	IGLV1-47/IGHA1/IGLV1-40/IGHV2-5/IGHA2/IGHV3-11/IGKC/JCHAIN/IGLV2-23/IGLV1-44/IGLV3-21/IGKV1-17/IGKV1-5/IGHG1/IGKV3-20/IGLV6-57/IGKV3-15/IGLV3-25/IGLV3-19/IGHV3-33/IGHV3-23/IGHV4-34/IGHV3-30/IGKV1-16/IGLV2-14/IGLV2-11/IGKV4-1/IGHV3-7/IGLV3-27/IGHV3-48/IGHM/IGHV3-53/IGKV1D-39/TRAV12-2/IGHV4-59/CD209/IGHV2-70/IGHV4-39/IGKV2-30/SIRPA	40
GO:0005201	MF	GO:0005201	extracellular matrix structural constituent	28/1119	193/20696	1.82593229039262e-06	0.000814126846610865	0.000731107332647257	PRG4/CILP/LUM/COL6A3/COL1A2/MFAP5/TFPI2/THBS1/MFAP2/COL1A1/PCOLCE/COL6A2/CTHRC1/COL5A1/SPON1/COL22A1/FBN1/SBSPON/LTBP1/COL21A1/COL6A1/SRPX2/COL14A1/LTBP2/FBLN5/LAMA2/MATN2/SPARC	28
GO:0019838	MF	GO:0019838	growth factor binding	23/1119	143/20696	2.54414639565895e-06	0.000814126846610865	0.000731107332647257	COL1A2/WFIKKN2/IL2RA/THBS1/FLT3/IGFBP6/COL1A1/CXCL13/KAZALD1/COL5A1/IL1R1/NTRK1/GHRHR/LTBP1/COL6A1/SRPX2/LTBP2/CD109/TWSG1/ITGA6/TGFBR2/TGFBR1/ACVR1	23
GO:0050431	MF	GO:0050431	transforming growth factor beta binding	8/1119	24/20696	2.40723946473929e-05	0.0057773747153743	0.00518823453058284	WFIKKN2/THBS1/LTBP1/CD109/TWSG1/TGFBR2/TGFBR1/ACVR1	8
GO:0045505	MF	GO:0045505	dynein intermediate chain binding	10/1119	39/20696	3.09448219619884e-05	0.00594140581670177	0.00533553877618284	DNAAF6/DYNLT5/DYNLRB2/DNAH6/DNAH3/DNAH12/DNAH5/DNAH7/DYNLT3/DYNC2H1	10
GO:0050660	MF	GO:0050660	flavin adenine dinucleotide binding	15/1119	88/20696	6.93119341723529e-05	0.0110899094675765	0.00995903054160649	FMO1/AIFM3/DAO/AOX1/FMO2/DPYD/MICAL2/LDHD/ERO1B/FMO5/ACADSB/ACOX1/PCYOX1/MTRR/AGPS	15
GO:0038024	MF	GO:0038024	cargo receptor activity	15/1119	91/20696	0.000102935123534737	0.0141168169419067	0.0126772731090149	PRG4/SCARA5/MRC1/LYVE1/MARCO/SSC5D/COLEC12/SDC1/FOLR2/ENPP1/ASGR2/ENDOU/CFI/ACKR2/SORL1	15
GO:0071949	MF	GO:0071949	FAD binding	9/1119	40/20696	0.000228532167406542	0.0249395767308719	0.0223963962089738	DAO/AOX1/MICAL2/LDHD/ERO1B/ACOX1/PCYOX1/MTRR/AGPS	9
GO:0016903	MF	GO:0016903	oxidoreductase activity, acting on the aldehyde or oxo group of donors	10/1119	49/20696	0.000244531907374878	0.0249395767308719	0.0223963962089738	ADH7/AOX1/OGDHL/ALDH1A2/ALDH2/FMO5/HSD17B12/BCKDHB/ALDH9A1/FAR1	10
GO:0008569	MF	GO:0008569	minus-end-directed microtubule motor activity	6/1119	18/20696	0.000260723934760151	0.0249395767308719	0.0223963962089738	DNAH6/DNAH3/DNAH12/DNAH5/DNAH7/DYNC2H1	6
GO:0005539	MF	GO:0005539	glycosaminoglycan binding	28/1119	256/20696	0.000322247886143009	0.0249395767308719	0.0223963962089738	VIT/JCHAIN/LGR6/ADAMTSL5/LYVE1/THBS1/APOH/IGHM/CXCL13/PCOLCE/SFRP1/PRNP/COL5A1/SULF1/SAA1/SPOCK3/FBN1/FGF1/RTN4RL1/SELL/EGFLAM/LTBP2/ECM2/TWSG1/LAYN/FSTL1/TGFBR2/HSD17B12	28
GO:0005518	MF	GO:0005518	collagen binding	14/1119	90/20696	0.000323793340164536	0.0249395767308719	0.0223963962089738	MMP13/LUM/CCBE1/THBS1/PCOLCE/COL6A2/COL6A1/COL14A1/ITGA11/LOX/ECM2/USH2A/SPARC/HSD17B12	14
GO:0004745	MF	GO:0004745	NAD-retinol dehydrogenase activity	6/1119	19/20696	0.000363702160658548	0.0249395767308719	0.0223963962089738	RDH8/ADH7/HSD17B6/RDH12/RDH5/ADH1B	6
GO:0034987	MF	GO:0034987	immunoglobulin receptor binding	6/1119	19/20696	0.000363702160658548	0.0249395767308719	0.0223963962089738	IGHA1/IGHA2/JCHAIN/IGHG1/CLEC4D/IGHM	6
GO:0004497	MF	GO:0004497	monooxygenase activity	16/1119	114/20696	0.000417335912067853	0.0267094983723426	0.0239858324198997	FMO1/CYP4F2/CYP4F3/CYP1B1/TYRP1/AKR1C1/CYP2C8/CYP4F11/CYP11A1/FMO2/CYP39A1/MICAL2/CMAHP/CYP46A1/CYP2U1/FMO5	16
GO:0022821	MF	GO:0022821	solute:potassium antiporter activity	6/1119	21/20696	0.000662755789181662	0.0397653473508997	0.0357103283776172	SLC9C2/SLC24A4/SLC24A2/SLC9A7/SLC9A9/SLC9A6	6
GO:0019955	MF	GO:0019955	cytokine binding	18/1119	144/20696	0.000780526595797713	0.0440767959979885	0.0395821227218778	IL5RA/WFIKKN2/IL31RA/CRLF1/IL2RA/THBS1/IL18R1/IL1R1/SOSTDC1/GREM1/LTBP1/NBL1/CD109/IL13RA1/TWSG1/TGFBR2/TGFBR1/ACVR1	18
GO:0003777	MF	GO:0003777	microtubule motor activity	12/1119	78/20696	0.000937083702364222	0.0499777974594252	0.0448813773237601	DNAI3/DYNLRB2/DNAI1/DNAH6/DNAH3/DNAH12/DNAH5/DNAH7/DNAI4/KIF16B/KIF13B/DYNC2H1	12
