# Supplementary material for: Integrated transcriptomics uncovers an enhanced association between the prion protein gene expression and vesicle dynamics signatures in glioblastomas
Source: BMC Cancer. 2024 Feb 13;24:199. doi: 10.1186/s12885-024-11914-6 (PMC10863147; doi:10.1186/s12885-024-11914-6)
Supplement: Supplementary file 11 — Additional file 11: Table S4. [file 12885_2024_11914_MOESM11_ESM.csv]

	x
1	AAGAB
2	ABCB7
3	ABCC3
4	ABHD12
5	ACAA1
6	ACAD9
7	ACO2
8	ACTN1
9	ACTN4
10	ACTR10
11	ACTR1B
12	ADCK2
13	ADCY2
14	ADIPOR1
15	ADORA1
16	AEBP1
17	AGGF1
18	AHCY
19	AIDA
20	AIF1L
21	AK3
22	AKAP12
23	AKIRIN1
24	AKT1S1
25	ALDH1L1
26	ALDH2
27	ALDH6A1
28	ALDOA
29	ALG3
30	ALG8
31	AMD1
32	AMDHD2
33	ANKRD35
34	ANXA2
35	ANXA5
36	AP1M1
37	AP2A1
38	APBA3
39	ARAF
40	ARC
41	ARF6
42	ARFRP1
43	ARID5B
44	ARL13B
45	ARMC6
46	ARMCX2
47	ARPP19
48	ARRDC1
49	ASAH1
50	ASNA1
51	ASNS
52	ATF3
53	ATP13A1
54	ATP1A1
55	ATP1A2
56	ATP5S
57	ATP6AP1
58	ATP6AP2
59	AXL
60	B2M
61	B3GALT6
62	B4GALT4
63	B4GALT7
64	BATF3
65	BBOX1
66	BCAM
67	BCAP29
68	BCAT1
69	BCL2L1
70	BFAR
71	BHLHE41
72	BLVRB
73	BRF2
74	BRMS1
75	C14orf79
76	C16orf45
77	C16orf58
78	C19orf48
79	C19orf66
80	C1D
81	C1R
82	C1orf198
83	C20orf24
84	C21orf2
85	C21orf62
86	C2orf72
87	C3orf18
88	C6orf1
89	C6orf120
90	C6orf136
91	CALM1
92	CALR
93	CALU
94	CAMK2B
95	CAMK2D
96	CANX
97	CAP1
98	CAPN2
99	CARD16
100	CASC4
101	CAST
102	CAT
103	CBR1
104	CCDC106
105	CCDC159
106	CCDC22
107	CCDC51
108	CCDC97
109	CD151
110	CD164
111	CD276
112	CD44
113	CD58
114	CD59
115	CDC42EP1
116	CDC42EP4
117	CDIPT
118	CEBPD
119	CEND1
120	CHDH
121	CHI3L1
122	CHL1
123	CHPF
124	CHPT1
125	CHURC1
126	CITED2
127	CLDN10
128	CLDN12
129	CLDND1
130	CLIC1
131	CLN8
132	CLPP
133	CLPTM1
134	CLTB
135	CLU
136	CNEP1R1
137	CNGA3
138	CNN3
139	COG6
140	COL4A1
141	COL4A2
142	COMT
143	COPS7A
144	COQ6
145	COQ7
146	CPQ
147	CRAT
148	CRISPLD1
149	CROT
150	CSRP2
151	CST3
152	CTBS
153	CTNNA1
154	CTSF
155	CUL4A
156	CX3CL1
157	CXCL16
158	CYB561D2
159	CYBRD1
160	CYFIP1
161	CYR61
162	DAPK3
163	DCK
164	DCLK1
165	DDOST
166	DDRGK1
167	DEDD2
168	DHCR7
169	DHRS3
170	DIRAS3
171	DIS3L
172	DLAT
173	DLC1
174	DNAJB9
175	DNAL1
176	DNASE2
177	DNM2
178	DNTTIP1
179	DOK1
180	DOLK
181	DPF3
182	DPH2
183	DPM2
184	DPP7
185	DPP9
186	DSTN
187	DYNLT3
188	EBP
189	ECM2
190	EDEM2
191	EDNRB
192	EEF2
193	EFNB2
194	EGFR
195	EHBP1
196	EHD2
197	EIF2S1
198	EIF2S2
199	EIF3G
200	EIF3J
201	EIF3K
202	EIF3M
203	EIF5
204	EIF5A
205	ELF1
206	ELK1
207	ELN
208	ELOVL2
209	EMD
210	EML3
211	EMP1
212	EMP3
213	ENOPH1
214	ENTPD6
215	EPAS1
216	EPDR1
217	ERCC1
218	ERF
219	ERGIC3
220	ERICH1
221	ERMAP
222	ETHE1
223	ETV4
224	EXD2
225	F3
226	FADS1
227	FAM107A
228	FAM114A1
229	FAM114A2
230	FAM181A
231	FAM195A
232	FAM3A
233	FAM3C
234	FAM50A
235	FAM57A
236	FAM63B
237	FAM84A
238	FAM98A
239	FAM98C
240	FARSA
241	FASTK
242	FBXO17
243	FBXO32
244	FBXO34
245	FBXW9
246	FERMT2
247	FEZ1
248	FGF1
249	FHL3
250	FIBIN
251	FKBP10
252	FKBP2
253	FLOT1
254	FNTA
255	FTSJ2
256	FUCA2
257	FUT8
258	FUZ
259	GABARAPL1
260	GADD45A
261	GALC
262	GALE
263	GALK1
264	GAP43
265	GAR1
266	GATM
267	GFAP
268	GIPC1
269	GJA1
270	GLIPR2
271	GLT8D1
272	GLTSCR2
273	GLUD1
274	GLUL
275	GM2A
276	GMPR2
277	GNG12
278	GNG7
279	GOLGA7
280	GORASP1
281	GPATCH1
282	GPC4
283	GPI
284	GPKOW
285	GPM6B
286	GPR37
287	GPX1
288	GRPEL1
289	GRWD1
290	GSN
291	GSTK1
292	GTF2E2
293	GYS1
294	HBEGF
295	HCCS
296	HDDC2
297	HEBP1
298	HEBP2
299	HERPUD2
300	HIGD1A
301	HIVEP3
302	HLA-A
303	HLA-B
304	HLA-C
305	HM13
306	HOPX
307	HRSP12
308	HSD17B10
309	HSD17B12
310	HSD17B14
311	HSD17B8
312	HSDL2
313	HSPA5
314	HSPA9
315	HTRA1
316	ID1
317	ID3
318	ID4
319	IDH3A
320	IDH3B
321	IFFO1
322	IFNGR2
323	IFRD2
324	IGFBP3
325	IL11RA
326	IL13RA1
327	IL17RC
328	ILVBL
329	IMPDH2
330	IQGAP1
331	IRF3
332	IRS2
333	ITM2B
334	ITPA
335	ITPK1
336	JMJD4
337	JMJD8
338	KCNF1
339	KDELR1
340	KDELR2
341	KEAP1
342	KHK
343	KLF6
344	KRCC1
345	KTN1
346	KXD1
347	LAMP1
348	LANCL2
349	LAP3
350	LAPTM4A
351	LDHA
352	LDLR
353	LGALS3
354	LINC00094
355	LIX1
356	LMBRD1
357	LMNA
358	LOX
359	LPAR1
360	LPL
361	LRP1
362	LRPAP1
363	LRR1
364	LRRC59
365	LRWD1
366	LYPLA1
367	LYRM5
368	M6PR
369	MAF1
370	MAFF
371	MAGED1
372	MAOB
373	MAP2K5
374	MAP3K6
375	MAPK4
376	MAPKAPK3
377	MATN2
378	MAX
379	MBOAT2
380	MED16
381	MED26
382	MED29
383	METRN
384	MFSD2A
385	MFSD5
386	MGAT1
387	MGAT2
388	MGLL
389	MID1IP1
390	MIER2
391	MIR22HG
392	MKKS
393	MOB3A
394	MOSPD2
395	MOXD1
396	MPP1
397	MPST
398	MPV17L2
399	MRO
400	MRPL19
401	MRPL34
402	MRPL4
403	MRPS12
404	MRPS2
405	MSN
406	MTCH1
407	MTHFD1
408	MTHFS
409	MUL1
410	MVD
411	MYADM
412	MYL12A
413	MZF1
414	NACC2
415	NANS
416	NAPA
417	NARS
418	NAT14
419	NCLN
420	NCOA4
421	NDFIP1
422	NDFIP2
423	NDP
424	NDRG4
425	NDUFV1
426	NECAB3
427	NEDD9
428	NEK6
429	NES
430	NEU1
431	NFIC
432	NFKBIB
433	NFS1
434	NLN
435	NOP2
436	NOTCH3
437	NOTCH4
438	NPC2
439	NPDC1
440	NPEPL1
441	NPNT
442	NR1H2
443	NR2C2AP
444	NR2E1
445	NRP2
446	NTHL1
447	NTRK2
448	NUCB1
449	NUDT22
450	OCEL1
451	OLFM2
452	OMA1
453	OPTN
454	ORAI1
455	ORC5
456	OSBPL2
457	OSGIN2
458	P4HB
459	P4HTM
460	PACRGL
461	PAFAH2
462	PAM
463	PARD3B
464	PCMT1
465	PCNP
466	PCOLCE
467	PCSK5
468	PDE6B
469	PDHX
470	PDIA6
471	PDK2
472	PDLIM4
473	PDLIM5
474	PDRG1
475	PDXK
476	PEBP1
477	PEF1
478	PEG3
479	PEPD
480	PEX10
481	PEX3
482	PFKL
483	PFKP
484	PGAM2
485	PGK1
486	PGM3
487	PGRMC1
488	PHACTR2
489	PHF11
490	PHF20
491	PHF23
492	PHGDH
493	PI4KB
494	PIGP
495	PIM1
496	PIM2
497	PIR
498	PKN1
499	PKP4
500	PLA2G16
501	PLA2G4C
502	PLA2G5
503	PLD2
504	PLD3
505	PLEKHA5
506	PLIN2
507	PLIN3
508	PLOD1
509	PLOD3
510	PLP2
511	PLSCR1
512	PLSCR4
513	PLTP
514	PMP2
515	PMP22
516	PNMA1
517	PNPLA2
518	PNRC1
519	POC1B
520	POFUT2
521	POLD2
522	POLE3
523	POLR2E
524	POLRMT
525	PON2
526	POP4
527	POR
528	PORCN
529	PPIF
530	PPP1R11
531	PPP3CC
532	PQBP1
533	PQLC2
534	PQLC3
535	PRAF2
536	PRDX6
537	PRKACB
538	PRKCSH
539	PRMT6
540	PRNP
541	PROSC
542	PSMB8
543	PSMC4
544	PSMD8
545	PSME3
546	PSMF1
547	PSMG1
548	PTPRA
549	PTRF
550	PTTG1IP
551	PUSL1
552	PVR
553	PVRL2
554	PXN
555	PYCR1
556	PYCR2
557	PYROXD1
558	QTRT1
559	QTRTD1
560	RAB10
561	RAB13
562	RAB31
563	RAB34
564	RAB4A
565	RAB5A
566	RAB8A
567	RABAC1
568	RAD23A
569	RAMP1
570	RAMP2
571	RARRES3
572	RASA3
573	RBMS1
574	RCAN1
575	RDH10
576	RDH11
577	RDH5
578	REEP2
579	REEP3
580	REEP5
581	RER1
582	REXO2
583	REXO4
584	RFK
585	RFX2
586	RGMA
587	RGN
588	RGS20
589	RGS6
590	RHBDD2
591	RHEB
592	RHOC
593	RHOJ
594	RHPN2
595	RIN1
596	RIPK2
597	RND2
598	RNF114
599	RNF123
600	RNF13
601	RNF139
602	RNF146
603	RNH1
604	RPGR
605	RPL13A
606	RPS6KA2
607	RPUSD2
608	RRBP1
609	RRP1
610	RRP36
611	RRS1
612	RSPRY1
613	RUVBL2
614	RWDD2A
615	S100A11
616	S100A13
617	SAMD4A
618	SATB2
619	SAV1
620	SBDS
621	SCAMP4
622	SDC2
623	SDF4
624	SDSL
625	SEC14L2
626	SEC22C
627	SEC23B
628	SELT
629	SEPT2
630	SEPW1
631	SERINC1
632	SERINC3
633	SERPINB6
634	SERPING1
635	SERTAD1
636	SERTAD3
637	SETD3
638	SEZ6L2
639	SF3A3
640	SFRP4
641	SFT2D1
642	SFXN3
643	SGK1
644	SGTA
645	SH3GL1
646	SHISA4
647	SIAE
648	SIGMAR1
649	SIRPA
650	SIRT2
651	SKIV2L
652	SLC12A4
653	SLC12A9
654	SLC1A3
655	SLC22A5
656	SLC25A11
657	SLC25A18
658	SLC25A23
659	SLC25A43
660	SLC25A6
661	SLC27A1
662	SLC27A5
663	SLC2A1
664	SLC2A10
665	SLC2A4RG
666	SLC35A2
667	SLC35B3
668	SLC38A6
669	SLC39A1
670	SLC3A2
671	SLC41A3
672	SLC44A2
673	SLC48A1
674	SLC4A1AP
675	SLC4A4
676	SLC6A9
677	SLC7A11
678	SLCO1C1
679	SMAD1
680	SMOX
681	SMS
682	SMUG1
683	SMYD2
684	SNUPN
685	SNX17
686	SNX18
687	SNX21
688	SNX3
689	SNX5
690	SNX7
691	SNX9
692	SOCS2
693	SPARC
694	SPATA2L
695	SPATA7
696	SPATS2L
697	SPCS2
698	SPIN2B
699	SPRY1
700	SPRY2
701	SPRYD3
702	SQSTM1
703	SRPRB
704	SSBP4
705	SSNA1
706	SSPN
707	SSR3
708	ST6GALNAC4
709	ST6GALNAC6
710	STAU1
711	STK11
712	STMN3
713	STOM
714	STX4
715	STX7
716	SURF4
717	SYNGR2
718	SYNM
719	SYPL1
720	SYT11
721	SYTL2
722	TAF10
723	TAGLN2
724	TBC1D25
725	TBL2
726	TBL3
727	TCTA
728	TECR
729	TFE3
730	TGFB1I1
731	TLCD1
732	TM2D1
733	TMBIM1
734	TMBIM4
735	TMCO3
736	TMED1
737	TMED10
738	TMED7
739	TMED9
740	TMEM109
741	TMEM115
742	TMEM150A
743	TMEM176A
744	TMEM176B
745	TMEM189
746	TMEM205
747	TMEM231
748	TMEM234
749	TMEM38A
750	TMEM38B
751	TMEM43
752	TMEM45A
753	TMEM5
754	TMEM70
755	TMX2
756	TMX4
757	TNFAIP1
758	TNFAIP6
759	TNFRSF12A
760	TNFRSF1A
761	TNIP2
762	TNS3
763	TOMM40
764	TOR1AIP1
765	TPD52
766	TPD52L2
767	TPGS1
768	TPM4
769	TPST1
770	TRADD
771	TRAM1
772	TRIB1
773	TRIP6
774	TRMT1
775	TSC22D4
776	TSHZ3
777	TSKU
778	TSPAN5
779	TSPO
780	TTYH1
781	TUBA1C
782	TUBB4A
783	TUBB4B
784	TUBB6
785	TWSG1
786	TXNDC15
787	TXNRD2
788	TYK2
789	UAP1
790	UBA5
791	UBAP1
792	UBE2M
793	UBL4A
794	UGP2
795	UMPS
796	UPP1
797	USP53
798	VAMP3
799	VAMP5
800	VAPB
801	VIM
802	VPS16
803	VPS36
804	VPS37C
805	VTI1B
806	VWA1
807	WARS2
808	WDR1
809	WDR13
810	WDR18
811	WDR25
812	WIPI1
813	WLS
814	WWC1
815	YIPF1
816	YIPF2
817	YIPF3
818	ZBED3
819	ZC3H14
820	ZDHHC24
821	ZFAND3
822	ZFP36
823	ZFP36L2
824	ZFPL1
825	ZFYVE21
826	ZNF267
827	ZNF333
828	ZNF354B
829	ZNF415
830	ZNF419
831	ZNF439
832	ZNF44
833	ZNF444
834	ZNF558
835	ZNF584
836	ZNF596
837	ZNF688
838	ZNF714
839	ZNHIT2
840	ZYX
