# Supplementary material for: Integrated transcriptomics uncovers an enhanced association between the prion protein gene expression and vesicle dynamics signatures in glioblastomas
Source: BMC Cancer. 2024 Feb 13;24:199. doi: 10.1186/s12885-024-11914-6 (PMC10863147; doi:10.1186/s12885-024-11914-6)
Supplement: Supplementary file 12 — Additional file 12: Table S5. [file 12885_2024_11914_MOESM12_ESM.csv]

	ONTOLOGY	ID	Description	GeneRatio	BgRatio	pvalue	p.adjust	qvalue	geneID	Count
GO:0048193	BP	GO:0048193	Golgi vesicle transport	36/761	294/18870	3.04800871588375e-09	1.46060577665149e-05	1.35074912567059e-05	AP2A1/ARFRP1/BCAP29/CCDC22/COG6/DNM2/ERGIC3/GOLGA7/KDELR1/KDELR2/LAMP1/LYPLA1/NAPA/OPTN/P4HB/PEF1/RAB10/RAB13/RAB31/RAB34/RAB8A/RER1/RNF139/SEC22C/SEC23B/SNX3/TMED1/TMED10/TMED7/TMED9/TMEM115/VAMP3/VAMP5/VAPB/VTI1B/WIPI1	36
GO:0072659	BP	GO:0072659	protein localization to plasma membrane	34/761	290/18870	2.51296855953044e-08	6.02107266863494e-05	5.56820928190692e-05	ARF6/ARFRP1/ATP6AP1/BCL2L1/EGFR/EHD2/FLOT1/GOLGA7/GORASP1/LGALS3/LRP1/LYPLA1/MYL12A/OPTN/PGRMC1/PRNP/RAB10/RAB13/RAB31/RAB34/RAB8A/RAMP1/RAMP2/RER1/SQSTM1/STX4/STX7/TMBIM1/TMEM150A/TNFRSF1A/TSPAN5/VAMP3/VAMP5/VTI1B	34
GO:1990778	BP	GO:1990778	protein localization to cell periphery	37/761	353/18870	1.16495577312037e-07	0.000186082268826426	0.000172086449292517	ARF6/ARFRP1/ARL13B/ATP6AP1/BCL2L1/EGFR/EHD2/FLOT1/GOLGA7/GORASP1/GPC4/LGALS3/LRP1/LYPLA1/MYADM/MYL12A/OPTN/PGRMC1/PRNP/RAB10/RAB13/RAB31/RAB34/RAB8A/RAMP1/RAMP2/RER1/SQSTM1/STX4/STX7/TMBIM1/TMEM150A/TNFRSF1A/TSPAN5/VAMP3/VAMP5/VTI1B	37
GO:0090150	BP	GO:0090150	establishment of protein localization to membrane	30/761	280/18870	1.15560155307028e-06	0.0013844106605782	0.00128028487853313	ADORA1/ARFRP1/ATP13A1/ATP6AP1/EGFR/GOLGA7/GORASP1/HSPA5/LYPLA1/MTCH1/NCLN/OPTN/PEX3/PRNP/RAB10/RAB31/RAB34/RAB8A/REEP2/SGTA/SRPRB/SSR3/STOM/TOMM40/TRAM1/UBL4A/VAMP3/VAMP5/VPS37C/ZDHHC24	30
GO:0008652	BP	GO:0008652	amino acid biosynthetic process	14/761	77/18870	2.12023961709556e-06	0.00203203764902439	0.00187920185009943	ASNS/BCAT1/ENOPH1/GLUD1/GLUL/ILVBL/MTHFD1/PHGDH/PLOD3/PYCR1/PYCR2/SDSL/SERINC3/SLC1A3	14
GO:1901607	BP	GO:1901607	alpha-amino acid biosynthetic process	13/761	69/18870	3.22583281906937e-06	0.00257636514483007	0.00238258880145299	ASNS/BCAT1/ENOPH1/GLUD1/GLUL/ILVBL/MTHFD1/PHGDH/PLOD3/PYCR1/PYCR2/SDSL/SERINC3	13
GO:0046394	BP	GO:0046394	carboxylic acid biosynthetic process	32/761	334/18870	5.72104884582728e-06	0.003252042294189	0.00300744619509175	ASNS/BCAT1/CBR1/ELOVL2/ENOPH1/FADS1/GATM/GLUD1/GLUL/HSD17B10/HSD17B12/HSD17B8/ILVBL/LPL/MGLL/MID1IP1/MTHFD1/NR1H2/OSBPL2/PHGDH/PLA2G5/PLOD3/PYCR1/PYCR2/RDH10/RGN/SDSL/SERINC3/SIRT2/SLC1A3/SLC27A5/TECR	32
GO:0061951	BP	GO:0061951	establishment of protein localization to plasma membrane	12/761	62/18870	5.73321440913983e-06	0.003252042294189	0.00300744619509175	ARFRP1/ATP6AP1/GOLGA7/GORASP1/LYPLA1/OPTN/RAB10/RAB31/RAB34/RAB8A/VAMP3/VAMP5	12
GO:0006898	BP	GO:0006898	receptor-mediated endocytosis	27/761	258/18870	6.10775889977066e-06	0.003252042294189	0.00300744619509175	ANXA2/AP2A1/ARC/ARF6/B2M/CANX/CAP1/CLTB/CLU/CXCL16/DNM2/EFNB2/FLOT1/LDLR/LMBRD1/LPAR1/LRP1/LRPAP1/M6PR/PI4KB/RAB31/RAB5A/RAMP1/RAMP2/SFRP4/SNX17/SNX9	27
GO:0016053	BP	GO:0016053	organic acid biosynthetic process	32/761	337/18870	6.88789306294537e-06	0.00330067835576342	0.00305242418894737	ASNS/BCAT1/CBR1/ELOVL2/ENOPH1/FADS1/GATM/GLUD1/GLUL/HSD17B10/HSD17B12/HSD17B8/ILVBL/LPL/MGLL/MID1IP1/MTHFD1/NR1H2/OSBPL2/PHGDH/PLA2G5/PLOD3/PYCR1/PYCR2/RDH10/RGN/SDSL/SERINC3/SIRT2/SLC1A3/SLC27A5/TECR	32
GO:0019318	BP	GO:0019318	hexose metabolic process	25/761	233/18870	8.66120971283282e-06	0.00366166386973692	0.00338625887259301	ADIPOR1/ALDOA/ARPP19/ATF3/DLAT/FUCA2/FUT8/GALE/GALK1/GPI/IGFBP3/IRS2/KHK/NLN/OMA1/PDK2/PFKL/PFKP/PGAM2/PGK1/POFUT2/RGN/SLC25A11/SLC35A2/STK11	25
GO:0010867	BP	GO:0010867	positive regulation of triglyceride biosynthetic process	6/761	14/18870	9.59439403460846e-06	0.00366166386973692	0.00338625887259301	CNEP1R1/LDLR/MFSD2A/NR1H2/RGN/SLC27A1	6
GO:0098876	BP	GO:0098876	vesicle-mediated transport to the plasma membrane	19/761	150/18870	9.93356225095575e-06	0.00366166386973692	0.00338625887259301	ARF6/ARFRP1/ATP6AP1/CCDC22/EHD2/GOLGA7/LYPLA1/NDRG4/OPTN/RAB10/RAB13/RAB31/RAB34/RAB8A/SNX17/SNX3/SNX7/VAMP3/VAMP5	19
GO:0006892	BP	GO:0006892	post-Golgi vesicle-mediated transport	15/761	102/18870	1.40730576787821e-05	0.00458540083477338	0.00424051874053157	AP2A1/ARFRP1/CCDC22/DNM2/GOLGA7/LAMP1/LYPLA1/OPTN/RAB10/RAB31/RAB34/VAMP3/VAMP5/VTI1B/WIPI1	15
GO:0070972	BP	GO:0070972	protein localization to endoplasmic reticulum	13/761	79/18870	1.51971558690431e-05	0.00458540083477338	0.00424051874053157	BCAP29/DDRGK1/HSPA5/KDELR1/KDELR2/RAB10/RER1/SGTA/SPCS2/SRPRB/SSR3/TRAM1/UBL4A	13
GO:0043001	BP	GO:0043001	Golgi to plasma membrane protein transport	9/761	38/18870	1.53101864266223e-05	0.00458540083477338	0.00424051874053157	ARFRP1/GOLGA7/LYPLA1/OPTN/RAB10/RAB31/RAB34/VAMP3/VAMP5	9
GO:0090208	BP	GO:0090208	positive regulation of triglyceride metabolic process	7/761	22/18870	1.69263434852961e-05	0.00477123752832581	0.00441237808502145	CNEP1R1/LDLR/MFSD2A/NR1H2/PNPLA2/RGN/SLC27A1	7
GO:0005996	BP	GO:0005996	monosaccharide metabolic process	26/761	261/18870	2.16025289928399e-05	0.00575107327409383	0.00531851737192141	ADIPOR1/ALDOA/ARPP19/ATF3/DLAT/FUCA2/FUT8/GALE/GALK1/GPI/IGFBP3/IRS2/KHK/NLN/OMA1/PDK2/PFKL/PFKP/PGAM2/PGK1/POFUT2/RGN/SLC25A11/SLC2A1/SLC35A2/STK11	26
GO:0001732	BP	GO:0001732	formation of cytoplasmic translation initiation complex	6/761	16/18870	2.38700114156407e-05	0.00602026814230265	0.00556746526647354	EIF2S2/EIF3G/EIF3J/EIF3K/EIF3M/EIF5	6
GO:0062197	BP	GO:0062197	cellular response to chemical stress	29/761	317/18870	3.6674657207399e-05	0.00878724786689281	0.00812633193911315	AXL/BRF2/CAT/EGFR/EIF2S1/EPAS1/FUT8/GPR37/GPX1/HM13/KEAP1/MPV17L2/PDK2/PEX10/PPIF/PXN/PYCR1/PYCR2/PYROXD1/SERPINB6/SIRPA/SIRT2/SLC25A23/SLC2A1/SLC7A11/SQSTM1/STAU1/STX4/TSPO	29
GO:0034599	BP	GO:0034599	cellular response to oxidative stress	25/761	255/18870	4.03469633391349e-05	0.00920679277719688	0.00851432158685504	AXL/BRF2/CAT/EGFR/EIF2S1/EPAS1/FUT8/GPR37/GPX1/HM13/KEAP1/MPV17L2/PDK2/PEX10/PPIF/PXN/PYCR1/PYCR2/PYROXD1/SIRPA/SIRT2/SLC7A11/SQSTM1/STAU1/STX4	25
GO:0006575	BP	GO:0006575	cellular modified amino acid metabolic process	16/761	126/18870	4.75818344652256e-05	0.0103641886707891	0.00958466617696649	ABHD12/BBOX1/CHDH/CPQ/CRAT/CROT/GATM/MBOAT2/MFSD2A/MTHFD1/MTHFS/PLOD3/PLSCR1/SERINC1/SLC27A1/SLCO1C1	16
GO:0030100	BP	GO:0030100	regulation of endocytosis	27/761	291/18870	5.28819095559114e-05	0.0110178308953012	0.0101891459602008	ANXA2/AP2A1/ARC/ARF6/AXL/B2M/CALR/CD151/CLU/EFNB2/FLOT1/LGALS3/LPAR1/LRP1/LRPAP1/NR1H2/PLA2G5/PLSCR1/PPP3CC/RAB31/RAB4A/SFRP4/SIRPA/SNX17/SNX3/SNX9/SYT11	27
GO:0015800	BP	GO:0015800	acidic amino acid transport	11/761	66/18870	6.04477424373131e-05	0.0120693992399835	0.0111616226167144	ADORA1/ATP1A2/CLN8/GIPC1/GJA1/NTRK2/PRAF2/SLC1A3/SLC25A18/SLC38A6/SLC7A11	11
GO:0034341	BP	GO:0034341	response to type II interferon	17/761	143/18870	6.51422183914106e-05	0.0124864604212656	0.01154731534433	CALM1/CD58/CDC42EP4/CX3CL1/CXCL16/DAPK3/GSN/IFNGR2/NR1H2/RPL13A/SIRPA/SLC22A5/STX4/TYK2/VAMP3/VIM/ZYX	17
GO:0034976	BP	GO:0034976	response to endoplasmic reticulum stress	25/761	266/18870	8.0455619431291e-05	0.0147359917688372	0.0136276525232415	ATF3/BCL2L1/BFAR/CALR/CANX/CLU/DDRGK1/DNAJB9/EDEM2/EIF2S1/FBXO17/FLOT1/HERPUD2/HM13/HSPA5/NR1H2/P4HB/PDIA6/RHBDD2/RNF139/SERINC3/SGTA/TBL2/UBA5/VAPB	25
GO:0006893	BP	GO:0006893	Golgi to plasma membrane transport	10/761	57/18870	8.30283342568041e-05	0.0147359917688372	0.0136276525232415	ARFRP1/CCDC22/GOLGA7/LYPLA1/OPTN/RAB10/RAB31/RAB34/VAMP3/VAMP5	10
GO:0042398	BP	GO:0042398	cellular modified amino acid biosynthetic process	7/761	28/18870	9.51147730153657e-05	0.0161172359775584	0.0149050091084968	BBOX1/CHDH/GATM/MTHFS/PLOD3/PLSCR1/SLC27A1	7
GO:0071346	BP	GO:0071346	cellular response to type II interferon	15/761	120/18870	9.75375299142723e-05	0.0161172359775584	0.0149050091084968	CALM1/CD58/CDC42EP4/CX3CL1/DAPK3/GSN/IFNGR2/NR1H2/RPL13A/SIRPA/STX4/TYK2/VAMP3/VIM/ZYX	15
GO:1903076	BP	GO:1903076	regulation of protein localization to plasma membrane	14/761	108/18870	0.00011130053334221	0.017778405192529	0.0164412366796738	ARF6/BCL2L1/EGFR/LGALS3/LRP1/LYPLA1/PGRMC1/PRNP/RER1/SQSTM1/STX4/STX7/TMBIM1/VTI1B	14
GO:0015813	BP	GO:0015813	L-glutamate transmembrane transport	7/761	29/18870	0.000121045550242773	0.018555025169971	0.0171594446809546	ATP1A2/CLN8/PRAF2/SLC1A3/SLC25A18/SLC38A6/SLC7A11	7
GO:0015711	BP	GO:0015711	organic anion transport	35/761	443/18870	0.000124704692160948	0.018555025169971	0.0171594446809546	ABCC3/ADORA1/ATP1A2/CLN8/CROT/GFAP/GIPC1/GJA1/IRS2/LYPLA1/MFSD2A/NTRK2/PLA2G5/PLIN2/PMP2/PRAF2/SERINC3/SFXN3/SLC1A3/SLC25A11/SLC25A18/SLC25A23/SLC25A6/SLC27A1/SLC27A5/SLC2A1/SLC2A10/SLC35A2/SLC35B3/SLC38A6/SLC3A2/SLC4A4/SLC6A9/SLC7A11/SLCO1C1	35
GO:0022411	BP	GO:0022411	cellular component disassembly	38/761	497/18870	0.000128296010627443	0.018555025169971	0.0171594446809546	ARF6/CALM1/CST3/CX3CL1/DDRGK1/DEDD2/DNASE2/DSTN/EIF5A/FLOT1/GABARAPL1/GRWD1/GSN/JMJD4/LIX1/LRP1/MID1IP1/MUL1/NAPA/NEDD9/NEK6/NES/OPTN/PEX10/PHF23/PLIN2/PLIN3/PNPLA2/SH3GL1/SNX7/SQSTM1/STMN3/TBC1D25/TSPO/UBA5/VPS16/WDR1/WIPI1	38
GO:0043123	BP	GO:0043123	positive regulation of canonical NF-kappaB signal transduction	20/761	196/18870	0.000134749462144279	0.018555025169971	0.0171594446809546	CARD16/CCDC22/CX3CL1/GJA1/IRF3/JMJD8/LPAR1/MUL1/NDFIP1/NDFIP2/NEK6/PIM2/RHOC/RIPK2/S100A13/SLC44A2/TNFRSF1A/TNIP2/TRADD/WLS	20
GO:1905475	BP	GO:1905475	regulation of protein localization to membrane	19/761	181/18870	0.000135522930081174	0.018555025169971	0.0171594446809546	ARF6/BCL2L1/EGFR/GPC4/GSN/LGALS3/LRP1/LYPLA1/PGRMC1/PRNP/RER1/SLC7A11/SQSTM1/STOM/STX4/STX7/TMBIM1/TNFAIP6/VTI1B	19
GO:0006835	BP	GO:0006835	dicarboxylic acid transport	13/761	98/18870	0.00015321254974483	0.0203942927327007	0.0188603752756063	ADORA1/ATP1A2/CLN8/GFAP/GIPC1/GJA1/NTRK2/PRAF2/SLC1A3/SLC25A11/SLC25A18/SLC38A6/SLC7A11	13
GO:0010866	BP	GO:0010866	regulation of triglyceride biosynthetic process	6/761	22/18870	0.000180725218937107	0.0230271280686603	0.0212951869715007	CNEP1R1/LDLR/MFSD2A/NR1H2/RGN/SLC27A1	6
GO:0010232	BP	GO:0010232	vascular transport	12/761	87/18870	0.000187407761827578	0.0230271280686603	0.0212951869715007	ABCC3/ATP1A2/LRP1/MFSD2A/SLC1A3/SLC22A5/SLC27A1/SLC2A1/SLC2A10/SLC4A4/SLC6A9/SLCO1C1	12
GO:0150104	BP	GO:0150104	transport across blood-brain barrier	12/761	87/18870	0.000187407761827578	0.0230271280686603	0.0212951869715007	ABCC3/ATP1A2/LRP1/MFSD2A/SLC1A3/SLC22A5/SLC27A1/SLC2A1/SLC2A10/SLC4A4/SLC6A9/SLCO1C1	12
GO:0031623	BP	GO:0031623	receptor internalization	15/761	128/18870	0.000202370172937207	0.0242439467178774	0.0224204849490958	ANXA2/AP2A1/ARC/DNM2/EFNB2/FLOT1/LMBRD1/LPAR1/LRP1/LRPAP1/RAB31/RAB5A/RAMP1/RAMP2/SFRP4	15
GO:0010823	BP	GO:0010823	negative regulation of mitochondrion organization	9/761	52/18870	0.00020858083733771	0.0243785212810318	0.0225449377456164	BCL2L1/CLU/GPX1/LMNA/MUL1/OMA1/PPIF/SLC25A6/TSPO	9
GO:0007249	BP	GO:0007249	canonical NF-kappaB signal transduction	26/761	300/18870	0.000218036927509434	0.0245264901537264	0.0226817774244768	CARD16/CCDC22/CX3CL1/DDRGK1/EDNRB/GJA1/IRF3/JMJD8/LPAR1/MUL1/NDFIP1/NDFIP2/NEK6/NFKBIB/OPTN/PIM2/RHOC/RIPK2/S100A13/SIRPA/SLC44A2/SQSTM1/TNFRSF1A/TNIP2/TRADD/WLS	26
GO:0046942	BP	GO:0046942	carboxylic acid transport	29/761	351/18870	0.000220083279760066	0.0245264901537264	0.0226817774244768	ABCC3/ADORA1/ATP1A2/CLN8/CROT/GFAP/GIPC1/GJA1/IRS2/LYPLA1/MFSD2A/NTRK2/PLA2G5/PLIN2/PMP2/PRAF2/SERINC3/SFXN3/SLC1A3/SLC25A11/SLC25A18/SLC27A1/SLC27A5/SLC2A1/SLC38A6/SLC3A2/SLC6A9/SLC7A11/SLCO1C1	29
GO:0015849	BP	GO:0015849	organic acid transport	29/761	352/18870	0.000230893235330866	0.0251463723569434	0.0232550363814102	ABCC3/ADORA1/ATP1A2/CLN8/CROT/GFAP/GIPC1/GJA1/IRS2/LYPLA1/MFSD2A/NTRK2/PLA2G5/PLIN2/PMP2/PRAF2/SERINC3/SFXN3/SLC1A3/SLC25A11/SLC25A18/SLC27A1/SLC27A5/SLC2A1/SLC38A6/SLC3A2/SLC6A9/SLC7A11/SLCO1C1	29
GO:0006658	BP	GO:0006658	phosphatidylserine metabolic process	6/761	23/18870	0.000236220819410547	0.0251548925914521	0.0232629157828867	ABHD12/MBOAT2/MFSD2A/PLSCR1/SERINC1/SLC27A1	6
GO:0016197	BP	GO:0016197	endosomal transport	23/761	253/18870	0.000249400699136381	0.0259810467448161	0.0240269323424294	ARF6/ARFRP1/ATP6AP1/CCDC22/DCLK1/EHD2/NDRG4/RAB10/RAB13/RAB8A/SNX17/SNX18/SNX3/SNX5/SNX7/SNX9/SQSTM1/UBAP1/VAMP3/VPS16/VPS36/VPS37C/VTI1B	23
GO:1901605	BP	GO:1901605	alpha-amino acid metabolic process	20/761	207/18870	0.000280528907789678	0.0283347071433537	0.0262035667062471	ALDH6A1/ASNS/BCAT1/ENOPH1/GLUD1/GLUL/HSD17B10/ILVBL/MPST/MTHFD1/MTHFS/NDP/PHGDH/PLOD3/PYCR1/PYCR2/SDSL/SERINC3/SLC7A11/SMS	20
GO:0044242	BP	GO:0044242	cellular lipid catabolic process	21/761	223/18870	0.000283820104941774	0.0283347071433537	0.0262035667062471	ABHD12/ACAA1/ASAH1/CRAT/CROT/GALC/GM2A/HSD17B10/ILVBL/IRS2/LDLR/LPL/MFSD2A/MGLL/NEU1/PLA2G4C/PLA2G5/PLD2/PNPLA2/PRDX6/SIRT2	21
GO:0022406	BP	GO:0022406	membrane docking	12/761	92/18870	0.000319117094791724	0.0312083493518764	0.0288610734494771	CALM1/MSN/NDRG4/RAB13/RAB8A/SNX3/STX4/STX7/SYTL2/VAMP3/VAPB/VTI1B	12
GO:1903573	BP	GO:1903573	negative regulation of response to endoplasmic reticulum stress	8/761	44/18870	0.000329348641352721	0.0315647737872448	0.0291906901072622	BCL2L1/BFAR/CLU/DDRGK1/DNAJB9/HSPA5/NR1H2/SGTA	8
GO:0006865	BP	GO:0006865	amino acid transport	16/761	150/18870	0.000373004834969492	0.0350478268465452	0.0324117720375967	ADORA1/ATP1A2/CLN8/GFAP/GIPC1/GJA1/NTRK2/PRAF2/SERINC3/SFXN3/SLC1A3/SLC25A18/SLC38A6/SLC3A2/SLC6A9/SLC7A11	16
GO:0007179	BP	GO:0007179	transforming growth factor beta receptor signaling pathway	21/761	229/18870	0.000405958657961605	0.0374106517106156	0.034596881579319	BRMS1/CITED2/FERMT2/FNTA/FUT8/GIPC1/HSPA5/HTRA1/ID1/LOX/NDP/NPNT/PXN/SLC2A10/SMAD1/SPRY1/SPRY2/STK11/TGFB1I1/TWSG1/ZYX	21
GO:0006979	BP	GO:0006979	response to oxidative stress	31/761	400/18870	0.000415031275556793	0.0375250919333613	0.0347027144010744	AXL/BRF2/CAPN2/CAT/EGFR/EIF2S1/EPAS1/ERCC1/FUT8/GPR37/GPX1/HM13/KEAP1/MPV17L2/PDK2/PEX10/PPIF/PRDX6/PRNP/PXN/PYCR1/PYCR2/PYROXD1/RCAN1/SIRPA/SIRT2/SLC7A11/SQSTM1/STAU1/STX4/TXNRD2	31
GO:1904375	BP	GO:1904375	regulation of protein localization to cell periphery	15/761	137/18870	0.000425534205286204	0.0377269604343329	0.034889399751459	ARF6/BCL2L1/EGFR/GPC4/LGALS3/LRP1/LYPLA1/PGRMC1/PRNP/RER1/SQSTM1/STX4/STX7/TMBIM1/VTI1B	15
GO:0006631	BP	GO:0006631	fatty acid metabolic process	31/761	401/18870	0.000433009771262169	0.0377269604343329	0.034889399751459	ABHD12/ACAA1/ACAD9/ADIPOR1/ASAH1/CBR1/CRAT/CROT/ELOVL2/FADS1/GPX1/HSD17B10/HSD17B12/HSD17B8/ILVBL/IRS2/LPL/LYPLA1/MFSD2A/MGLL/MID1IP1/NR1H2/PDK2/PLA2G4C/PLA2G5/RGN/SIRT2/SLC27A1/SLC27A5/TECR/TNFRSF1A	31
GO:0015911	BP	GO:0015911	long-chain fatty acid import across plasma membrane	4/761	10/18870	0.000453579811254698	0.0388134724202235	0.035894191830494	IRS2/SLC27A1/SLC27A5/SLC2A1	4
GO:0043122	BP	GO:0043122	regulation of canonical NF-kappaB signal transduction	23/761	265/18870	0.000482892937365799	0.0405968939624019	0.0375434767554942	CARD16/CCDC22/CX3CL1/GJA1/IRF3/JMJD8/LPAR1/MUL1/NDFIP1/NDFIP2/NEK6/NFKBIB/OPTN/PIM2/RHOC/RIPK2/S100A13/SLC44A2/SQSTM1/TNFRSF1A/TNIP2/TRADD/WLS	23
GO:1905039	BP	GO:1905039	carboxylic acid transmembrane transport	16/761	156/18870	0.000577616763631948	0.0471356918794481	0.0435904715781734	ATP1A2/CLN8/GFAP/IRS2/PRAF2/SFXN3/SLC1A3/SLC25A11/SLC25A18/SLC27A1/SLC27A5/SLC2A1/SLC38A6/SLC3A2/SLC6A9/SLC7A11	16
GO:0042402	BP	GO:0042402	cellular biogenic amine catabolic process	5/761	18/18870	0.000581867920436763	0.0471356918794481	0.0435904715781734	CHDH/COMT/MAOB/MOXD1/SMOX	5
GO:0006066	BP	GO:0006066	alcohol metabolic process	29/761	373/18870	0.000597620909361775	0.0471356918794481	0.0435904715781734	ACO2/ALDH2/ALG3/ALG8/ASAH1/CAT/CLN8/DHCR7/DHRS3/DOLK/DPM2/EBP/EDNRB/FGF1/GALK1/IDH3A/IDH3B/ITPK1/LDLR/MOXD1/MVD/NPC2/PNPLA2/RDH10/RDH11/RDH5/SEC14L2/SNX17/TSKU	29
GO:0009225	BP	GO:0009225	nucleotide-sugar metabolic process	7/761	37/18870	0.000603128121414603	0.0471356918794481	0.0435904715781734	AMDHD2/FUT8/MGAT1/NANS/PGM3/UAP1/UGP2	7
GO:0007015	BP	GO:0007015	actin filament organization	34/761	464/18870	0.000614151099351615	0.0471356918794481	0.0435904715781734	ACTN1/AIF1L/ALDOA/ARF6/CAP1/CDC42EP1/CDC42EP4/CNN3/CX3CL1/CYFIP1/DLC1/DSTN/ELN/FAM107A/FERMT2/GSN/IQGAP1/LPAR1/MKKS/MYADM/NEDD9/PXN/RHOC/RHOJ/RHPN2/RND2/RNH1/SNX9/TAGLN2/TNFAIP1/TPM4/WDR1/ZBED3/ZYX	34
GO:1903825	BP	GO:1903825	organic acid transmembrane transport	16/761	157/18870	0.000619688770535315	0.0471356918794481	0.0435904715781734	ATP1A2/CLN8/GFAP/IRS2/PRAF2/SFXN3/SLC1A3/SLC25A11/SLC25A18/SLC27A1/SLC27A5/SLC2A1/SLC38A6/SLC3A2/SLC6A9/SLC7A11	16
GO:0005925	CC	GO:0005925	focal adhesion	50/788	421/19886	4.24637748972697e-12	2.37372501675738e-09	1.83711699818714e-09	ACTN1/ACTN4/AIF1L/AKAP12/ANXA5/ARF6/B2M/CALR/CAP1/CAPN2/CAT/CD151/CD44/CD59/CDC42EP1/CNN3/CSRP2/CTNNA1/CYFIP1/DLC1/DNM2/EFNB2/EGFR/FAM107A/FERMT2/FHL3/FLOT1/GJA1/GSN/HSPA5/HSPA9/IQGAP1/LAP3/LRP1/MSN/NEDD9/P4HB/PTPRA/PVR/PXN/RAB10/REXO2/RPL13A/TGFB1I1/TNS3/TPM4/TRIP6/VIM/ZFYVE21/ZYX	50
GO:0030055	CC	GO:0030055	cell-substrate junction	50/788	431/19886	1.01483560517876e-11	2.83646551647464e-09	2.19524965120248e-09	ACTN1/ACTN4/AIF1L/AKAP12/ANXA5/ARF6/B2M/CALR/CAP1/CAPN2/CAT/CD151/CD44/CD59/CDC42EP1/CNN3/CSRP2/CTNNA1/CYFIP1/DLC1/DNM2/EFNB2/EGFR/FAM107A/FERMT2/FHL3/FLOT1/GJA1/GSN/HSPA5/HSPA9/IQGAP1/LAP3/LRP1/MSN/NEDD9/P4HB/PTPRA/PVR/PXN/RAB10/REXO2/RPL13A/TGFB1I1/TNS3/TPM4/TRIP6/VIM/ZFYVE21/ZYX	50
GO:0030139	CC	GO:0030139	endocytic vesicle	40/788	348/19886	1.62252129978642e-09	3.02329802193536e-07	2.33984650600779e-07	AP2A1/ARF6/B2M/CALR/CAMK2B/CAMK2D/CDC42EP4/CLTB/DNM2/EGFR/EHD2/GSN/HBEGF/HLA-A/HLA-B/HLA-C/LAMP1/LDLR/LMBRD1/LPAR1/LRP1/M6PR/PLA2G5/RAB10/RAB13/RAB31/RAB34/RAB5A/RAB8A/RIN1/SLC48A1/SNX3/SPARC/STX4/STX7/SYT11/VAMP3/VIM/WLS/ZYX	40
GO:0030135	CC	GO:0030135	coated vesicle	35/788	311/19886	2.92809882753942e-08	4.09201811148634e-06	3.16697004768079e-06	AP1M1/AP2A1/ATP6AP1/ATP6AP2/B2M/CD59/CLTB/EGFR/ERGIC3/HBEGF/HLA-A/HLA-B/HLA-C/KDELR1/KDELR2/LDLR/LMBRD1/M6PR/PEF1/RAB13/RAB5A/RAB8A/SEC23B/SNX18/SNX3/SNX9/SYT11/TMED1/TMED10/TMED7/TMED9/VAMP3/VPS16/VTI1B/WIPI1	35
GO:0045335	CC	GO:0045335	phagocytic vesicle	22/788	142/19886	4.28550750948857e-08	4.79119739560822e-06	3.70809176084169e-06	B2M/CALR/CDC42EP4/DNM2/GSN/HLA-A/HLA-B/HLA-C/LAMP1/PLA2G5/RAB10/RAB31/RAB34/RAB5A/RAB8A/SLC48A1/SNX3/STX4/SYT11/VAMP3/VIM/ZYX	22
GO:0030133	CC	GO:0030133	transport vesicle	41/788	431/19886	2.20695289650785e-07	2.05614444857982e-05	1.59132919379777e-05	AP1M1/AP2A1/ATP6AP1/ATP6AP2/B2M/BCL2L1/CD59/CLTB/GIPC1/HLA-A/HLA-B/HLA-C/KDELR1/KDELR2/LAMP1/M6PR/PAM/PEF1/PLIN3/RAB10/RAB13/RAB5A/RAB8A/RABAC1/SEC23B/SLC6A9/SSPN/STX7/SURF4/SYNGR2/SYPL1/SYT11/SYTL2/TMED10/TMED7/TMED9/VAMP3/VTI1B/YIPF1/YIPF2/YIPF3	41
GO:0031983	CC	GO:0031983	vesicle lumen	34/788	326/19886	2.88951448695422e-07	2.30748371172487e-05	1.78585030697471e-05	ACAA1/ACTN1/ACTN4/ACTR10/ACTR1B/ALDOA/ANXA2/B2M/C6orf120/CAP1/CAT/CHI3L1/CLU/CYFIP1/DPP7/EEF2/EGFR/FAM3C/FUCA2/GM2A/GPI/GSN/HEBP2/IMPDH2/NEU1/NPC2/PDXK/PFKL/PRDX6/S100A11/SERPING1/SPARC/TUBB4B/VTI1B	34
GO:0030670	CC	GO:0030670	phagocytic vesicle membrane	15/788	80/19886	4.90726707773624e-07	3.4289528705682e-05	2.65379838019684e-05	B2M/CALR/DNM2/HLA-A/HLA-B/HLA-C/LAMP1/RAB10/RAB31/RAB34/RAB5A/RAB8A/SLC48A1/STX4/VAMP3	15
GO:0034774	CC	GO:0034774	secretory granule lumen	33/788	322/19886	6.42638330008954e-07	3.9914980719445e-05	3.08917372670971e-05	ACAA1/ACTN1/ACTN4/ACTR10/ACTR1B/ALDOA/ANXA2/B2M/C6orf120/CAP1/CAT/CHI3L1/CLU/CYFIP1/DPP7/EEF2/FAM3C/FUCA2/GM2A/GPI/GSN/HEBP2/IMPDH2/NEU1/NPC2/PDXK/PFKL/PRDX6/S100A11/SERPING1/SPARC/TUBB4B/VTI1B	33
GO:0060205	CC	GO:0060205	cytoplasmic vesicle lumen	33/788	325/19886	7.92346344997082e-07	4.42921606853369e-05	3.42794050309264e-05	ACAA1/ACTN1/ACTN4/ACTR10/ACTR1B/ALDOA/ANXA2/B2M/C6orf120/CAP1/CAT/CHI3L1/CLU/CYFIP1/DPP7/EEF2/FAM3C/FUCA2/GM2A/GPI/GSN/HEBP2/IMPDH2/NEU1/NPC2/PDXK/PFKL/PRDX6/S100A11/SERPING1/SPARC/TUBB4B/VTI1B	33
GO:0030864	CC	GO:0030864	cortical actin cytoskeleton	14/788	73/19886	8.83342564528317e-07	4.4889863051939e-05	3.47419898584821e-05	ACTN1/ACTN4/CAP1/CAPN2/DLC1/DSTN/FLOT1/GSN/IQGAP1/LANCL2/MYADM/SLC2A1/SNX9/WDR1	14
GO:0055038	CC	GO:0055038	recycling endosome membrane	17/788	107/19886	1.01170074073337e-06	4.71283928391626e-05	3.64744740738082e-05	ARF6/B2M/EHD2/HLA-A/HLA-B/HLA-C/OPTN/PDLIM4/RAB10/RAB13/RAB4A/RAB8A/SCAMP4/SNX18/SYT11/VAMP3/VTI1B	17
GO:0005793	CC	GO:0005793	endoplasmic reticulum-Golgi intermediate compartment	19/788	134/19886	1.42634218728791e-06	6.13327140533803e-05	4.74677440465856e-05	ATP6AP1/CALR/CD59/CLN8/ERGIC3/GORASP1/HSPA5/KDELR1/LRPAP1/MGAT1/NUCB1/P4HB/PDIA6/RER1/SURF4/TMED1/TMED10/TMED7/TMED9	19
GO:0030666	CC	GO:0030666	endocytic vesicle membrane	24/788	202/19886	1.6591998253437e-06	6.4013912855747e-05	4.95428268217908e-05	AP2A1/B2M/CALR/CAMK2B/CAMK2D/DNM2/EGFR/HBEGF/HLA-A/HLA-B/HLA-C/LAMP1/LDLR/LRP1/M6PR/RAB10/RAB31/RAB34/RAB5A/RAB8A/SLC48A1/STX4/VAMP3/WLS	24
GO:0030662	CC	GO:0030662	coated vesicle membrane	24/788	203/19886	1.81259561260983e-06	6.4013912855747e-05	4.95428268217908e-05	AP1M1/AP2A1/ATP6AP1/ATP6AP2/B2M/CD59/CLTB/EGFR/HBEGF/HLA-A/HLA-B/HLA-C/KDELR1/KDELR2/LDLR/M6PR/PEF1/RAB5A/SEC23B/SYT11/TMED10/TMED7/VAMP3/VTI1B	24
GO:0042470	CC	GO:0042470	melanosome	17/788	112/19886	1.94675584713363e-06	6.4013912855747e-05	4.95428268217908e-05	AHCY/ANXA2/ATP1A1/CALU/CANX/FLOT1/HSPA5/LAMP1/P4HB/PDIA6/RAB5A/SLC2A1/SLC3A2/STOM/SYPL1/SYTL2/TMED10	17
GO:0048770	CC	GO:0048770	pigment granule	17/788	112/19886	1.94675584713363e-06	6.4013912855747e-05	4.95428268217908e-05	AHCY/ANXA2/ATP1A1/CALU/CANX/FLOT1/HSPA5/LAMP1/P4HB/PDIA6/RAB5A/SLC2A1/SLC3A2/STOM/SYPL1/SYTL2/TMED10	17
GO:0030863	CC	GO:0030863	cortical cytoskeleton	16/788	105/19886	3.68160405075275e-06	0.00011433425913171	8.84876763075662e-05	ACTN1/ACTN4/CAP1/CAPN2/DLC1/DSTN/FLOT1/GSN/IQGAP1/LANCL2/MPP1/MYADM/SLC2A1/SNX9/TPM4/WDR1	16
GO:0031901	CC	GO:0031901	early endosome membrane	22/788	195/19886	1.0322848137847e-05	0.000303709058371393	0.000235052109953192	ARC/ARF6/B2M/EGFR/HLA-A/HLA-B/HLA-C/NTRK2/PDLIM4/PLD3/RAB31/RAB4A/RAB5A/SH3GL1/SNX21/SNX3/SNX5/SNX7/STX7/VAMP3/VTI1B/WLS	22
GO:0005938	CC	GO:0005938	cell cortex	29/788	305/19886	1.3071995706252e-05	0.000365362279989744	0.000282767907119451	ACTN1/ACTN4/AKAP12/ARC/ARF6/CAP1/CAPN2/CLTB/DLC1/DSTN/EMD/FERMT2/FGF1/FLOT1/GIPC1/GSN/IQGAP1/LANCL2/MPP1/MYADM/NDFIP1/NEDD9/PARD3B/PLA2G4C/PXN/SLC2A1/SNX9/TPM4/WDR1	29
GO:0033116	CC	GO:0033116	endoplasmic reticulum-Golgi intermediate compartment membrane	13/788	81/19886	1.67354488837225e-05	0.000445481710761946	0.00034477541309323	ATP6AP1/CALR/CD59/CLN8/ERGIC3/GORASP1/KDELR1/MGAT1/SURF4/TMED1/TMED10/TMED7/TMED9	13
GO:0031965	CC	GO:0031965	nuclear membrane	29/788	311/19886	1.88762672092272e-05	0.000479628789543545	0.000371203149425472	AKIRIN1/BCL2L1/CANX/CLIC1/CNEP1R1/DHCR7/EBP/EDNRB/EGFR/EMD/IFFO1/LMNA/LYPLA1/PHF11/PHF20/PRNP/RNF123/RNF13/SIGMAR1/SMAD1/SMOX/SURF4/TMEM109/TMEM176B/TMEM38A/TMEM38B/TMEM43/TMX4/TOR1AIP1	29
GO:0005788	CC	GO:0005788	endoplasmic reticulum lumen	29/788	313/19886	2.1279346684742e-05	0.00051718064333786	0.000400265971964713	B2M/CALR/CALU/CANX/CLU/COL4A1/COL4A2/CST3/DNAJB9/EDEM2/FKBP10/FUCA2/HSPA5/IGFBP3/JMJD8/KTN1/LRPAP1/NUCB1/P4HB/PDIA6/PLOD3/PNPLA2/PRKCSH/RDH5/SDC2/SERPING1/TMEM43/TSPAN5/VWA1	29
GO:0098791	CC	GO:0098791	Golgi apparatus subcompartment	33/788	382/19886	2.49269371802642e-05	0.000580589911823654	0.000449340841275816	AP1M1/ARFRP1/B3GALT6/B4GALT7/CHPF/CLTB/COG6/FUT8/GOLGA7/HLA-A/M6PR/MGAT2/NECAB3/OPTN/PCSK5/PLOD3/RAB10/RAB13/RAB31/RAB34/RAB8A/RGS20/SCAMP4/SNX9/STX4/SYT11/TMBIM4/TMEM115/VAMP3/WIPI1/WLS/YIPF1/YIPF2	33
GO:0005759	CC	GO:0005759	mitochondrial matrix	39/788	487/19886	2.67600349026024e-05	0.000598354380422191	0.000463089446103983	ACO2/AK3/ALDH2/ALDH6A1/BCL2L1/CHPF/CLPP/DLAT/ETHE1/EXD2/FASTK/GLUD1/GPX1/GRPEL1/GSTK1/HSD17B10/HSD17B8/HSPA9/IDH3A/IDH3B/LRRC59/MPST/MPV17L2/MRPL19/MRPL34/MRPL4/MRPS12/MRPS2/MTHFS/NFS1/PDHX/PDK2/POLRMT/PPIF/PYCR1/PYCR2/REXO2/TXNRD2/WARS2	39
GO:0030136	CC	GO:0030136	clathrin-coated vesicle	22/788	212/19886	3.81947517250912e-05	0.00080207957419971	0.000620760201480239	AP1M1/AP2A1/ATP6AP1/ATP6AP2/CLTB/EGFR/HBEGF/LDLR/LMBRD1/M6PR/RAB13/RAB5A/RAB8A/SNX18/SNX3/SNX9/SYT11/TMED10/TMED9/VAMP3/VPS16/WIPI1	22
GO:0140534	CC	GO:0140534	endoplasmic reticulum protein-containing complex	16/788	126/19886	3.87408738880003e-05	0.00080207957419971	0.000620760201480239	B2M/CALR/DDOST/DPM2/HLA-A/HM13/HSD17B12/HSPA5/P4HB/PDIA6/PIGP/PRKCSH/RHBDD2/RNF139/SPCS2/SRPRB	16
GO:0009925	CC	GO:0009925	basal plasma membrane	26/788	282/19886	6.07271384163134e-05	0.00121237394195426	0.000938302777785894	ABCC3/ADORA1/ANXA2/AP2A1/ATP1A1/CD44/EGFR/FLOT1/GM2A/IQGAP1/LDLR/LRP1/MSN/NDRG4/NEDD9/ORAI1/SLC1A3/SLC22A5/SLC27A1/SLC27A5/SLC2A1/SLC3A2/SLC4A4/SLC6A9/SLCO1C1/STX4	26
GO:0005775	CC	GO:0005775	vacuolar lumen	19/788	176/19886	7.44509646479056e-05	0.00143510652545446	0.00111068408240614	ACTR10/ANXA2/ASAH1/C6orf120/CAP1/CTSF/DPP7/EPDR1/FUCA2/GALC/GM2A/GPC4/HEBP2/NEU1/NPC2/PLD3/PRDX6/SDC2/TUBB4B	19
GO:0030134	CC	GO:0030134	COPII-coated ER to Golgi transport vesicle	13/788	94/19886	8.36905761494065e-05	0.00155943440225061	0.00120690620341776	B2M/CD59/ERGIC3/HLA-A/HLA-B/HLA-C/PEF1/SEC23B/TMED1/TMED10/TMED7/TMED9/VTI1B	13
GO:0001725	CC	GO:0001725	stress fiber	11/788	70/19886	9.02169814134557e-05	0.0015759778940663	0.00121970984739902	ACTN1/FAM107A/FERMT2/FHL3/MYL12A/PDLIM4/PDLIM5/PXN/TPM4/TRIP6/ZYX	11
GO:0097517	CC	GO:0097517	contractile actin filament bundle	11/788	70/19886	9.02169814134557e-05	0.0015759778940663	0.00121970984739902	ACTN1/FAM107A/FERMT2/FHL3/MYL12A/PDLIM4/PDLIM5/PXN/TPM4/TRIP6/ZYX	11
GO:0032009	CC	GO:0032009	early phagosome	5/788	13/19886	9.51950619446998e-05	0.00161254665536628	0.00124801181688267	PLA2G5/RAB31/RAB5A/SNX3/SYT11	5
GO:0030667	CC	GO:0030667	secretory granule membrane	27/788	314/19886	0.000143394797403926	0.0023575791690822	0.00182462110628525	AP1M1/ATP6AP2/CD44/CD58/CD59/DDOST/HLA-B/HLA-C/IQGAP1/LAMP1/LGALS3/MOSPD2/MOXD1/PAM/PGRMC1/PHACTR2/RAB10/RAB31/RND2/SERPINB6/SIRPA/SLC44A2/SPARC/STOM/SURF4/TMBIM1/TMED10	27
GO:0055037	CC	GO:0055037	recycling endosome	20/788	202/19886	0.00016153955746362	0.00258001750349039	0.001996774680227	ARF6/B2M/EHD2/HLA-A/HLA-B/HLA-C/OPTN/PDLIM4/PLA2G5/RAB10/RAB13/RAB4A/RAB8A/SCAMP4/SNX18/STX7/SYT11/VAMP3/VPS16/VTI1B	20
GO:0045178	CC	GO:0045178	basal part of cell	26/788	301/19886	0.000175893791717232	0.00263182286984378	0.00203686884381093	ABCC3/ADORA1/ANXA2/AP2A1/ATP1A1/CD44/EGFR/FLOT1/GM2A/IQGAP1/LDLR/LRP1/MSN/NDRG4/NEDD9/ORAI1/SLC1A3/SLC22A5/SLC27A1/SLC27A5/SLC2A1/SLC3A2/SLC4A4/SLC6A9/SLCO1C1/STX4	26
GO:0005765	CC	GO:0005765	lysosomal membrane	34/788	441/19886	0.000178907458057359	0.00263182286984378	0.00203686884381093	ANXA2/AP1M1/AP2A1/ATP6AP1/ATP6AP2/B2M/CD164/CYBRD1/DDOST/FLOT1/GFAP/KXD1/LAMP1/LAPTM4A/LDLR/LMBRD1/LRP1/M6PR/NEU1/PLD3/RHEB/RNF13/SLC12A4/SLC3A2/SLC44A2/SLC48A1/STOM/STX7/SURF4/SYT11/TFE3/TMBIM1/VPS16/VTI1B	34
GO:0098852	CC	GO:0098852	lytic vacuole membrane	34/788	441/19886	0.000178907458057359	0.00263182286984378	0.00203686884381093	ANXA2/AP1M1/AP2A1/ATP6AP1/ATP6AP2/B2M/CD164/CYBRD1/DDOST/FLOT1/GFAP/KXD1/LAMP1/LAPTM4A/LDLR/LMBRD1/LRP1/M6PR/NEU1/PLD3/RHEB/RNF13/SLC12A4/SLC3A2/SLC44A2/SLC48A1/STOM/STX7/SURF4/SYT11/TFE3/TMBIM1/VPS16/VTI1B	34
GO:0042641	CC	GO:0042641	actomyosin	11/788	76/19886	0.000192506936662775	0.00274493162297119	0.00212440805393307	ACTN1/FAM107A/FERMT2/FHL3/MYL12A/PDLIM4/PDLIM5/PXN/TPM4/TRIP6/ZYX	11
GO:0012507	CC	GO:0012507	ER to Golgi transport vesicle membrane	10/788	64/19886	0.000196417289658046	0.00274493162297119	0.00212440805393307	B2M/CD59/HLA-A/HLA-B/HLA-C/PEF1/SEC23B/TMED10/TMED7/VTI1B	10
GO:0005774	CC	GO:0005774	vacuolar membrane	36/788	484/19886	0.000235311586473816	0.00320827260582594	0.0024830054439214	ANXA2/AP1M1/AP2A1/ATP6AP1/ATP6AP2/B2M/CD164/CYBRD1/DDOST/FLOT1/GABARAPL1/GFAP/KXD1/LAMP1/LAPTM4A/LDLR/LMBRD1/LRP1/M6PR/NEU1/PLD3/RHEB/RNF13/SLC12A4/SLC3A2/SLC44A2/SLC48A1/STOM/STX7/SURF4/SYT11/TFE3/TMBIM1/VPS16/VTI1B/WIPI1	36
GO:0032432	CC	GO:0032432	actin filament bundle	11/788	79/19886	0.000272785817392283	0.00363064933148301	0.00280989902125886	ACTN1/FAM107A/FERMT2/FHL3/MYL12A/PDLIM4/PDLIM5/PXN/TPM4/TRIP6/ZYX	11
GO:0005798	CC	GO:0005798	Golgi-associated vesicle	12/788	94/19886	0.000333899388140826	0.00434069204583074	0.00335942836048664	AP1M1/AP2A1/CLTB/GJA1/ITM2B/KDELR1/KDELR2/RAB13/RAB8A/TMED10/TMED7/TMED9	12
GO:0016323	CC	GO:0016323	basolateral plasma membrane	22/788	249/19886	0.000395778661730539	0.00488772899375816	0.0037828012737682	ABCC3/ADORA1/ANXA2/AP2A1/ATP1A1/CD44/EGFR/FLOT1/GM2A/IQGAP1/LDLR/LRP1/MSN/NDRG4/NEDD9/ORAI1/SLC2A1/SLC3A2/SLC4A4/SLC6A9/SLCO1C1/STX4	22
GO:0033290	CC	GO:0033290	eukaryotic 48S preinitiation complex	5/788	17/19886	0.000401005495231456	0.00488772899375816	0.0037828012737682	EIF2S1/EIF3G/EIF3J/EIF3K/EIF3M	5
GO:0043209	CC	GO:0043209	myelin sheath	8/788	46/19886	0.000402210257089223	0.00488772899375816	0.0037828012737682	ANXA2/CALM1/GPM6B/PMP2/PMP22/SIRT2/STX4/TUBB4A	8
GO:0101002	CC	GO:0101002	ficolin-1-rich granule	18/788	185/19886	0.00041691933658598	0.00495867891811836	0.00383771214640174	ACTR10/ACTR1B/ALDOA/ASAH1/ATP6AP2/CAT/CD58/CST3/EEF2/GPI/GSN/IMPDH2/LAMP1/LGALS3/PFKL/SERPINB6/SIRPA/TNFAIP6	18
GO:0005766	CC	GO:0005766	primary lysosome	16/788	155/19886	0.000446111137878727	0.00508930869539201	0.00393881155033634	ACTR10/ANXA2/C6orf120/CAP1/DDOST/DPP7/FUCA2/GM2A/HEBP2/LAMP1/NPC2/PRDX6/STOM/STX7/SURF4/TUBB4B	16
GO:0042582	CC	GO:0042582	azurophil granule	16/788	155/19886	0.000446111137878727	0.00508930869539201	0.00393881155033634	ACTR10/ANXA2/C6orf120/CAP1/DDOST/DPP7/FUCA2/GM2A/HEBP2/LAMP1/NPC2/PRDX6/STOM/STX7/SURF4/TUBB4B	16
GO:0005912	CC	GO:0005912	adherens junction	18/788	188/19886	0.000505857665057586	0.00565548869534381	0.00437700000712985	ANXA2/CDC42EP1/CDC42EP4/CNN3/CTNNA1/EFNB2/FERMT2/FLOT1/MSN/PARD3B/PDLIM4/PDLIM5/PKP4/PVR/RAB10/S100A11/SYNM/ZYX	18
GO:0030140	CC	GO:0030140	trans-Golgi network transport vesicle	7/788	38/19886	0.000643892017806758	0.00705756152850937	0.00546211804579108	AP1M1/AP2A1/CLTB/RAB13/RAB8A/TMED10/TMED9	7
GO:0005802	CC	GO:0005802	trans-Golgi network	22/788	259/19886	0.000675043652843632	0.00725671926806904	0.00561625387284884	AP1M1/ARFRP1/CLTB/COG6/M6PR/OPTN/PCSK5/PLOD3/RAB10/RAB13/RAB31/RAB8A/RGS20/SCAMP4/SNX9/STX4/SYT11/VAMP3/WIPI1/WLS/YIPF1/YIPF2	22
GO:0070993	CC	GO:0070993	translation preinitiation complex	5/788	19/19886	0.000705464800482846	0.00744065704660209	0.00575861038725819	EIF2S1/EIF3G/EIF3J/EIF3K/EIF3M	5
GO:0031252	CC	GO:0031252	cell leading edge	31/788	423/19886	0.000794641196264861	0.00822600793911217	0.00636642361919801	ACTN1/ADORA1/AIF1L/ARF6/ATP6AP2/CD44/CTNNA1/CYFIP1/DLC1/DPP9/EGFR/FAM107A/FERMT2/FLOT1/GSN/IQGAP1/MYADM/NEDD9/P4HB/PDLIM4/PXN/RAB13/RAB5A/RNH1/S100A11/SNX5/SNX9/SPRY2/STX4/VIM/WWC1	31
GO:0098553	CC	GO:0098553	lumenal side of endoplasmic reticulum membrane	6/788	29/19886	0.000825624347801435	0.00827581447434097	0.00640497081057177	CALR/CANX/HLA-A/HLA-B/HLA-C/HM13	6
GO:0070820	CC	GO:0070820	tertiary granule	16/788	164/19886	0.000829061915139704	0.00827581447434097	0.00640497081057177	ALDOA/ASAH1/ATP6AP2/B2M/CD58/CD59/CST3/CYFIP1/GOLGA7/LAMP1/LGALS3/SERPINB6/SIRPA/STOM/STX7/TNFAIP6	16
GO:0031253	CC	GO:0031253	cell projection membrane	27/788	352/19886	0.000863235668440186	0.00846576734487832	0.0065519826358064	ADORA1/AIF1L/ARF6/ARL13B/ATP6AP2/CD44/CLTB/CYBRD1/DHRS3/DLC1/EGFR/FAM107A/FERMT2/GAP43/GPI/MSN/NDRG4/PDE6B/RAB8A/SLC22A5/SLC7A11/SPRY2/STX4/TMEM231/TTYH1/TXNDC15/WWC1	27
GO:0005769	CC	GO:0005769	early endosome	31/788	427/19886	0.00092614944821206	0.00874501414719382	0.00676810246586322	ANXA2/AP1M1/ARC/ARF6/B2M/EGFR/EHD2/FLOT1/HLA-A/HLA-B/HLA-C/LDLR/LRP1/NTRK2/PDLIM4/PLD3/RAB31/RAB4A/RAB5A/RND2/SH3GL1/SNX17/SNX21/SNX3/SNX5/SNX7/STX7/VAMP3/VPS16/VTI1B/WLS	31
GO:0035578	CC	GO:0035578	azurophil granule lumen	11/788	91/19886	0.000930100426113426	0.00874501414719382	0.00676810246586322	ACTR10/ANXA2/C6orf120/CAP1/DPP7/FUCA2/GM2A/HEBP2/NPC2/PRDX6/TUBB4B	11
GO:0005797	CC	GO:0005797	Golgi medial cisterna	4/788	12/19886	0.000938641947820446	0.00874501414719382	0.00676810246586322	B3GALT6/HLA-A/YIPF1/YIPF2	4
GO:0045121	CC	GO:0045121	membrane raft	23/788	286/19886	0.00108690236107542	0.00996030196460919	0.00770866040383086	ADCY2/ANXA2/ARC/ATP1A1/ATP1A2/CAPN2/CTNNA1/DLC1/EGFR/EHD2/FLOT1/GJA1/GPM6B/MYADM/ORAI1/PGK1/PLSCR1/PRNP/RAB5A/SLC2A1/STOM/TNFRSF1A/TUBA1C	23
GO:0098857	CC	GO:0098857	membrane microdomain	23/788	287/19886	0.00113865258378994	0.0102662386183641	0.00794543653544424	ADCY2/ANXA2/ARC/ATP1A1/ATP1A2/CAPN2/CTNNA1/DLC1/EGFR/EHD2/FLOT1/GJA1/GPM6B/MYADM/ORAI1/PGK1/PLSCR1/PRNP/RAB5A/SLC2A1/STOM/TNFRSF1A/TUBA1C	23
GO:0030658	CC	GO:0030658	transport vesicle membrane	20/788	236/19886	0.00119422377105186	0.010596366476476	0.00820093516962929	AP1M1/AP2A1/ATP6AP1/ATP6AP2/B2M/BCL2L1/CD59/CLTB/HLA-A/HLA-B/HLA-C/PAM/PEF1/SEC23B/SLC6A9/SYNGR2/SYPL1/TMED10/TMED7/VTI1B	20
GO:0005635	CC	GO:0005635	nuclear envelope	34/788	494/19886	0.00134402489605006	0.0117392174514372	0.00908543145191732	AKIRIN1/BCL2L1/CALR/CANX/CLIC1/CNEP1R1/DHCR7/EBP/EDNRB/EGFR/EIF5A/EMD/IFFO1/LMNA/LRRC59/LYPLA1/PHF11/PHF20/PLA2G4C/PRNP/RNF123/RNF13/SIGMAR1/SMAD1/SMOX/SNUPN/SURF4/TMEM109/TMEM176B/TMEM38A/TMEM38B/TMEM43/TMX4/TOR1AIP1	34
GO:0005637	CC	GO:0005637	nuclear inner membrane	8/788	57/19886	0.00173748085033007	0.0147159362929471	0.0113892285404411	EMD/IFFO1/RNF13/SIGMAR1/SMAD1/TMEM43/TMX4/TOR1AIP1	8
GO:0030660	CC	GO:0030660	Golgi-associated vesicle membrane	8/788	57/19886	0.00173748085033007	0.0147159362929471	0.0113892285404411	AP1M1/AP2A1/CLTB/GJA1/ITM2B/KDELR1/KDELR2/TMED7	8
GO:0070382	CC	GO:0070382	exocytic vesicle	19/788	232/19886	0.002313886187393	0.0193054086380998	0.0149411975336767	ATP6AP1/ATP6AP2/BCL2L1/CLTB/GIPC1/LAMP1/RAB10/RAB13/RAB5A/RAB8A/RABAC1/SLC6A9/STX7/SYNGR2/SYPL1/SYT11/SYTL2/TMED9/VTI1B	19
GO:0005852	CC	GO:0005852	eukaryotic translation initiation factor 3 complex	4/788	15/19886	0.00235386573195805	0.0193501609435963	0.0149758330624576	EIF3G/EIF3J/EIF3K/EIF3M	4
GO:0097386	CC	GO:0097386	glial cell projection	6/788	37/19886	0.00308811442964277	0.0250182024082653	0.0193625481400943	CNGA3/EIF2S1/GFAP/GLUL/SIRT2/SLC7A11	6
GO:0098576	CC	GO:0098576	lumenal side of membrane	6/788	38/19886	0.00354640613186201	0.0283205861101552	0.0219183897773728	CALR/CANX/HLA-A/HLA-B/HLA-C/HM13	6
GO:0016528	CC	GO:0016528	sarcoplasm	10/788	93/19886	0.0037513536965133	0.02869489718761	0.0222080835026979	CALR/CALU/CAMK2B/CAMK2D/GSN/REEP5/SERTAD1/TMEM109/TMEM38A/TMEM38B	10
GO:0071782	CC	GO:0071782	endoplasmic reticulum tubular network	5/788	27/19886	0.00376785748685768	0.02869489718761	0.0222080835026979	EMD/RAB10/REEP2/REEP3/REEP5	5
GO:0062023	CC	GO:0062023	collagen-containing extracellular matrix	29/788	429/19886	0.00378667371525546	0.02869489718761	0.0222080835026979	AEBP1/ANXA2/ANXA5/BCAM/CALR/CD151/CLU/COL4A1/COL4A2/CTSF/ECM2/ELN/F3/GPC4/HTRA1/LGALS3/LOX/MATN2/NDP/NPNT/PCOLCE/PLOD3/PLSCR1/SDC2/SERPINB6/SERPING1/SPARC/TGFB1I1/VWA1	29
GO:1904813	CC	GO:1904813	ficolin-1-rich granule lumen	12/788	124/19886	0.00379860893002351	0.02869489718761	0.0222080835026979	ACTR10/ACTR1B/ALDOA/ASAH1/CAT/CST3/EEF2/GPI/GSN/IMPDH2/PFKL/TNFAIP6	12
GO:0098562	CC	GO:0098562	cytoplasmic side of membrane	17/788	211/19886	0.00451675112642342	0.0336648517289426	0.0260545222871583	AP2A1/FERMT2/GFAP/GM2A/GNG12/GNG7/HM13/IQGAP1/KXD1/OSBPL2/PKP4/RAB5A/RASA3/SNX18/SNX5/TRADD/TYK2	17
GO:0042581	CC	GO:0042581	specific granule	14/788	160/19886	0.00464381452769246	0.0339695184055275	0.0262903155346423	ACAA1/AP1M1/B2M/CD59/CHI3L1/CYFIP1/MOSPD2/NEU1/PDXK/PGRMC1/SLC44A2/STOM/STX4/TMBIM1	14
GO:0005767	CC	GO:0005767	secondary lysosome	4/788	18/19886	0.00480070117001193	0.0339695184055275	0.0262903155346423	LAMP1/NCOA4/PLA2G5/SQSTM1	4
GO:0016282	CC	GO:0016282	eukaryotic 43S preinitiation complex	4/788	18/19886	0.00480070117001193	0.0339695184055275	0.0262903155346423	EIF3G/EIF3J/EIF3K/EIF3M	4
GO:0031143	CC	GO:0031143	pseudopodium	4/788	18/19886	0.00480070117001193	0.0339695184055275	0.0262903155346423	ACTN1/ACTN4/CAPN2/MSN	4
GO:0008021	CC	GO:0008021	synaptic vesicle	17/788	213/19886	0.00496213805706295	0.0346729396737274	0.0268347202822746	ATP6AP1/ATP6AP2/BCL2L1/CLTB/GIPC1/LAMP1/RAB13/RAB5A/RAB8A/RABAC1/SLC6A9/STX7/SYNGR2/SYPL1/SYT11/TMED9/VTI1B	17
GO:0005743	CC	GO:0005743	mitochondrial inner membrane	32/788	497/19886	0.00504217730596758	0.0347972483214305	0.0269309275211524	ABCB7/ACAD9/BCL2L1/CCDC51/CHDH/CLU/COQ6/COQ7/CRAT/GATM/GRPEL1/HCCS/HIGD1A/HSPA9/LGALS3/MPV17L2/MRPL19/MRPL34/MRPL4/MRPS12/MRPS2/NDUFV1/OMA1/SLC25A11/SLC25A18/SLC25A23/SLC25A43/SLC25A6/SLC27A1/SLC41A3/TMEM70/TOMM40	32
GO:0043202	CC	GO:0043202	lysosomal lumen	10/788	98/19886	0.00545471527692962	0.0371851931683373	0.0287790497922731	ASAH1/CTSF/EPDR1/GALC/GM2A/GPC4/NEU1/NPC2/PLD3/SDC2	10
GO:1904724	CC	GO:1904724	tertiary granule lumen	7/788	55/19886	0.00579318292824048	0.0390167380347763	0.0301965527394653	ALDOA/ASAH1/B2M/CST3/CYFIP1/GOLGA7/TNFAIP6	7
GO:0001726	CC	GO:0001726	ruffle	15/788	182/19886	0.00601436975015764	0.0400241986945014	0.0309762652545713	ACTN1/AIF1L/ARF6/CYFIP1/DLC1/EGFR/FAM107A/IQGAP1/MYADM/RAB5A/S100A11/SNX5/SNX9/SPRY2/WWC1	15
GO:0005791	CC	GO:0005791	rough endoplasmic reticulum	7/788	56/19886	0.00639987694466271	0.0420886024948995	0.0325739866780975	HM13/LRPAP1/PI4KB/PLOD1/PLOD3/SRPRB/STAU1	7
GO:0002102	CC	GO:0002102	podosome	5/788	31/19886	0.00696149446381651	0.0452497140148073	0.0350204923455151	GSN/SH3GL1/TNS3/TPM4/WDR1	5
GO:0005795	CC	GO:0005795	Golgi stack	13/788	151/19886	0.00713364936130911	0.0458357470456528	0.0354740458257477	B3GALT6/B4GALT7/CHPF/FUT8/GOLGA7/HLA-A/MGAT2/NECAB3/RAB34/TMBIM4/TMEM115/YIPF1/YIPF2	13
GO:0033017	CC	GO:0033017	sarcoplasmic reticulum membrane	6/788	44/19886	0.00742266594713463	0.0471054372595277	0.0364567078686864	CAMK2B/CAMK2D/REEP5/TMEM109/TMEM38A/TMEM38B	6
GO:0044291	CC	GO:0044291	cell-cell contact zone	8/788	72/19886	0.00749979233649011	0.0471054372595277	0.0364567078686864	ACTN1/ATP1A2/CTNNA1/FLOT1/GJA1/PKP4/SLC2A1/VAMP5	8
GO:0030665	CC	GO:0030665	clathrin-coated vesicle membrane	12/788	136/19886	0.00789317971291279	0.0490254162168694	0.0379426533568088	AP1M1/AP2A1/ATP6AP1/ATP6AP2/CLTB/EGFR/HBEGF/LDLR/M6PR/RAB5A/SYT11/VAMP3	12
GO:0034663	CC	GO:0034663	endoplasmic reticulum chaperone complex	3/788	11/19886	0.00805654573121518	0.0494902094917504	0.0383023747313989	HSPA5/P4HB/PDIA6	3
GO:0045296	MF	GO:0045296	cadherin binding	33/781	334/18496	5.55566167978379e-06	0.00485009264645125	0.0044152890191966	ALDOA/ANXA2/CAST/CDC42EP1/CLIC1/CNGA3/CNN3/CTNNA1/EEF2/EGFR/EIF5/EMD/GIPC1/HSPA5/IQGAP1/KTN1/LDHA/LRRC59/NOTCH3/PCMT1/PDLIM5/PFKP/PKP4/PLIN3/PRDX6/RAB10/S100A11/SH3GL1/SLC3A2/SNX5/SNX9/TAGLN2/VAPB	33
GO:0098641	MF	GO:0098641	cadherin binding involved in cell-cell adhesion	6/781	18/18496	6.67147046677593e-05	0.029120968587477	0.0265103168548202	ANXA2/CDC42EP1/CNN3/PDLIM5/RAB10/S100A11	6
