# Supplementary material for: Integrated transcriptomics uncovers an enhanced association between the prion protein gene expression and vesicle dynamics signatures in glioblastomas
Source: BMC Cancer. 2024 Feb 13;24:199. doi: 10.1186/s12885-024-11914-6 (PMC10863147; doi:10.1186/s12885-024-11914-6)
Supplement: Supplementary file 13 — Additional file 13: Table S6. [file 12885_2024_11914_MOESM13_ESM.csv]

	x
1	BAALC
2	DKK3
3	GPRC5B
4	GLUL
5	PSAP
6	GNS
7	APLP2
8	GPM6B
9	ITM2C
10	HLA-A
11	TIMP3
12	CLU
13	LANCL2
14	GNAI2
15	WLS
16	TNFRSF21
17	CNR1
18	TPST1
19	SCARA3
20	LGALS3BP
21	IGFBP7
22	GDI1
23	CAPN5
24	FAM3C
25	SYT11
26	BCAT1
27	TMOD1
28	CSF1
29	HLA-C
30	NDRG2
31	THBS2
32	PSRC1
33	ARID5A
34	BCL6
35	TRIM9
36	HLA-E
37	ABHD12
38	TBK1
39	SPTBN1
40	PAM
41	CLIC4
42	TNFRSF1A
43	PCNP
44	XPOT
45	SPARCL1
46	PNMA1
47	GFAP
48	SERPINE2
49	NDRG4
50	COMT
51	MLC1
52	FEZ1
53	SMOX
54	SORT1
55	SLC3A2
56	RAB10
57	SEPT2
58	GAP43
59	EIF4H
60	QKI
61	MAGED2
62	SNX3
63	ATP6AP1
64	LRP1
65	PRUNE2
66	CTSB
67	TPP1
68	TAPBP
69	LAMP2
70	CTSD
71	DAG1
72	PIGT
73	CNDP2
74	HNRNPK
75	SLC1A3
76	HIGD1A
77	SERPINA3
78	LPL
79	NPTX2
80	MAP4
81	SEMA6A
82	ABHD4
83	GATM
84	DPYSL2
85	ELOVL2
86	NDST1
87	GRIA1
88	CTSA
89	PTTG1IP
90	PLD3
91	NR2E1
92	SEC61A1
93	SUMF2
94	SLC44A2
95	NUCB1
96	VWA5A
97	PLTP
98	CHPF
99	ATP6AP2
100	B2M
101	PVRL2
102	TSPAN3
103	TUBB2A
104	ADAM9
105	NCL
106	SERINC1
107	LAPTM4A
108	SPARC
109	TAGLN2
110	GNL1
111	ALDH6A1
112	HTRA1
113	CNN3
114	PMP2
115	NRSN2
116	IL1RAP
117	TSPAN7
118	ELN
119	DPY19L1
120	FHL1
121	HLA-B
122	ADORA1
123	PTPRZ1
124	SEMA5A
125	ZFYVE21
126	CD44
127	F3
128	GOLM1
129	TMBIM4
130	SURF4
131	CRIP2
132	STARD7
133	FIBIN
134	ITM2B
135	CHID1
136	MAF1
137	MAT2A
138	MATN2
139	CDK16
140	CANX
141	TMEM176B
142	SLC20A2
143	UBE2H
144	CRKL
145	PTP4A1
146	STAT3
147	PDPN
148	LMO2
149	CBR1
150	ABHD2
151	LMNA
152	ARL6IP1
153	CNP
154	NDFIP1
155	TMBIM1
156	SHISA5
157	PPP1R15A
158	PPP2R1A
159	PPP5C
160	HEY1
161	YIPF3
162	ACHE
163	KEAP1
164	P4HB
165	SLC25A18
166	FGF1
167	P4HTM
168	GNB1
169	SEPW1
170	PYGB
171	SEZ6L2
172	ANXA5
173	STAT1
174	CALR
175	LLPH
176	SQSTM1
177	MAPK1
178	ZYX
179	PALM2
180	TMEM30A
181	ADCK3
182	SEC23B
183	TTYH1
184	ACTB
185	CLPTM1
186	POR
187	RNF180
188	LRP10
189	CDC42EP1
190	PCMTD2
191	NRCAM
192	MTCH1
193	FTO
194	KLC1
195	CASC4
196	PMP22
197	AK3
198	FJX1
199	DNAJB9
200	PINK1
201	CAPRIN1
202	CD59
203	ASCC2
204	RNH1
205	SDF4
206	AP1S2
207	SIRT2
208	CCND3
209	CAPN2
210	CD81
211	TAP1
212	YTHDF1
213	NCSTN
214	NEDD9
215	ACAA1
216	SDHA
217	CUX1
218	STK40
219	AGPAT5
220	SLC1A2
221	PDLIM5
222	CDS2
223	GMFB
224	EFNA1
225	RBM42
226	MLEC
227	LRIG1
228	C21orf62
229	SEPP1
230	USP11
231	ARNT2
232	PTPRF
233	RNF141
234	SLC6A9
235	SCARB2
236	PRKACB
237	VTA1
238	MEST
239	PCMT1
240	TMED9
241	BSG
242	RAB5C
243	GEM
244	PTDSS2
245	RUVBL2
246	ELOVL5
247	RALY
248	NLGN3
249	EGFR
250	DYNC1LI2
251	IL6ST
252	SLC44A1
253	NAMPT
254	TRO
255	ZHX1
256	RAMP1
257	ECHDC1
258	HSP90AB1
259	C6orf1
260	CD99L2
261	LRPAP1
262	CLSTN1
263	PLSCR1
264	RHBDD2
265	MOXD1
266	RAB8A
267	PTPRA
268	TMEM59L
269	PRMT1
270	BGN
271	STK17A
272	APEX1
273	FILIP1L
274	GLIPR2
275	IDS
276	RNF185
277	RAB31
278	GLG1
279	C1R
280	USP5
281	AAMP
282	MTHFD1
283	CYP51A1
284	TRPC4AP
285	ARC
286	MAOB
287	ACTN1
288	SLC2A8
289	MAFF
290	TMX1
291	BST2
292	PEPD
293	NOSIP
294	RGS6
295	PPP2CB
296	JUNB
297	SGTA
298	TMEM5
299	WDR13
300	ACLY
301	UBA1
302	RSPRY1
303	CARKD
304	FNTA
305	EPDR1
306	EIF4G2
307	ADAR
308	AP2M1
309	SGCE
310	HEPACAM
311	SDC2
312	ENDOD1
313	SAFB2
314	TECR
315	CAP2
316	MCC
317	RPN2
318	RDH11
319	MANBAL
320	HERPUD2
321	ENOPH1
322	HOPX
323	SAE1
324	DYNC1H1
325	PLS3
326	POLR2E
327	PEX10
328	GNA12
329	ACER3
330	CHPT1
331	CHL1
332	SUPT5H
333	ATF3
334	GNG12
335	DEGS1
336	ATXN10
337	ERP29
338	SERPINB6
339	CRAT
340	DNAJB1
341	DDAH1
342	AZIN1
343	SARS
344	PDIA6
345	TMEM176A
346	SFRP4
347	ARID5B
348	PCSK5
349	MID1
350	SEPT8
351	GNAO1
352	SLC6A1
353	RAB6A
354	KCTD5
355	VAT1
356	PRKAR1A
357	CHST10
358	CPNE2
359	CALM1
360	CSRP1
361	RHOJ
362	KDELR1
363	SGK1
364	MED16
365	ASPH
366	DST
367	MAPK8IP1
368	SV2A
369	CST3
370	MAGED1
371	HNRNPC
372	POLDIP2
373	PSMF1
374	RHOB
375	SYNE1
376	NAPA
377	KLHDC3
378	STAU1
379	EEF2
380	MCCC1
381	VAPB
382	SLC12A4
383	CD276
384	HGS
385	LMBRD1
386	G3BP1
387	TMED10
388	CASP3
389	ATP6V1B2
390	SYPL1
391	RGL1
392	TXNDC15
393	SLC25A23
394	ERGIC3
395	CLIC1
396	DUSP1
397	MBOAT7
398	RAB1B
399	AARS
400	MBOAT2
401	TM7SF2
402	GIPC1
403	PON2
404	SSR1
405	AKIRIN2
406	PJA2
407	HRH1
408	LMAN2
409	C16orf45
410	GCC1
411	RNF187
412	SCRN1
413	SSFA2
414	EZR
415	SCAMP4
416	PLEKHB1
417	TNIK
418	CHMP1A
419	FARSA
420	SLC39A3
421	EFEMP2
422	LRRC8A
423	PEBP1
424	SBDS
425	CEND1
426	MAPRE2
427	DDOST
428	STOML1
429	GSTK1
430	ARF6
431	ELMOD1
432	TM9SF4
433	GPR37
434	CYTH2
435	FOXO3
436	CHSY1
437	KDELR2
438	ARMCX1
439	CTNNB1
440	FLOT1
441	AKIRIN1
442	CLDN12
443	LSM14A
444	ATRN
445	SLC39A1
446	ARL8B
447	PSPH
448	CX3CL1
449	DDX1
450	C6orf89
451	HSPA9
452	CMTM3
453	GLTSCR2
454	CAMK2B
455	PJA1
456	MLF2
457	PDRG1
458	TNC
459	SFT2D1
460	CD164
461	CRISPLD1
462	PFKL
463	FBXO34
464	ABCA3
465	SLC25A1
466	GPAA1
467	LMBR1
468	FRMD3
469	VMA21
470	VPS4A
471	CDH2
472	TOLLIP
473	NEU1
474	PAPOLA
475	TOMM40
476	SUSD4
477	SPCS2
478	PHKG1
479	GNPDA1
480	HSPA8
481	GNG7
482	GAB1
483	MED29
484	CXXC5
485	TMEM43
486	NBR1
487	G3BP2
488	CTSF
489	RGMA
490	GALC
491	TOM1
492	C1QTNF1
493	SAP30BP
494	AKAP8L
495	NPNT
496	MAPRE1
497	DLC1
498	TCF25
499	VTI1B
500	GADD45A
501	RNF146
502	CLDND1
503	ID3
504	SPRY4
505	PBXIP1
506	PRPF31
507	RASA3
508	TKT
509	TRIM2
510	STEAP3
511	NGRN
512	PMEPA1
513	DDRGK1
514	TGOLN2
515	PLXNA4
516	RHOBTB3
517	C6orf62
518	ACO2
519	IFITM3
520	CPQ
521	BABAM1
522	ADCYAP1R1
523	IRS2
524	WDR73
525	TOMM70A
526	HS3ST3A1
527	DDX24
528	LAMB2
529	SPATS2L
530	REEP2
531	COPG1
532	CD47
533	MAGT1
534	ADCK4
535	SLC25A25
536	GSN
537	SIGMAR1
538	DPYD
539	ZFAND5
540	FCGRT
541	IFI35
542	AMD1
543	CSRNP1
544	FAM84A
545	TBC1D20
546	TBC1D9B
547	HM13
548	PVR
549	ETHE1
550	COPE
551	BLCAP
552	PTRF
553	HSF1
554	MARK3
555	COPA
556	CPNE1
557	MRFAP1
558	EPB41L1
559	SPRY1
560	PPP1CB
561	SIRPA
562	TMEM161A
563	SSR3
564	DPP7
565	MGAT1
566	FUCA2
567	EIF2AK1
568	TFE3
569	RPL7L1
570	MFAP3
571	ALDH9A1
572	GOLPH3
573	GDPD2
574	CHST7
575	NRBP1
576	DYNLT3
577	IGFBP3
578	RAB34
579	NPDC1
580	DNASE2
581	PSKH1
582	ERGIC1
583	DNAJA2
584	PLA2G16
585	MAEA
586	IDH3B
587	FASTK
588	ATP6V0A1
589	PNMA2
590	CAMK2D
591	FAM199X
592	SPTAN1
593	ZFP36
594	IP6K1
595	GAPVD1
596	PAMR1
597	ZDHHC7
598	MSN
599	ZFP36L2
600	NARS
601	FEM1A
602	HOMER3
603	GMPR2
604	ZNF444
605	TM9SF1
606	LAMTOR1
607	SNX17
608	HNMT
609	HPCAL4
610	PRPF6
611	TTC1
612	IL13RA1
613	FGFR1
614	STX12
615	ZDHHC9
616	CIZ1
617	RNF24
618	CASK
619	UBE2Q2
620	CRK
621	TMEM165
622	PSMD13
623	PSMD3
624	GSPT1
625	SALL1
626	TMEM9B
627	CBX5
628	RNF40
629	B3GALT6
630	CDC37
631	SRPX
632	AGPAT1
633	ACADVL
634	DGCR2
635	SUN1
636	ATP2A2
637	ADH5
638	HDHD2
639	FIS1
640	TAPBPL
641	ATP9A
642	HBEGF
643	STMN3
644	ABHD16A
645	RAB2A
646	TMEM129
647	FAM181A
648	PSMC4
649	ELOVL1
650	NAT14
651	BSCL2
652	TMEM80
653	RHOC
654	FAM69C
655	RAB4A
656	HADHB
657	ARMC6
658	SYS1
659	HSPB8
660	AHCYL1
661	CLCN3
662	HSPA5
663	RNF4
664	MAN1B1
665	FERMT2
666	AP1M1
667	FAM65A
668	PAF1
669	TSPYL4
670	PFKM
671	PTPN18
672	GALNT2
673	GPR37L1
674	PSMB9
675	LAPTM4B
676	PEA15
677	OAZ2
678	STIP1
679	MCFD2
680	B3GAT3
681	NEK6
682	PMVK
683	PREX1
684	SEC63
685	WASL
686	SLC6A11
687	SORBS1
688	NPEPL1
689	LITAF
690	EXT2
691	CYFIP1
692	PCDH1
693	TCTA
694	MT1E
695	CIRBP
696	DDX41
697	PXDC1
698	TM2D2
699	OXR1
700	GLUD1
701	ASNA1
702	SNTB2
703	GLT8D1
704	FKBP1A
705	ZNF706
706	SOCS3
707	ATG9A
708	PEX16
709	NTN1
710	CLTB
711	SLC25A11
712	GPR19
713	DCUN1D1
714	SLC16A1
715	ABCB7
716	RAB5A
717	PGRMC1
718	ADCK2
719	YWHAB
720	OLFM2
721	PTPN21
722	SORL1
723	SYT17
724	ELAC2
725	WNT7A
726	POMGNT1
727	KIAA0141
728	FAIM2
729	GDE1
730	FAM107A
731	OSBPL3
732	RIN1
733	CHST2
734	ARPP19
735	CASP1
736	CYR61
737	TIMP2
738	TEX261
739	SPHK2
740	POLD2
741	C1S
742	NRAS
743	TBRG4
744	CCT3
745	C19orf25
746	LYST
747	AP3D1
748	ATP1A1
749	NFKBIZ
750	EXD2
751	SYNDIG1
752	SPNS1
753	VPS39
754	RAD21
755	ALDOC
756	RND2
757	MAP1LC3A
758	HSPBP1
759	NARFL
760	PITPNA
761	KLF6
762	RAB21
763	PLA2G15
764	NOP56
765	RASSF2
766	FADS1
767	MTMR14
768	TMEM59
769	ERCC1
770	RIC8A
771	TMED7
772	YKT6
773	CTNNA1
774	PIP5K1A
775	MRPL18
776	GOLGA7
777	NUTF2
778	EIF1AX
779	LAMC1
780	NSFL1C
781	GRB10
782	IL17RC
783	TPD52
784	TMEM70
785	ST3GAL4
786	BCL2L1
787	DSTN
788	TINF2
789	HADHA
790	PRKD1
791	PNMAL1
792	TMEM120A
793	GLO1
794	APPBP2
795	TRIM47
796	EPB41L2
797	ANKMY2
798	PPP2R4
799	ARFRP1
800	GBA
801	PUM1
802	PSME3
803	JKAMP
804	UNC93B1
805	WDR1
806	VAMP5
807	FUS
808	C8orf33
809	FAM126A
810	DPF3
811	ID4
812	SFXN5
813	SLC4A4
814	PSEN1
815	LGALS3
816	ATAD3A
817	TUBB6
818	FBXO32
819	ALKBH5
820	STARD3NL
821	ITPKB
822	SYNCRIP
823	SLC39A7
824	SLC35C2
825	HEXA
826	SLC25A44
827	SYBU
828	VIM
829	ANXA6
830	PRDX6
831	CLIP2
832	RASD1
833	AGFG2
834	PNPLA8
835	STK38
836	BTBD3
837	FZD5
838	B4GALT5
839	FAM49B
840	CAPZA2
841	HDAC6
842	SNX27
843	NUCKS1
844	PUF60
845	ILK
846	PI4KB
847	SUGP2
848	EXOC7
849	DIRAS3
850	CSRP2
851	GARNL3
852	SAMD4A
853	TRAM1
854	TMEM115
855	GM2A
856	GRN
857	M6PR
858	SPRY2
859	ROGDI
860	YARS
861	PLEKHB2
862	C1orf216
863	HMOX2
864	FAM177A1
865	MAX
866	MRPL4
867	TPD52L2
868	ALDH7A1
869	MPZL1
870	PHLDB3
871	PDE4A
872	TUBA1C
873	MVP
874	GTF2I
875	NEK9
876	ELMO2
877	SPG7
878	LINC00094
879	ACTG1
880	INPP1
881	BMP7
882	FGD5-AS1
883	HIF1A
884	WDR6
885	NLGN1
886	AP2B1
887	CERS2
888	CD320
889	ERI1
890	C19orf66
891	SEPT7
892	PRMT5
893	OCIAD1
894	NAA50
895	AHCY
896	PPP2R2B
897	RPE
898	HDAC5
899	NCLN
900	UBTD1
901	CEP85L
902	SAV1
903	ASAP3
904	ITPK1
905	MOAP1
906	PSMD2
907	FAM120AOS
908	SLCO1C1
909	SSBP4
910	IFFO1
911	DPY19L4
912	FHL3
913	CCDC97
914	KCNF1
915	ASTN1
916	LPAR1
917	ARPC5
918	RRP9
919	PIK3C2A
920	AURKAIP1
921	PLIN3
922	CEP41
923	ADD1
924	OGFOD2
925	TRAPPC11
926	IFNAR1
927	RNF25
928	MAPK4
929	APP
930	UBAP1
931	FZD3
932	BCL7B
933	SLC27A1
934	FBLN5
935	RPS6KB2
936	PCF11
937	IMMT
938	ENTPD6
939	SNAPC3
940	RBMS1
941	SND1
942	VGLL4
943	PEX3
944	SNX5
945	IDH3G
946	GNPNAT1
947	UBR7
948	TOB2
949	SLC30A7
950	SATB2
951	PRSS23
952	SLC16A2
953	PPP1CC
954	ARMCX3
955	ABCC3
956	CLPTM1L
957	TCEA2
958	SLC35F2
959	DOLK
960	RABGGTA
961	ARHGEF10
962	HIVEP2
963	EIF2B4
964	RNF114
965	SGSH
966	PRDX5
967	TNFAIP1
968	ATP6V0D1
969	CYB5B
970	IFRD1
971	UNC50
972	RNF130
973	RBM23
974	AKR1B1
975	ZNF415
976	CTGF
977	SHISA4
978	GADD45B
979	SETD3
980	DDX54
981	TARDBP
982	GNB4
983	ANK2
984	ADRM1
985	FTL
986	QRICH1
987	TSG101
988	BCAP29
989	PNRC2
990	STON2
991	BRF2
992	HSDL2
993	ARL6IP4
994	GALNS
995	SEC14L1
996	MAPK1IP1L
997	ITPA
998	CRELD1
999	GBP1
1000	CERS5
1001	PSMB8
1002	FAM53C
1003	DGCR6
1004	PRKCA
1005	BACE1
1006	CAPN1
1007	ANKRD46
1008	UBL4A
1009	XRCC6
1010	DGCR6L
1011	ACTN4
1012	CHDH
1013	SEMA4B
1014	YIPF4
1015	SRSF5
1016	SHKBP1
1017	SLC25A4
1018	TBC1D17
1019	SLC39A13
1020	ZNF317
1021	DACT3
1022	PDHA1
1023	GCAT
1024	ARHGEF6
1025	PITPNB
1026	MPDU1
1027	TMCO3
1028	TNPO1
1029	QDPR
1030	NAA10
1031	RNF13
1032	RHOA
1033	GNAS
1034	PCCB
1035	STAU2
1036	SLC11A2
1037	MYO5A
1038	SEL1L
1039	C16orf58
1040	FZR1
1041	NCOA3
1042	ACYP2
1043	APOPT1
1044	BCAP31
1045	FBXO17
1046	WWOX
1047	PELI2
1048	TRIM27
1049	KXD1
1050	ZNF585B
1051	TNFRSF12A
1052	CTSO
1053	PPP4C
1054	URGCP
1055	EHD2
1056	IRF7
1057	PDCD1LG2
1058	COPB2
1059	TSC22D4
1060	CLDN10
1061	RNF19A
1062	ADIPOR1
1063	MRGPRF
1064	TMEM185B
1065	FSTL1
1066	ALKBH7
1067	LCTL
1068	ABHD8
1069	RNF14
1070	B3GNT9
1071	GPI
1072	ZNF17
1073	UBXN4
1074	TOR1AIP1
1075	ZHX3
1076	UBQLN2
1077	SELT
1078	KLC4
1079	NDUFV1
1080	VPS35
1081	PRR7
1082	SNX21
1083	CD151
1084	PAAF1
1085	VPS52
1086	PIN1
1087	DNAJC14
1088	REEP5
1089	IL17RB
1090	ASB6
1091	DPP9
1092	HSD17B12
1093	ZNF714
1094	RPN1
1095	CDIPT
1096	TRIM14
1097	CITED1
1098	WTAP
1099	PSMD1
1100	TTLL7
1101	BBOX1
1102	LRRC58
1103	IMPAD1
1104	VAC14
1105	SLC38A3
1106	HIPK1
1107	RNF10
1108	ZC3H14
1109	TBL2
1110	PLCD3
1111	GRWD1
1112	DARS
1113	ZKSCAN1
1114	HSD17B10
1115	C14orf159
1116	EDNRB
1117	ARPC5L
1118	SAMD4B
1119	MCL1
1120	H6PD
1121	IL11RA
1122	EPS8
1123	ITGAV
1124	SPIN2B
1125	DCUN1D4
1126	LRRC41
1127	KIFC3
1128	BCLAF1
1129	CALCOCO1
1130	POT1
1131	PLOD3
1132	SH3GL1
1133	TCEAL3
1134	ASAH1
1135	IBTK
1136	LMAN1
1137	BICD1
1138	SNAP47
1139	POFUT1
1140	TWF2
1141	NFIC
1142	ZNF652
1143	ZBTB1
1144	SMARCA5
1145	SRD5A1
1146	RHPN2
1147	RAMP2
1148	FAM120A
1149	CRELD2
1150	CNGA3
1151	RAB6B
1152	ARCN1
1153	KBTBD11
1154	SPATA20
1155	NPAS2
1156	CLPP
1157	TBC1D23
1158	SERINC3
1159	WNK1
1160	SDSL
1161	CRY1
1162	TK2
1163	CARS
1164	RAB7A
1165	GBP2
1166	ABCF2
1167	SNAPC2
1168	RARRES3
1169	ALDOA
1170	NSF
1171	CHMP7
1172	ZNF146
1173	YIF1B
1174	ABHD5
1175	UBE2G1
1176	MAP3K5
1177	GPT2
1178	LMAN2L
1179	GUSB
1180	PGK1
1181	RCN2
1182	SMAP2
1183	PRMT2
1184	CDH4
1185	ANGPTL2
1186	TMX4
1187	CDC25B
1188	IFNGR1
1189	STARD10
1190	PTP4A2
1191	ARAF
1192	NADK
1193	RTKN
1194	PDXK
1195	IQGAP2
1196	NUDT22
1197	ATF6B
1198	ZDHHC24
1199	PKD1
1200	SDC4
1201	EIF5
1202	ZNF285
1203	COL4A2
1204	APOE
1205	ILVBL
1206	PTBP1
1207	KLHDC2
1208	DFFA
1209	NOLC1
1210	AMDHD2
1211	MCRS1
1212	SCHIP1
1213	TMEM189
1214	RNF220
1215	PXN
1216	SIPA1L1
1217	NEIL2
1218	AKT2
1219	ZNF540
1220	GORASP2
1221	DCAF13
1222	NAA60
1223	COA5
1224	TP53BP2
1225	NR1H2
1226	ENTPD5
1227	SLC39A9
1228	MRPS18B
1229	LASP1
1230	TTYH2
1231	NAA30
1232	VPS53
1233	EXOC4
1234	B4GALT7
1235	FBXW11
1236	ZCCHC12
1237	SPTSSA
1238	RAB3GAP2
1239	SCAP
1240	BCKDK
1241	PTPN9
1242	TRAPPC3
1243	VAMP3
1244	CAV1
1245	PSMB5
1246	IL27RA
1247	WBP2
1248	PPP2CA
1249	FKBP9
1250	NUDCD3
1251	TRIP10
1252	SHARPIN
1253	WASF2
1254	IFRD2
1255	TNFSF12
1256	CCT6A
1257	INTS10
1258	FAM3A
1259	WDR46
1260	FKBP2
1261	GALK1
1262	CPEB1
1263	DNAJB6
1264	CTNNBL1
1265	PLOD1
1266	DHRS4L2
1267	ARL6IP5
1268	HSD17B14
1269	ENO2
1270	HINT3
1271	TLE4
1272	TPM3
1273	BTN3A3
1274	SPRYD3
1275	CD274
1276	ATP13A1
1277	OSMR
1278	WDR18
1279	YWHAE
1280	PFKFB3
1281	SCYL1
1282	TSNAX
1283	SLC25A39
1284	STX7
1285	OXCT1
1286	RDX
1287	PPP1R1C
1288	DTNA
1289	VDAC3
1290	EZH1
1291	ITFG1
1292	PLBD2
1293	LTBP1
1294	SYNM
1295	CHN1
1296	RNF11
1297	MRAS
1298	MPG
1299	IRAK1
1300	ERCC2
1301	IFNGR2
1302	GLIPR1
1303	FAF1
1304	TMED5
1305	ATP5SL
1306	PPP1R13B
1307	NPTN
1308	APH1A
1309	CCDC159
1310	GAS7
1311	VAPA
1312	QTRT1
1313	ARL2
1314	TXNDC11
1315	PRMT6
1316	SLC35F5
1317	FBXW9
1318	EXOC3
1319	FOXRED2
1320	CBFB
1321	SLC15A2
1322	ARPC4
1323	CES2
1324	TBX15
1325	MEX3C
1326	ZDHHC2
1327	TJP1
1328	PSMD4
1329	EIF4E
1330	UBAC1
1331	MTM1
1332	LGMN
1333	RHEB
1334	ZNF267
1335	ACADM
1336	RELA
1337	NDEL1
1338	YWHAQ
1339	CRIM1
1340	TMEM222
1341	DCAF12
1342	DNAJA3
1343	TMED4
1344	MOSPD2
1345	TPM4
1346	FAM32A
1347	ARFGAP2
1348	TMEM205
1349	PAFAH1B2
1350	CCDC106
1351	EBP
1352	SSPN
1353	C6orf120
1354	ACTR3
1355	SFXN3
1356	PPT1
1357	MORF4L2
1358	PAQR8
1359	ABI2
1360	TOM1L2
1361	PCM1
1362	SDCBP
1363	NANS
1364	UBE2W
1365	UROD
1366	SMYD5
1367	PTN
1368	ATF6
1369	UCKL1
1370	PDK2
1371	NOP2
1372	ICAM1
1373	SPIN3
1374	IKBKB
1375	RCAN1
1376	GMEB2
1377	CLPB
1378	ARHGAP31
1379	NLN
1380	SNX7
1381	SRP9
1382	THSD1
1383	COG1
1384	ABCD4
1385	NDUFS2
1386	RGS12
1387	ATP1B2
1388	CCDC85B
1389	ITGA7
1390	SERPINH1
1391	CCDC130
1392	ABCA1
1393	CRNDE
1394	FAM20C
1395	ETFB
1396	GPR155
1397	NCOA1
1398	B4GALT4
1399	ARL5A
1400	PFKFB2
1401	CLTC
1402	TCP1
1403	MRPL49
1404	ATP2C1
1405	UVRAG
1406	TUFM
1407	RGS11
1408	CDK14
1409	ZNF568
1410	PYCRL
1411	FLCN
1412	CD2BP2
1413	PIRT
1414	LPCAT3
1415	ISCA2
1416	CSNK1D
1417	MGLL
1418	TMEM33
1419	KLC2
1420	BECN1
1421	MED12L
1422	ARHGAP12
1423	PLEC
1424	TCEA1
1425	ACOT8
1426	MRPL28
1427	PNPLA2
1428	ARIH2
1429	SWAP70
1430	LHFP
1431	RNF139
1432	LARP4
1433	RCN3
1434	ISYNA1
1435	GOT2
1436	LRRC61
1437	CNEP1R1
1438	RBCK1
1439	SAYSD1
1440	GNPTG
1441	PTPN11
1442	MSX1
1443	DEF8
1444	CAPZA1
1445	TMEM9
1446	EIF2B3
1447	TSPO
1448	ALDH2
1449	ATG2B
1450	PARP9
1451	RAB24
1452	DLGAP4
1453	MXRA8
1454	KARS
1455	SLC41A3
1456	TACC1
1457	NAA15
1458	COL6A1
1459	TMX2
1460	NLGN4X
1461	ARFGAP3
1462	DHCR7
1463	HDLBP
1464	NBN
1465	FAM134C
1466	KDSR
1467	SSH3
1468	MRPL3
1469	SSC5D
1470	PNO1
1471	RPP40
1472	GORASP1
1473	NUMB
1474	ZNF229
1475	PLEKHA7
1476	DNER
1477	IRAK2
1478	NEDD4
1479	RTN3
1480	CLMN
1481	ETV6
1482	UPRT
1483	ICMT
1484	WDR45
1485	ABR
1486	THOC2
1487	RIPK2
1488	UBAP2L
1489	KIF13B
1490	UBA7
1491	SLC25A43
1492	COLEC12
1493	COL16A1
1494	L3MBTL4
1495	ZNF708
1496	UBE2D4
1497	NFS1
1498	SMUG1
1499	TRIP6
1500	ZNF439
1501	DUSP3
1502	ZBTB10
1503	EPAS1
1504	FAM57A
1505	ELOVL4
1506	SLC26A11
1507	CUL1
1508	FZD7
1509	ALAD
1510	ANKRD17
1511	ACAD9
1512	PSMC6
1513	GPR137
1514	RDH13
1515	DOCK7
1516	C1orf109
1517	DCK
1518	SSBP2
1519	UBE2A
1520	RRP1
1521	TANK
1522	TRIB2
1523	ZNF263
1524	NPAS3
1525	RRAGA
1526	DIS3L
1527	F2R
1528	SPRED2
1529	RABL3
1530	CPT2
1531	IGSF8
1532	SPATA7
1533	COQ10B
1534	BCL2L13
1535	IRF3
1536	HEG1
1537	TSPAN12
1538	ZNF227
1539	PRPF40A
1540	CLK3
1541	TMEM184C
1542	SH3BGRL
1543	KANK1
1544	DTD1
1545	RPA1
1546	NEK1
1547	RABAC1
1548	GNAQ
1549	TMEM175
1550	FN3KRP
1551	USP9X
1552	C19orf12
1553	RAPGEF1
1554	OTUB1
1555	HMBOX1
1556	EXOC1
1557	APEH
1558	RALA
1559	ERLEC1
1560	AIP
1561	KAT5
1562	TBCE
1563	MFSD5
1564	C19orf60
1565	ZNF132
1566	PYCR2
1567	TMEM47
1568	LDHA
1569	BTN2A1
1570	PLA2G4C
1571	LANCL1
1572	LAP3
1573	ITGB1BP1
1574	RGL2
1575	TRAPPC5
1576	BOLA3-AS1
1577	TLR4
1578	ERCC3
1579	ZC3H7A
1580	ANO10
1581	TSPAN6
1582	EHD1
1583	ALDH1L1
1584	IDH3A
1585	CARD16
1586	PFKP
1587	C1orf204
1588	FAM63B
1589	ATPAF2
1590	C14orf79
1591	SNX19
1592	GMPPA
1593	SCFD1
1594	GPR108
1595	CHMP5
1596	CCDC28A
1597	ATG4B
1598	PHF1
1599	ZNF324
1600	GMPR
1601	TMEM87A
1602	ACO1
1603	WDR77
1604	PYCR1
1605	CAB39
1606	NIPA2
1607	CTBS
1608	OCIAD2
1609	CCDC47
1610	ZNFX1
1611	NDUFA5
1612	ADI1
1613	ARFIP2
1614	DPH1
1615	RNF216
1616	FBXO8
1617	ATF2
1618	SERTAD1
1619	ATXN1
1620	TTC27
1621	PRKAG2
1622	BTN3A2
1623	RFFL
1624	ST6GALNAC4
1625	GBAS
1626	CCDC115
1627	LAS1L
1628	MAP2K3
1629	TEX264
1630	STX17
1631	NEIL1
1632	RYR3
1633	REXO2
1634	CCDC102B
1635	ARHGEF3
1636	RRP36
1637	AAGAB
1638	C5orf22
1639	MAPKAPK5
1640	LYNX1
1641	GTF2IRD1
1642	PLEKHF2
1643	FAH
1644	PRPS1
1645	ACTR10
1646	FAHD2A
1647	BLVRA
1648	PIP5K1C
1649	ZNF331
1650	RAB8B
1651	DPY19L3
1652	MYO6
1653	NDP
1654	PDIA5
1655	C7orf49
1656	PDE8A
1657	ENSA
1658	NUDT16
1659	NUDT10
1660	DIDO1
1661	POLE4
1662	ANGPT1
1663	ZC3H3
1664	PLEKHA3
1665	GLOD4
1666	RUFY1
1667	FKBP10
1668	MARC2
1669	SOCS2
1670	SRPRB
1671	COG6
1672	BAIAP2
1673	ESYT1
1674	UBE2J2
1675	FMN2
1676	HS6ST1
1677	COTL1
1678	MAP1LC3B
1679	SNX6
1680	BID
1681	LGI4
1682	RFTN1
1683	NCOA4
1684	DLST
1685	FNDC3B
1686	SLC4A3
1687	DSCR3
1688	UBE2J1
1689	SLC2A10
1690	NDRG3
1691	NACC2
1692	ANKIB1
1693	POLE3
1694	C14orf169
1695	PAICS
1696	IMPDH2
1697	CCDC22
1698	FOXG1
1699	PPP2R5A
1700	HMGN4
1701	ST7
1702	CYP2U1
1703	R3HCC1
1704	CKAP4
1705	VPS13D
1706	GCDH
1707	SLC25A42
1708	COPS7A
1709	TMBIM6
1710	CALU
1711	AP2A1
1712	ZNF853
1713	HMGA1
1714	SACM1L
1715	WDR25
1716	SNUPN
1717	SLC38A9
1718	CDC14B
1719	RRAGD
1720	PIM2
1721	CCS
1722	FBXO21
1723	FGFR1OP
1724	SLC27A5
1725	PRKCSH
1726	GOLGA5
1727	FAM91A1
1728	ZNF385C
1729	AGFG1
1730	AGGF1
1731	PAFAH1B1
1732	TRAPPC6B
1733	ALDH4A1
1734	WBSCR22
1735	SCP2
1736	CNTNAP1
1737	OXA1L
1738	ZNF862
1739	RRBP1
1740	AMPD2
1741	CDH11
1742	POC1B
1743	AK2
1744	LRRFIP2
1745	COPS5
1746	BSDC1
1747	NAGA
1748	TECPR2
1749	STX10
1750	IST1
1751	PSME1
1752	PWWP2A
1753	ZNF558
1754	FOXO1
1755	EIF6
1756	SNX18
1757	VPS11
1758	CAT
1759	SP100
1760	OGDH
1761	MANSC1
1762	GUK1
1763	MON1A
1764	LIMCH1
1765	TMEM109
1766	VCPIP1
1767	GABARAPL2
1768	TOX4
1769	NECAP2
1770	ABI1
1771	ATXN1L
1772	PRKACA
1773	PPM1G
1774	ANKRA2
1775	GEMIN4
1776	NOL7
1777	CAMK2G
1778	PARVB
1779	ANO6
1780	SPOCK2
1781	CHST12
1782	TXNRD2
1783	PTCD3
1784	SPON1
1785	PPP1CA
1786	ALG3
1787	IFT46
1788	PEF1
1789	ST6GALNAC6
1790	SLC25A38
1791	NAP1L3
1792	TMEM209
1793	PCIF1
1794	COMMD9
1795	VPS13B
1796	POMT1
1797	KLHL25
1798	LONP2
1799	KPNA4
1800	DRG2
1801	CAP1
1802	NFKB1
1803	DNAJC16
1804	AIFM3
1805	CSDE1
1806	DECR1
1807	AGPAT3
1808	PSMD8
1809	MEOX2
1810	TBCB
1811	SHC4
1812	PSMG1
1813	NEK4
1814	IPO13
1815	ASH2L
1816	DNAJC18
1817	TRMT1
1818	CPEB2
1819	DCBLD2
1820	ECSIT
1821	ZNF592
1822	CLN8
1823	CCDC12
1824	PPP2R5C
1825	MUT
1826	ATF7
1827	MAN2B2
1828	VCP
1829	AIF1L
1830	ERBB2IP
1831	NECAB3
1832	MSH2
1833	CAPG
1834	DNPEP
1835	JMJD8
1836	KIAA0196
1837	RBBP7
1838	ITGB4
1839	RRAGB
1840	ADAM10
1841	BCAR3
1842	EIF3D
1843	SDHC
1844	DPM2
1845	MIR497HG
1846	GRAMD3
1847	PHF20
1848	UFSP2
1849	IQCE
1850	APBA3
1851	KRCC1
1852	NUPR1
1853	LRWD1
1854	DHPS
1855	MAP1S
1856	ERGIC2
1857	MPST
1858	COPS8
1859	APPL1
1860	STX16
1861	CXCL16
1862	RER1
1863	CRCP
1864	TCEAL7
1865	AEBP1
1866	EIF5A
1867	SPOP
1868	ETV4
1869	KIAA1033
1870	SUMF1
1871	VBP1
1872	LIMS1
1873	FAM98C
1874	YIPF2
1875	MUM1
1876	EFR3B
1877	CYP46A1
1878	PRAF2
1879	IQGAP1
1880	UHMK1
1881	CCDC94
1882	ZNF805
1883	DALRD3
1884	MFSD10
1885	METTL3
1886	KTN1
1887	TRAFD1
1888	SPPL2A
1889	TMEM185A
1890	BHLHE40
1891	RBM10
1892	PRKAG1
1893	SLU7
1894	CSNK1A1
1895	UEVLD
1896	TALDO1
1897	CREG1
1898	KCTD12
1899	PPP1R11
1900	ZNF655
1901	DMAP1
1902	ABCD3
1903	DCP1B
1904	RDH10
1905	ZNF468
1906	MPV17L2
1907	PLSCR4
1908	MOB3A
1909	ORAI3
1910	TBRG1
1911	TYW1
1912	CHMP2A
1913	PROSC
1914	MIIP
1915	SGTB
1916	MOCS1
1917	ADAM15
1918	LEPROT
1919	RAB22A
1920	MGA
1921	SPRED1
1922	PCDH17
1923	BEX4
1924	NTRK3
1925	PHKA1
1926	ASMTL
1927	SLC41A1
1928	ENHO
1929	FAM160B2
1930	THAP4
1931	NUB1
1932	HEBP1
1933	PARP3
1934	CSNK2A1
1935	RAD23A
1936	PRKAB1
1937	TAX1BP3
1938	AIDA
1939	PPM1K
1940	TMEM170A
1941	ANXA1
1942	C17orf100
1943	FEM1C
1944	DPAGT1
1945	OSTM1
1946	SIAE
1947	EGLN1
1948	CCNYL1
1949	E4F1
1950	TWSG1
1951	CCDC86
1952	C10orf25
1953	ARPC2
1954	CRTAP
1955	ZNF548
1956	C1orf198
1957	SRPK2
1958	FAM114A2
1959	MRPS9
1960	PRRG1
1961	COMMD7
1962	LTBP4
1963	MTUS1
1964	SNX16
1965	SLC37A3
1966	TARS
1967	RWDD2A
1968	DTYMK
1969	CCT5
1970	NMI
1971	CCT4
1972	FAM8A1
1973	DHDDS
1974	ANKRD13C
1975	TUBE1
1976	CNIH3
1977	CTAGE5
1978	DDX27
1979	HDDC2
1980	HSD17B4
1981	SH2D4A
1982	MUL1
1983	MRPS34
1984	STARD3
1985	RASGRP1
1986	LYPLA1
1987	DAXX
1988	AHI1
1989	SEPT10
1990	SERTAD3
1991	PHGDH
1992	ZNF574
1993	PEG3
1994	POP4
1995	RGN
1996	SAR1B
1997	HUS1
1998	RSU1
1999	IMPA1
[truncated: 542 more rows]
