# Supplementary material for: Integrated transcriptomics uncovers an enhanced association between the prion protein gene expression and vesicle dynamics signatures in glioblastomas
Source: BMC Cancer. 2024 Feb 13;24:199. doi: 10.1186/s12885-024-11914-6 (PMC10863147; doi:10.1186/s12885-024-11914-6)
Supplement: Supplementary file 14 — Additional file 14: Table S7. [file 12885_2024_11914_MOESM14_ESM.csv]

	ONTOLOGY	ID	Description	GeneRatio	BgRatio	pvalue	p.adjust	qvalue	geneID	Count
GO:0048193	BP	GO:0048193	Golgi vesicle transport	111/2324	294/18870	2.61755198119582e-29	1.57183996470809e-25	1.29031536083579e-25	SPTBN1/SORT1/RAB10/SNX3/TAPBP/P4HB/SEC23B/TMED9/RAB8A/RAB31/RAB6A/KDELR1/NAPA/VAPB/TMED10/ERGIC3/RAB1B/LMAN2/KDELR2/VTI1B/COPG1/TBC1D20/COPE/COPA/GOLPH3/NRBP1/RAB34/ERGIC1/ATP9A/SYS1/SORL1/TEX261/AP3D1/TMED7/YKT6/GOLGA7/PRKD1/ARFRP1/VAMP5/TMEM115/TRAPPC11/BCAP29/YIPF4/PITPNB/MYO5A/BCAP31/COPB2/VPS52/LMAN1/RAB6B/ARCN1/NSF/YIF1B/LMAN2L/EXOC4/SCAP/TRAPPC3/VAMP3/SCYL1/TMED5/VAPA/TMED4/ARFGAP2/COG1/AT…	111
GO:0007033	BP	GO:0007033	vacuole organization	83/2324	232/18870	1.78188917722782e-20	4.19266451517375e-17	3.44173678505783e-17	FEZ1/ATP6AP1/TPP1/CTSD/ATP6AP2/PINK1/SCARB2/RAB1B/CHMP1A/ARL8B/VPS4A/TOM1/TFE3/RAB34/ATP6V0A1/LAMTOR1/STX12/TMEM165/SRPX/ATP2A2/LAPTM4B/ATG9A/RAB5A/SPNS1/MAP1LC3A/NSFL1C/PSEN1/HEXA/PI4KB/GRN/MOAP1/UBQLN2/VPS35/RAB7A/CHMP7/RAB3GAP2/MTM1/PPT1/SNX7/ABCA1/FLCN/BECN1/TMEM9/ATG2B/WDR45/TMEM175/SCFD1/CHMP5/ATG4B/ARFIP2/ATF2/CCDC115/STX17/NDP/MAP1LC3B/SNX18/VPS11/GABARAPL2/DNAJC16/CLN8/NUPR1/CREG1/CHMP2A…	83
GO:0016236	BP	GO:0016236	macroautophagy	104/2324	331/18870	2.09458676861303e-20	4.19266451517375e-17	3.44173678505783e-17	TBK1/FEZ1/LAMP2/CTSD/CALR/SQSTM1/PINK1/VTA1/SUPT5H/CALM1/POLDIP2/HGS/CASP3/ATP6V1B2/RAB1B/CHMP1A/ARL8B/VPS4A/NBR1/TOM1/VTI1B/DDRGK1/ATP6V0A1/STX12/CDC37/ATP2A2/HSPB8/ATG9A/RAB5A/VPS39/MAP1LC3A/MTMR14/NSFL1C/PSEN1/HDAC6/EXOC7/HIF1A/MOAP1/SNX5/ATP6V0D1/TSG101/CAPN1/SLC25A4/UBQLN2/VPS35/CRY1/RAB7A/CHMP7/EXOC4/RAB3GAP2/MTM1/RHEB/PAFAH1B2/SNX7/UVRAG/BECN1/ATG2B/NEDD4/WDR45/RIPK2/EXOC1/SCFD1/CHMP5/ATG4…	104
GO:0006888	BP	GO:0006888	endoplasmic reticulum to Golgi vesicle-mediated transport	53/2324	132/18870	5.0974376564617e-16	6.28349864663091e-13	5.15809179406154e-13	P4HB/SEC23B/TMED9/KDELR1/VAPB/TMED10/ERGIC3/RAB1B/LMAN2/KDELR2/COPG1/TBC1D20/COPE/COPA/NRBP1/ERGIC1/SORL1/TEX261/TMED7/YKT6/TRAPPC11/BCAP29/YIPF4/BCAP31/COPB2/LMAN1/ARCN1/YIF1B/LMAN2L/SCAP/TRAPPC3/TMED5/VAPA/TMED4/CSNK1D/RNF139/TRAPPC5/SCFD1/STX17/TRAPPC6B/PEF1/VCP/ERGIC2/SAR1B/TRIP11/RAB1A/YIPF6/YIPF5/TMED2/PREB/SEC23A/TMED1/SEC13	53
GO:0016050	BP	GO:0016050	vesicle organization	102/2324	366/18870	5.23188896472183e-16	6.28349864663091e-13	5.15809179406154e-13	SYT11/SERPINE2/SORT1/SNX3/ATP6AP1/ATP6AP2/SQSTM1/SEC23B/AP1S2/SCARB2/VTA1/TMED9/RAB8A/AP2M1/VAPB/HGS/TMED10/ATP6V1B2/CHMP1A/ARL8B/VPS4A/TOM1/VTI1B/TBC1D20/GOLPH3/RAB34/ATP6V0A1/LAMTOR1/STX12/SRPX/CLCN3/AP1M1/LAPTM4B/WASL/LYST/AP3D1/VPS39/TRAPPC11/UBAP1/ATP6V0D1/TSG101/YIPF4/SNAP47/RAB7A/CHMP7/SDC4/APOE/AKT2/SCAP/TRAPPC3/VAMP3/CAV1/STX7/VAPA/ARFGAP2/SDCBP/ABCA1/UVRAG/CSNK1D/TMEM9/ARFGAP3/F2R/TMEM1…	102
GO:0022411	BP	GO:0022411	cellular component disassembly	124/2324	497/18870	3.98877554627412e-15	3.99209952589601e-12	3.27709401459679e-12	TMOD1/SPTBN1/LRP1/LAMP2/MAP4/SEMA5A/PDPN/SQSTM1/KLC1/PINK1/ASCC2/NEDD9/VTA1/PEX10/MID1/CALM1/ASPH/CST3/NAPA/CHMP1A/MAPRE2/ARF6/FLOT1/CX3CL1/VPS4A/HSPA8/TOM1/AKAP8L/PBXIP1/DDRGK1/GSN/BLCAP/HSF1/DNASE2/SPTAN1/GSPT1/CDC37/ATP2A2/FIS1/STMN3/NEK6/ATG9A/MAP1LC3A/LAMC1/DSTN/WDR1/FZD5/CAPZA2/HDAC6/HIF1A/PLIN3/ADD1/TSG101/PRKCA/SLC25A4/GRWD1/EPS8/SH3GL1/TWF2/WNK1/NSF/CHMP7/DFFA/SHARPIN/RDX/SNX7/UVRAG/BECN…	124
GO:0042176	BP	GO:0042176	regulation of protein catabolic process	98/2324	364/18870	2.15758429085547e-14	1.85089909522673e-11	1.51939356903401e-11	TIMP3/CLU/GFAP/SERPINE2/SNX3/LRP1/CTSA/ADAM9/NDFIP1/KEAP1/RNF180/PINK1/SIRT2/CD81/EGFR/HSP90AB1/RNF185/USP5/CYP51A1/SGTA/GNA12/AZIN1/CST3/PSMF1/HGS/GIPC1/EZR/RGMA/DDRGK1/MSN/PSMD3/PSMC4/LAPTM4B/OAZ2/SORL1/TIMP2/HSPBP1/PSME3/PSEN1/PSMD2/VGLL4/FZR1/BCAP31/RNF19A/RNF14/UBQLN2/VPS35/PIN1/PSMD1/RAB7A/NSF/ARAF/PKD1/APOE/CAV1/TNFSF12/RDX/FAF1/ZDHHC2/MTM1/RELA/CSNK1D/ARIH2/TMEM9/NEDD4/ALAD/PSMC6/TRIB2/US…	98
GO:0006605	BP	GO:0006605	protein targeting	93/2324	339/18870	2.93993348938467e-14	2.20678757546937e-11	1.81154059615637e-11	CLU/GDI1/SORT1/LAMP2/SEC61A1/ADORA1/ARL6IP1/SQSTM1/MTCH1/PINK1/SCARB2/SGTA/SAE1/PEX10/HGS/GIPC1/SSR1/VPS4A/TOMM40/SPCS2/HSPA8/SSR3/ZDHHC7/HOMER3/ZDHHC9/CDC37/FIS1/HSPA5/SEC63/PEX16/YWHAB/SORL1/AP3D1/GOLGA7/FZD5/TRAM1/M6PR/NLGN1/PEX3/UBL4A/BCAP31/VPS52/LMAN1/RAB7A/YIF1B/ZDHHC24/AKT2/VPS53/YWHAE/ZDHHC2/YWHAQ/SDCBP/SRP9/BECN1/ARIH2/GNPTG/TSPO/NEDD4/ICMT/KIF13B/USP9X/AIP/ITGB1BP1/RAB8B/NDP/SRPRB/UBE2…	93
GO:0072659	BP	GO:0072659	protein localization to plasma membrane	83/2324	290/18870	5.68197742512821e-14	3.79114160421054e-11	3.11212868793864e-11	SPTBN1/TNFRSF1A/RAB10/ATP6AP1/LRP1/TMBIM1/SQSTM1/ACTB/CD81/BSG/EGFR/RAMP1/RAB8A/RAB31/AP2M1/EZR/TNIK/ARF6/FLOT1/VPS4A/CDH2/VTI1B/GOLPH3/RAB34/ZDHHC7/SYS1/SORBS1/PGRMC1/SORL1/TMEM59/PIP5K1A/GOLGA7/BCL2L1/ARFRP1/VAMP5/LGALS3/ANK2/GBP1/MYO5A/EHD2/VPS35/RAMP2/WNK1/RAB7A/NSF/AKT2/GORASP2/PTPN9/VAMP3/ARL6IP5/STX7/RDX/ZDHHC2/IKBKB/CLTC/ATP2C1/GORASP1/NUMB/ITGB1BP1/EHD1/RAB8B/PPP2R5A/APPL1/RER1/EFR3B/LYP…	83
GO:0043161	BP	GO:0043161	proteasome-mediated ubiquitin-dependent protein catabolic process	113/2324	458/18870	1.52522801062271e-13	9.15899420378938e-11	7.51857134078543e-11	CLU/TRIM9/PCNP/CANX/UBE2H/KEAP1/CALR/RNF180/DNAJB9/ASCC2/SIRT2/HSP90AB1/RHBDD2/RNF185/USP5/TRPC4AP/PPP2CB/SGTA/PEX10/GNA12/KCTD5/PSMF1/KLHDC3/GIPC1/AKIRIN2/PJA2/RNF187/CTNNB1/TRIM2/DDRGK1/RHOBTB3/MAEA/FEM1A/PSMD13/PSMD3/TMEM129/PSMC4/HSPA5/RNF4/MAN1B1/HSPBP1/NSFL1C/APPBP2/JKAMP/PSEN1/PSMD2/TNFAIP1/ADRM1/SEL1L/FZR1/BCAP31/FBXO17/RNF19A/RNF14/UBXN4/UBQLN2/PSMD1/RNF10/UBE2G1/ARAF/KLHDC2/DCAF13/FBXW1…	113
GO:0007034	BP	GO:0007034	vacuolar transport	57/2324	169/18870	3.07119887394367e-13	1.67659538527561e-10	1.37630854800748e-10	PSAP/CLU/SORT1/LRP1/LAMP2/NDFIP1/SQSTM1/PINK1/SCARB2/VTA1/RHOB/HGS/CHMP1A/ARL8B/VPS4A/HSPA8/VTI1B/SORL1/LYST/AP3D1/VPS39/SNX27/GRN/M6PR/UBAP1/ATP6V0D1/TSG101/VPS35/VPS52/RAB7A/CHMP7/VPS53/MTM1/BECN1/GNPTG/NEDD4/CHMP5/PLEKHF2/NDP/NCOA4/VPS13D/VPS11/MON1A/VCP/UEVLD/CHMP2A/LEPROT/SNX16/CHMP4A/HGSNAT/AKTIP/NDFIP2/GCC2/USE1/TMEM106B/CLN3/CHMP6	57
GO:0007040	BP	GO:0007040	lysosome organization	43/2324	109/18870	5.95392655105131e-13	2.75025607223562e-10	2.25767109624075e-10	ATP6AP1/TPP1/ATP6AP2/SCARB2/CHMP1A/ARL8B/TFE3/RAB34/ATP6V0A1/LAMTOR1/TMEM165/SRPX/LAPTM4B/SPNS1/HEXA/PI4KB/GRN/VPS35/RAB7A/CHMP7/PPT1/ABCA1/FLCN/BECN1/TMEM9/TMEM175/CHMP5/CCDC115/CLN8/CREG1/CHMP2A/ATP6V1A/CHMP4A/GAA/AKTIP/PLA2G5/TMEM106B/CLN3/MCOLN1/CHMP6/ATP6V1D/MFSD8/RAB14	43
GO:0080171	BP	GO:0080171	lytic vacuole organization	43/2324	109/18870	5.95392655105131e-13	2.75025607223562e-10	2.25767109624075e-10	ATP6AP1/TPP1/ATP6AP2/SCARB2/CHMP1A/ARL8B/TFE3/RAB34/ATP6V0A1/LAMTOR1/TMEM165/SRPX/LAPTM4B/SPNS1/HEXA/PI4KB/GRN/VPS35/RAB7A/CHMP7/PPT1/ABCA1/FLCN/BECN1/TMEM9/TMEM175/CHMP5/CCDC115/CLN8/CREG1/CHMP2A/ATP6V1A/CHMP4A/GAA/AKTIP/PLA2G5/TMEM106B/CLN3/MCOLN1/CHMP6/ATP6V1D/MFSD8/RAB14	43
GO:0072594	BP	GO:0072594	establishment of protein localization to organelle	111/2324	459/18870	1.01966193263704e-12	4.37362136106102e-10	3.59028333123253e-10	CLU/SORT1/RAB10/LAMP2/PTTG1IP/SEC61A1/STAT3/LMNA/SQSTM1/MTCH1/PINK1/SCARB2/RUVBL2/SGTA/SAE1/PEX10/HGS/AKIRIN2/VPS4A/TOMM40/SPCS2/HSPA8/SSR3/FIS1/HSPA5/SEC63/PEX16/SORL1/CCT3/AP3D1/NUTF2/PRKD1/PSEN1/FZD5/TRAM1/M6PR/MOAP1/UBAP1/PEX3/TARDBP/TSG101/FAM53C/UBL4A/TNPO1/BCAP31/POT1/LMAN1/RAB7A/VPS53/RAB3GAP2/WBP2/CCT6A/SRP9/TCP1/BECN1/ARIH2/GNPTG/TSPO/NEDD4/USP9X/RALA/AIP/ATF2/RAB8B/NDP/ANGPT1/SRPRB/UBE…	111
GO:1990778	BP	GO:1990778	protein localization to cell periphery	91/2324	353/18870	2.71510615415038e-12	1.08694749704487e-09	8.92269622448157e-10	SPTBN1/TNFRSF1A/RAB10/ATP6AP1/LRP1/DAG1/TMBIM1/SQSTM1/ACTB/CD81/BSG/EGFR/RAMP1/CLSTN1/RAB8A/RAB31/AP2M1/EZR/TNIK/ARF6/FLOT1/VPS4A/CDH2/VTI1B/GOLPH3/RAB34/ZDHHC7/SYS1/SORBS1/PGRMC1/SORL1/TMEM59/PIP5K1A/GOLGA7/BCL2L1/EPB41L2/ARFRP1/VAMP5/LGALS3/ANK2/GBP1/MYO5A/EHD2/VPS35/RAMP2/WNK1/RAB7A/NSF/AKT2/GORASP2/PTPN9/VAMP3/CAV1/ARL6IP5/STX7/RDX/ZDHHC2/IKBKB/CLTC/ATP2C1/GORASP1/NUMB/ITGB1BP1/EHD1/RAB8B/PPP…	91
GO:0090150	BP	GO:0090150	establishment of protein localization to membrane	77/2324	280/18870	4.25274524614567e-12	1.59610845019405e-09	1.31023723603291e-09	GDI1/SPTBN1/RAB10/ATP6AP1/SEC61A1/ADORA1/ARL6IP1/MTCH1/EGFR/CLSTN1/RAB8A/RAB31/SGTA/SSR1/TOMM40/REEP2/SSR3/GOLPH3/RAB34/ZDHHC7/ZDHHC9/FIS1/SYS1/HSPA5/SEC63/PEX16/SORL1/GOLGA7/ARFRP1/VAMP5/TRAM1/NCLN/MOAP1/PEX3/UBL4A/VPS35/WNK1/RAB7A/NSF/YIF1B/ZDHHC24/AKT2/GORASP2/RAB3GAP2/VAMP3/ATP13A1/RDX/ZDHHC2/SDCBP/SRP9/ATP2C1/GORASP1/ICMT/ITGB1BP1/CCDC47/RAB8B/SRPRB/BID/RFTN1/OXA1L/SGTB/LYPLA1/BBS2/CHMP4A/SR…	77
GO:0007041	BP	GO:0007041	lysosomal transport	47/2324	134/18870	7.52770503004325e-12	2.65905110031822e-09	2.18280140282926e-09	PSAP/CLU/SORT1/LRP1/LAMP2/PINK1/SCARB2/RHOB/HGS/CHMP1A/ARL8B/VPS4A/HSPA8/SORL1/LYST/AP3D1/VPS39/SNX27/GRN/M6PR/TSG101/VPS35/VPS52/RAB7A/CHMP7/VPS53/MTM1/BECN1/GNPTG/NEDD4/CHMP5/PLEKHF2/NDP/NCOA4/VPS11/VCP/UEVLD/CHMP2A/SNX16/CHMP4A/HGSNAT/AKTIP/GCC2/USE1/TMEM106B/CLN3/CHMP6	47
GO:0010506	BP	GO:0010506	regulation of autophagy	89/2324	355/18870	2.40240058641652e-11	8.01467528968401e-09	6.57920581648455e-09	PSAP/TBK1/GFAP/FEZ1/CTSA/CDK16/STAT3/KEAP1/SQSTM1/PINK1/SIRT2/RAB8A/EIF4G2/SUPT5H/POLDIP2/CASP3/ATP6V1B2/FOXO3/TOM1/ATP6V0A1/HSPB8/TMEM59/PRKD1/FZD5/HDAC6/EXOC7/HIF1A/WDR6/MOAP1/PIK3C2A/SNX5/ATP6V0D1/CAPN1/SLC25A4/TRIM27/UBQLN2/VPS35/MCL1/WNK1/EXOC4/RAB3GAP2/MTM1/RHEB/DCAF12/PAFAH1B2/ATF6/SNX7/UVRAG/FLCN/BECN1/TSPO/NEDD4/WDR45/RIPK2/GPR137/RRAGA/EXOC1/KAT5/SCFD1/SNX6/VPS13D/RRAGD/PIM2/FOXO1/SNX18…	89
GO:0016241	BP	GO:0016241	regulation of macroautophagy	51/2324	159/18870	4.45408943811211e-11	1.40772668820333e-08	1.15559561433125e-08	TBK1/FEZ1/PINK1/SUPT5H/POLDIP2/CASP3/ATP6V1B2/TOM1/ATP6V0A1/HSPB8/HDAC6/EXOC7/HIF1A/MOAP1/SNX5/ATP6V0D1/CAPN1/SLC25A4/UBQLN2/VPS35/EXOC4/RAB3GAP2/MTM1/RHEB/PAFAH1B2/SNX7/UVRAG/BECN1/NEDD4/WDR45/RIPK2/EXOC1/SCFD1/SNX6/VPS13D/PIM2/SNX18/PRKACA/NUPR1/ATP6V1A/BNIP3L/SPTLC2/QSOX1/CLN3/SESN1/ATP6V1D/MAPK3/WDR24/RALB/GNAI3/WIPI1	51
GO:0032984	BP	GO:0032984	protein-containing complex disassembly	67/2324	245/18870	1.35565795498362e-10	4.07036300983831e-08	3.3413401069412e-08	TMOD1/SPTBN1/LAMP2/SEMA5A/KLC1/VTA1/PEX10/MID1/CALM1/ASPH/NAPA/CHMP1A/VPS4A/HSPA8/TOM1/GSN/SPTAN1/GSPT1/ATP2A2/STMN3/MAP1LC3A/DSTN/WDR1/CAPZA2/HDAC6/ADD1/TSG101/GRWD1/EPS8/SH3GL1/TWF2/WNK1/NSF/CHMP7/RDX/UVRAG/BECN1/SWAP70/CAPZA1/APEH/CHMP5/STX17/MAP1LC3B/HMGA1/IST1/PPP1CA/VCP/CAPG/MAP1S/EIF5A/CHMP2A/OGFOD1/CHMP4A/PEX2/NES/CKAP5/KIF5B/CLN3/MCOLN1/CHMP6/TWF1/PEX12/UPF1/TTBK2/MFSD8/SPTBN4/MYC	67
GO:0098876	BP	GO:0098876	vesicle-mediated transport to the plasma membrane	48/2324	150/18870	1.80297874975192e-10	5.15566066298108e-08	4.23225538099661e-08	SPTBN1/NDRG4/RAB10/SNX3/ATP6AP1/CLSTN1/RAB8A/RAB31/HGS/ARF6/GOLPH3/RAB34/SNX17/STX12/ATP9A/SYS1/SORL1/VPS39/GOLGA7/ARFRP1/VAMP5/SNX27/EHD2/VPS35/VPS52/RAB7A/NSF/VPS53/EXOC4/VAMP3/ZDHHC2/SNX7/ATP2C1/EXOC1/EHD1/RAB8B/CCDC22/VPS13B/STX16/LYPLA1/EXOC5/BBS2/CLN3/RABEP1/VAMP2/STX3/BLZF1/RAB14	48
GO:0006890	BP	GO:0006890	retrograde vesicle-mediated transport, Golgi to endoplasmic reticulum	25/2324	52/18870	2.70072466471925e-10	7.37175073256321e-08	6.05143234683264e-08	TAPBP/RAB6A/KDELR1/TMED10/ERGIC3/LMAN2/KDELR2/COPE/COPA/GOLPH3/ERGIC1/ATP9A/TMEM115/PITPNB/COPB2/RAB6B/ARCN1/SCYL1/UVRAG/SCFD1/ERGIC2/RER1/COPZ1/USE1/ARF3	25
GO:0034976	BP	GO:0034976	response to endoplasmic reticulum stress	70/2324	266/18870	3.38169140597399e-10	8.82915517081471e-08	7.2478081712477e-08	CLU/CANX/PPP1R15A/P4HB/CALR/DNAJB9/RHBDD2/RNF185/TMX1/PPP2CB/SGTA/HERPUD2/ATF3/ERP29/PDIA6/VAPB/FLOT1/DDRGK1/HM13/SRPX/ATP2A2/TMEM129/HSPA5/MAN1B1/BCL2L1/JKAMP/TARDBP/QRICH1/SEL1L/BCAP31/FBXO17/UBXN4/UBQLN2/TBL2/SERINC3/MAP3K5/ATF6B/GORASP2/NR1H2/CAV1/FAF1/FOXRED2/ATF6/LPCAT3/TMEM33/RNF139/RCN3/PSMC6/ERLEC1/CCDC47/UBE2J2/UBE2J1/TMBIM6/COPS5/VCP/NUPR1/FAM8A1/CREBZF/EIF2S1/USP19/THBS4/EIF2AK2/PDIA4…	70
GO:0016197	BP	GO:0016197	endosomal transport	67/2324	253/18870	6.03640766541661e-10	1.51035950128445e-07	1.23984636390991e-07	NDRG4/SORT1/RAB10/SNX3/ATP6AP1/SQSTM1/VTA1/RAB8A/RAB6A/HGS/CHMP1A/ARF6/ARL8B/VPS4A/TOM1/VTI1B/RHOBTB3/LAMTOR1/SNX17/STX12/ATP9A/LAPTM4B/SORL1/LYST/AP3D1/VPS39/YKT6/ARFRP1/SNX27/UBAP1/SNX5/TSG101/TBC1D17/TRIM27/EHD2/VPS35/VPS52/RAB6B/TBC1D23/RAB7A/CHMP7/VPS53/VAMP3/ZDHHC2/SNX7/ABCA1/CLTC/EHD1/CHMP5/TMEM87A/RAB8B/PLEKHA3/SNX6/CCDC22/STX10/SNX18/VPS13B/VCP/STX16/CHMP2A/LEPROT/CHMP4A/GCC2/EPS15L1/CHM…	67
GO:0051650	BP	GO:0051650	establishment of vesicle localization	56/2324	198/18870	1.12903302508401e-09	2.7119373262518e-07	2.2262154343025e-07	SYT11/PINK1/TMED9/HGS/TMED10/CTNNB1/VPS4A/ATP9A/WASL/AP3D1/YKT6/PSEN1/STARD3NL/SYBU/EXOC7/NLGN1/TRAPPC11/TSG101/ACTN4/MYO5A/TBC1D23/RAB7A/SDC4/EXOC4/FBXW11/TRAPPC3/EXOC3/NDEL1/ARFGAP2/SDCBP/CSNK1D/ARFGAP3/EXOC1/TRAPPC5/MYO6/FAM91A1/PAFAH1B1/TRAPPC6B/COPS5/PEF1/CHMP2A/STARD3/RASGRP1/SAR1B/EXOC5/BBS2/TRIP11/MKKS/RAB1A/KIF3A/KIF5B/CLN3/TMED2/PREB/STK11/WIPI1	56
GO:0006900	BP	GO:0006900	vesicle budding from membrane	32/2324	84/18870	1.50820349895892e-09	3.48337000432628e-07	2.85948056098163e-07	SNX3/SEC23B/TMED9/AP2M1/VAPB/TMED10/VPS4A/TBC1D20/GOLPH3/WASL/AP3D1/TRAPPC11/RAB7A/CHMP7/SCAP/TRAPPC3/VAPA/ARFGAP2/CSNK1D/ARFGAP3/TRAPPC5/CHMP5/TRAPPC6B/PEF1/SAR1B/CHMP4A/RAB1A/CHMP6/TMED2/PREB/SEC23A/SEC13	32
GO:0051648	BP	GO:0051648	vesicle localization	59/2324	216/18870	1.77421169674391e-09	3.94597823664711e-07	3.23923328493246e-07	SYT11/PINK1/TMED9/HGS/TMED10/CTNNB1/VPS4A/CDH2/ATP9A/WASL/AP3D1/SYNDIG1/YKT6/PSEN1/STARD3NL/SYBU/EXOC7/NLGN1/TRAPPC11/TSG101/ACTN4/MYO5A/TBC1D23/RAB7A/SDC4/EXOC4/FBXW11/TRAPPC3/EXOC3/NDEL1/ARFGAP2/SDCBP/CSNK1D/ARFGAP3/EXOC1/TRAPPC5/MYO6/FAM91A1/PAFAH1B1/TRAPPC6B/COPS5/PEF1/CHMP2A/PCDH17/STARD3/RASGRP1/SAR1B/EXOC5/BBS2/TRIP11/MKKS/RAB1A/KIF3A/KIF5B/CLN3/TMED2/PREB/STK11/WIPI1	59
GO:0006457	BP	GO:0006457	protein folding	60/2324	223/18870	2.43864134914448e-09	5.23001475057592e-07	4.2932922699412e-07	CLU/B2M/CANX/P4HB/CALR/RUVBL2/HSP90AB1/ERP29/DNAJB1/PDIA6/HSPA9/PDRG1/HSPA8/DNAJA2/TTC1/CDC37/HSPA5/FKBP1A/CCT3/HSPBP1/GRN/MPDU1/LMAN1/LMAN2L/DFFA/ENTPD5/FKBP9/NUDCD3/CCT6A/FKBP2/DNAJB6/ARL2/DNAJA3/ATF6/TCP1/AIP/TBCE/CCDC47/PDIA5/FKBP10/TBCB/DNAJC18/VBP1/CSNK2A1/CRTAP/LTBP4/CCT5/CCT4/CRYAB/AHSA1/UNC45A/MKKS/QSOX1/BAG5/LYRM7/PDIA4/DNAJC5/CHCHD4/SIL1/DNAJC21	60
GO:0061951	BP	GO:0061951	establishment of protein localization to plasma membrane	26/2324	62/18870	4.70794679050524e-09	9.74869671620136e-07	8.00265510705482e-07	SPTBN1/RAB10/ATP6AP1/RAB8A/RAB31/GOLPH3/RAB34/SYS1/SORL1/GOLGA7/ARFRP1/VAMP5/VPS35/RAB7A/NSF/GORASP2/VAMP3/RDX/ZDHHC2/ATP2C1/GORASP1/LYPLA1/BBS2/CLN3/VAMP2/BLZF1	26
GO:0022406	BP	GO:0022406	membrane docking	33/2324	92/18870	5.03567484529859e-09	1.0079742482006e-06	8.2744088773801e-07	NDRG4/SNX3/RAB8A/CALM1/VAPB/EZR/VTI1B/MSN/STX12/ATP2A2/AHCYL1/PEX16/YKT6/EXOC7/RAB7A/EXOC4/VAMP3/STX7/VAPA/EXOC3/ICAM1/EXOC1/STX17/RAB8B/ESYT1/STX10/VPS11/STX16/EXOC5/CLN3/STX3/RALB/PSEN2	33
GO:0043123	BP	GO:0043123	positive regulation of canonical NF-kappaB signal transduction	54/2324	196/18870	6.15053819956457e-09	1.19141877059307e-06	9.78029554789843e-07	GPRC5B/WLS/TBK1/TNFRSF1A/SLC44A2/NDFIP1/SHISA5/PPP5C/PINK1/BST2/CTNNB1/CX3CL1/DDX1/CXXC5/TMEM9B/RHOC/NEK6/LITAF/FKBP1A/CASP1/PRKD1/LPAR1/RHOA/PELI2/FBXW11/SHARPIN/IRAK1/VAPA/RELA/TMED4/IKBKB/ATP2C1/RBCK1/RIPK2/CUL1/ANKRD17/F2R/IRF3/TLR4/TSPAN6/CARD16/CCDC22/PIM2/JMJD8/MUL1/NUP62/TMEM101/NDFIP2/GJA1/LTB/MTDH/MYD88/FLNA/PARP1	54
GO:0006622	BP	GO:0006622	protein targeting to lysosome	18/2324	33/18870	6.58717451682083e-09	1.23612446792216e-06	1.01472823231158e-06	CLU/SORT1/LAMP2/SCARB2/HGS/VPS4A/HSPA8/SORL1/M6PR/RAB7A/VPS53/BECN1/GNPTG/NEDD4/NDP/NCOA4/SNX16/GCC2	18
GO:0006903	BP	GO:0006903	vesicle targeting	27/2324	67/18870	6.79305793541015e-09	1.23613069400418e-06	1.01473334327036e-06	TMED9/TMED10/YKT6/PSEN1/STARD3NL/EXOC7/NLGN1/TRAPPC11/TBC1D23/EXOC4/TRAPPC3/EXOC3/ARFGAP2/CSNK1D/ARFGAP3/EXOC1/TRAPPC5/FAM91A1/TRAPPC6B/PEF1/STARD3/SAR1B/EXOC5/TRIP11/TMED2/PREB/WIPI1	27
GO:1905037	BP	GO:1905037	autophagosome organization	39/2324	121/18870	7.13016356278529e-09	1.2593127116037e-06	1.03376334255491e-06	FEZ1/CTSD/PINK1/RAB1B/TOM1/STX12/ATP2A2/ATG9A/RAB5A/MAP1LC3A/NSFL1C/PSEN1/MOAP1/UBQLN2/RAB7A/RAB3GAP2/MTM1/SNX7/BECN1/ATG2B/WDR45/SCFD1/ATG4B/ARFIP2/STX17/MAP1LC3B/SNX18/GABARAPL2/DNAJC16/NUPR1/RAB1A/GABARAPL1/RB1CC1/CLN3/ATG4C/RALB/ATG3/WIPI1/ATG7	39
GO:0006623	BP	GO:0006623	protein targeting to vacuole	22/2324	48/18870	9.79770803377819e-09	1.64468182506591e-06	1.35011087020179e-06	CLU/SORT1/LAMP2/SQSTM1/SCARB2/HGS/VPS4A/HSPA8/SORL1/AP3D1/M6PR/RAB7A/VPS53/BECN1/GNPTG/NEDD4/NDP/NCOA4/VPS13D/MON1A/SNX16/GCC2	22
GO:1903076	BP	GO:1903076	regulation of protein localization to plasma membrane	36/2324	108/18870	9.85987438840512e-09	1.64468182506591e-06	1.35011087020179e-06	SPTBN1/LRP1/TMBIM1/SQSTM1/ACTB/EGFR/AP2M1/EZR/ARF6/VPS4A/VTI1B/ZDHHC7/SORBS1/PGRMC1/TMEM59/BCL2L1/LGALS3/GBP1/WNK1/PTPN9/STX7/ZDHHC2/CLTC/ATP2C1/NUMB/PPP2R5A/APPL1/RER1/LYPLA1/STAC/ATP2B4/KIF5B/CLN3/TMED2/STX3/RHOG	36
GO:0061462	BP	GO:0061462	protein localization to lysosome	25/2324	60/18870	1.08828493544674e-08	1.7662570371237e-06	1.44991133789391e-06	CLU/SORT1/LAMP2/CD81/SCARB2/HGS/LMBRD1/VPS4A/HSPA8/LAMTOR1/SORL1/AP3D1/M6PR/RAB7A/VPS53/BECN1/GNPTG/NEDD4/RRAGA/NDP/NCOA4/SNX16/GCC2/KPTN/GPR137B	25
GO:0000045	BP	GO:0000045	autophagosome assembly	37/2324	114/18870	1.39462861612654e-08	2.20388022101049e-06	1.80915396380072e-06	FEZ1/CTSD/PINK1/RAB1B/TOM1/STX12/ATP2A2/ATG9A/RAB5A/MAP1LC3A/NSFL1C/PSEN1/MOAP1/UBQLN2/RAB7A/RAB3GAP2/MTM1/SNX7/BECN1/ATG2B/WDR45/SCFD1/ATG4B/ARFIP2/STX17/MAP1LC3B/SNX18/GABARAPL2/NUPR1/RAB1A/GABARAPL1/RB1CC1/ATG4C/RALB/ATG3/WIPI1/ATG7	37
GO:0007032	BP	GO:0007032	endosome organization	33/2324	96/18870	1.7044851220408e-08	2.62447004047564e-06	2.15441398826372e-06	SNX3/ATP6AP1/ATP6AP2/SQSTM1/SCARB2/VTA1/HGS/CHMP1A/VPS4A/TOM1/ATP6V0A1/LAMTOR1/CLCN3/LAPTM4B/UBAP1/TSG101/RAB7A/CHMP7/TMEM9/CHMP5/PLEKHF2/PLEKHA3/IST1/VPS11/CHMP2A/RAB22A/ATP6V1A/PI4K2B/CHMP4A/AKTIP/CHMP6/ATP6V1D/USP8	33
GO:0007015	BP	GO:0007015	actin filament organization	99/2324	464/18870	2.24034320458617e-08	3.36331523588498e-06	2.76092821765185e-06	TMOD1/SPTBN1/TAGLN2/CNN3/ELN/SEMA5A/ZYX/CDC42EP1/RNH1/NEDD9/GMFB/ACTN1/CAP2/PLS3/RHOJ/RHOB/EZR/ARF6/CX3CL1/DLC1/CD47/GSN/GDPD2/SPTAN1/RHOC/FERMT2/PREX1/WASL/SORBS1/CYFIP1/FAM107A/RND2/DSTN/WDR1/CAPZA2/ELMO2/ACTG1/ASAP3/LPAR1/ARPC5/ADD1/ARHGEF10/TNFAIP1/RHOA/MYO5A/TRIM27/ARPC5L/EPS8/TWF2/RHPN2/ALDOA/IQGAP2/SDC4/PXN/WASF2/TPM3/RDX/GAS7/ARPC4/TJP1/TPM4/ACTR3/ABI2/ARHGAP12/PLEC/SWAP70/CAPZA1/SSH3/KAN…	99
GO:0070972	BP	GO:0070972	protein localization to endoplasmic reticulum	29/2324	79/18870	2.32699387508926e-08	3.4056313129302e-06	2.79566526814534e-06	RAB10/SEC61A1/PPP1R15A/SGTA/KDELR1/KDELR2/GPAA1/SPCS2/DDRGK1/SSR3/HSPA5/SEC63/TRAM1/ANK2/BCAP29/UBL4A/BCAP31/RAB3GAP2/VAPA/SRP9/SRPRB/GABARAPL2/RER1/SGTB/ANKRD13C/CHMP4A/SRP54/UBAC2/SEC61G	29
GO:0072665	BP	GO:0072665	protein localization to vacuole	31/2324	88/18870	2.38195695492204e-08	3.4056313129302e-06	2.79566526814534e-06	CLU/SORT1/LAMP2/SQSTM1/CD81/SCARB2/HGS/LMBRD1/VPS4A/HSPA8/LAMTOR1/SORL1/AP3D1/M6PR/UBAP1/TSG101/GBP1/RAB7A/VPS53/BECN1/GNPTG/NEDD4/RRAGA/NDP/NCOA4/VPS13D/MON1A/SNX16/GCC2/KPTN/GPR137B	31
GO:0008654	BP	GO:0008654	phospholipid biosynthetic process	63/2324	254/18870	2.98476811710223e-08	4.16826338213928e-06	3.42170602016885e-06	PIGT/ABHD4/SLC44A2/SERINC1/CAPN2/AGPAT5/CDS2/PTDSS2/SLC44A1/PLSCR1/CHPT1/MBOAT7/MBOAT2/GPAA1/IP6K1/AGPAT1/PMVK/SOCS3/SPHK2/FADS1/MTMR14/PIP5K1A/ITPKB/PI4KB/INPP1/PIK3C2A/SLC27A1/DOLK/CDIPT/VAC14/ABHD5/VAPA/MTM1/UVRAG/LPCAT3/BECN1/ISYNA1/PLA2G4C/PIP5K1C/SOCS2/SACM1L/AGPAT3/DPM2/EFR3B/DHDDS/IMPA1/SERAC1/SPTLC2/PI4K2B/PTDSS1/SGMS1/PIGV/MVK/AGPAT2/PIGK/CLN3/PIGG/SLC30A5/ITPKC/PLA2G4A/PIGO/TMEM38B/MVD	63
GO:1904375	BP	GO:1904375	regulation of protein localization to cell periphery	41/2324	137/18870	3.25349259275045e-08	4.44027795896965e-06	3.64500139039483e-06	SPTBN1/LRP1/DAG1/TMBIM1/SQSTM1/ACTB/EGFR/AP2M1/EZR/ARF6/VPS4A/VTI1B/ZDHHC7/SORBS1/PGRMC1/TMEM59/BCL2L1/EPB41L2/LGALS3/GBP1/VPS35/WNK1/PTPN9/STX7/ZDHHC2/CLTC/ATP2C1/NUMB/PPP2R5A/ADAM10/APPL1/RER1/LYPLA1/STAC/ATP2B4/KIF5B/CLN3/TMED2/STX3/RHOG/HRAS	41
GO:0016052	BP	GO:0016052	carbohydrate catabolic process	46/2324	163/18870	3.61228244630043e-08	4.82039024222979e-06	3.95703361310524e-06	STAT3/PYGB/SCARB2/IDS/PFKL/NEU1/PPP1CB/PFKM/ALDOC/SLC4A4/PSEN1/HEXA/GM2A/HIF1A/APP/GPI/ALDOA/PGK1/PPP2CA/GALK1/ENO2/ARL2/PFKFB2/FLCN/LDHA/PFKP/CTBS/PRKAG2/NAGA/EIF6/OGDH/PRKACA/PPP1CA/MAN2B2/JMJD8/NUPR1/PRKAG1/GAA/SORD/GABARAPL1/RB1CC1/ENO1/BAD/FUT8/GALE/NCOR1	46
GO:0031647	BP	GO:0031647	regulation of protein stability	75/2324	325/18870	4.10938935868397e-08	5.36453980410809e-06	4.40372319604508e-06	CLU/LAMP2/CTSA/LMNA/CALR/MAPK1/PINK1/CD81/EFNA1/RUVBL2/HSP90AB1/POLR2E/ASPH/CASP3/GIPC1/DDOST/FLOT1/PDRG1/HSPA8/DDRGK1/GSN/STX12/CDC37/FAM107A/CCT3/RAB21/RASSF2/GOLGA7/B4GALT5/HDAC6/GRN/NCLN/SAV1/TARDBP/ANK2/UBL4A/SEL1L/VPS35/PIN1/FBXW11/CCT6A/ATP1B2/TCP1/RNF139/MSX1/NAA15/RABL3/GNAQ/USP9X/PIM2/VPS11/IFT46/DPM2/TBRG1/CSNK2A1/RAD23A/CRTAP/CCT5/CCT4/MUL1/TELO2/CRYAB/TMEM25/PEX2/USP19/QRSL1/BAG5/ATP…	75
GO:1905475	BP	GO:1905475	regulation of protein localization to membrane	49/2324	181/18870	5.59409035608498e-08	7.14734310389156e-06	5.86721727604613e-06	GDI1/SPTBN1/LRP1/DAG1/CRKL/TMBIM1/SQSTM1/ACTB/CD81/EGFR/AP2M1/EZR/ARF6/VPS4A/CDH2/VTI1B/GSN/ZDHHC7/FIS1/SORBS1/PGRMC1/TMEM59/BCL2L1/LGALS3/GBP1/WNK1/AKT2/PTPN9/STX7/ZDHHC2/CLTC/ATP2C1/NUMB/ITGB1BP1/PPP2R5A/ADAM10/APPL1/RER1/LYPLA1/STAC/SLC7A11/ATP2B4/KIF5B/CLN3/TNFAIP6/TMED2/STX3/RHOG/HRAS	49
GO:0045732	BP	GO:0045732	positive regulation of protein catabolic process	54/2324	210/18870	7.94831887539188e-08	9.93763623076477e-06	8.15775458498118e-06	CLU/LRP1/ADAM9/NDFIP1/KEAP1/RNF180/SIRT2/CD81/RNF185/USP5/SGTA/EZR/RGMA/DDRGK1/MSN/PSMC4/OAZ2/SORL1/HSPBP1/PSEN1/VGLL4/FZR1/BCAP31/RNF19A/RNF14/UBQLN2/VPS35/RAB7A/NSF/APOE/CAV1/TNFSF12/RDX/FAF1/CSNK1D/ARIH2/NEDD4/PSMC6/TRIB2/ANKIB1/FOXO1/VPS11/VCP/NUPR1/CSNK1A1/NUB1/CSNK2A1/RAD23A/CUL4A/TRIB1/PSMC2/NFE2L2/OAZ1/ATG7	54
GO:0032386	BP	GO:0032386	regulation of intracellular transport	76/2324	336/18870	8.10897877281388e-08	9.93763623076477e-06	8.15775458498118e-06	GDI1/NDRG4/MLC1/FEZ1/SNX3/MAPK1/TMEM30A/PINK1/CD81/SAE1/DYNC1H1/ERGIC3/EZR/TM9SF4/AKAP8L/REEP2/TBC1D20/MSN/FIS1/ATP9A/OAZ2/B3GAT3/SORL1/RAB21/PRKD1/PSEN1/FZD5/PPP1CC/TARDBP/BCAP31/EHD2/VPS35/REEP5/LMAN1/WNK1/AKT2/YWHAE/RDX/ZDHHC2/NDEL1/PCM1/ARIH2/RNF139/PTPN11/NEDD4/ERLEC1/ITGB1BP1/EHD1/SCFD1/ANGPT1/UBE2J2/UBE2J1/SCP2/VPS11/SP100/PRKACA/UHMK1/DMAP1/LEPROT/SAR1B/BNIP3L/CRYAB/GCC2/YIPF5/HUWE1/REEP6…	76
GO:0007030	BP	GO:0007030	Golgi organization	44/2324	157/18870	8.85828013830701e-08	1.06387944461067e-05	8.73333176582983e-06	SURF4/MAPK1/TMED9/RAB8A/SYNE1/TMED10/RAB1B/VTI1B/TBC1D20/GOLPH3/RAB2A/TMED7/NSFL1C/PRKD1/PRMT5/TRAPPC11/YIPF4/KIFC3/LMAN1/RAB6B/GORASP2/TMED5/TMED4/COG1/CSNK1D/GORASP1/STX17/COG6/GOLGA5/VCPIP1/VPS13B/CSNK1A1/PI4K2B/TRIP11/GCC2/RAB1A/BAG5/YIPF5/HUWE1/COG8/TMED2/MAPK3/BLZF1/TMED1	44
GO:0006892	BP	GO:0006892	post-Golgi vesicle-mediated transport	33/2324	102/18870	9.05814524761276e-08	1.06655220023362e-05	8.75527227958113e-06	SPTBN1/SORT1/RAB10/RAB31/VTI1B/GOLPH3/RAB34/SYS1/SORL1/AP3D1/GOLGA7/ARFRP1/VAMP5/MYO5A/VPS52/NSF/EXOC4/VAMP3/ATP2C1/EXOC1/SCFD1/CCDC22/AP2A1/LYPLA1/SCAMP1/EXOC5/BBS2/CLN3/RABEP1/VAMP2/BLZF1/WIPI1/RAB14	33
GO:0006891	BP	GO:0006891	intra-Golgi vesicle-mediated transport	17/2324	34/18870	9.54554658347245e-08	1.10232706218754e-05	9.04894628550637e-06	RAB6A/NAPA/VTI1B/COPG1/COPE/COPA/COPB2/RAB6B/NSF/TRAPPC3/COG1/COG6/GOLGA5/GABARAPL2/COPZ1/COG8/NAPG	17
GO:1903050	BP	GO:1903050	regulation of proteolysis involved in protein catabolic process	58/2324	235/18870	1.25020809902525e-07	1.41650936502767e-05	1.16280526866639e-05	CLU/KEAP1/RNF180/PINK1/SIRT2/EFNA1/HSP90AB1/RNF185/USP5/SGTA/GNA12/PSMF1/GIPC1/DDRGK1/PSMC4/HSPBP1/PSME3/PSEN1/FZR1/BCAP31/RNF19A/RNF14/UBQLN2/ARAF/PKD1/APOE/CAV1/PRMT6/MTM1/CSNK1D/ARIH2/RNF139/ALAD/PSMC6/TRIB2/USP9X/ANKIB1/CCDC22/PSME1/GABARAPL2/PRKACA/VCP/NUPR1/CSNK1A1/NUB1/CSNK2A1/RAD23A/RGN/GPX1/PITHD1/USP19/TRIB1/TGFB1I1/BAG5/PSMC2/NFE2L2/CAMLG/MAGEF1	58
GO:0051656	BP	GO:0051656	establishment of organelle localization	97/2324	469/18870	1.49547353208138e-07	1.66302195558309e-05	1.3651661892275e-05	SYT11/PSRC1/FEZ1/MAP4/LMNA/PINK1/SIRT2/TMED9/GEM/DYNC1H1/RAB6A/HGS/TMED10/EZR/CHMP1A/CTNNB1/VPS4A/MAPRE1/COPG1/SPRY1/SUN1/ATP9A/WASL/NTN1/SPHK2/AP3D1/YKT6/NSFL1C/PSEN1/STARD3NL/SYBU/HDAC6/EXOC7/SPRY2/HIF1A/NLGN1/TRAPPC11/ARMCX3/TSG101/ACTN4/MYO5A/KXD1/BICD1/TBC1D23/RAB7A/CHMP7/SDC4/EXOC4/FBXW11/TRAPPC3/EXOC3/NDEL1/ARFGAP2/PCM1/SDCBP/CSNK1D/BECN1/ARFGAP3/CLMN/DOCK7/EXOC1/KAT5/TRAPPC5/CHMP5/ACTR10/…	97
GO:1903829	BP	GO:1903829	positive regulation of protein localization	98/2324	476/18870	1.61966707350841e-07	1.76838195934873e-05	1.451655675644e-05	WLS/SYT11/SPTBN1/LRP1/ADAM9/ACHE/SQSTM1/TMEM30A/PINK1/CD81/NEDD9/EGFR/HSP90AB1/SAE1/PRKAR1A/TMED10/ERGIC3/EZR/LRRC8A/ARF6/TM9SF4/DDRGK1/IRS2/GOLPH3/MSN/LAMTOR1/FIS1/FERMT2/PFKM/OAZ2/B3GAT3/SORBS1/GLUD1/PGRMC1/SORL1/WNT7A/CCT3/PRKD1/EPB41L2/PSEN1/LGALS3/SYBU/FZD5/HIF1A/TARDBP/TSG101/BCAP31/VPS35/BICD1/NADK/MCRS1/AKT2/NR1H2/PTPN9/CCT6A/YWHAE/RDX/ZDHHC2/PCM1/PFKFB2/TCP1/ATP2C1/ARIH2/PARP9/ITGB1BP1/T…	98
GO:0031589	BP	GO:0031589	cell-substrate adhesion	78/2324	356/18870	2.22530898574689e-07	2.34617132381466e-05	1.92595999989904e-05	GPM6B/CSF1/BCL6/DAG1/ADAM9/CD44/CRKL/PDPN/P4HB/CALR/ZYX/TTYH1/NEDD9/EFNA1/PTPRA/ACTN1/EPDR1/SGCE/POLDIP2/EFEMP2/CTNNB1/CX3CL1/NPNT/DLC1/SPRY4/CASK/CRK/FERMT2/PREX1/SORBS1/FAM107A/PIP5K1A/LAMC1/ILK/ACTG1/FBLN5/GBP1/ACTN4/RHOA/HSD17B12/ITGAV/PKD1/SDC4/PXN/VAMP3/ARL2/THSD1/ATP1B2/ITGA7/COL16A1/TRIP6/DUSP3/FZD7/KANK1/ITGB1BP1/ANGPT1/CDH11/LIMCH1/PARVB/SPOCK2/ITGB4/LIMS1/ADAM15/ARPC2/RSU1/SORBS3/RAB1A…	78
GO:0042063	BP	GO:0042063	gliogenesis	75/2324	338/18870	2.22908020669033e-07	2.34617132381466e-05	1.92595999989904e-05	GPM6B/CLU/TNFRSF21/CSF1/GFAP/SERPINE2/GAP43/LRP1/DAG1/NR2E1/PTPRZ1/CRKL/STAT3/CNP/MAPK1/SIRT2/NCSTN/IL6ST/MBOAT7/CTNNB1/CX3CL1/CDH2/LAMB2/SUN1/GPR37L1/NTN1/WDR1/ID4/PSEN1/VIM/B4GALT5/ILK/GRN/CERS2/PRMT5/LPAR1/APP/PPP1CC/ARHGEF10/EIF2B4/CERS5/RHOA/RNF10/IFNGR1/AKT2/ERCC2/RHEB/RELA/PTN/NDUFS2/ATP1B2/PLEC/PTPN11/EIF2B3/TSPO/MXRA8/DNER/TLR4/NDP/LGI4/FOXG1/PAFAH1B1/CNTNAP1/ITGB4/METTL3/ANXA1/PHGDH/RRA…	75
GO:1903008	BP	GO:1903008	organelle disassembly	41/2324	146/18870	2.26607721534139e-07	2.34617132381466e-05	1.92595999989904e-05	MAP4/SQSTM1/KLC1/PINK1/ASCC2/NEDD9/DDRGK1/CDC37/FIS1/ATG9A/MAP1LC3A/FZD5/HDAC6/HIF1A/PLIN3/SLC25A4/SNX7/BECN1/PNPLA2/TSPO/ATG2B/WDR45/KAT5/ATG4B/ARFIP2/TEX264/MAP1LC3B/VPS13D/GABARAPL2/VCP/MUL1/BNIP3L/GABARAPL1/RB1CC1/HUWE1/KIF5B/SLC25A46/UBA5/ATG3/WIPI1/ATG7	41
GO:0090174	BP	GO:0090174	organelle membrane fusion	36/2324	121/18870	2.58070736453625e-07	2.62663520746444e-05	2.15619136273386e-05	SYT11/RAB8A/CHMP1A/ARL8B/VPS4A/TOM1/VTI1B/RAB34/STX12/VPS39/YIPF4/SNAP47/RAB7A/CHMP7/AKT2/VAMP3/STX7/UVRAG/TMEM175/CHMP5/STX17/RAB8B/STX10/VPS11/VCPIP1/STX16/CHMP2A/ANXA1/CHMP4A/PLA2G5/VAV3/YIPF5/CLN3/CHMP6/VAMP2/STX3	36
GO:0048284	BP	GO:0048284	organelle fusion	43/2324	158/18870	3.03544458397378e-07	3.03797412112709e-05	2.49385736609635e-05	SYT11/RAB8A/VAT1/CHMP1A/ARL8B/VPS4A/TOM1/VTI1B/RAB34/STX12/FIS1/VPS39/YIPF4/MCL1/SNAP47/RAB7A/CHMP7/AKT2/VAMP3/STX7/UVRAG/TMEM175/CHMP5/STX17/RAB8B/STX10/VPS11/VCPIP1/STX16/CHMP2A/ANXA1/MUL1/CHMP4A/PLA2G5/VAV3/AFG3L2/YIPF5/HUWE1/CLN3/CHMP6/VAMP2/STX3/MTCH2	43
GO:0061136	BP	GO:0061136	regulation of proteasomal protein catabolic process	50/2324	196/18870	3.08759014920931e-07	3.03950472885277e-05	2.49511383412376e-05	CLU/KEAP1/RNF180/PINK1/SIRT2/HSP90AB1/RNF185/USP5/SGTA/GNA12/PSMF1/GIPC1/DDRGK1/PSMC4/HSPBP1/PSME3/PSEN1/FZR1/BCAP31/RNF19A/RNF14/UBQLN2/ARAF/PKD1/APOE/CAV1/MTM1/CSNK1D/ARIH2/ALAD/PSMC6/TRIB2/USP9X/ANKIB1/PSME1/GABARAPL2/PRKACA/VCP/NUPR1/CSNK1A1/NUB1/RAD23A/GPX1/PITHD1/USP19/TRIB1/BAG5/PSMC2/NFE2L2/CAMLG	50
GO:0072666	BP	GO:0072666	establishment of protein localization to vacuole	24/2324	65/18870	3.27481905054034e-07	3.17182070943464e-05	2.60373134357902e-05	CLU/SORT1/LAMP2/SQSTM1/SCARB2/HGS/VPS4A/HSPA8/SORL1/AP3D1/M6PR/UBAP1/TSG101/RAB7A/VPS53/BECN1/GNPTG/NEDD4/NDP/NCOA4/VPS13D/MON1A/SNX16/GCC2	24
GO:0007249	BP	GO:0007249	canonical NF-kappaB signal transduction	68/2324	300/18870	3.538311801695e-07	3.36004093605058e-05	2.75824036172047e-05	GPRC5B/WLS/TBK1/TNFRSF1A/SLC44A2/NDFIP1/SHISA5/PPP5C/STAT1/SQSTM1/PINK1/BST2/CTNNB1/CX3CL1/DDX1/CXXC5/DDRGK1/CPNE1/SIRPA/TMEM9B/RHOC/NEK6/LITAF/FKBP1A/CASP1/SPHK2/PRKD1/LPAR1/RHOA/PELI2/EDNRB/FBXW11/SHARPIN/IRAK1/VAPA/RELA/TMED4/IKBKB/ATP2C1/RBCK1/IRAK2/RIPK2/CUL1/ANKRD17/TANK/F2R/IRF3/TLR4/TSPAN6/CARD16/ANGPT1/CCDC22/PIM2/NFKB1/JMJD8/MUL1/USP10/NUP62/RIOK3/TMEM101/NDFIP2/GJA1/LTB/MTDH/MYD88/FLNA…	68
GO:0043122	BP	GO:0043122	regulation of canonical NF-kappaB signal transduction	62/2324	265/18870	3.6048310784148e-07	3.36004093605058e-05	2.75824036172047e-05	GPRC5B/WLS/TBK1/TNFRSF1A/SLC44A2/NDFIP1/SHISA5/PPP5C/STAT1/SQSTM1/PINK1/BST2/CTNNB1/CX3CL1/DDX1/CXXC5/CPNE1/TMEM9B/RHOC/NEK6/LITAF/FKBP1A/CASP1/SPHK2/PRKD1/LPAR1/RHOA/PELI2/FBXW11/SHARPIN/IRAK1/VAPA/RELA/TMED4/IKBKB/ATP2C1/RBCK1/RIPK2/CUL1/ANKRD17/TANK/F2R/IRF3/TLR4/TSPAN6/CARD16/ANGPT1/CCDC22/PIM2/JMJD8/MUL1/USP10/NUP62/RIOK3/TMEM101/NDFIP2/GJA1/LTB/MTDH/MYD88/FLNA/PARP1	62
GO:0035966	BP	GO:0035966	response to topologically incorrect protein	43/2324	159/18870	3.67094199273433e-07	3.36004093605058e-05	2.75824036172047e-05	CLU/PPP1R15A/DNAJB9/HSP90AB1/RHBDD2/RNF185/HERPUD2/ATF3/DNAJB1/VAPB/AKIRIN2/HSPA8/DDRGK1/HSF1/TMEM129/HSPB8/HSPA5/JKAMP/HDAC6/TRAM1/QRICH1/UBXN4/TBL2/ATF6B/UBE2W/ATF6/SERPINH1/TMEM33/ERLEC1/UBE2J2/TMBIM6/COPS5/DNAJC18/VCP/DAXX/CREBZF/EIF2S1/THBS4/EIF2AK2/FAF2/NFE2L2/TMED2/CDK5RAP3	43
GO:0045185	BP	GO:0045185	maintenance of protein location	30/2324	93/18870	3.69296755669173e-07	3.36004093605058e-05	2.75824036172047e-05	KEAP1/PINK1/KDELR1/SYNE1/KDELR2/GPAA1/G3BP2/GSN/GOLPH3/CIZ1/SUN1/HSPA5/YWHAB/SORL1/TWF2/PKD1/CAV1/LTBP1/FAF1/ARL2/TSPO/CCDC22/VPS13D/SP100/RER1/ANKRD13C/TMED2/TWF1/FLNA/NFKBIA	30
GO:0009895	BP	GO:0009895	negative regulation of catabolic process	76/2324	349/18870	4.09107082862665e-07	3.58265287471127e-05	2.9409813597919e-05	TIMP3/CNR1/SERPINE2/FEZ1/SNX3/CTSA/ADORA1/STAT3/PINK1/SIRT2/EGFR/HSP90AB1/CYP51A1/SGTA/EIF4G2/AZIN1/CST3/HNRNPC/POLDIP2/PSMF1/GIPC1/DDRGK1/ZFP36/ZDHHC7/BSCL2/LAPTM4B/CIRBP/SORL1/TIMP2/FUS/PSEN1/SYNCRIP/WDR6/TARDBP/TRIM27/VPS35/PIN1/MCL1/WNK1/DFFA/PPP2CA/PRMT6/MTM1/RELA/FLCN/BECN1/TSPO/ALAD/RRAGA/USP9X/SCFD1/FMN2/RRAGD/GABARAPL2/PRKACA/CSDE1/RRAGB/NUPR1/RBM10/CSNK2A1/RGN/QSOX1/BAG5/PARN/ATP2B4/ZCC…	76
GO:0006893	BP	GO:0006893	Golgi to plasma membrane transport	22/2324	57/18870	4.11662028901045e-07	3.58265287471127e-05	2.9409813597919e-05	SPTBN1/RAB10/RAB31/GOLPH3/RAB34/SYS1/GOLGA7/ARFRP1/VAMP5/NSF/EXOC4/VAMP3/ATP2C1/EXOC1/CCDC22/LYPLA1/EXOC5/BBS2/CLN3/RABEP1/VAMP2/BLZF1	22
GO:0044088	BP	GO:0044088	regulation of vacuole organization	22/2324	57/18870	4.11662028901045e-07	3.58265287471127e-05	2.9409813597919e-05	FEZ1/PINK1/SCARB2/RAB1B/LAPTM4B/RAB5A/GRN/MOAP1/UBQLN2/RAB3GAP2/MTM1/SNX7/FLCN/BECN1/WDR45/SCFD1/SNX18/NUPR1/TMEM106B/MCOLN1/RALB/WIPI1	22
GO:0016239	BP	GO:0016239	positive regulation of macroautophagy	26/2324	75/18870	4.53057069084661e-07	3.88658242836198e-05	3.19047557071198e-05	TBK1/PINK1/SUPT5H/TOM1/HSPB8/HIF1A/MOAP1/SLC25A4/RAB3GAP2/PAFAH1B2/SNX7/UVRAG/BECN1/WDR45/RIPK2/VPS13D/PIM2/SNX18/BNIP3L/SPTLC2/SESN1/MAPK3/WDR24/RALB/GNAI3/WIPI1	26
GO:0010508	BP	GO:0010508	positive regulation of autophagy	41/2324	150/18870	5.0030567100799e-07	4.23145852732814e-05	3.47358259055658e-05	TBK1/CDK16/SQSTM1/PINK1/SUPT5H/FOXO3/TOM1/HSPB8/TMEM59/PRKD1/HIF1A/MOAP1/PIK3C2A/SLC25A4/RAB3GAP2/PAFAH1B2/ATF6/SNX7/UVRAG/FLCN/BECN1/WDR45/RIPK2/KAT5/VPS13D/PIM2/FOXO1/SNX18/BNIP3L/SPTLC2/RB1CC1/SESN1/MTDH/MAPK3/STK11/BAD/WDR24/RALB/GNAI3/WIPI1/TPCN1	41
GO:0006906	BP	GO:0006906	vesicle fusion	35/2324	119/18870	5.1103190799501e-07	4.26214806598616e-05	3.4987754753518e-05	SYT11/RAB8A/CHMP1A/ARL8B/VPS4A/TOM1/VTI1B/RAB34/STX12/VPS39/YIPF4/SNAP47/RAB7A/CHMP7/AKT2/VAMP3/STX7/UVRAG/TMEM175/CHMP5/STX17/RAB8B/STX10/VPS11/STX16/CHMP2A/ANXA1/CHMP4A/PLA2G5/VAV3/YIPF5/CLN3/CHMP6/VAMP2/STX3	35
GO:0035751	BP	GO:0035751	regulation of lysosomal lumen pH	15/2324	30/18870	5.48086765268912e-07	4.48834481009553e-05	3.68445922181995e-05	ATP6AP1/ATP6AP2/ATP6V0A1/TMEM165/SPNS1/GRN/PPT1/TMEM9/TMEM175/CCDC115/CREG1/ATP6V1A/TMEM106B/CLN3/ATP6V1D	15
GO:0030433	BP	GO:0030433	ubiquitin-dependent ERAD pathway	28/2324	85/18870	5.53101608571306e-07	4.48834481009553e-05	3.68445922181995e-05	CANX/CALR/DNAJB9/RHBDD2/RNF185/SGTA/TMEM129/HSPA5/MAN1B1/JKAMP/SEL1L/BCAP31/FBXO17/UBXN4/UBQLN2/CAV1/FAF1/FOXRED2/PSMC6/ERLEC1/CCDC47/UBE2J2/UBE2J1/VCP/FAM8A1/USP19/FAF2/NFE2L2	28
GO:0006635	BP	GO:0006635	fatty acid beta-oxidation	26/2324	76/18870	6.08494188186312e-07	4.87201013341174e-05	3.9994081168793e-05	CNR1/ACAA1/ECHDC1/CRAT/IRS2/ACADVL/HADHB/HADHA/HSD17B10/AKT2/ACADM/ABCD4/ETFB/ACOT8/CPT2/GCDH/SCP2/LONP2/DECR1/ABCD3/HSD17B4/ETFA/PEX2/ECHDC2/CROT/ACAT1	26
GO:0044242	BP	GO:0044242	cellular lipid catabolic process	54/2324	223/18870	6.41312078153266e-07	5.00449669201645e-05	4.10816565295815e-05	CNR1/ABHD12/LPL/ABHD2/SIRT2/ACAA1/ECHDC1/ACER3/CRAT/NEU1/GALC/IRS2/ACADVL/ABHD16A/HADHB/SORL1/GDE1/PLA2G15/HADHA/HEXA/PRDX6/PNPLA8/GM2A/PCCB/HSD17B10/ASAH1/ABHD5/ILVBL/AKT2/PLBD2/ACADM/PPT1/ABCD4/ETFB/MGLL/ACOT8/PNPLA2/CPT2/PLA2G4C/GCDH/SCP2/NAGA/LONP2/DECR1/ABCD3/HSD17B4/ETFA/PEX2/PLA2G5/FUCA1/ECHDC2/CROT/PLA2G4A/ACAT1	54
GO:1990928	BP	GO:1990928	response to amino acid starvation	21/2324	54/18870	6.48670425252259e-07	5.00449669201645e-05	4.10816565295815e-05	MAPK1/ATF3/MAP1LC3A/PRKD1/MAP3K5/GPR155/FLCN/BECN1/RRAGA/ATF2/RRAGD/RRAGB/SEH1L/EIF2S1/PEX2/RNF167/EIF2AK2/SESN1/KPTN/MAPK3/WDR24	21
GO:0007265	BP	GO:0007265	Ras protein signal transduction	74/2324	341/18870	6.65976038060275e-07	5.00449669201645e-05	4.10816565295815e-05	GDI1/CSF1/BCL6/CRKL/PDPN/GNB1/SQSTM1/CDC42EP1/PPP2CB/GNA12/RHOJ/RHOB/G3BP1/RGL1/MAPRE2/ARF6/CYTH2/FLOT1/G3BP2/DLC1/SPRY4/RASA3/SPRY1/CRK/STMN3/RAB4A/CYFIP1/NTN1/NRAS/RAB21/ITPKB/SPRY2/LPAR1/TNFAIP1/RHOA/EPS8/RTKN/APOE/WASF2/RDX/MRAS/ABI2/SDCBP/ABCA1/FLCN/F2R/RABL3/HEG1/KANK1/RAPGEF1/RALA/RGL2/FBXO8/ARHGEF3/MAPKAPK5/TAX1BP3/RASGRP1/RRAS2/BRK1/NUP62/GNA13/CDC42SE2/BRAP/SYNJ2BP/SOS2/DOK1/MYO9B/NCKAP…	74
GO:0010001	BP	GO:0010001	glial cell differentiation	59/2324	252/18870	6.68229107667438e-07	5.00449669201645e-05	4.10816565295815e-05	GPM6B/CLU/TNFRSF21/GFAP/SERPINE2/GAP43/LRP1/DAG1/NR2E1/PTPRZ1/STAT3/CNP/MAPK1/SIRT2/NCSTN/IL6ST/CTNNB1/CDH2/LAMB2/GPR37L1/WDR1/ID4/PSEN1/VIM/B4GALT5/ILK/GRN/PRMT5/LPAR1/APP/ARHGEF10/EIF2B4/CERS5/RHOA/IFNGR1/AKT2/ERCC2/RHEB/RELA/PTN/PLEC/PTPN11/EIF2B3/MXRA8/DNER/TLR4/NDP/LGI4/CNTNAP1/ITGB4/METTL3/PHGDH/HDAC11/EIF2B1/NSUN5/DICER1/MAPK3/MYD88/SLC25A46	59
GO:0006790	BP	GO:0006790	sulfur compound metabolic process	70/2324	317/18870	6.75044516325283e-07	5.00449669201645e-05	4.10816565295815e-05	GNS/TPST1/ELOVL2/NDST1/CHPF/MAT2A/ELOVL5/IDS/MTHFD1/ACLY/TECR/ENOPH1/MCCC1/CHSY1/CTNNB1/HSPA9/SLC25A1/HS3ST3A1/ETHE1/CHST7/B3GALT6/ELOVL1/AHCYL1/B3GAT3/PMVK/EXT2/ABCB7/CHST2/ST3GAL4/HEXA/AHCY/SGSH/PDHA1/HSD17B12/EDNRB/GUSB/PPT1/PDK2/B4GALT4/ISCA2/ACOT8/ICMT/NFS1/ELOVL4/ADI1/ANGPT1/HS6ST1/DLST/GCDH/OGDH/CHST12/MPST/HSD17B4/PHGDH/SLC7A11/HGSNAT/HS3ST3B1/HS2ST1/CIAO1/MVK/BOLA3/TPST2/PDHB/ACSF3/THTPA…	70
GO:0062197	BP	GO:0062197	cellular response to chemical stress	70/2324	317/18870	6.75044516325283e-07	5.00449669201645e-05	4.10816565295815e-05	KEAP1/SQSTM1/MAPK1/PINK1/SIRT2/EGFR/PEX10/SERPINB6/RHOB/STAU1/CASP3/SLC25A23/GPR37/FOXO3/HM13/HSF1/SIRPA/TMEM161A/ATP2A2/GPR37L1/OXR1/CASP1/MAP1LC3A/PRKD1/PNPLA8/HDAC6/BMP7/HIF1A/FBLN5/PRDX5/AKR1B1/BRF2/XRCC6/STAU2/WNK1/MAP3K5/PXN/CAV1/ARL6IP5/RELA/PDK2/BECN1/PLEC/TSPO/EPAS1/PYCR2/PYCR1/CAB39/ATF2/CCS/FOXO1/CAT/CPEB2/MPV17L2/ANXA1/GPX1/SLC7A11/EIF2S1/MPV17/PEX2/CHCHD2/CLN3/NFE2L2/MAPK3/PEX12/AXL/…	70
GO:0006898	BP	GO:0006898	receptor-mediated endocytosis	60/2324	258/18870	6.86174447344077e-07	5.02497262963559e-05	4.12497424507357e-05	CLU/LRP1/HNRNPK/GRIA1/B2M/CANX/ACHE/CD81/SCARB2/NLGN3/RAMP1/LRPAP1/RAB31/ARC/AP2M1/SFRP4/SYNE1/HGS/LMBRD1/EZR/ARF6/FLOT1/SNX17/WASL/CLTB/RAB5A/SORL1/RAB21/PI4KB/M6PR/AP2B1/LPAR1/STON2/UBQLN2/VAC14/ITGAV/BICD1/RAMP2/APOE/CAV1/PPT1/SDCBP/CLTC/NUMB/NEDD4/RALA/PIP5K1C/ANGPT1/AP2A1/CAP1/CXCL16/AHI1/PDLIM7/GTF2H2/CLTA/ARF1/CLN3/TF/RALB/VLDLR	60
GO:0043001	BP	GO:0043001	Golgi to plasma membrane protein transport	17/2324	38/18870	7.2315108650877e-07	5.1996623275045e-05	4.26837612160105e-05	SPTBN1/RAB10/RAB31/GOLPH3/RAB34/SYS1/GOLGA7/ARFRP1/VAMP5/NSF/VAMP3/ATP2C1/LYPLA1/BBS2/CLN3/VAMP2/BLZF1	17
GO:0007264	BP	GO:0007264	small GTPase mediated signal transduction	98/2324	491/18870	7.27346603680896e-07	5.1996623275045e-05	4.26837612160105e-05	GDI1/CSF1/BCL6/NUCB1/CRKL/PDPN/GNB1/SQSTM1/CDC42EP1/PPP2CB/GNA12/RHOJ/RHOB/G3BP1/RGL1/MAPRE2/ARF6/CYTH2/FLOT1/G3BP2/DLC1/SPRY4/RASA3/ADCYAP1R1/SPRY1/CRK/STMN3/RHOC/RAB4A/PREX1/CYFIP1/NTN1/NRAS/RND2/RAB21/ITPKB/DIRAS3/GARNL3/SPRY2/LPAR1/ARHGEF10/TNFAIP1/RHOA/EPS8/ITGAV/RTKN/APOE/SIPA1L1/WASF2/RDX/CHN1/MRAS/RHEB/YWHAQ/DNAJA3/ABI2/SDCBP/ARHGAP31/ABCA1/FLCN/ARHGAP12/SWAP70/ABR/DOCK7/F2R/RABL3/HEG1/KA…	98
GO:0034314	BP	GO:0034314	Arp2/3 complex-mediated actin nucleation	19/2324	46/18870	7.3717969521548e-07	5.20795772913995e-05	4.27518577423417e-05	RNH1/GMFB/CYFIP1/ARPC5/TRIM27/ARPC5L/IQGAP2/WASF2/ARPC4/ACTR3/ABI2/ARFIP2/ARPC2/ARPC1B/BRK1/CORO1B/ARF1/ARPC1A/NCKAP1	19
GO:0036503	BP	GO:0036503	ERAD pathway	33/2324	111/18870	8.17886604732792e-07	5.7109407690935e-05	4.68808197057976e-05	CANX/CALR/DNAJB9/RHBDD2/RNF185/SGTA/HM13/TMEM129/HSPA5/MAN1B1/JKAMP/SEL1L/BCAP31/FBXO17/UBXN4/UBQLN2/CAV1/FAF1/FOXRED2/ATF6/RNF139/RCN3/PSMC6/ERLEC1/CCDC47/UBE2J2/UBE2J1/VCP/FAM8A1/USP19/FAF2/NFE2L2/UBAC2	33
GO:0032956	BP	GO:0032956	regulation of actin cytoskeleton organization	73/2324	337/18870	8.49328156261345e-07	5.86231675672342e-05	4.81234574201074e-05	GPM6B/TMOD1/SPTBN1/LRP1/ELN/SEMA5A/CDC42EP1/RNH1/NEDD9/GMFB/BST2/ARF6/CX3CL1/DLC1/CD47/GSN/SPTAN1/CRK/RHOC/FERMT2/PREX1/CYFIP1/FAM107A/DSTN/PRKD1/WDR1/CAPZA2/ACTG1/ASAP3/LPAR1/ARPC5/ADD1/ARHGEF10/RHOA/STAU2/TRIM27/ARPC5L/EPS8/TWF2/RHPN2/IQGAP2/SDC4/PXN/WASF2/RDX/TJP1/ABI2/SWAP70/CAPZA1/SSH3/KANK1/RALA/ITGB1BP1/ARFIP2/BAIAP2/COTL1/LIMCH1/CAPG/ARPC2/BRK1/SLC4A2/CORO1B/MKKS/SORBS3/DAPK3/ARF1/TWF1/NC…	73
GO:1901653	BP	GO:1901653	cellular response to peptide	79/2324	374/18870	8.83982064578094e-07	5.97274809794037e-05	4.90299826331649e-05	GNAI2/RAB10/LRP1/CTSD/GRIA1/NCL/STAT3/STAT1/MAPK1/RAB8A/PTPRA/RAB31/SLC2A8/PRKAR1A/GAB1/IRS2/HSF1/ZDHHC7/CRK/AHCYL1/SORBS1/CYFIP1/SOCS3/SORL1/GRB10/PRKD1/PSEN1/VIM/NUCKS1/MAX/HDAC5/PIK3C2A/APP/SLC27A1/SNX5/PRKCA/BACE1/MYO5A/ADIPOR1/SRD5A1/GPT2/PXN/AKT2/CAV1/CPEB1/LGMN/RELA/NDEL1/PDK2/ICAM1/NCOA1/PTPN11/RIPK2/KANK1/TLR4/CHMP5/SOCS2/BAIAP2/SNX6/FOXO1/PRKACA/NFKB1/CPEB2/ZNF592/BCAR3/APPL1/LEPROT/JAK…	79
GO:0140056	BP	GO:0140056	organelle localization by membrane tethering	27/2324	82/18870	8.85219951235126e-07	5.97274809794037e-05	4.90299826331649e-05	NDRG4/RAB8A/CALM1/VAPB/VTI1B/STX12/ATP2A2/AHCYL1/YKT6/EXOC7/EXOC4/VAMP3/STX7/VAPA/EXOC3/EXOC1/STX17/RAB8B/ESYT1/STX10/VPS11/STX16/EXOC5/CLN3/STX3/RALB/PSEN2	27
GO:0021782	BP	GO:0021782	glial cell development	35/2324	122/18870	9.7928967515152e-07	6.53403833253876e-05	5.36375853653166e-05	GPM6B/CLU/GFAP/LRP1/DAG1/SIRT2/NCSTN/LAMB2/ID4/PSEN1/VIM/B4GALT5/ILK/GRN/LPAR1/APP/ARHGEF10/EIF2B4/CERS5/IFNGR1/AKT2/ERCC2/PLEC/EIF2B3/MXRA8/TLR4/LGI4/CNTNAP1/ITGB4/PHGDH/HDAC11/EIF2B1/NSUN5/DICER1/SLC25A46	35
GO:0006979	BP	GO:0006979	response to oxidative stress	83/2324	400/18870	1.014368404623e-06	6.65359356206538e-05	5.46190081092987e-05	SCARA3/ADAM9/KEAP1/STAT1/SQSTM1/MAPK1/PINK1/SIRT2/CAPN2/EGFR/PPP2CB/PEX10/RHOB/STAU1/CASP3/GPR37/FOXO3/ADCYAP1R1/HM13/HSF1/SIRPA/TMEM161A/CRK/ATP2A2/GPR37L1/OXR1/MAP1LC3A/ERCC1/PRKD1/PSEN1/PRDX6/PNPLA8/HDAC6/HMOX2/BMP7/HIF1A/APP/FBLN5/PRDX5/CYB5B/BRF2/STAU2/MAP3K5/APOE/PXN/PSMB5/ARL6IP5/ERCC2/RELA/PDK2/RCAN1/NDUFS2/BECN1/EPAS1/ALAD/C19orf12/PYCR2/ERCC3/PYCR1/ATF2/NEIL1/CCS/FOXO1/CAT/TXNRD2/CPEB2/…	83
GO:0034198	BP	GO:0034198	cellular response to amino acid starvation	20/2324	51/18870	1.02079193507879e-06	6.65359356206538e-05	5.46190081092987e-05	MAPK1/ATF3/MAP1LC3A/PRKD1/MAP3K5/GPR155/FLCN/BECN1/RRAGA/ATF2/RRAGD/RRAGB/SEH1L/EIF2S1/RNF167/EIF2AK2/SESN1/KPTN/MAPK3/WDR24	20
GO:0150115	BP	GO:0150115	cell-substrate junction organization	31/2324	102/18870	1.03044829520746e-06	6.65359356206538e-05	5.46190081092987e-05	GPM6B/PTPRA/ACTN1/DST/POLDIP2/MAPRE2/ARF6/DLC1/FERMT2/SORBS1/FAM107A/PIP5K1A/LAMC1/ACTG1/RHOA/SDC4/THSD1/PLEC/COL16A1/TRIP6/DUSP3/ITGB1BP1/RAB8B/CDH11/LIMCH1/ITGB4/LIMS1/DAPK3/VCL/ITGA6/TLN1	31
GO:1902903	BP	GO:1902903	regulation of supramolecular fiber organization	81/2324	389/18870	1.17962006857378e-06	7.53576437423992e-05	6.18607030361813e-05	CLU/TMOD1/PSRC1/SPTBN1/ELN/SEMA5A/CDC42EP1/RNH1/GMFB/MID1/EFEMP2/ARF6/CX3CL1/HSPA8/MAPRE1/DLC1/CD47/GSN/SPTAN1/RHOC/FERMT2/PREX1/CYFIP1/DSTN/PRKD1/WDR1/PSEN1/CAPZA2/HDAC6/ACTG1/ASAP3/LPAR1/ARPC5/ADD1/APP/ARHGEF10/RHOA/TRIM27/ARPC5L/EPS8/TWF2/RHPN2/SDC4/APOE/PXN/WASF2/RDX/ARL2/TJP1/ABI2/SWAP70/CAPZA1/SSH3/KANK1/ITGB1BP1/ARFIP2/BAIAP2/COTL1/LIMCH1/CAPG/MAP1S/AEBP1/VBP1/ARPC2/CRYAB/BRK1/GPX1/CORO1B/…	81
GO:0016482	BP	GO:0016482	cytosolic transport	46/2324	182/18870	1.19493972705479e-06	7.5532769062779e-05	6.20044625129925e-05	SORT1/SNX3/MAPK1/RAB6A/EZR/ARL8B/VTI1B/RHOBTB3/MSN/ATP9A/SYS1/RAB5A/SORL1/RAB21/YKT6/ARFRP1/SYBU/SNX5/TBC1D17/TRIM27/VPS35/VPS52/RAB6B/TBC1D23/RAB7A/VPS53/VAMP3/RDX/CLTC/BECN1/TMEM87A/PLEKHA3/SNX6/AP2A1/STX10/VPS11/STX16/SNX16/AKTIP/GCC2/KIF5B/CLN3/MAPK3/FLNA/WIPI1/RAB14	46
GO:0032868	BP	GO:0032868	response to insulin	61/2324	269/18870	1.36976644243385e-06	8.5681744654326e-05	7.03357044947121e-05	GNAI2/SORT1/RAB10/CTSD/NCL/STAT1/MAPK1/RAB8A/PTPRA/RAB31/SLC2A8/GAB1/IRS2/ZDHHC7/SORBS1/CYFIP1/SOCS3/SORL1/GRB10/HADHA/NUCKS1/MAX/HDAC5/PIK3C2A/SLC27A1/SNX5/MYO5A/ADIPOR1/CITED1/SRD5A1/CRY1/GPT2/AKT2/SCAP/CPEB1/RELA/NDEL1/PDK2/NCOA1/PTPN11/UPRT/KANK1/BAIAP2/FOXO1/EIF6/CAT/CPEB2/ZNF592/BCAR3/APPL1/SYAP1/MSTN/SOS2/SHC1/VAMP2/MAPK3/KHK/RPE65/PARP1/SRSF4/HRAS	61
GO:0032970	BP	GO:0032970	regulation of actin filament-based process	79/2324	379/18870	1.52567189192164e-06	9.35409527740891e-05	7.67872881092176e-05	GPM6B/TMOD1/SPTBN1/LRP1/ELN/ADORA1/SEMA5A/PDPN/CDC42EP1/RNH1/NEDD9/GMFB/BST2/ARF6/CX3CL1/DLC1/CD47/GSN/CAMK2D/SPTAN1/CRK/ATP2A2/RHOC/FERMT2/PREX1/CYFIP1/FAM107A/DSTN/PRKD1/WDR1/CAPZA2/ACTG1/ASAP3/LPAR1/ARPC5/ADD1/ARHGEF10/ANK2/RHOA/STAU2/TRIM27/ARPC5L/EPS8/TWF2/RHPN2/IQGAP2/SDC4/PXN/CAV1/WASF2/RDX/TJP1/ABI2/SWAP70/CAPZA1/SSH3/KANK1/RALA/ITGB1BP1/ARFIP2/BAIAP2/COTL1/LIMCH1/CAPG/ARPC2/BRK1/SLC4A2/C…	79
GO:0032869	BP	GO:0032869	cellular response to insulin stimulus	50/2324	206/18870	1.52656342578863e-06	9.35409527740891e-05	7.67872881092176e-05	GNAI2/RAB10/CTSD/NCL/STAT1/MAPK1/RAB8A/PTPRA/RAB31/SLC2A8/GAB1/IRS2/ZDHHC7/SORBS1/CYFIP1/SOCS3/SORL1/GRB10/NUCKS1/HDAC5/PIK3C2A/SLC27A1/SNX5/MYO5A/ADIPOR1/SRD5A1/GPT2/AKT2/CPEB1/RELA/NDEL1/PDK2/NCOA1/PTPN11/KANK1/BAIAP2/FOXO1/CPEB2/ZNF592/BCAR3/APPL1/SYAP1/MSTN/SOS2/SHC1/VAMP2/MAPK3/RPE65/PARP1/HRAS	50
GO:0006096	BP	GO:0006096	glycolytic process	28/2324	89/18870	1.57623578920119e-06	9.56090496379107e-05	7.84849782118999e-05	STAT3/PFKL/PFKM/ALDOC/SLC4A4/PSEN1/HIF1A/APP/GPI/ALDOA/PGK1/PPP2CA/GALK1/ENO2/ARL2/PFKFB2/FLCN/LDHA/PFKP/PRKAG2/EIF6/OGDH/PRKACA/JMJD8/NUPR1/PRKAG1/ENO1/NCOR1	28
GO:0043434	BP	GO:0043434	response to peptide hormone	87/2324	430/18870	1.69060614839079e-06	0.000101520899210867	8.33379851885692e-05	GNAI2/SORT1/RAB10/CTSD/DAG1/GRIA1/NCL/STAT3/STAT1/MAPK1/BSG/RAB8A/PTPRA/RAB31/SLC2A8/PRKAR1A/GAB1/IRS2/HSF1/ZDHHC7/CRK/AHCYL1/SORBS1/CYFIP1/SOCS3/SORL1/GRB10/HADHA/PRKD1/NUCKS1/MAX/BMP7/HDAC5/PIK3C2A/SLC27A1/SNX5/EIF2B4/PRKCA/MYO5A/ADIPOR1/CITED1/EDNRB/SRD5A1/CRY1/GPT2/PXN/AKT2/SCAP/CAV1/CPEB1/RELA/NDEL1/PDK2/NCOA1/PTPN11/EIF2B3/UPRT/KANK1/SOCS2/BAIAP2/FOXO1/EIF6/CAT/PRKACA/NFKB1/CPEB2/ZNF592/BCA…	87
GO:0045862	BP	GO:0045862	positive regulation of proteolysis	74/2324	350/18870	1.86978268148331e-06	0.00011007887257164	9.03631816035743e-05	CLU/CTSD/ADAM9/F3/STAT3/KEAP1/RNF180/MTCH1/PINK1/SIRT2/NCSTN/EFNA1/RNF185/USP5/SGTA/ASPH/RGMA/DLC1/DDRGK1/GSN/FIS1/PSMC4/CASP1/HSPBP1/PSME3/PSEN1/GRN/AURKAIP1/FZR1/BCAP31/RNF19A/RNF14/UBQLN2/PRR7/MAP3K5/APOE/FBXW11/CAV1/ARL6IP5/APH1A/LGMN/CSNK1D/ARIH2/RNF139/RCN3/RIPK2/PSMC6/TANK/TRIB2/F2R/BCL2L13/BID/ANKIB1/CCDC22/IST1/PSME1/SPON1/VCP/NUPR1/CSNK1A1/NUB1/RAD23A/MUL1/RGN/TRIB1/TGFB1I1/PSMC2/NFE2L2…	74
GO:0051235	BP	GO:0051235	maintenance of location	74/2324	350/18870	1.86978268148331e-06	0.00011007887257164	9.03631816035743e-05	LPL/KEAP1/CALR/FTO/PINK1/CDS2/CALM1/KDELR1/SYNE1/SLC25A23/KDELR2/CX3CL1/GPAA1/G3BP2/RASA3/GSN/GOLPH3/CAMK2D/CIZ1/SUN1/BSCL2/HSPA5/FKBP1A/YWHAB/SORL1/PRKD1/PSEN1/HEXA/ANXA6/GM2A/PLIN3/SLC30A7/ANK2/FTL/ALKBH7/ITGAV/IBTK/TWF2/CRY1/ABHD5/PKD1/APOE/NR1H2/CAV1/LTBP1/FAF1/ARL2/MOSPD2/ABCA1/UVRAG/PNPLA2/TSPO/F2R/PLA2G4C/EHD1/RYR3/CCDC22/VPS13D/PAFAH1B1/SP100/PRKACA/NFKB1/RER1/ANKRD13C/DMD/GAA/MCOLN1/TMED…	74
GO:0007042	BP	GO:0007042	lysosomal lumen acidification	12/2324	22/18870	2.32093059983016e-06	0.000135312507300778	0.00011107734286157	ATP6AP1/ATP6AP2/ATP6V0A1/GRN/PPT1/TMEM9/CCDC115/CREG1/ATP6V1A/TMEM106B/CLN3/ATP6V1D	12
GO:0006986	BP	GO:0006986	response to unfolded protein	37/2324	137/18870	2.41754689401166e-06	0.000139590087485961	0.000114588786484378	PPP1R15A/DNAJB9/HSP90AB1/RHBDD2/HERPUD2/ATF3/DNAJB1/VAPB/HSPA8/DDRGK1/HSF1/TMEM129/HSPB8/HSPA5/JKAMP/TRAM1/QRICH1/UBXN4/TBL2/ATF6B/ATF6/SERPINH1/TMEM33/ERLEC1/UBE2J2/TMBIM6/COPS5/VCP/DAXX/CREBZF/EIF2S1/THBS4/EIF2AK2/FAF2/NFE2L2/TMED2/CDK5RAP3	37
GO:0071375	BP	GO:0071375	cellular response to peptide hormone stimulus	67/2324	310/18870	2.56332362636104e-06	0.000146597698821886	0.00012034129866916	GNAI2/RAB10/CTSD/GRIA1/NCL/STAT3/STAT1/MAPK1/RAB8A/PTPRA/RAB31/SLC2A8/PRKAR1A/GAB1/IRS2/HSF1/ZDHHC7/CRK/AHCYL1/SORBS1/CYFIP1/SOCS3/SORL1/GRB10/PRKD1/NUCKS1/MAX/HDAC5/PIK3C2A/SLC27A1/SNX5/PRKCA/MYO5A/ADIPOR1/SRD5A1/GPT2/PXN/AKT2/CAV1/CPEB1/RELA/NDEL1/PDK2/NCOA1/PTPN11/KANK1/SOCS2/BAIAP2/FOXO1/PRKACA/NFKB1/CPEB2/ZNF592/BCAR3/APPL1/LEPROT/JAK1/SYAP1/MSTN/SOS2/NFE2L2/SHC1/VAMP2/MAPK3/RPE65/PARP1/HRAS	67
GO:0061912	BP	GO:0061912	selective autophagy	29/2324	96/18870	2.60521453606298e-06	0.00014758786121753	0.00012115411789854	TBK1/CALR/SQSTM1/PINK1/DDRGK1/CDC37/HSPB8/HDAC6/SLC25A4/CRY1/RAB7A/SNX7/BECN1/ATG2B/RIPK2/ATG4B/ARFIP2/TEX264/MAP1LC3B/VPS13D/SNX18/SPTLC2/GAA/PEX2/GABARAPL1/RB1CC1/HUWE1/MAPK3/UBA5	29
GO:0031669	BP	GO:0031669	cellular response to nutrient levels	57/2324	251/18870	2.85988308534129e-06	0.000160500915210042	0.000131754377655222	GLUL/COMT/LAMP2/LPL/MAPK1/ATF3/FOXO3/TNC/HSPA8/LAMTOR1/HSPA5/FAM107A/MAP1LC3A/FADS1/PRKD1/MAX/PLIN3/SLC38A3/TBL2/SRD5A1/MAP3K5/RHEB/PDK2/GPR155/NCOA1/FLCN/BECN1/WDR45/RRAGA/KAT5/ATF2/PRKAG2/MAP1LC3B/RRAGD/FOXO1/GABARAPL2/RRAGB/PRKAG1/CSNK1A1/PRKAB1/SEH1L/EIF2S1/SUV39H1/GABARAPL1/RNF167/EIF2AK2/NFE2L2/SESN1/KPTN/MAPK3/TXN2/WDR24/RALB/KLF10/WIPI1/ATG7/SEC13	57
GO:0031668	BP	GO:0031668	cellular response to extracellular stimulus	62/2324	281/18870	2.95142152662092e-06	0.000164104502475543	0.000134712543948984	GLUL/COMT/LAMP2/LPL/MAPK1/SLC1A2/ATF3/FOXO3/TNC/HSPA8/LAMTOR1/HSPA5/FAM107A/MAP1LC3A/FADS1/PRKD1/MAX/PLIN3/SLC38A3/TBL2/SRD5A1/MAP3K5/RHEB/PDK2/GPR155/NCOA1/FLCN/BECN1/PLEC/WDR45/RRAGA/KAT5/ATF2/PRKAG2/MAP1LC3B/RRAGD/FOXO1/GABARAPL2/RRAGB/PRKAG1/CSNK1A1/PRKAB1/SEH1L/EIF2S1/SUV39H1/GABARAPL1/GSDMD/RNF167/EIF2AK2/NFE2L2/SESN1/KPTN/DCTPP1/MAPK3/AXL/TXN2/WDR24/RALB/KLF10/WIPI1/ATG7/SEC13	62
GO:0019395	BP	GO:0019395	fatty acid oxidation	31/2324	107/18870	3.18638301022596e-06	0.000175543394278962	0.000144102671529582	CNR1/ACAA1/ECHDC1/CRAT/IRS2/ACADVL/ADH5/HADHB/HADHA/ADIPOR1/HSD17B10/ILVBL/AKT2/ACADM/ABCD4/ETFB/ACOT8/CPT2/PRKAG2/GCDH/SCP2/KLHL25/LONP2/DECR1/ABCD3/HSD17B4/ETFA/PEX2/ECHDC2/CROT/ACAT1	31
GO:0016054	BP	GO:0016054	organic acid catabolic process	57/2324	252/18870	3.25969270645987e-06	0.000176346438759383	0.000144761886622585	GLUL/CNR1/ALDH6A1/ABHD2/ACAA1/ECHDC1/IDS/CRAT/DDAH1/MCCC1/GNPDA1/IRS2/HNMT/ACADVL/HADHB/GLUD1/SLC16A1/PLA2G15/HADHA/HEXA/SLC25A44/GCAT/QDPR/PCCB/HSD17B10/SDSL/GPT2/ILVBL/AMDHD2/AKT2/BCKDK/ACADM/ABCD4/ETFB/ACOT8/GOT2/CPT2/ALDH1L1/FAH/DLST/GCDH/ALDH4A1/SCP2/LONP2/DECR1/MPST/ABCD3/HSD17B4/ETFA/PEX2/SORD/ECHDC2/ATP2B4/CROT/ACSF3/HGD/ACAT1	57
GO:0046395	BP	GO:0046395	carboxylic acid catabolic process	57/2324	252/18870	3.25969270645987e-06	0.000176346438759383	0.000144761886622585	GLUL/CNR1/ALDH6A1/ABHD2/ACAA1/ECHDC1/IDS/CRAT/DDAH1/MCCC1/GNPDA1/IRS2/HNMT/ACADVL/HADHB/GLUD1/SLC16A1/PLA2G15/HADHA/HEXA/SLC25A44/GCAT/QDPR/PCCB/HSD17B10/SDSL/GPT2/ILVBL/AMDHD2/AKT2/BCKDK/ACADM/ABCD4/ETFB/ACOT8/GOT2/CPT2/ALDH1L1/FAH/DLST/GCDH/ALDH4A1/SCP2/LONP2/DECR1/MPST/ABCD3/HSD17B4/ETFA/PEX2/SORD/ECHDC2/ATP2B4/CROT/ACSF3/HGD/ACAT1	57
GO:0061025	BP	GO:0061025	membrane fusion	45/2324	183/18870	3.44482693774942e-06	0.00018469808715344	0.000151617711931208	SYT11/RAB8A/NAPA/CHMP1A/ARL8B/VPS4A/TOM1/VTI1B/RAB34/STX12/VPS39/YKT6/NSFL1C/YIPF4/SNAP47/RAB7A/NSF/CHMP7/AKT2/VAMP3/STX7/VAPA/UVRAG/TMEM175/CHMP5/STX17/RAB8B/STX10/VPS11/VCPIP1/STX16/CHMP2A/ANXA1/CHMP4A/PLA2G5/VAV3/USE1/YIPF5/HUWE1/CLN3/CHMP6/RABEP1/VAMP2/STX3/NAPG	45
GO:0097352	BP	GO:0097352	autophagosome maturation	21/2324	59/18870	3.5029887128678e-06	0.000186154400183815	0.000152813191824498	LAMP2/CALM1/CHMP1A/VPS4A/TOM1/ATP2A2/MAP1LC3A/TSG101/CHMP7/UVRAG/BECN1/CHMP5/STX17/MAP1LC3B/VCP/CHMP2A/CHMP4A/CLN3/MCOLN1/CHMP6/MFSD8	21
GO:0008333	BP	GO:0008333	endosome to lysosome transport	24/2324	73/18870	3.63912557434647e-06	0.000191692535736408	0.000157359418879635	SORT1/RHOB/CHMP1A/ARL8B/VPS4A/LYST/AP3D1/VPS39/SNX27/M6PR/TSG101/RAB7A/CHMP7/MTM1/CHMP5/PLEKHF2/VPS11/VCP/UEVLD/CHMP2A/SNX16/CHMP4A/AKTIP/CHMP6	24
GO:0006644	BP	GO:0006644	phospholipid metabolic process	77/2324	375/18870	3.71807219815717e-06	0.000194148030868989	0.000159375122233135	ABHD12/PIGT/LPL/ABHD4/SLC44A2/SERINC1/CAPN2/AGPAT5/CDS2/PTDSS2/SLC44A1/PLSCR1/CHPT1/MBOAT7/MBOAT2/ABCA3/GPAA1/IP6K1/AGPAT1/ABHD16A/PMVK/SOCS3/GDE1/SPHK2/PLA2G15/FADS1/MTMR14/PIP5K1A/HADHA/ITPKB/PRDX6/PNPLA8/PI4KB/INPP1/PIK3C2A/SLC27A1/DOLK/CDIPT/VAC14/ABHD5/NR1H2/PLBD2/VAPA/MTM1/UVRAG/LPCAT3/BECN1/ISYNA1/PLA2G4C/PIP5K1C/SOCS2/SACM1L/PAFAH1B1/AGPAT3/CLN8/DPM2/EFR3B/DHDDS/IMPA1/SERAC1/SPTLC2/PI4K2B…	77
GO:0044091	BP	GO:0044091	membrane biogenesis	22/2324	64/18870	4.00891096251168e-06	0.000207530261464505	0.000170360526655555	SPTBN1/SERINC1/SIRT2/NLGN3/CHMP1A/FLOT1/VPS4A/CDH2/PEX16/NSFL1C/NLGN1/CHMP7/CAV1/NLGN4X/CHMP5/RFTN1/CHMP2A/CHMP4A/CHMP6/TLCD1/UGCG/HDAC3	22
GO:0007035	BP	GO:0007035	vacuolar acidification	15/2324	34/18870	4.04422150684551e-06	0.000207568804688951	0.000170392166590711	CLIC4/ATP6AP1/ATP6AP2/ATP6V1B2/ATP6V0A1/GRN/ATP6V0D1/PPT1/TMEM9/CCDC115/CREG1/ATP6V1A/TMEM106B/CLN3/ATP6V1D	15
GO:0000422	BP	GO:0000422	autophagy of mitochondrion	29/2324	98/18870	4.11956552455405e-06	0.000207882277100396	0.000170649494484623	SQSTM1/PINK1/CDC37/FIS1/ATG9A/MAP1LC3A/FZD5/HDAC6/HIF1A/SLC25A4/SNX7/BECN1/TSPO/ATG2B/WDR45/ATG4B/ARFIP2/MAP1LC3B/VPS13D/GABARAPL2/MUL1/BNIP3L/GABARAPL1/RB1CC1/HUWE1/SLC25A46/ATG3/WIPI1/ATG7	29
GO:0061726	BP	GO:0061726	mitochondrion disassembly	29/2324	98/18870	4.11956552455405e-06	0.000207882277100396	0.000170649494484623	SQSTM1/PINK1/CDC37/FIS1/ATG9A/MAP1LC3A/FZD5/HDAC6/HIF1A/SLC25A4/SNX7/BECN1/TSPO/ATG2B/WDR45/ATG4B/ARFIP2/MAP1LC3B/VPS13D/GABARAPL2/MUL1/BNIP3L/GABARAPL1/RB1CC1/HUWE1/SLC25A46/ATG3/WIPI1/ATG7	29
GO:0009267	BP	GO:0009267	cellular response to starvation	44/2324	179/18870	4.44770531066351e-06	0.000222570586587786	0.000182707052366993	GLUL/COMT/LAMP2/MAPK1/ATF3/FOXO3/HSPA8/HSPA5/MAP1LC3A/FADS1/PRKD1/MAX/PLIN3/SLC38A3/TBL2/SRD5A1/MAP3K5/GPR155/FLCN/BECN1/WDR45/RRAGA/KAT5/ATF2/MAP1LC3B/RRAGD/FOXO1/GABARAPL2/RRAGB/SEH1L/EIF2S1/SUV39H1/GABARAPL1/RNF167/EIF2AK2/NFE2L2/SESN1/KPTN/MAPK3/WDR24/RALB/KLF10/WIPI1/ATG7	44
GO:0046486	BP	GO:0046486	glycerolipid metabolic process	79/2324	390/18870	4.77388709177809e-06	0.000236918942034111	0.00019448554372159	ABHD12/PIGT/LPL/ABHD4/SLC44A2/SERINC1/ABHD2/CAPN2/AGPAT5/CDS2/PTDSS2/SLC44A1/PLSCR1/CHPT1/MBOAT7/MBOAT2/ABCA3/GPAA1/IP6K1/AGPAT1/ABHD16A/SOCS3/SORL1/GDE1/PLA2G15/MTMR14/PIP5K1A/HADHA/ITPKB/PRDX6/PNPLA8/PI4KB/INPP1/PIK3C2A/SLC27A1/SEL1L/CDIPT/VAC14/ABHD5/APOE/NR1H2/CAV1/MTM1/UVRAG/LPCAT3/MGLL/BECN1/PNPLA2/CNEP1R1/PTPN11/KAT5/PLA2G4C/PIP5K1C/SOCS2/SACM1L/SLC27A5/PAFAH1B1/CAT/AGPAT3/DPM2/EFR3B/RGN/I…	79
GO:0035967	BP	GO:0035967	cellular response to topologically incorrect protein	31/2324	109/18870	4.87255871944205e-06	0.000239833730411881	0.000196878278543116	PPP1R15A/DNAJB9/RHBDD2/RNF185/HERPUD2/ATF3/VAPB/AKIRIN2/DDRGK1/HSF1/HSPB8/HSPA5/HDAC6/QRICH1/TBL2/ATF6B/UBE2W/ATF6/TMEM33/ERLEC1/TMBIM6/COPS5/DNAJC18/VCP/DAXX/CREBZF/EIF2S1/EIF2AK2/NFE2L2/TMED2/CDK5RAP3	31
GO:0034504	BP	GO:0034504	protein localization to nucleus	66/2324	310/18870	5.17415350168181e-06	0.000252608063232514	0.000207364662801676	GLUL/PTTG1IP/STAT3/LMNA/CALR/SQSTM1/MAGED1/SYNE1/AKIRIN2/MARK3/CIZ1/SUN1/FERMT2/PAF1/CCT3/CTNNA1/NUTF2/PRKD1/PSEN1/TARDBP/FAM53C/TNPO1/TOR1AIP1/PIN1/GBP2/MCRS1/CCT6A/DNAJB6/YWHAE/ARL2/TCP1/FLCN/CNEP1R1/MSX1/PARP9/ATF2/ANGPT1/SNUPN/SP100/KPNA4/IPO13/APPL1/DMAP1/TBRG1/CCT5/CCT4/JAK1/NUP62/SUMO3/HDGF/TNPO3/TNPO2/STK11/FLNA/HDAC3/WWTR1/DCLK1/NFKBIA/PARP1/IPO4/KPNA1/CDK5RAP3/KPNA3/SEC13/DKC1/PKIG	66
GO:1905146	BP	GO:1905146	lysosomal protein catabolic process	11/2324	20/18870	5.58279325408362e-06	0.000270360270086872	0.000221937358309623	LRP1/TPP1/LAMP2/DPP7/LAPTM4B/VPS35/CCDC115/TMEM106B/CLN3/MFSD8/USP8	11
GO:0072329	BP	GO:0072329	monocarboxylic acid catabolic process	35/2324	131/18870	5.82106749260158e-06	0.00027964408234458	0.000229558392150343	CNR1/ABHD2/ACAA1/ECHDC1/IDS/CRAT/IRS2/ACADVL/HADHB/SLC16A1/PLA2G15/HADHA/HEXA/PCCB/HSD17B10/ILVBL/AKT2/ACADM/ABCD4/ETFB/ACOT8/CPT2/FAH/GCDH/SCP2/LONP2/DECR1/ABCD3/HSD17B4/ETFA/PEX2/SORD/ECHDC2/CROT/ACAT1	35
GO:0034063	BP	GO:0034063	stress granule assembly	14/2324	31/18870	6.06720731859776e-06	0.000289155396414123	0.00023736618106093	CAPRIN1/YTHDF1/DYNC1H1/G3BP1/LSM14A/G3BP2/CIRBP/BICD1/UBAP2L/CSDE1/OGFOD1/USP10/ATXN2L/EIF2S1	14
GO:0007029	BP	GO:0007029	endoplasmic reticulum organization	29/2324	100/18870	6.40546493321604e-06	0.000302872574204428	0.000248626541916707	RAB10/SEC61A1/ARL6IP1/SGTA/VAPB/REEP2/TRAM1/NCLN/UBL4A/REEP5/LMAN1/WNK1/RAB3GAP2/VAPA/LPCAT3/TMEM33/RTN3/CCDC47/ESYT1/VCPIP1/TMEM170A/MMGT1/REEP6/TMED2/CASQ1/JAGN1/CAMLG/SPTSSB/TMEM38B	29
GO:0007044	BP	GO:0007044	cell-substrate junction assembly	28/2324	95/18870	6.5314647330568e-06	0.000306417544703173	0.000251536590007443	GPM6B/PTPRA/ACTN1/DST/POLDIP2/DLC1/FERMT2/SORBS1/FAM107A/PIP5K1A/LAMC1/ACTG1/RHOA/SDC4/THSD1/PLEC/COL16A1/TRIP6/DUSP3/ITGB1BP1/CDH11/LIMCH1/ITGB4/LIMS1/DAPK3/VCL/ITGA6/TLN1	28
GO:0044282	BP	GO:0044282	small molecule catabolic process	76/2324	375/18870	7.04383468400794e-06	0.000327893234709052	0.000269165873726717	GLUL/CNR1/ALDH6A1/ABHD2/ACAA1/ECHDC1/IDS/CRAT/DDAH1/MCCC1/PFKL/GNPDA1/IRS2/DPYD/MGAT1/SNX17/HNMT/ACADVL/ADH5/HADHB/PFKM/GLUD1/SLC16A1/PLA2G15/HADHA/HEXA/SLC25A44/GCAT/QDPR/PCCB/HSD17B10/SDSL/GPT2/PGK1/APOE/ILVBL/AMDHD2/AKT2/BCKDK/GALK1/ENO2/OXCT1/ACADM/ABCD4/ETFB/PFKFB2/ACOT8/GOT2/ALDH2/CPT2/ALDH1L1/PFKP/FAH/DLST/GCDH/ALDH4A1/SCP2/LONP2/DECR1/MPST/CYP46A1/ABCD3/HSD17B4/ETFA/PEX2/SORD/ECHDC2/ATP2B…	76
GO:0032527	BP	GO:0032527	protein exit from endoplasmic reticulum	18/2324	48/18870	7.43549010998537e-06	0.000343462447003555	0.000281946560202927	TMEM30A/CD81/TM9SF4/HM13/TMEM129/SORL1/SEL1L/BCAP31/ERLEC1/UBE2J1/TECPR2/VCP/SAR1B/GCC2/FAF2/UBAC2/PREB/SEC13	18
GO:0045010	BP	GO:0045010	actin nucleation	20/2324	57/18870	7.6458930274624e-06	0.000346135213877535	0.00028414062081397	RNH1/GMFB/GSN/CYFIP1/ARPC5/TRIM27/ARPC5L/IQGAP2/WASF2/ARPC4/ACTR3/ABI2/ARFIP2/ARPC2/ARPC1B/BRK1/CORO1B/ARF1/ARPC1A/NCKAP1	20
GO:0007039	BP	GO:0007039	protein catabolic process in the vacuole	12/2324	24/18870	7.6490068249084e-06	0.000346135213877535	0.00028414062081397	LRP1/TPP1/LAMP2/CD81/DPP7/LAPTM4B/VPS35/CCDC115/TMEM106B/CLN3/MFSD8/USP8	12
GO:0009062	BP	GO:0009062	fatty acid catabolic process	30/2324	106/18870	7.66627534483133e-06	0.000346135213877535	0.00028414062081397	CNR1/ABHD2/ACAA1/ECHDC1/CRAT/IRS2/ACADVL/HADHB/PLA2G15/HADHA/PCCB/HSD17B10/ILVBL/AKT2/ACADM/ABCD4/ETFB/ACOT8/CPT2/GCDH/SCP2/LONP2/DECR1/ABCD3/HSD17B4/ETFA/PEX2/ECHDC2/CROT/ACAT1	30
GO:0090114	BP	GO:0090114	COPII-coated vesicle budding	17/2324	44/18870	8.31770726718795e-06	0.000372745015966146	0.000305984470795296	SEC23B/VAPB/TMED10/TBC1D20/TRAPPC11/SCAP/TRAPPC3/VAPA/CSNK1D/TRAPPC5/PEF1/SAR1B/RAB1A/TMED2/PREB/SEC23A/SEC13	17
GO:0042594	BP	GO:0042594	response to starvation	50/2324	218/18870	8.49336122861343e-06	0.000377797290206101	0.000310131856792177	GLUL/COMT/LAMP2/MAPK1/ATF3/FOXO3/HSPA8/EIF2AK1/ZFP36/HSPA5/MAP1LC3A/FADS1/PRKD1/MAX/PLIN3/SLC38A3/TBL2/SRD5A1/MAP3K5/GPT2/ACADM/GPR155/FLCN/BECN1/WDR45/RRAGA/KAT5/ATF2/MAP1LC3B/RRAGD/FOXO1/GABARAPL2/RRAGB/SEH1L/EIF2S1/PEX2/SUV39H1/GABARAPL1/RNF167/EIF2AK2/NFE2L2/SESN1/KPTN/MAPK3/WDR24/RALB/ACAT1/KLF10/WIPI1/ATG7	50
GO:0051403	BP	GO:0051403	stress-activated MAPK cascade	52/2324	230/18870	8.7423239824307e-06	0.000384425514605073	0.00031557293218731	CRKL/MAPK1/PINK1/EGFR/PRMT1/MID1/MAPK8IP1/DUSP1/PJA2/EZR/TNIK/NBR1/GADD45A/SIRPA/ZFP36/CRK/WNT7A/RASSF2/APP/GADD45B/ARHGEF6/MAP3K5/ARL6IP5/IRAK1/SDCBP/IKBKB/RIPK2/DUSP3/FZD7/TLR4/ATF2/MAP2K3/PAFAH1B1/COPS5/FOXO1/NFKB1/AIDA/RASGRP1/DAXX/CRYAB/TRIB1/MBIP/EIF2AK2/RB1CC1/ZNF622/RELL2/MAPK3/MYD88/MYC/HDAC3/HRAS/NCOR1	52
GO:0051402	BP	GO:0051402	neuron apoptotic process	60/2324	278/18870	8.7704072441124e-06	0.000384425514605073	0.00031557293218731	CLU/TNFRSF21/PIGT/PTPRZ1/TMBIM4/PINK1/NCSTN/IL6ST/CHL1/CASP3/FOXO3/CTNNB1/CX3CL1/TRIM2/SIGMAR1/OXR1/FAIM2/RAD21/BCL2L1/PSEN1/GRN/MAX/HIF1A/APP/BACE1/RHOA/GPI/CITED1/MCL1/MAP3K5/APOE/AKT2/IL27RA/LGMN/PPT1/F2R/PYCR1/ATF2/NDP/ANGPT1/SNX6/BID/TMBIM6/CLN8/MSH2/NUPR1/SRPK2/DAXX/UBE2M/GPX1/THAP11/NES/CLN3/CEBPB/DNAJC5/AXL/DIABLO/PARP1/CASP7/HRAS	60
GO:0071496	BP	GO:0071496	cellular response to external stimulus	71/2324	346/18870	8.95482184237296e-06	0.000389664530169925	0.000319873613179501	GLUL/TNFRSF1A/COMT/LAMP2/DAG1/LPL/MAPK1/SLC1A2/ATF3/FOXO3/TNC/HSPA8/GADD45A/LAMTOR1/HSPA5/FAM107A/CASP1/MAP1LC3A/FADS1/PRKD1/MAX/PLIN3/SLC38A3/TBL2/SRD5A1/MAP3K5/RHEB/PDK2/GPR155/NCOA1/FLCN/BECN1/PLEC/WDR45/RRAGA/KAT5/TLR4/TMEM87A/ATF2/PRKAG2/MAP1LC3B/RRAGD/FOXO1/GABARAPL2/NFKB1/RRAGB/PRKAG1/CSNK1A1/PRKAB1/SEH1L/EIF2S1/SUV39H1/GABARAPL1/GSDMD/RNF167/EIF2AK2/NFE2L2/SESN1/KPTN/DCTPP1/MAPK3/MYD88/AX…	71
GO:0099022	BP	GO:0099022	vesicle tethering	14/2324	32/18870	9.56541595764787e-06	0.000413239732558816	0.000339226375839947	STARD3NL/EXOC7/TRAPPC11/TBC1D23/EXOC4/TRAPPC3/EXOC3/EXOC1/TRAPPC5/FAM91A1/TRAPPC6B/STARD3/EXOC5/TRIP11	14
GO:0110053	BP	GO:0110053	regulation of actin filament organization	59/2324	273/18870	9.94372029762781e-06	0.000426514574194678	0.000350123625216474	TMOD1/SPTBN1/ELN/SEMA5A/CDC42EP1/RNH1/GMFB/ARF6/CX3CL1/DLC1/CD47/GSN/SPTAN1/RHOC/FERMT2/PREX1/CYFIP1/DSTN/WDR1/CAPZA2/ACTG1/ASAP3/LPAR1/ARPC5/ADD1/ARHGEF10/RHOA/TRIM27/ARPC5L/EPS8/TWF2/RHPN2/SDC4/PXN/WASF2/RDX/TJP1/ABI2/SWAP70/CAPZA1/SSH3/KANK1/ITGB1BP1/ARFIP2/BAIAP2/COTL1/LIMCH1/CAPG/ARPC2/BRK1/CORO1B/MKKS/SORBS3/ARF1/TWF1/NCKAP1/FLNA/SPTBN4/VASP	59
GO:0034599	BP	GO:0034599	cellular response to oxidative stress	56/2324	255/18870	1.00924745143356e-05	0.000429824889777202	0.000352841046290659	KEAP1/SQSTM1/MAPK1/PINK1/SIRT2/EGFR/PEX10/RHOB/STAU1/GPR37/FOXO3/HM13/HSF1/SIRPA/TMEM161A/ATP2A2/GPR37L1/OXR1/MAP1LC3A/PRKD1/PNPLA8/HDAC6/BMP7/HIF1A/FBLN5/PRDX5/BRF2/STAU2/MAP3K5/PXN/ARL6IP5/RELA/PDK2/BECN1/EPAS1/PYCR2/PYCR1/ATF2/CCS/FOXO1/CAT/CPEB2/MPV17L2/ANXA1/GPX1/SLC7A11/EIF2S1/MPV17/PEX2/CHCHD2/NFE2L2/MAPK3/PEX12/AXL/FUT8/PARP1	56
GO:0006090	BP	GO:0006090	pyruvate metabolic process	32/2324	118/18870	1.0298337460663e-05	0.000435503636980854	0.000357502700728575	STAT3/PFKL/PFKM/SLC16A1/ALDOC/SLC4A4/PSEN1/HIF1A/APP/PDHA1/GPI/ALDOA/PGK1/PPP2CA/GALK1/ENO2/ARL2/PDK2/PFKFB2/FLCN/LDHA/PFKP/PRKAG2/EIF6/OGDH/PRKACA/JMJD8/NUPR1/PRKAG1/PDHB/ENO1/NCOR1	32
GO:0010288	BP	GO:0010288	response to lead ion	11/2324	21/18870	1.04164542164418e-05	0.000437418234753376	0.000359074384214919	PPP5C/PLSCR1/PPP2CB/SLC6A1/MAP1LC3A/BACE1/PPP2CA/BECN1/ALAD/CAT/PPP1CA	11
GO:0031098	BP	GO:0031098	stress-activated protein kinase signaling cascade	53/2324	238/18870	1.13820802814308e-05	0.0004746485561805	0.000389636564020033	CRKL/MAPK1/PINK1/EGFR/PRMT1/MID1/MAPK8IP1/DUSP1/PJA2/EZR/TNIK/NBR1/GADD45A/SIRPA/ZFP36/CRK/WNT7A/RASSF2/APP/GADD45B/ARHGEF6/RNF13/MAP3K5/ARL6IP5/IRAK1/SDCBP/IKBKB/RIPK2/DUSP3/FZD7/TLR4/ATF2/MAP2K3/PAFAH1B1/COPS5/FOXO1/NFKB1/AIDA/RASGRP1/DAXX/CRYAB/TRIB1/MBIP/EIF2AK2/RB1CC1/ZNF622/RELL2/MAPK3/MYD88/MYC/HDAC3/HRAS/NCOR1	53
GO:0006643	BP	GO:0006643	membrane lipid metabolic process	48/2324	209/18870	1.22702600700995e-05	0.000508158011868604	0.000417144304234309	PSAP/PIGT/ELOVL2/SERINC1/PPP2R1A/ELOVL5/TECR/ACER3/DEGS1/GPAA1/NEU1/GALC/ELOVL1/SPHK2/PLA2G15/ST3GAL4/PRKD1/HEXA/B4GALT5/GM2A/CERS2/CERS5/ASAH1/SPTSSA/PPP2CA/VAPA/PPT1/B4GALT4/KDSR/ELOVL4/ST6GALNAC4/NAGA/ST6GALNAC6/CLN8/DPM2/SUMF1/SPTLC2/SGMS1/PIGV/FUCA1/PIGK/PIGG/SPTSSB/SLC30A5/UGCG/CERS4/PIGO/AGK	48
GO:0043112	BP	GO:0043112	receptor metabolic process	23/2324	73/18870	1.28103197274541e-05	0.000526890205228506	0.000432521465635671	CTSD/GRIA1/ACHE/FNTA/PEX10/LAMTOR1/SORL1/PSEN1/CAPN1/NSF/APOE/VAMP3/LGMN/UVRAG/BECN1/NEDD4/USP9X/CHMP5/PLEKHA3/PEX2/PEX12/CAMLG/FUT8	23
GO:0000281	BP	GO:0000281	mitotic cytokinesis	26/2324	88/18870	1.31396403372398e-05	0.000534076605377388	0.000438420744639521	SPTBN1/POLDIP2/RHOB/CHMP1A/VPS4A/RHOC/EXOC7/RHOA/WNK1/CHMP7/RTKN/IQGAP2/EXOC4/EXOC3/EXOC1/CHMP5/SNX18/IQGAP1/CHMP2A/EXOC5/CHMP4A/NUP62/ARF1/CHMP6/EFHC1/USP8	26
GO:0032509	BP	GO:0032509	endosome transport via multivesicular body sorting pathway	16/2324	41/18870	1.31676396219842e-05	0.000534076605377388	0.000438420744639521	SORT1/VTA1/HGS/CHMP1A/VPS4A/LAPTM4B/LYST/UBAP1/TSG101/CHMP7/CHMP5/VCP/CHMP2A/LEPROT/CHMP4A/CHMP6	16
GO:0034440	BP	GO:0034440	lipid oxidation	31/2324	114/18870	1.32518591509127e-05	0.000534076605377388	0.000438420744639521	CNR1/ACAA1/ECHDC1/CRAT/IRS2/ACADVL/ADH5/HADHB/HADHA/ADIPOR1/HSD17B10/ILVBL/AKT2/ACADM/ABCD4/ETFB/ACOT8/CPT2/PRKAG2/GCDH/SCP2/KLHL25/LONP2/DECR1/ABCD3/HSD17B4/ETFA/PEX2/ECHDC2/CROT/ACAT1	31
GO:0006631	BP	GO:0006631	fatty acid metabolic process	79/2324	401/18870	1.38154142802537e-05	0.00055307708501949	0.00045401814087318	CNR1/ABHD12/TNFRSF1A/QKI/LPL/ELOVL2/CBR1/ABHD2/SIRT2/ACAA1/ELOVL5/ECHDC1/ACLY/TECR/DEGS1/CRAT/IRS2/ACADVL/ADH5/ELOVL1/HADHB/PLA2G15/FADS1/HADHA/PNPLA8/SLC27A1/AKR1B1/PCCB/ADIPOR1/ALKBH7/HSD17B12/HSD17B10/ASAH1/ABHD5/ILVBL/AKT2/NR1H2/SCAP/CAV1/CES2/ACADM/PDK2/ABCD4/ETFB/MGLL/ACOT8/ELOVL4/ACAD9/CPT2/PLA2G4C/PRKAG2/CYP2U1/GCDH/SLC27A5/SCP2/EIF6/KLHL25/LONP2/DECR1/PRKAG1/ABCD3/PRKAB1/ANXA1/HSD17B4/LY…	79
GO:0008286	BP	GO:0008286	insulin receptor signaling pathway	33/2324	125/18870	1.39506004397387e-05	0.000554476043870341	0.000455166539014822	GNAI2/CTSD/NCL/MAPK1/PTPRA/SLC2A8/GAB1/IRS2/SORBS1/SOCS3/SORL1/GRB10/NUCKS1/PIK3C2A/SNX5/ADIPOR1/AKT2/RELA/NDEL1/PDK2/PTPN11/KANK1/BAIAP2/FOXO1/ZNF592/BCAR3/APPL1/MSTN/SOS2/SHC1/MAPK3/RPE65/HRAS	33
GO:0046474	BP	GO:0046474	glycerophospholipid biosynthetic process	48/2324	210/18870	1.40350305858937e-05	0.000554476043870341	0.000455166539014822	PIGT/ABHD4/SLC44A2/CAPN2/AGPAT5/CDS2/PTDSS2/SLC44A1/PLSCR1/CHPT1/MBOAT7/GPAA1/IP6K1/AGPAT1/SOCS3/MTMR14/PIP5K1A/ITPKB/PI4KB/INPP1/PIK3C2A/SLC27A1/CDIPT/VAC14/ABHD5/MTM1/UVRAG/LPCAT3/BECN1/PLA2G4C/PIP5K1C/SOCS2/SACM1L/AGPAT3/DPM2/EFR3B/IMPA1/PI4K2B/PTDSS1/PIGV/AGPAT2/PIGK/CLN3/PIGG/SLC30A5/ITPKC/PLA2G4A/PIGO	48
GO:0030865	BP	GO:0030865	cortical cytoskeleton organization	18/2324	50/18870	1.43990634136349e-05	0.000565139711103774	0.000463920288724129	CALR/EZR/ARF6/VPS4A/EPB41L1/EPB41L2/WDR1/NLGN1/EHD2/RTKN/IQGAP2/IKBKB/PLEC/PAFAH1B1/IQGAP1/NCKAP1/TLN1/RHOG	18
GO:0006099	BP	GO:0006099	tricarboxylic acid cycle	14/2324	33/18870	1.47346666780813e-05	0.000574556320791418	0.000471650335293608	SDHA/ACLY/ACO2/IDH3B/IDH3G/PDHA1/IDH3A/ACO1/NDP/DLST/OGDH/SDHC/SDHB/PDHB	14
GO:0034620	BP	GO:0034620	cellular response to unfolded protein	26/2324	89/18870	1.64093226477189e-05	0.000635728919351947	0.000521866607533225	PPP1R15A/DNAJB9/RHBDD2/HERPUD2/ATF3/VAPB/DDRGK1/HSF1/HSPB8/HSPA5/QRICH1/TBL2/ATF6B/ATF6/TMEM33/ERLEC1/TMBIM6/COPS5/VCP/DAXX/CREBZF/EIF2S1/EIF2AK2/NFE2L2/TMED2/CDK5RAP3	26
GO:0016042	BP	GO:0016042	lipid catabolic process	68/2324	334/18870	1.79567509419931e-05	0.000691219803888902	0.000567418789887677	CNR1/ABHD12/LPL/ABHD4/ADORA1/ABHD2/SIRT2/ACAA1/ECHDC1/ACER3/CRAT/NEU1/GALC/IRS2/SNX17/ACADVL/ABHD16A/BSCL2/HADHB/SORL1/GDE1/PLA2G15/HADHA/HEXA/PRDX6/PNPLA8/GM2A/PCCB/PLCD3/HSD17B10/ASAH1/SRD5A1/RAB7A/ABHD5/APOE/ILVBL/AKT2/HSD17B14/OXCT1/PLBD2/ACADM/PAFAH1B2/PPT1/ABCD4/ETFB/MGLL/ACOT8/PNPLA2/CPT2/PLA2G4C/GCDH/PAFAH1B1/SCP2/NAGA/LONP2/DECR1/CYP46A1/ABCD3/HSD17B4/ETFA/PEX2/PLA2G5/FUCA1/ECHDC2/CROT/P…	68
GO:0071709	BP	GO:0071709	membrane assembly	20/2324	60/18870	1.83575334831866e-05	0.000702146423990672	0.000576388396257209	SPTBN1/SIRT2/NLGN3/CHMP1A/FLOT1/VPS4A/CDH2/NSFL1C/NLGN1/CHMP7/CAV1/NLGN4X/CHMP5/RFTN1/CHMP2A/CHMP4A/CHMP6/TLCD1/UGCG/HDAC3	20
GO:0090148	BP	GO:0090148	membrane fission	16/2324	42/18870	1.88497249100436e-05	0.000715419946409834	0.000587284562695517	HGS/CHMP1A/VPS4A/EXOC7/UBAP1/TSG101/CHMP7/EXOC4/EXOC3/EXOC1/CHMP5/CHMP2A/EXOC5/CHMP4A/CHMP6/SLC25A46	16
GO:0034446	BP	GO:0034446	substrate adhesion-dependent cell spreading	28/2324	100/18870	1.89428428774627e-05	0.000715419946409834	0.000587284562695517	CRKL/PDPN/P4HB/CALR/NEDD9/EFNA1/SPRY4/CRK/FERMT2/PREX1/LAMC1/ILK/GBP1/ACTN4/RHOA/ITGAV/PXN/VAMP3/FZD7/KANK1/ITGB1BP1/PARVB/LIMS1/ARPC2/RAB1A/LIMS2/AXL/FLNA	28
GO:0032507	BP	GO:0032507	maintenance of protein location in cell	21/2324	65/18870	1.96613237542e-05	0.000737914057149819	0.000605749862769202	PINK1/KDELR1/SYNE1/KDELR2/GPAA1/GSN/GOLPH3/CIZ1/SUN1/HSPA5/SORL1/TWF2/CAV1/ARL2/TSPO/VPS13D/SP100/RER1/ANKRD13C/TMED2/TWF1	21
GO:0032388	BP	GO:0032388	positive regulation of intracellular transport	46/2324	201/18870	2.02894097503233e-05	0.000756757177333487	0.000621218083430952	MLC1/FEZ1/TMEM30A/PINK1/CD81/SAE1/DYNC1H1/ERGIC3/EZR/TM9SF4/TBC1D20/MSN/FIS1/OAZ2/B3GAT3/SORL1/RAB21/PRKD1/PSEN1/FZD5/TARDBP/BCAP31/EHD2/AKT2/YWHAE/RDX/ZDHHC2/PCM1/ARIH2/NEDD4/ITGB1BP1/EHD1/UBE2J2/SCP2/VPS11/PRKACA/DMAP1/LEPROT/SAR1B/HUWE1/VAMP2/STK11/OAZ1/FLNA/HDAC3/HRAS	46
GO:0006650	BP	GO:0006650	glycerophospholipid metabolic process	62/2324	298/18870	2.08451557071968e-05	0.000772686172973559	0.000634294114209242	ABHD12/PIGT/ABHD4/SLC44A2/SERINC1/CAPN2/AGPAT5/CDS2/PTDSS2/SLC44A1/PLSCR1/CHPT1/MBOAT7/MBOAT2/ABCA3/GPAA1/IP6K1/AGPAT1/ABHD16A/SOCS3/GDE1/PLA2G15/MTMR14/PIP5K1A/HADHA/ITPKB/PRDX6/PNPLA8/PI4KB/INPP1/PIK3C2A/SLC27A1/CDIPT/VAC14/ABHD5/NR1H2/MTM1/UVRAG/LPCAT3/BECN1/PLA2G4C/PIP5K1C/SOCS2/SACM1L/PAFAH1B1/AGPAT3/DPM2/EFR3B/IMPA1/SERAC1/PI4K2B/PTDSS1/PIGV/PLA2G5/AGPAT2/PIGK/CLN3/PIGG/SLC30A5/ITPKC/PLA2G4…	62
GO:0044272	BP	GO:0044272	sulfur compound biosynthetic process	39/2324	161/18870	2.17434728903703e-05	0.000801040212924377	0.000657569800100768	ELOVL2/NDST1/CHPF/MAT2A/ELOVL5/MTHFD1/ACLY/TECR/ENOPH1/CHSY1/CTNNB1/SLC25A1/HS3ST3A1/CHST7/B3GALT6/ELOVL1/B3GAT3/EXT2/CHST2/ST3GAL4/PDHA1/HSD17B12/PPT1/PDK2/B4GALT4/ELOVL4/ADI1/ANGPT1/HS6ST1/GCDH/CHST12/MPST/HS3ST3B1/HS2ST1/PDHB/ACSF3/THTPA/ACAT1/SLC10A7	39
GO:0071985	BP	GO:0071985	multivesicular body sorting pathway	17/2324	47/18870	2.30914759348561e-05	0.000845317682682965	0.000693916947807411	SORT1/VTA1/HGS/CHMP1A/VPS4A/LAPTM4B/LYST/UBAP1/TSG101/CHMP7/UVRAG/CHMP5/VCP/CHMP2A/LEPROT/CHMP4A/CHMP6	17
GO:0061640	BP	GO:0061640	cytoskeleton-dependent cytokinesis	31/2324	117/18870	2.32268805399982e-05	0.000845317682682965	0.000693916947807411	SPTBN1/POLDIP2/RHOB/CHMP1A/VPS4A/RHOC/EXOC7/RHOA/WNK1/CHMP7/RTKN/IQGAP2/EXOC4/EXOC3/ACTR3/PLEC/EXOC1/CHMP5/FMN2/IST1/SNX18/IQGAP1/CHMP2A/EXOC5/CHMP4A/NUP62/ARF1/CHMP6/BIN3/EFHC1/USP8	31
GO:1903052	BP	GO:1903052	positive regulation of proteolysis involved in protein catabolic process	35/2324	139/18870	2.3527464752552e-05	0.000846990307051467	0.000695289996568127	CLU/KEAP1/RNF180/SIRT2/RNF185/USP5/SGTA/DDRGK1/PSMC4/HSPBP1/PSEN1/FZR1/BCAP31/RNF19A/RNF14/UBQLN2/CAV1/CSNK1D/ARIH2/RNF139/PSMC6/TRIB2/ANKIB1/CCDC22/VCP/NUPR1/CSNK1A1/NUB1/RAD23A/RGN/TRIB1/TGFB1I1/PSMC2/NFE2L2/MAGEF1	35
GO:0045017	BP	GO:0045017	glycerolipid biosynthetic process	54/2324	250/18870	2.35656366003842e-05	0.000846990307051467	0.000695289996568127	PIGT/ABHD4/SLC44A2/CAPN2/AGPAT5/CDS2/PTDSS2/SLC44A1/PLSCR1/CHPT1/MBOAT7/GPAA1/IP6K1/AGPAT1/SOCS3/PLA2G15/MTMR14/PIP5K1A/ITPKB/PI4KB/INPP1/PIK3C2A/SLC27A1/CDIPT/VAC14/ABHD5/NR1H2/MTM1/UVRAG/LPCAT3/BECN1/PNPLA2/CNEP1R1/KAT5/PLA2G4C/PIP5K1C/SOCS2/SACM1L/AGPAT3/DPM2/EFR3B/RGN/IMPA1/PI4K2B/PTDSS1/PIGV/AGPAT2/PIGK/CLN3/PIGG/SLC30A5/ITPKC/PLA2G4A/PIGO	54
GO:0031623	BP	GO:0031623	receptor internalization	33/2324	128/18870	2.37110641432064e-05	0.000846990307051467	0.000695289996568127	LRP1/GRIA1/ACHE/CD81/RAMP1/LRPAP1/RAB31/ARC/AP2M1/SFRP4/SYNE1/HGS/LMBRD1/EZR/FLOT1/RAB5A/AP2B1/LPAR1/UBQLN2/VAC14/RAMP2/CAV1/SDCBP/CLTC/NUMB/NEDD4/RALA/ANGPT1/AP2A1/AHI1/GTF2H2/ARF1/RALB	33
GO:0099003	BP	GO:0099003	vesicle-mediated transport in synapse	49/2324	220/18870	2.38370294574018e-05	0.000846990307051467	0.000695289996568127	SYT11/ATP6AP1/ATP6AP2/CANX/ACTB/NLGN3/CLSTN1/RAB8A/ARC/AP2M1/SV2A/SYNE1/NAPA/ATP6V1B2/SCRN1/ARF6/CTNNB1/CDH2/ATP6V0A1/CASK/ATP2A2/CLCN3/CYFIP1/RAB5A/WNT7A/AP3D1/SYNDIG1/PSEN1/ACTG1/NLGN1/AP2B1/LPAR1/ATP6V0D1/STON2/VPS35/VAC14/SH3GL1/SNAP47/NLGN4X/NUMB/RALA/PIP5K1C/AP2A1/PCDH17/ATP6V1A/DNAJC5/ATP6V1D/VAMP2/STX3	49
GO:0042552	BP	GO:0042552	myelination	36/2324	145/18870	2.51729512977665e-05	0.000884609614837919	0.000726171493279456	GPM6B/CLU/TNFRSF21/QKI/DAG1/PTPRZ1/PMP22/SIRT2/NCSTN/ACER3/DEGS1/CTNNB1/ATRN/GALC/CYFIP1/POMGNT1/ID4/HEXA/B4GALT5/ILK/LPAR1/ARHGEF10/EIF2B4/ANK2/RNF10/AKT2/ERCC2/PTN/PLEC/LGI4/CNTNAP1/ITGB4/AFG3L2/NSUN5/DICER1/SLC25A46	36
GO:0010975	BP	GO:0010975	regulation of neuron projection development	86/2324	453/18870	2.51903820378491e-05	0.000884609614837919	0.000726171493279456	ITM2C/CNR1/GDI1/GFAP/NDRG4/FEZ1/SNX3/SEMA6A/NR2E1/B2M/SEMA5A/CRKL/TMEM30A/NRCAM/PMP22/CAPRIN1/YTHDF1/CUX1/PDLIM5/EFNA1/PTPRF/SCARB2/ARC/EIF4G2/SDC2/SYNE1/TNIK/ARF6/CX3CL1/CAMK2B/CDH2/RGMA/PLXNA4/CRK/PREX1/CYFIP1/NTN1/WNT7A/RND2/RAB21/PRKD1/PSEN1/VIM/HDAC6/GRN/BMP7/NLGN1/CERS2/LPAR1/IFRD1/SEMA4B/RHOA/STAU2/TWF2/CDH4/APOE/SIPA1L1/PTPN9/CHN1/NPTN/NDEL1/ABI2/PTN/ATP1B2/GORASP1/NEDD4/KIF13B/KANK1/RAPG…	86
GO:0032506	BP	GO:0032506	cytokinetic process	16/2324	43/18870	2.66050342921835e-05	0.000926537226061169	0.000760589654173181	CHMP1A/VPS4A/RHOA/CHMP7/RTKN/IQGAP2/PLEC/CHMP5/SNX18/IQGAP1/CHMP2A/CHMP4A/NUP62/ARF1/CHMP6/BIN3	16
GO:1904263	BP	GO:1904263	positive regulation of TORC1 signaling	18/2324	52/18870	2.66929125909379e-05	0.000926537226061169	0.000760589654173181	TBK1/LAMTOR1/RHEB/GPR155/FLCN/GPR137/RRAGA/OTUB1/SLC38A9/RRAGD/RRAGB/CSNK1A1/TELO2/SEH1L/RNF167/WDR24/GPR137B/SEC13	18
GO:0019318	BP	GO:0019318	hexose metabolic process	51/2324	233/18870	2.70074035962677e-05	0.00093206585399763	0.000765128076475025	ATF3/PFKL/SLC25A1/C1QTNF1/IRS2/FUCA2/IGFBP3/PFKM/SORBS1/SLC25A11/ARPP19/ALDOC/AKR1B1/PDHA1/ADIPOR1/GPI/H6PD/POFUT1/CRY1/ALDOA/GPT2/PGK1/AKT2/BCKDK/GALK1/ENO2/PFKFB3/ACADM/PDK2/NLN/PFKFB2/PFKP/FOXO1/PRKACA/MAN2B2/RGN/SLC25A12/GAA/SORD/FUCA1/SLC35A2/PDHB/PPP1R3G/ENO1/KHK/STK11/BAD/ZNF692/FUT8/GALE/MPI	51
GO:0032535	BP	GO:0032535	regulation of cellular component size	73/2324	370/18870	2.74190402555984e-05	0.000940864781342107	0.000772351070778752	GDI1/TMOD1/SPTBN1/SEMA6A/ELN/SEMA5A/PPP1R15A/CDC42EP1/NRCAM/EIF4G2/AP2M1/SLC12A4/EZR/LRRC8A/ARF6/RGMA/PLXNA4/GSN/SPTAN1/MSN/CLCN3/PREX1/CYFIP1/NTN1/RAB5A/WNT7A/RND2/RAB21/DSTN/PRKD1/WDR1/CAPZA2/HDAC6/ARPC5/ADD1/IFRD1/SEMA4B/RHOA/KXD1/ARPC5L/EPS8/TWF2/WNK1/CDH4/APOE/RDX/SWAP70/CAPZA1/SSH3/KANK1/BAIAP2/COTL1/PAFAH1B1/IST1/ANO6/PPP1CA/DNAJC16/CLN8/CAPG/RAB22A/ARPC2/BRK1/MKKS/VAV3/RB1CC1/CCDC51/CLN3/…	73
GO:0006612	BP	GO:0006612	protein targeting to membrane	34/2324	135/18870	3.04219350059922e-05	0.00103797568017604	0.000852068909288644	GDI1/SEC61A1/ADORA1/ARL6IP1/SGTA/SSR1/SSR3/ZDHHC7/ZDHHC9/FIS1/HSPA5/SEC63/PEX16/GOLGA7/TRAM1/PEX3/UBL4A/YIF1B/ZDHHC24/AKT2/ZDHHC2/SDCBP/SRP9/ICMT/ITGB1BP1/RAB8B/SRPRB/SGTB/CHMP4A/SRP54/SIL1/SEC61G/ATG3/HRAS	34
GO:1902905	BP	GO:1902905	positive regulation of supramolecular fiber organization	41/2324	175/18870	3.14360070387865e-05	0.00106651538004471	0.000875497002453983	CLU/PSRC1/SEMA5A/CDC42EP1/EFEMP2/ARF6/CX3CL1/MAPRE1/CD47/GSN/RHOC/FERMT2/CYFIP1/DSTN/PRKD1/WDR1/PSEN1/LPAR1/APP/ARHGEF10/RHOA/TRIM27/SDC4/APOE/PXN/WASF2/ARL2/ABI2/SWAP70/ITGB1BP1/BAIAP2/LIMCH1/ARPC2/BRK1/GPX1/SORBS3/CKAP5/NCKAP1/FLNA/VASP/USP8	41
GO:0006577	BP	GO:0006577	amino-acid betaine metabolic process	9/2324	16/18870	3.25271140780412e-05	0.00109733325864403	0.000900795240848416	CRAT/ALDH9A1/ALDH7A1/CHDH/BBOX1/ACADM/CPT2/SLC22A4/CROT	9
GO:0006885	BP	GO:0006885	regulation of pH	28/2324	103/18870	3.42541917056265e-05	0.00113859008976841	0.00093466276180121	CLIC4/ATP6AP1/ATP6AP2/MAPK1/ATP6V1B2/TM9SF4/ATP6V0A1/TMEM165/CLCN3/SPNS1/SLC4A4/GRN/ATP6V0D1/EDNRB/RAB7A/PPT1/PDK2/TMEM9/TMEM175/CCDC115/SLC4A3/CREG1/ATP6V1A/SLC4A2/TMEM106B/CLN3/ATP6V1D/MAPK3	28
GO:1902410	BP	GO:1902410	mitotic cytokinetic process	12/2324	27/18870	3.44304981372752e-05	0.00113859008976841	0.00093466276180121	CHMP1A/VPS4A/RHOA/CHMP7/IQGAP2/CHMP5/IQGAP1/CHMP2A/CHMP4A/NUP62/ARF1/CHMP6	12
GO:0007272	BP	GO:0007272	ensheathment of neurons	36/2324	147/18870	3.45084756599251e-05	0.00113859008976841	0.00093466276180121	GPM6B/CLU/TNFRSF21/QKI/DAG1/PTPRZ1/PMP22/SIRT2/NCSTN/ACER3/DEGS1/CTNNB1/ATRN/GALC/CYFIP1/POMGNT1/ID4/HEXA/B4GALT5/ILK/LPAR1/ARHGEF10/EIF2B4/ANK2/RNF10/AKT2/ERCC2/PTN/PLEC/LGI4/CNTNAP1/ITGB4/AFG3L2/NSUN5/DICER1/SLC25A46	36
GO:0008366	BP	GO:0008366	axon ensheathment	36/2324	147/18870	3.45084756599251e-05	0.00113859008976841	0.00093466276180121	GPM6B/CLU/TNFRSF21/QKI/DAG1/PTPRZ1/PMP22/SIRT2/NCSTN/ACER3/DEGS1/CTNNB1/ATRN/GALC/CYFIP1/POMGNT1/ID4/HEXA/B4GALT5/ILK/LPAR1/ARHGEF10/EIF2B4/ANK2/RNF10/AKT2/ERCC2/PTN/PLEC/LGI4/CNTNAP1/ITGB4/AFG3L2/NSUN5/DICER1/SLC25A46	36
GO:0036109	BP	GO:0036109	alpha-linolenic acid metabolic process	7/2324	10/18870	3.64029206341737e-05	0.00118161912653088	0.000969985077267911	ELOVL2/ACAA1/ELOVL5/ELOVL1/FADS1/ACOT8/SCP2	7
GO:1904896	BP	GO:1904896	ESCRT complex disassembly	7/2324	10/18870	3.64029206341737e-05	0.00118161912653088	0.000969985077267911	VTA1/CHMP1A/VPS4A/CHMP7/CHMP5/IST1/CHMP2A	7
GO:1904903	BP	GO:1904903	ESCRT III complex disassembly	7/2324	10/18870	3.64029206341737e-05	0.00118161912653088	0.000969985077267911	VTA1/CHMP1A/VPS4A/CHMP7/CHMP5/IST1/CHMP2A	7
GO:0071763	BP	GO:0071763	nuclear membrane organization	16/2324	44/18870	3.7054935449324e-05	0.0011963165987806	0.000982050156814853	SIRT2/CHMP1A/VPS4A/TMEM43/AKAP8L/NEK6/NSFL1C/TARDBP/PRKCA/TOR1AIP1/CHMP7/CHMP5/PAFAH1B1/CHMP2A/CHMP4A/CHMP6	16
GO:0006109	BP	GO:0006109	regulation of carbohydrate metabolic process	43/2324	188/18870	3.77371627441885e-05	0.0012118270710099	0.000994782623872979	STAT3/SCARB2/HRH1/C1QTNF1/ADCYAP1R1/IRS2/PPP1CB/IGFBP3/SORBS1/ARPP19/SLC4A4/PSEN1/HIF1A/APP/ADIPOR1/CRY1/GPT2/AKT2/BCKDK/PPP2CA/ARL2/ACADM/PDK2/NLN/CLTC/FLCN/PRKAG2/AP2A1/FOXO1/EIF6/PRKACA/PPP1CA/NFKB1/JMJD8/NUPR1/PRKAG1/RGN/PPP1R3G/KHK/STK11/BAD/ZNF692/NCOR1	43
GO:0030641	BP	GO:0030641	regulation of cellular pH	26/2324	93/18870	3.81884928470576e-05	0.00121979733801373	0.00100132537515549	CLIC4/ATP6AP1/ATP6AP2/MAPK1/ATP6V1B2/TM9SF4/ATP6V0A1/TMEM165/CLCN3/SPNS1/SLC4A4/GRN/ATP6V0D1/RAB7A/PPT1/TMEM9/TMEM175/CCDC115/SLC4A3/CREG1/ATP6V1A/SLC4A2/TMEM106B/CLN3/ATP6V1D/MAPK3	26
GO:0019693	BP	GO:0019693	ribose phosphate metabolic process	76/2324	393/18870	3.85442349011728e-05	0.00122464619355313	0.00100530577578497	TPST1/ELOVL2/AK3/PINK1/SDHA/ELOVL5/MTHFD1/ACLY/TECR/ATP6V1B2/SLC25A1/HSPA8/SLC25A25/DPYD/GMPR2/CASK/FIS1/ELOVL1/PMVK/SPHK2/PDE4A/ITPA/PDHA1/NDUFV1/HSD17B12/ALDOA/NADK/ENTPD5/PPT1/UCKL1/PDK2/NDUFS2/FLCN/ACOT8/TSPO/UPRT/ELOVL4/DCK/NDUFA5/PRKAG2/PRPS1/PDE8A/NUDT10/DLST/PAICS/IMPDH2/GCDH/AMPD2/AK2/OGDH/GUK1/VCP/SDHC/HSD17B4/ATP6V1A/SDHB/MVK/TPST2/MPP1/PDHB/CROT/ACSF3/NUDT9/FAR2/ENO1/BAD/CTPS2/NME3/MV…	76
GO:0006575	BP	GO:0006575	cellular modified amino acid metabolic process	32/2324	126/18870	4.30959934860237e-05	0.0013620602151767	0.0011181082409698	ABHD12/CTSB/GATM/SERINC1/PTDSS2/PLSCR1/MTHFD1/CRAT/MBOAT2/CPQ/ALDH9A1/ABHD16A/PLA2G15/ALDH7A1/SLCO1C1/SLC27A1/SLC16A2/CHDH/BBOX1/PLOD3/ACADM/LPCAT3/GOT2/ICMT/CPT2/ALDH4A1/PTDSS1/DIO2/PCYOX1/SLC22A4/SLC25A32/CROT	32
GO:0009310	BP	GO:0009310	amine catabolic process	10/2324	20/18870	4.49581213182368e-05	0.001413473918932	0.00116031348654342	COMT/SMOX/SLC44A1/MOXD1/MAOB/HNMT/ALDH7A1/CHDH/DHPS/ATP2B4	10
GO:0006022	BP	GO:0006022	aminoglycan metabolic process	31/2324	121/18870	4.70647494741487e-05	0.0014719990655847	0.0012083564790978	GNS/NDST1/CHPF/CD44/IDS/CHSY1/HS3ST3A1/CHST7/B3GALT6/B3GAT3/EXT2/CHST2/ST3GAL4/HEXA/B4GALT5/SGSH/EDNRB/GUSB/B4GALT7/B4GALT4/CLTC/CTBS/ANGPT1/AP2A1/CHST12/NFKB1/HS3ST3B1/HS2ST1/FUCA1/TNFAIP6/SLC10A7	31
GO:0006998	BP	GO:0006998	nuclear envelope organization	18/2324	54/18870	4.75652956385337e-05	0.00147994611559272	0.00121488017166759	LMNA/SIRT2/CHMP1A/VPS4A/TMEM43/AKAP8L/NEK6/NSFL1C/TARDBP/PRKCA/TOR1AIP1/CHMP7/CHMP5/PAFAH1B1/CHMP2A/TMEM170A/CHMP4A/CHMP6	18
GO:0032456	BP	GO:0032456	endocytic recycling	25/2324	89/18870	4.90089681702492e-05	0.0015170044013523	0.00124530112827606	NDRG4/SNX3/ATP6AP1/RAB8A/HGS/ARF6/SNX17/STX12/ATP9A/SORL1/VPS39/SNX27/EHD2/VPS35/VPS52/RAB7A/VPS53/ZDHHC2/SNX7/EHD1/RAB8B/CCDC22/VPS13B/STX16/RAB14	25
GO:0009100	BP	GO:0009100	glycoprotein metabolic process	72/2324	370/18870	4.9457001090502e-05	0.00152205877878618	0.00124945024077403	ITM2C/NDST1/CHPF/DPY19L1/ITM2B/NCSTN/MLEC/RAMP1/IDS/RPN2/CHST10/CST3/RAB1B/DDOST/CHSY1/CTNNB1/HS3ST3A1/MAGT1/MGAT1/GOLPH3/CHST7/TMEM165/B3GALT6/HBEGF/MAN1B1/GALNT2/B3GAT3/EXT2/POMGNT1/TMEM59/ST3GAL4/HEXA/B4GALT5/HIF1A/DPY19L4/DOLK/SGSH/MPDU1/FBXO17/B3GNT9/RPN1/PLOD3/POFUT1/GUSB/ENTPD5/B4GALT7/ACOT8/GNPTG/ST6GALNAC4/DPY19L3/HS6ST1/UBE2J1/SLC2A10/PRKCSH/CHST12/ALG3/ST6GALNAC6/POMT1/NECAB3/DPM2/DPAG…	72
GO:0099173	BP	GO:0099173	postsynapse organization	44/2324	196/18870	4.96791874508061e-05	0.00152205877878618	0.00124945024077403	GAP43/IL1RAP/CRKL/ACTB/NRCAM/CAPRIN1/NEDD9/PDLIM5/EFNA1/NLGN3/ARC/ACTN1/FNTA/EZR/ARF6/CAMK2B/CDH2/HSPA8/CRK/WASL/WNT7A/PSEN1/STK38/HDAC6/ACTG1/NLGN1/STAU2/VPS35/APOE/SIPA1L1/WASF2/ZDHHC2/LGMN/DNAJA3/ABI2/NLGN4X/BAIAP2/PAFAH1B1/CNTNAP1/ADAM10/RER1/SLC7A11/ARF1/NRP2	44
GO:0010810	BP	GO:0010810	regulation of cell-substrate adhesion	48/2324	220/18870	4.99695474205886e-05	0.00152318341249053	0.00125037344681067	GPM6B/CSF1/BCL6/DAG1/CRKL/PDPN/P4HB/CALR/NEDD9/PTPRA/POLDIP2/EFEMP2/CX3CL1/NPNT/DLC1/SPRY4/CASK/CRK/FERMT2/PREX1/FAM107A/ILK/ACTG1/GBP1/ACTN4/RHOA/HSD17B12/SDC4/ARL2/COL16A1/DUSP3/FZD7/KANK1/ITGB1BP1/LIMCH1/SPOCK2/LIMS1/ADAM15/ARPC2/RSU1/DAPK3/LIMS2/VCL/ANGPT2/ITGA6/RELL2/FLNA/TLN1	48
GO:0051017	BP	GO:0051017	actin filament bundle assembly	38/2324	161/18870	5.07185788747982e-05	0.00153820740476345	0.00126270656496906	ELN/ZYX/NEDD9/ACTN1/PLS3/EZR/CX3CL1/DLC1/CD47/RHOC/FERMT2/SORBS1/FAM107A/ACTG1/ASAP3/LPAR1/ADD1/ARHGEF10/TNFAIP1/RHOA/EPS8/RHPN2/SDC4/PXN/WASF2/RDX/TJP1/SWAP70/ITGB1BP1/BAIAP2/FMN2/LIMCH1/AIF1L/CORO1B/MKKS/SORBS3/FLNA/CALD1	38
GO:0031929	BP	GO:0031929	TOR signaling	39/2324	167/18870	5.22555928466005e-05	0.00157685846755697	0.00129443502407104	TBK1/PINK1/PRKACB/GNA12/GOLPH3/LAMTOR1/HIF1A/RPS6KB2/ARAF/MTM1/RHEB/UBE2W/GPR155/FLCN/GPR137/RRAGA/USP9X/OTUB1/RFFL/MAPKAPK5/SLC38A9/RRAGD/PRKACA/RRAGB/CSNK1A1/TELO2/SEH1L/RNF167/SYAP1/SESN1/KPTN/MAPK3/STK11/MFSD8/WDR24/GPR137B/HDAC3/TBCK/SEC13	39
GO:0048278	BP	GO:0048278	vesicle docking	20/2324	64/18870	5.27545806281508e-05	0.00158395628336023	0.00130026158464016	NDRG4/RAB8A/VTI1B/STX12/YKT6/EXOC7/EXOC4/VAMP3/STX7/EXOC3/EXOC1/STX17/RAB8B/STX10/VPS11/STX16/EXOC5/CLN3/STX3/RALB	20
GO:0032008	BP	GO:0032008	positive regulation of TOR signaling	21/2324	69/18870	5.35830838490567e-05	0.00160082795280391	0.00131411145150632	TBK1/GOLPH3/LAMTOR1/RHEB/GPR155/FLCN/GPR137/RRAGA/USP9X/OTUB1/SLC38A9/RRAGD/RRAGB/CSNK1A1/TELO2/SEH1L/RNF167/WDR24/GPR137B/HDAC3/SEC13	21
GO:0007229	BP	GO:0007229	integrin-mediated signaling pathway	29/2324	111/18870	5.55562237679281e-05	0.00165156001844756	0.00135575714385204	ADAM9/ZYX/NEDD9/PTPRA/DST/LAMB2/CD47/FERMT2/CTNNA1/LAMC1/PRKD1/ILK/ITGAV/PTN/ITGA7/PTPN11/COL16A1/ITGB1BP1/SLC2A10/ITGB4/ADAM10/LIMS1/ADAM15/VAV3/LIMS2/ITGA6/FUT8/FLNA/TLN1	29
GO:1905039	BP	GO:1905039	carboxylic acid transmembrane transport	37/2324	156/18870	5.66508455499616e-05	0.00167580456910108	0.00137565937106803	GFAP/SLC3A2/SLC1A3/ARL6IP1/SLC25A18/SLC1A2/SLC6A9/LRRC8A/SLC25A1/IRS2/SLC6A11/SLC25A11/SLC16A1/PSEN1/SLC27A1/SLC16A2/SLC38A3/AKT2/ARL6IP5/SFXN3/ABCD4/CPT2/SLC38A9/SLC27A5/SLC25A38/CLN8/PRAF2/ABCD3/SLC25A12/SLC7A11/SLC1A5/CLN3/SLC22A4/SLC25A32/SLC15A4/SLC38A6/SFXN1	37
GO:0009259	BP	GO:0009259	ribonucleotide metabolic process	74/2324	385/18870	5.95401403723847e-05	0.00175263991635378	0.0014387331133327	TPST1/ELOVL2/AK3/PINK1/SDHA/ELOVL5/MTHFD1/ACLY/TECR/ATP6V1B2/SLC25A1/HSPA8/SLC25A25/DPYD/GMPR2/CASK/FIS1/ELOVL1/PMVK/SPHK2/PDE4A/ITPA/PDHA1/NDUFV1/HSD17B12/ALDOA/NADK/ENTPD5/PPT1/UCKL1/PDK2/NDUFS2/FLCN/ACOT8/TSPO/UPRT/ELOVL4/DCK/NDUFA5/PRKAG2/PDE8A/NUDT10/DLST/PAICS/IMPDH2/GCDH/AMPD2/AK2/OGDH/GUK1/VCP/SDHC/HSD17B4/ATP6V1A/SDHB/MVK/TPST2/MPP1/PDHB/CROT/ACSF3/NUDT9/FAR2/ENO1/BAD/CTPS2/NME3/MVD/COX1…	74
GO:1901800	BP	GO:1901800	positive regulation of proteasomal protein catabolic process	30/2324	117/18870	6.08859312338124e-05	0.0017835122783368	0.00146407607685722	CLU/KEAP1/RNF180/SIRT2/RNF185/USP5/SGTA/DDRGK1/PSMC4/HSPBP1/PSEN1/FZR1/BCAP31/RNF19A/RNF14/UBQLN2/CAV1/CSNK1D/ARIH2/PSMC6/TRIB2/ANKIB1/VCP/NUPR1/CSNK1A1/NUB1/RAD23A/TRIB1/PSMC2/NFE2L2	30
GO:0032510	BP	GO:0032510	endosome to lysosome transport via multivesicular body sorting pathway	9/2324	17/18870	6.15530186901448e-05	0.00179430037492388	0.00147293196998441	CHMP1A/VPS4A/LYST/CHMP7/CHMP5/VCP/CHMP2A/CHMP4A/CHMP6	9
GO:1903825	BP	GO:1903825	organic acid transmembrane transport	37/2324	157/18870	6.54575426408137e-05	0.00189890117660911	0.00155879823130908	GFAP/SLC3A2/SLC1A3/ARL6IP1/SLC25A18/SLC1A2/SLC6A9/LRRC8A/SLC25A1/IRS2/SLC6A11/SLC25A11/SLC16A1/PSEN1/SLC27A1/SLC16A2/SLC38A3/AKT2/ARL6IP5/SFXN3/ABCD4/CPT2/SLC38A9/SLC27A5/SLC25A38/CLN8/PRAF2/ABCD3/SLC25A12/SLC7A11/SLC1A5/CLN3/SLC22A4/SLC25A32/SLC15A4/SLC38A6/SFXN1	37
GO:0043244	BP	GO:0043244	regulation of protein-containing complex disassembly	31/2324	123/18870	6.58696860219535e-05	0.00190167050270111	0.00156107155688668	TMOD1/SPTBN1/SEMA5A/MID1/ASPH/TOM1/GSN/SPTAN1/GSPT1/DSTN/WDR1/CAPZA2/HDAC6/ADD1/EPS8/TWF2/WNK1/RDX/UVRAG/SWAP70/CAPZA1/CAPG/MAP1S/EIF5A/OGFOD1/NES/CLN3/TWF1/UPF1/TTBK2/SPTBN4	31
GO:0030203	BP	GO:0030203	glycosaminoglycan metabolic process	29/2324	112/18870	6.62616097544844e-05	0.00190383237596018	0.001562846227551	GNS/NDST1/CHPF/CD44/IDS/CHSY1/HS3ST3A1/CHST7/B3GALT6/B3GAT3/EXT2/CHST2/ST3GAL4/HEXA/SGSH/EDNRB/GUSB/B4GALT7/B4GALT4/CLTC/ANGPT1/AP2A1/CHST12/NFKB1/HS3ST3B1/HS2ST1/FUCA1/TNFAIP6/SLC10A7	29
GO:0030968	BP	GO:0030968	endoplasmic reticulum unfolded protein response	22/2324	75/18870	6.69346605101294e-05	0.00190858198483202	0.00156674515710037	PPP1R15A/DNAJB9/RHBDD2/HERPUD2/ATF3/VAPB/DDRGK1/HSPA5/QRICH1/TBL2/ATF6B/ATF6/TMEM33/ERLEC1/COPS5/VCP/CREBZF/EIF2S1/EIF2AK2/NFE2L2/TMED2/CDK5RAP3	22
GO:0043254	BP	GO:0043254	regulation of protein-containing complex assembly	79/2324	419/18870	6.72683706900919e-05	0.00190858198483202	0.00156674515710037	CLU/TMOD1/PSRC1/SPTBN1/GFAP/ELN/CDC42EP1/PINK1/SIRT2/NAPA/ARF6/ABCA3/HSPA8/MAPRE1/GSN/HSF1/SPTAN1/MSN/RHOC/HSPA5/RNF4/FERMT2/PREX1/CYFIP1/SORL1/VPS39/PRKD1/LGALS3/CAPZA2/HDAC6/NCLN/ARPC5/ADD1/RHOA/VPS35/ARPC5L/EPS8/TWF2/GBP2/APOE/NR1H2/PPP2CA/RDX/FAF1/ARL2/ABCA1/PTPN11/CAPZA1/SSH3/PSMC6/KANK1/TLR4/BAIAP2/COTL1/BID/VPS11/ANKRA2/VCP/CAPG/CSNK1A1/AIDA/ARPC2/SAR1B/CRYAB/BRK1/RIOK3/MKKS/CKAP5/RPL13A/E…	79
GO:1902850	BP	GO:1902850	microtubule cytoskeleton organization involved in mitosis	38/2324	163/18870	6.73804131197981e-05	0.00190858198483202	0.00156674515710037	PSRC1/MAP4/DYNC1H1/POLDIP2/CHMP1A/SBDS/LSM14A/MAPRE1/SPRY1/NEK6/NSFL1C/SPRY2/ARHGEF10/RHOA/CHMP7/PKD1/FBXW11/NDEL1/CLTC/TACC1/KAT5/TBCE/CHMP5/PAFAH1B1/VCP/MAP1S/CHMP2A/PARP3/CHMP4A/NUP62/TUBG2/CKAP5/CHMP6/GJA1/FLNA/DCTN6/HDAC3/EFHC1	38
GO:2000785	BP	GO:2000785	regulation of autophagosome assembly	16/2324	46/18870	6.92747290054541e-05	0.00195302698440259	0.00160322982916996	FEZ1/PINK1/RAB1B/RAB5A/MOAP1/UBQLN2/RAB3GAP2/MTM1/SNX7/BECN1/WDR45/SCFD1/SNX18/NUPR1/RALB/WIPI1	16
GO:0097581	BP	GO:0097581	lamellipodium organization	25/2324	91/18870	7.31803879216843e-05	0.00205349639939119	0.00168570465635636	CD44/PDPN/AKIRIN1/GOLPH3/CYFIP1/ARHGEF6/TWF2/WASF2/ACTR3/ABI2/KANK1/ARFIP2/ABI1/PARVB/ARPC2/BRK1/CORO1B/VAV3/MSTN/ABLIM1/VCL/MYO9B/BIN3/TWF1/NCKAP1	25
GO:0005976	BP	GO:0005976	polysaccharide metabolic process	27/2324	102/18870	7.75279002454908e-05	0.0021653722836008	0.00177754299559184	NDST1/PYGB/STK40/IL6ST/PHKG1/IRS2/PPP1CB/CHST7/PFKM/SORBS1/EXT2/PPP1CC/AKT2/ACADM/CLTC/PRKAG2/AP2A1/PPP1CA/NFKB1/PHKA1/GAA/HS2ST1/GABARAPL1/RB1CC1/PPP1R3G/KHK/GYS1	27
GO:0042177	BP	GO:0042177	negative regulation of protein catabolic process	29/2324	113/18870	7.87890838630723e-05	0.00217167434951932	0.00178271632916412	TIMP3/SERPINE2/SNX3/CTSA/SIRT2/EGFR/HSP90AB1/CYP51A1/SGTA/AZIN1/CST3/PSMF1/GIPC1/DDRGK1/LAPTM4B/TIMP2/VPS35/PIN1/MTM1/RELA/ALAD/USP9X/FMN2/GABARAPL2/BAG5/CAMLG/FLNA/CDK5RAP3/USP8	29
GO:2000060	BP	GO:2000060	positive regulation of ubiquitin-dependent protein catabolic process	29/2324	113/18870	7.87890838630723e-05	0.00217167434951932	0.00178271632916412	CLU/KEAP1/RNF180/SIRT2/USP5/SGTA/DDRGK1/HSPBP1/PSEN1/FZR1/BCAP31/RNF19A/RNF14/UBQLN2/CAV1/CSNK1D/ARIH2/RNF139/TRIB2/ANKIB1/CCDC22/VCP/CSNK1A1/NUB1/RAD23A/TRIB1/TGFB1I1/NFE2L2/MAGEF1	29
GO:0070262	BP	GO:0070262	peptidyl-serine dephosphorylation	8/2324	14/18870	7.8838469308112e-05	0.00217167434951932	0.00178271632916412	PPP1R15A/PPP5C/PPP2CB/DUSP1/PPP2CA/YWHAE/SWAP70/PPP1CA	8
GO:0005996	BP	GO:0005996	monosaccharide metabolic process	54/2324	261/18870	8.0536974588865e-05	0.00219358280106189	0.00180070086460806	IDS/ATF3/PFKL/SLC25A1/C1QTNF1/IRS2/FUCA2/IGFBP3/PFKM/SORBS1/SLC25A11/ARPP19/ALDOC/HEXA/AKR1B1/PDHA1/ADIPOR1/GPI/H6PD/POFUT1/CRY1/ALDOA/GPT2/PGK1/AKT2/BCKDK/GALK1/ENO2/PFKFB3/ACADM/PDK2/NLN/PFKFB2/PFKP/FOXO1/PRKACA/CHST12/MAN2B2/RGN/SLC25A12/GAA/SORD/FUCA1/SLC35A2/PDHB/PPP1R3G/ENO1/KHK/STK11/BAD/ZNF692/FUT8/GALE/MPI	54
GO:1903828	BP	GO:1903828	negative regulation of protein localization	47/2324	218/18870	8.09473928455787e-05	0.00219358280106189	0.00180070086460806	GPM6B/GDI1/SNX3/NDFIP1/TMBIM1/CYP51A1/AP2M1/ERP29/MAGED1/ARF6/PFKL/MARK3/RNF4/TMEM59/CTNNA1/NSFL1C/BCL2L1/GBP1/VPS35/LMAN1/WNK1/APOE/CLTC/FLCN/PTPN11/NUMB/F2R/ERLEC1/ITGB1BP1/ANGPT1/UBE2J1/PPP2R5A/FOXO1/SP100/VCP/LEPROT/TAX1BP3/LYPLA1/NDFIP2/TMED2/UBAC2/JAGN1/TTBK2/PIM3/DCLK1/IL12A/PKIG	47
GO:0019076	BP	GO:0019076	viral release from host cell	12/2324	29/18870	8.10949844855519e-05	0.00219358280106189	0.00180070086460806	CHMP1A/ARL8B/VPS4A/TSG101/RAB7A/CHMP7/VAPA/CHMP5/IST1/CHMP2A/CHMP4A/CHMP6	12
GO:0035891	BP	GO:0035891	exit from host cell	12/2324	29/18870	8.10949844855519e-05	0.00219358280106189	0.00180070086460806	CHMP1A/ARL8B/VPS4A/TSG101/RAB7A/CHMP7/VAPA/CHMP5/IST1/CHMP2A/CHMP4A/CHMP6	12
GO:0032006	BP	GO:0032006	regulation of TOR signaling	35/2324	147/18870	8.16523102055311e-05	0.00219656131560064	0.00180314591190811	TBK1/PRKACB/GNA12/GOLPH3/LAMTOR1/HIF1A/ARAF/MTM1/RHEB/UBE2W/GPR155/FLCN/GPR137/RRAGA/USP9X/OTUB1/RFFL/MAPKAPK5/SLC38A9/RRAGD/PRKACA/RRAGB/CSNK1A1/TELO2/SEH1L/RNF167/SESN1/KPTN/MAPK3/STK11/WDR24/GPR137B/HDAC3/TBCK/SEC13	35
GO:0062012	BP	GO:0062012	regulation of small molecule metabolic process	66/2324	337/18870	8.19366752197409e-05	0.00219656131560064	0.00180314591190811	DKK3/CNR1/STAT3/FGF1/PINK1/SIRT2/ELOVL5/HRH1/C1QTNF1/ADCYAP1R1/IRS2/IGFBP3/ACADVL/FIS1/SORBS1/ARPP19/SPHK2/SLC4A4/PSEN1/HIF1A/CD320/APP/ADIPOR1/H6PD/CRY1/GPT2/APOE/AKT2/NR1H2/SCAP/BCKDK/CAV1/PPP2CA/ARL2/ACADM/PDK2/NLN/FLCN/LPCAT3/TSPO/PRKAG2/FOXO1/EIF6/PRKACA/KLHL25/LONP2/NFKB1/VCP/JMJD8/NUPR1/PRKAG1/RDH10/ANXA1/RGN/SLC7A11/PRMT3/ATP2B4/SEC14L2/CLN3/PPP1R3G/ENO1/STK11/BAD/ZNF692/PARP1/NCOR1	66
GO:1903078	BP	GO:1903078	positive regulation of protein localization to plasma membrane	19/2324	61/18870	8.4673073101534e-05	0.00225983023988761	0.00185508304717887	SPTBN1/LRP1/SQSTM1/EGFR/EZR/ARF6/SORBS1/PGRMC1/LGALS3/PTPN9/ZDHHC2/ATP2C1/RER1/STAC/ATP2B4/KIF5B/CLN3/STX3/RHOG	19
GO:0051651	BP	GO:0051651	maintenance of location in cell	50/2324	237/18870	8.72737455483586e-05	0.00231893292928272	0.00190360014160672	CALR/PINK1/CALM1/KDELR1/SYNE1/SLC25A23/KDELR2/CX3CL1/GPAA1/RASA3/GSN/GOLPH3/CAMK2D/CIZ1/SUN1/HSPA5/FKBP1A/SORL1/PRKD1/PSEN1/HEXA/ANXA6/GM2A/SLC30A7/ANK2/FTL/IBTK/TWF2/APOE/CAV1/ARL2/UVRAG/TSPO/F2R/RYR3/VPS13D/PAFAH1B1/SP100/PRKACA/RER1/ANKRD13C/DMD/GAA/MCOLN1/TMED2/CASQ1/TWF1/TMEM38B/FLNA/TPCN1	50
GO:0061572	BP	GO:0061572	actin filament bundle organization	38/2324	165/18870	8.88638353171457e-05	0.00235078119418264	0.0019297442188277	ELN/ZYX/NEDD9/ACTN1/PLS3/EZR/CX3CL1/DLC1/CD47/RHOC/FERMT2/SORBS1/FAM107A/ACTG1/ASAP3/LPAR1/ADD1/ARHGEF10/TNFAIP1/RHOA/EPS8/RHPN2/SDC4/PXN/WASF2/RDX/TJP1/SWAP70/ITGB1BP1/BAIAP2/FMN2/LIMCH1/AIF1L/CORO1B/MKKS/SORBS3/FLNA/CALD1	38
GO:0070302	BP	GO:0070302	regulation of stress-activated protein kinase signaling cascade	42/2324	189/18870	9.28844613060216e-05	0.00244636486904675	0.002008208367018	MAPK1/PINK1/EGFR/PRMT1/MID1/MAPK8IP1/DUSP1/PJA2/EZR/TNIK/NBR1/GADD45A/SIRPA/CRK/WNT7A/RASSF2/APP/GADD45B/RNF13/MAP3K5/ARL6IP5/SDCBP/RIPK2/DUSP3/FZD7/TLR4/PAFAH1B1/COPS5/FOXO1/AIDA/RASGRP1/MBIP/EIF2AK2/RB1CC1/ZNF622/RELL2/MAPK3/MYD88/MYC/HDAC3/HRAS/NCOR1	42
GO:0050808	BP	GO:0050808	synapse organization	88/2324	483/18870	9.59077255952397e-05	0.00251496022794504	0.00206451794512759	THBS2/SPARCL1/SORT1/GAP43/DAG1/GRIA1/IL1RAP/CRKL/ACHE/SEZ6L2/ACTB/NRCAM/CAPRIN1/SDF4/NEDD9/PDLIM5/EFNA1/PTPRF/NLGN3/CLSTN1/ARC/ACTN1/FNTA/CAP2/SLC6A1/RHOB/STAU1/EZR/ARF6/CTNNB1/CX3CL1/CAMK2B/TNC/CDH2/HSPA8/PLXNA4/LAMB2/CRK/WASL/CYFIP1/NTN1/WNT7A/SYNDIG1/PSEN1/SYBU/STK38/FZD5/HDAC6/ACTG1/NLGN1/APP/RHOA/STAU2/VPS35/PIN1/APOE/SIPA1L1/WASF2/NPTN/ZDHHC2/LGMN/DNAJA3/ABI2/SDCBP/NLGN4X/DNER/NEDD4/F2R/BAI…	88
GO:1905897	BP	GO:1905897	regulation of response to endoplasmic reticulum stress	23/2324	82/18870	9.91260473784162e-05	0.00258805180220604	0.00212451844335525	CLU/PPP1R15A/DNAJB9/RNF185/SGTA/ERP29/DDRGK1/HSPA5/BCL2L1/BCAP31/UBQLN2/SERINC3/ATF6B/NR1H2/CAV1/ATF6/LPCAT3/TMEM33/TMBIM6/COPS5/NUPR1/USP19/NFE2L2	23
GO:0016051	BP	GO:0016051	carbohydrate biosynthetic process	46/2324	214/18870	0.000103262789954967	0.00267353878986206	0.00219469427282949	NDST1/ATF3/CHST10/HRH1/SLC25A1/PHKG1/ADCYAP1R1/IRS2/PPP1CB/SORBS1/EXT2/SLC25A11/ARPP19/ALDOC/ST3GAL4/AKR1B1/MPDU1/GPI/CRY1/GPT2/PGK1/AKT2/ENO2/ACADM/NANS/PDK2/NLN/CLTC/AP2A1/FOXO1/PRKACA/CHST12/PPP1CA/ST6GALNAC6/NFKB1/RGN/SLC25A12/HS2ST1/SORD/PPP1R3G/ENO1/STK11/ZNF692/FUT8/GYS1/PARP1	46
GO:0008088	BP	GO:0008088	axo-dendritic transport	22/2324	77/18870	0.000103290757576686	0.00267353878986206	0.00219469427282949	FEZ1/DYNC1H1/DST/STAU1/ARL8B/HSPA8/AP3D1/RAB21/SYBU/HDAC6/SPG7/HIF1A/APP/ARMCX3/STAU2/FBXW11/NDEL1/ACTR10/PAFAH1B1/KIF1B/KIF3A/KIF5B	22
GO:0034332	BP	GO:0034332	adherens junction organization	18/2324	57/18870	0.000105871707364586	0.00272858198594137	0.00223987895002646	ACTB/CTNNB1/CDH2/FERMT2/ADD1/HIPK1/KIFC3/RAMP2/CDH4/RDX/TJP1/PLEC/NUMB/PLEKHA7/PIP5K1C/CDH11/ADAM10/VCL	18
GO:0032436	BP	GO:0032436	positive regulation of proteasomal ubiquitin-dependent protein catabolic process	25/2324	93/18870	0.000107510635994374	0.00274661986774967	0.0022546861546381	CLU/KEAP1/RNF180/SIRT2/USP5/SGTA/DDRGK1/HSPBP1/PSEN1/FZR1/BCAP31/RNF19A/RNF14/UBQLN2/CAV1/CSNK1D/ARIH2/TRIB2/ANKIB1/VCP/CSNK1A1/NUB1/RAD23A/TRIB1/NFE2L2	25
GO:1903432	BP	GO:1903432	regulation of TORC1 signaling	25/2324	93/18870	0.000107510635994374	0.00274661986774967	0.0022546861546381	TBK1/PRKACB/LAMTOR1/RHEB/UBE2W/GPR155/FLCN/GPR137/RRAGA/OTUB1/SLC38A9/RRAGD/PRKACA/RRAGB/CSNK1A1/TELO2/SEH1L/RNF167/SESN1/KPTN/MAPK3/STK11/WDR24/GPR137B/SEC13	25
GO:0019068	BP	GO:0019068	virion assembly	13/2324	34/18870	0.00010885853930465	0.00274661986774967	0.0022546861546381	RAB1B/CHMP1A/VPS4A/TBC1D20/TSG101/CHMP7/APOE/NEDD4/CHMP5/CHMP2A/CHMP4A/RAB1A/CHMP6	13
GO:0032212	BP	GO:0032212	positive regulation of telomere maintenance via telomerase	13/2324	34/18870	0.00010885853930465	0.00274661986774967	0.0022546861546381	MAPK1/CTNNB1/CCT3/POT1/CCT6A/TCP1/HMBOX1/MAPKAPK5/CCT5/CCT4/PARN/MAPK3/DKC1	13
GO:0048199	BP	GO:0048199	vesicle targeting, to, from or within Golgi	13/2324	34/18870	0.00010885853930465	0.00274661986774967	0.0022546861546381	TMED9/TMED10/TRAPPC11/TRAPPC3/ARFGAP2/CSNK1D/ARFGAP3/TRAPPC5/PEF1/SAR1B/TMED2/PREB/WIPI1	13
GO:0042402	BP	GO:0042402	cellular biogenic amine catabolic process	9/2324	18/18870	0.00010964743913649	0.00275494925529131	0.00226152370612721	COMT/SMOX/SLC44A1/MOXD1/MAOB/HNMT/ALDH7A1/CHDH/DHPS	9
GO:0034329	BP	GO:0034329	cell junction assembly	82/2324	446/18870	0.000119816242227963	0.00299462911642449	0.00245827567416905	GPM6B/THBS2/GAP43/GRIA1/IL1RAP/CRKL/ACHE/ACTB/NRCAM/PDLIM5/NLGN3/CLSTN1/PTPRA/ACTN1/HOPX/DST/POLDIP2/ARF6/CTNNB1/FLOT1/CDH2/DLC1/CRK/RHOC/FERMT2/SORBS1/NTN1/WNT7A/FAM107A/SYNDIG1/CTNNA1/PIP5K1A/LAMC1/WDR1/FZD5/ACTG1/NLGN1/APP/ANK2/PRKCA/RHOA/STAU2/CLDN10/VPS35/HIPK1/RAMP2/CDH4/SDC4/SLC39A9/CAV1/NPTN/ARL2/ZDHHC2/TJP1/SDCBP/IKBKB/THSD1/FLCN/PLEC/CAPZA1/NLGN4X/DNER/COL16A1/TRIP6/DUSP3/RAPGEF1/ITGB1B…	82
GO:0038202	BP	GO:0038202	TORC1 signaling	26/2324	99/18870	0.00012018411607965	0.00299462911642449	0.00245827567416905	TBK1/PRKACB/LAMTOR1/RHEB/UBE2W/GPR155/FLCN/GPR137/RRAGA/OTUB1/SLC38A9/RRAGD/PRKACA/RRAGB/CSNK1A1/TELO2/SEH1L/RNF167/SESN1/KPTN/MAPK3/STK11/MFSD8/WDR24/GPR137B/SEC13	26
GO:0015919	BP	GO:0015919	peroxisomal membrane transport	10/2324	22/18870	0.000124566019392215	0.00307826726934259	0.00252693380469457	PEX10/PEX16/PEX3/ABCD4/USP9X/RAB8B/LONP2/ABCD3/PEX2/PEX12	10
GO:1902774	BP	GO:1902774	late endosome to lysosome transport	10/2324	22/18870	0.000124566019392215	0.00307826726934259	0.00252693380469457	CHMP1A/ARL8B/VPS4A/VPS39/VPS35/CHMP7/CHMP5/CHMP2A/CHMP4A/CHMP6	10
GO:0006665	BP	GO:0006665	sphingolipid metabolic process	37/2324	162/18870	0.000131049113805007	0.00321549301099625	0.0026395817118183	PSAP/ELOVL2/SERINC1/PPP2R1A/ELOVL5/TECR/ACER3/DEGS1/NEU1/GALC/ELOVL1/SPHK2/PLA2G15/PRKD1/HEXA/B4GALT5/GM2A/CERS2/CERS5/ASAH1/SPTSSA/PPP2CA/VAPA/PPT1/B4GALT4/KDSR/ELOVL4/ST6GALNAC4/ST6GALNAC6/CLN8/SUMF1/SPTLC2/SGMS1/SPTSSB/UGCG/CERS4/AGK	37
GO:0030834	BP	GO:0030834	regulation of actin filament depolymerization	17/2324	53/18870	0.000131761119690885	0.00321549301099625	0.0026395817118183	TMOD1/SPTBN1/SEMA5A/GSN/SPTAN1/DSTN/WDR1/CAPZA2/ADD1/EPS8/TWF2/RDX/SWAP70/CAPZA1/CAPG/TWF1/SPTBN4	17
GO:2001238	BP	GO:2001238	positive regulation of extrinsic apoptotic signaling pathway	17/2324	53/18870	0.000131761119690885	0.00321549301099625	0.0026395817118183	ITM2C/TIMP3/PPP2R1A/ATF3/SRPX/PEA15/CTNNA1/WWOX/TNFRSF12A/CAV1/TNFSF12/FAF1/RBCK1/TLR4/BID/PPP1CA/LTB	17
GO:1904377	BP	GO:1904377	positive regulation of protein localization to cell periphery	21/2324	73/18870	0.000132260911526407	0.00321549301099625	0.0026395817118183	SPTBN1/LRP1/SQSTM1/EGFR/EZR/ARF6/SORBS1/PGRMC1/EPB41L2/LGALS3/VPS35/PTPN9/ZDHHC2/ATP2C1/RER1/STAC/ATP2B4/KIF5B/CLN3/STX3/RHOG	21
GO:0032872	BP	GO:0032872	regulation of stress-activated MAPK cascade	41/2324	186/18870	0.000134909050333642	0.00326664857763517	0.00268157505395776	MAPK1/PINK1/EGFR/PRMT1/MID1/MAPK8IP1/DUSP1/PJA2/EZR/TNIK/NBR1/GADD45A/SIRPA/CRK/WNT7A/RASSF2/APP/GADD45B/MAP3K5/ARL6IP5/SDCBP/RIPK2/DUSP3/FZD7/TLR4/PAFAH1B1/COPS5/FOXO1/AIDA/RASGRP1/MBIP/EIF2AK2/RB1CC1/ZNF622/RELL2/MAPK3/MYD88/MYC/HDAC3/HRAS/NCOR1	41
GO:0051453	BP	GO:0051453	regulation of intracellular pH	24/2324	89/18870	0.000138859696849572	0.00334880513888224	0.00274901695348359	CLIC4/ATP6AP1/ATP6AP2/ATP6V1B2/TM9SF4/ATP6V0A1/TMEM165/CLCN3/SPNS1/SLC4A4/GRN/ATP6V0D1/RAB7A/PPT1/TMEM9/TMEM175/CCDC115/SLC4A3/CREG1/ATP6V1A/SLC4A2/TMEM106B/CLN3/ATP6V1D	24
GO:0050821	BP	GO:0050821	protein stabilization	46/2324	217/18870	0.000145696873455656	0.00349963890040486	0.00287283561428563	CLU/LAMP2/CALR/PINK1/EFNA1/RUVBL2/HSP90AB1/POLR2E/FLOT1/PDRG1/STX12/CDC37/CCT3/RAB21/RASSF2/GOLGA7/GRN/NCLN/SAV1/ANK2/SEL1L/PIN1/CCT6A/ATP1B2/TCP1/MSX1/NAA15/RABL3/GNAQ/USP9X/PIM2/IFT46/TBRG1/CSNK2A1/CRTAP/CCT5/CCT4/MUL1/TELO2/CRYAB/USP19/BAG5/ATP1B3/CAMLG/NAPG/FLNA	46
GO:0007254	BP	GO:0007254	JNK cascade	37/2324	163/18870	0.000149745478291933	0.00357626409492512	0.00293573684325069	CRKL/PINK1/EGFR/PRMT1/MAPK8IP1/PJA2/TNIK/GADD45A/SIRPA/CRK/WNT7A/RASSF2/APP/GADD45B/ARHGEF6/MAP3K5/IRAK1/SDCBP/RIPK2/DUSP3/FZD7/TLR4/ATF2/PAFAH1B1/COPS5/NFKB1/AIDA/RASGRP1/DAXX/TRIB1/MBIP/RB1CC1/ZNF622/MYD88/HDAC3/HRAS/NCOR1	37
GO:0097178	BP	GO:0097178	ruffle assembly	15/2324	44/18870	0.000150477742184593	0.00357626409492512	0.00293573684325069	ARF6/CYFIP1/PIP5K1A/NLGN1/EPS8/CAV1/RDX/NDEL1/ICAM1/DEF8/KANK1/AIF1L/ARHGEF26/RHOG/HRAS	15
GO:0046753	BP	GO:0046753	non-lytic viral release	8/2324	15/18870	0.000150673574690434	0.00357626409492512	0.00293573684325069	CHMP1A/ARL8B/VPS4A/CHMP7/CHMP5/CHMP2A/CHMP4A/CHMP6	8
GO:0006023	BP	GO:0006023	aminoglycan biosynthetic process	21/2324	74/18870	0.000163486847803924	0.00386511228764789	0.00317285084237786	NDST1/CHPF/CHSY1/HS3ST3A1/CHST7/B3GALT6/B3GAT3/EXT2/CHST2/ST3GAL4/HEXA/B4GALT5/B4GALT7/B4GALT4/CLTC/ANGPT1/AP2A1/CHST12/NFKB1/HS3ST3B1/SLC10A7	21
GO:0003333	BP	GO:0003333	amino acid transmembrane transport	26/2324	101/18870	0.000171080460744205	0.00402031644228036	0.00330025713645628	GFAP/SLC3A2/SLC1A3/ARL6IP1/SLC25A18/SLC1A2/SLC6A9/LRRC8A/SLC6A11/PSEN1/SLC16A2/SLC38A3/ARL6IP5/SFXN3/SLC38A9/SLC25A38/CLN8/PRAF2/SLC25A12/SLC7A11/SLC1A5/CLN3/SLC22A4/SLC15A4/SLC38A6/SFXN1	26
GO:0007009	BP	GO:0007009	plasma membrane organization	38/2324	170/18870	0.000172144101143292	0.00402031644228036	0.00330025713645628	CLU/SYT11/SPTBN1/PLSCR1/DEGS1/CHMP1A/FLOT1/ARL8B/VPS4A/GSN/ATP2A2/WASL/ATG9A/ANXA6/CLPTM1L/ANK2/EHD2/NSF/CHMP7/AKT2/CAV1/PLEC/COLEC12/CHMP5/BAIAP2/SNX18/ANO6/PLSCR4/CHMP2A/CHMP4A/CLN3/CHMP6/TLCD1/BIN3/OSBPL2/UGCG/HDAC3/CASP7	38
GO:0000910	BP	GO:0000910	cytokinesis	41/2324	188/18870	0.00017231641914134	0.00402031644228036	0.00330025713645628	SPTBN1/CALM1/POLDIP2/RHOB/GIPC1/CHMP1A/VPS4A/RHOC/BCL2L1/EXOC7/RHOA/PIN1/WNK1/CHMP7/CDC25B/RTKN/IQGAP2/EXOC4/EXOC3/ACTR3/UVRAG/FLCN/BECN1/PLEC/PRPF40A/EXOC1/CHMP5/FMN2/CDC14B/IST1/SNX18/IQGAP1/CHMP2A/EXOC5/CHMP4A/NUP62/ARF1/CHMP6/BIN3/EFHC1/USP8	41
GO:0033619	BP	GO:0033619	membrane protein proteolysis	18/2324	59/18870	0.000173424910649134	0.00402031644228036	0.00330025713645628	TIMP3/DAG1/ADAM9/NCSTN/RGMA/HM13/TIMP2/PSEN1/BACE1/CLPP/APOE/APH1A/ADAM10/SPPL2A/SPPL2B/AFG3L2/PSEN2/CTSH	18
GO:0014044	BP	GO:0014044	Schwann cell development	12/2324	31/18870	0.000174068655286077	0.00402031644228036	0.00330025713645628	DAG1/SIRT2/LAMB2/ILK/ARHGEF10/AKT2/PLEC/LGI4/CNTNAP1/ITGB4/DICER1/SLC25A46	12
GO:0036258	BP	GO:0036258	multivesicular body assembly	12/2324	31/18870	0.000174068655286077	0.00402031644228036	0.00330025713645628	VTA1/HGS/CHMP1A/VPS4A/UBAP1/TSG101/CHMP7/CHMP5/IST1/CHMP2A/CHMP4A/CHMP6	12
GO:0048041	BP	GO:0048041	focal adhesion assembly	23/2324	85/18870	0.000179377208435373	0.00412705033200925	0.00338787443880964	GPM6B/PTPRA/ACTN1/POLDIP2/DLC1/FERMT2/SORBS1/FAM107A/PIP5K1A/ACTG1/RHOA/SDC4/THSD1/COL16A1/TRIP6/DUSP3/ITGB1BP1/CDH11/LIMCH1/LIMS1/DAPK3/VCL/TLN1	23
GO:0006901	BP	GO:0006901	vesicle coating	14/2324	40/18870	0.000180734637864423	0.00414241030677809	0.00340048336327478	TMED9/TMED10/AP3D1/TRAPPC11/TRAPPC3/ARFGAP2/CSNK1D/ARFGAP3/TRAPPC5/TRAPPC6B/PEF1/SAR1B/TMED2/PREB	14
GO:0016032	BP	GO:0016032	viral process	79/2324	432/18870	0.00018879400990418	0.00427936157135503	0.00351290595357476	SLC3A2/SNX3/CTSB/DAG1/CANX/SLC20A2/P4HB/STAT1/CD81/SCARB2/BSG/EGFR/HSP90AB1/PLSCR1/PRMT1/BST2/ADAR/PCSK5/STAU1/VAPB/RAB1B/CHMP1A/ARL8B/VPS4A/HSPA8/IFITM3/GSN/TBC1D20/PVR/MGAT1/ZFP36/ZDHHC9/MAN1B1/ST3GAL4/BCL2L1/NUCKS1/TARDBP/TSG101/TRIM27/IRF7/TRIM14/ITGAV/BICD1/RAB7A/CHMP7/APOE/PTBP1/CAV1/VAPA/ICAM1/UVRAG/BECN1/PARP9/NEDD4/CHMP5/ZNFX1/ST6GALNAC4/IST1/CSDE1/VCP/EIF3D/CSNK1A1/CHMP2A/RAD23A/SRPK2/C…	79
GO:0046949	BP	GO:0046949	fatty-acyl-CoA biosynthetic process	11/2324	27/18870	0.000189915912549074	0.00427936157135503	0.00351290595357476	ELOVL2/ELOVL5/TECR/SLC25A1/ELOVL1/HSD17B12/PPT1/ELOVL4/GCDH/ACSF3/ACAT1	11
GO:0009437	BP	GO:0009437	carnitine metabolic process	7/2324	12/18870	0.000191698295203081	0.00427936157135503	0.00351290595357476	CRAT/ALDH9A1/BBOX1/ACADM/CPT2/SLC22A4/CROT	7
GO:0009650	BP	GO:0009650	UV protection	7/2324	12/18870	0.000191698295203081	0.00427936157135503	0.00351290595357476	SCARA3/SDF4/ERCC1/ERCC2/ERCC3/CAT/GPX1	7
GO:0036295	BP	GO:0036295	cellular response to increased oxygen levels	7/2324	12/18870	0.000191698295203081	0.00427936157135503	0.00351290595357476	ATP6AP1/ATP6V0D1/CAV1/CCDC115/FOXO1/ATP6V1A/ATG7	7
GO:0140627	BP	GO:0140627	ubiquitin-dependent protein catabolic process via the C-end degron rule pathway	7/2324	12/18870	0.000191698295203081	0.00427936157135503	0.00351290595357476	TRPC4AP/KLHDC3/FEM1A/KLHDC2/DCAF12/FEM1C/CUL4A	7
GO:1905671	BP	GO:1905671	regulation of lysosome organization	7/2324	12/18870	0.000191698295203081	0.00427936157135503	0.00351290595357476	SCARB2/LAPTM4B/GRN/FLCN/BECN1/TMEM106B/MCOLN1	7
GO:0006658	BP	GO:0006658	phosphatidylserine metabolic process	10/2324	23/18870	0.000196130336485201	0.00433242494463177	0.00355646540439294	ABHD12/SERINC1/PTDSS2/PLSCR1/MBOAT2/ABHD16A/PLA2G15/SLC27A1/LPCAT3/PTDSS1	10
GO:0140112	BP	GO:0140112	extracellular vesicle biogenesis	10/2324	23/18870	0.000196130336485201	0.00433242494463177	0.00355646540439294	HGS/VPS4A/ATP9A/TSG101/RAB7A/SDC4/SDCBP/COPS5/CHMP2A/ARRDC1	10
GO:0006066	BP	GO:0006066	alcohol metabolic process	70/2324	373/18870	0.000196239731047434	0.00433242494463177	0.00355646540439294	DKK3/FGF1/MOXD1/CYP51A1/ACLY/RDH11/ACER3/TM7SF2/HRH1/ACO2/ADCYAP1R1/IDH3B/IP6K1/SNX17/ACADVL/ADH5/PMVK/GDE1/SPHK2/ITPKB/ITPK1/APP/IDH3G/DOLK/AKR1B1/MPDU1/QDPR/EDNRB/H6PD/ASAH1/APOE/SPTSSA/SCAP/GALK1/EBP/ABCA1/LPCAT3/PNPLA2/ISYNA1/ALDH2/DHCR7/HDLBP/RDH13/IDH3A/NUDT10/CAT/ALG3/NFKB1/CLN8/DPM2/CYP46A1/RDH10/DPAGT1/DHDDS/STARD3/IMPA1/SPTLC2/ALDH3A2/SORD/MVK/SEC14L2/THTPA/SPTSSB/ITPKC/PLA2G4A/VLDLR/RP…	70
GO:0046394	BP	GO:0046394	carboxylic acid biosynthetic process	64/2324	334/18870	0.000198751836017778	0.00437181236368776	0.00358879833457203	GLUL/BCAT1/QKI/SLC1A3/LPL/GATM/ELOVL2/CBR1/ABHD2/SIRT2/ELOVL5/MTHFD1/ACLY/TECR/ENOPH1/DEGS1/PSPH/DPYD/ACADVL/ELOVL1/GLUD1/OSBPL3/CASP1/FADS1/PNPLA8/AKR1B1/HSD17B12/HSD17B10/PLOD3/SERINC3/SDSL/ILVBL/NR1H2/SCAP/MGLL/ACOT8/GOT2/ELOVL4/PYCR2/PYCR1/ADI1/PRKAG2/SLC27A5/SCP2/EIF6/CHST12/KLHL25/CYP46A1/PRKAG1/ABCD3/RDH10/PRKAB1/ANXA1/PHGDH/RGN/PLA2G5/SCD/PRMT3/ATP2B4/CLN3/ACSF3/OSBPL2/PLA2G4A/ASNSD1	64
GO:0043393	BP	GO:0043393	regulation of protein binding	33/2324	142/18870	0.000209371530112496	0.00458859868002021	0.00376675710916949	LRP1/B2M/ACTB/PTPRF/LRPAP1/PPP2CB/FLOT1/MARK3/CRK/ATP2A2/FKBP1A/SORL1/PSEN1/HDAC5/ADD1/APP/PIN1/PKD1/APOE/CAV1/PPP2CA/RIPK2/USP9X/ITGB1BP1/CARD16/TMBIM6/PRKACA/PPP1CA/ADAM15/AKTIP/NES/TTBK2/RALB	33
GO:0016358	BP	GO:0016358	dendrite development	48/2324	233/18870	0.000216514472321724	0.00471483567279864	0.00387038440873237	NR2E1/CRKL/LLPH/CAPRIN1/CUX1/PDLIM5/EFNA1/ARC/EIF4G2/SDC2/SYNE1/TNIK/ARF6/GPR37/CAMK2B/CRK/PREX1/WASL/CYFIP1/WNT7A/RAB21/PSEN1/BTBD3/HDAC6/BMP7/NLGN1/LPAR1/APP/STAU2/SLC11A2/APOE/SIPA1L1/ABI2/PTN/GORASP1/NEDD4/MAPKAPK5/NDP/BAIAP2/PAFAH1B1/ABI1/MAP1S/MARK1/TMEM106B/SLC25A46/STK11/VLDLR/DCLK1	48
GO:1901879	BP	GO:1901879	regulation of protein depolymerization	23/2324	86/18870	0.00021670185606868	0.00471483567279864	0.00387038440873237	TMOD1/SPTBN1/SEMA5A/MID1/ASPH/GSN/SPTAN1/DSTN/WDR1/CAPZA2/HDAC6/ADD1/EPS8/TWF2/RDX/SWAP70/CAPZA1/CAPG/MAP1S/NES/TWF1/TTBK2/SPTBN4	23
GO:0051452	BP	GO:0051452	intracellular pH reduction	17/2324	55/18870	0.000218678365478181	0.0047406627606371	0.0038915857326024	CLIC4/ATP6AP1/ATP6AP2/ATP6V1B2/ATP6V0A1/CLCN3/GRN/ATP6V0D1/RAB7A/PPT1/TMEM9/CCDC115/CREG1/ATP6V1A/TMEM106B/CLN3/ATP6V1D	17
GO:2000058	BP	GO:2000058	regulation of ubiquitin-dependent protein catabolic process	39/2324	178/18870	0.000221400508156054	0.00478241025711188	0.0039258560382234	CLU/KEAP1/RNF180/SIRT2/HSP90AB1/USP5/SGTA/GNA12/GIPC1/DDRGK1/HSPBP1/PSEN1/FZR1/BCAP31/RNF19A/RNF14/UBQLN2/ARAF/CAV1/PRMT6/MTM1/CSNK1D/ARIH2/RNF139/TRIB2/USP9X/ANKIB1/CCDC22/VCP/CSNK1A1/NUB1/CSNK2A1/RAD23A/TRIB1/TGFB1I1/BAG5/NFE2L2/CAMLG/MAGEF1	39
GO:0031667	BP	GO:0031667	response to nutrient levels	88/2324	495/18870	0.00022845568980239	0.00491711977513746	0.00403643839028332	GLUL/GNAI2/CNR1/COMT/LAMP2/LPL/STAT1/MAPK1/SIRT2/ATF3/FOXO3/CHSY1/PSPH/TNC/HSPA8/SLC25A25/HSF1/EIF2AK1/ZFP36/LAMTOR1/HSPA5/SLC16A1/SORL1/FAM107A/NFKBIZ/MAP1LC3A/FADS1/ERCC1/PRKD1/MAX/BMP7/PLIN3/SLC38A3/TBL2/H6PD/SRD5A1/MAP3K5/GPT2/APOE/RHEB/ACADM/RELA/PDK2/ABCA1/GPR155/NCOA1/FLCN/BECN1/PLEC/TSPO/WDR45/ALAD/RRAGA/KAT5/ATF2/PRKAG2/ENSA/MAP1LC3B/RRAGD/FOXO1/CAT/GABARAPL2/RRAGB/PRKAG1/CSNK1A1/PRKAB1/…	88
GO:0032434	BP	GO:0032434	regulation of proteasomal ubiquitin-dependent protein catabolic process	33/2324	143/18870	0.000240531523736245	0.00515854214298625	0.00423462077314599	CLU/KEAP1/RNF180/SIRT2/HSP90AB1/USP5/SGTA/GNA12/GIPC1/DDRGK1/HSPBP1/PSEN1/FZR1/BCAP31/RNF19A/RNF14/UBQLN2/ARAF/CAV1/MTM1/CSNK1D/ARIH2/TRIB2/USP9X/ANKIB1/VCP/CSNK1A1/NUB1/RAD23A/TRIB1/BAG5/NFE2L2/CAMLG	33
GO:0072595	BP	GO:0072595	maintenance of protein localization in organelle	14/2324	41/18870	0.000243595568694522	0.00520566330964628	0.00427330229704606	PINK1/KDELR1/SYNE1/KDELR2/GPAA1/CIZ1/SUN1/HSPA5/ARL2/TSPO/SP100/RER1/ANKRD13C/TMED2	14
GO:0046467	BP	GO:0046467	membrane lipid biosynthetic process	34/2324	149/18870	0.000244857830386116	0.00521408252293838	0.00428021358603277	PIGT/ELOVL2/ELOVL5/ACER3/DEGS1/GPAA1/ELOVL1/SPHK2/ST3GAL4/PRKD1/B4GALT5/CERS2/CERS5/ASAH1/SPTSSA/VAPA/B4GALT4/KDSR/ELOVL4/ST6GALNAC4/ST6GALNAC6/CLN8/DPM2/SPTLC2/SGMS1/PIGV/PIGK/PIGG/SPTSSB/SLC30A5/UGCG/CERS4/PIGO/AGK	34
GO:0036257	BP	GO:0036257	multivesicular body organization	12/2324	32/18870	0.000247488466887067	0.00525147789278033	0.00431091125323464	VTA1/HGS/CHMP1A/VPS4A/UBAP1/TSG101/CHMP7/CHMP5/IST1/CHMP2A/CHMP4A/CHMP6	12
GO:0016053	BP	GO:0016053	organic acid biosynthetic process	64/2324	337/18870	0.000257223277966202	0.00542449728387455	0.00445294198350226	GLUL/BCAT1/QKI/SLC1A3/LPL/GATM/ELOVL2/CBR1/ABHD2/SIRT2/ELOVL5/MTHFD1/ACLY/TECR/ENOPH1/DEGS1/PSPH/DPYD/ACADVL/ELOVL1/GLUD1/OSBPL3/CASP1/FADS1/PNPLA8/AKR1B1/HSD17B12/HSD17B10/PLOD3/SERINC3/SDSL/ILVBL/NR1H2/SCAP/MGLL/ACOT8/GOT2/ELOVL4/PYCR2/PYCR1/ADI1/PRKAG2/SLC27A5/SCP2/EIF6/CHST12/KLHL25/CYP46A1/PRKAG1/ABCD3/RDH10/PRKAB1/ANXA1/PHGDH/RGN/PLA2G5/SCD/PRMT3/ATP2B4/CLN3/ACSF3/OSBPL2/PLA2G4A/ASNSD1	64
GO:1904951	BP	GO:1904951	positive regulation of establishment of protein localization	62/2324	324/18870	0.000257449080083971	0.00542449728387455	0.00445294198350226	WLS/ADAM9/ACHE/TMEM30A/PINK1/CD81/SAE1/PRKAR1A/TMED10/ERGIC3/LRRC8A/ARF6/TM9SF4/IRS2/GOLPH3/FIS1/PFKM/OAZ2/B3GAT3/GLUD1/SORL1/CCT3/PRKD1/PSEN1/SYBU/FZD5/HIF1A/TARDBP/TSG101/BCAP31/VPS35/NADK/AKT2/NR1H2/CCT6A/YWHAE/ZDHHC2/PCM1/PFKFB2/TCP1/ATP2C1/ARIH2/ITGB1BP1/TLR4/UBE2J2/VPS11/PRKACA/DMAP1/LEPROT/CCT5/CCT4/SAR1B/PTP4A3/HUWE1/CLN3/VAMP2/BAD/OAZ1/FLNA/HDAC3/HRAS/DKC1	62
GO:0016049	BP	GO:0016049	cell growth	88/2324	497/18870	0.000262405602632725	0.00550960015318012	0.00452280249219378	IGFBP7/GDI1/PSRC1/BCL6/SERPINE2/SEMA6A/FHL1/SEMA5A/CRKL/PPP2R1A/LLPH/NRCAM/PDLIM5/NLGN3/EGFR/HSP90AB1/CLSTN1/BST2/EIF4G2/CHPT1/SGK1/CTNNB1/TNC/RGMA/PLXNA4/LAMB2/CPNE1/IGFBP3/CAMK2D/LAMTOR1/HBEGF/CYFIP1/NTN1/SYT17/FAM107A/SPHK2/RND2/RAB21/ATAD3A/HDAC6/APP/VGLL4/IFRD1/TSG101/SEMA4B/DACT3/TSC22D4/ADIPOR1/IL17RB/TWF2/PRMT2/CDH4/APOE/DCAF13/PPP2CA/MEX3C/NDEL1/PPT1/SDCBP/CCDC85B/ARIH2/MSX1/USP9X/SOCS2/…	88
GO:0006620	BP	GO:0006620	post-translational protein targeting to endoplasmic reticulum membrane	8/2324	16/18870	0.000268820035302826	0.00558568966087707	0.00458526397859456	SEC61A1/SGTA/HSPA5/SEC63/UBL4A/SGTB/CHMP4A/SEC61G	8
GO:0070071	BP	GO:0070071	proton-transporting two-sector ATPase complex assembly	8/2324	16/18870	0.000268820035302826	0.00558568966087707	0.00458526397859456	TM9SF4/VMA21/TMEM70/TMEM9/ATPAF2/CCDC115/OXA1L/TMEM242	8
GO:0097401	BP	GO:0097401	synaptic vesicle lumen acidification	8/2324	16/18870	0.000268820035302826	0.00558568966087707	0.00458526397859456	ATP6AP1/ATP6AP2/ATP6V1B2/ATP6V0A1/CLCN3/ATP6V0D1/ATP6V1A/ATP6V1D	8
GO:0051261	BP	GO:0051261	protein depolymerization	28/2324	115/18870	0.000271549265874089	0.00559044385205809	0.00458916666973803	TMOD1/SPTBN1/SEMA5A/MID1/ASPH/VPS4A/HSPA8/GSN/SPTAN1/STMN3/DSTN/WDR1/CAPZA2/HDAC6/ADD1/EPS8/SH3GL1/TWF2/RDX/SWAP70/CAPZA1/CAPG/MAP1S/NES/CKAP5/TWF1/TTBK2/SPTBN4	28
GO:0072599	BP	GO:0072599	establishment of protein localization to endoplasmic reticulum	16/2324	51/18870	0.000274722806385445	0.00559044385205809	0.00458916666973803	RAB10/SEC61A1/SGTA/SPCS2/SSR3/HSPA5/SEC63/TRAM1/UBL4A/RAB3GAP2/SRP9/SRPRB/SGTB/CHMP4A/SRP54/SEC61G	16
GO:0032092	BP	GO:0032092	positive regulation of protein binding	18/2324	61/18870	0.000275992087240074	0.00559044385205809	0.00458916666973803	LRP1/B2M/PPP2CB/FLOT1/MARK3/FKBP1A/PSEN1/ADD1/APP/PIN1/PKD1/APOE/CAV1/PPP2CA/RIPK2/USP9X/AKTIP/RALB	18
GO:1900024	BP	GO:1900024	regulation of substrate adhesion-dependent cell spreading	18/2324	61/18870	0.000275992087240074	0.00559044385205809	0.00458916666973803	CRKL/PDPN/P4HB/CALR/NEDD9/SPRY4/CRK/FERMT2/PREX1/ILK/GBP1/ACTN4/KANK1/ITGB1BP1/LIMS1/ARPC2/LIMS2/FLNA	18
GO:0009101	BP	GO:0009101	glycoprotein biosynthetic process	58/2324	299/18870	0.000278044992276888	0.00559044385205809	0.00458916666973803	ITM2C/NDST1/CHPF/DPY19L1/ITM2B/NCSTN/MLEC/RAMP1/RPN2/CHST10/DDOST/CHSY1/CTNNB1/HS3ST3A1/MAGT1/MGAT1/GOLPH3/CHST7/TMEM165/B3GALT6/HBEGF/GALNT2/B3GAT3/EXT2/POMGNT1/TMEM59/ST3GAL4/B4GALT5/DPY19L4/DOLK/MPDU1/B3GNT9/RPN1/PLOD3/POFUT1/ENTPD5/B4GALT7/ACOT8/ST6GALNAC4/DPY19L3/HS6ST1/UBE2J1/SLC2A10/CHST12/ALG3/POMT1/NECAB3/DPM2/DPAGT1/DHDDS/GALNT10/HS3ST3B1/HS2ST1/C1GALT1C1/GFPT2/MGAT4B/FUT8/PGM3	58
GO:0022011	BP	GO:0022011	myelination in peripheral nervous system	11/2324	28/18870	0.000278174348050158	0.00559044385205809	0.00458916666973803	DAG1/SIRT2/ILK/ARHGEF10/AKT2/PLEC/LGI4/CNTNAP1/ITGB4/DICER1/SLC25A46	11
GO:0032292	BP	GO:0032292	peripheral nervous system axon ensheathment	11/2324	28/18870	0.000278174348050158	0.00559044385205809	0.00458916666973803	DAG1/SIRT2/ILK/ARHGEF10/AKT2/PLEC/LGI4/CNTNAP1/ITGB4/DICER1/SLC25A46	11
GO:0042398	BP	GO:0042398	cellular modified amino acid biosynthetic process	11/2324	28/18870	0.000278174348050158	0.00559044385205809	0.00458916666973803	GATM/PTDSS2/PLSCR1/ALDH9A1/ALDH7A1/SLC27A1/CHDH/BBOX1/PLOD3/ACADM/PTDSS1	11
GO:1903077	BP	GO:1903077	negative regulation of protein localization to plasma membrane	11/2324	28/18870	0.000278174348050158	0.00559044385205809	0.00458916666973803	TMBIM1/AP2M1/TMEM59/BCL2L1/GBP1/WNK1/CLTC/NUMB/PPP2R5A/LYPLA1/TMED2	11
GO:0031529	BP	GO:0031529	ruffle organization	17/2324	56/18870	0.000278358486555432	0.00559044385205809	0.00458916666973803	ARF6/CYFIP1/PIP5K1A/NLGN1/EPS8/CAV1/RDX/NDEL1/ICAM1/DEF8/KANK1/ARFIP2/AIF1L/CORO1B/ARHGEF26/RHOG/HRAS	17
GO:0006865	BP	GO:0006865	amino acid transport	34/2324	150/18870	0.000279788191920403	0.00560042697494006	0.00459736176408156	GFAP/SLC3A2/SLC1A3/ADORA1/ARL6IP1/SLC25A18/SLC1A2/SLC6A9/SLC6A1/SV2A/GIPC1/LRRC8A/SLC6A11/SFXN5/PSEN1/SLC25A44/SLC16A2/SLC38A3/SERINC3/ARL6IP5/SFXN3/SLC38A9/SLC25A38/CLN8/PRAF2/SLC25A12/SLC7A11/SLC1A5/CLN3/SLC22A4/SLC15A4/GJA1/SLC38A6/SFXN1	34
GO:0007031	BP	GO:0007031	peroxisome organization	13/2324	37/18870	0.000292645227341372	0.00576911741126867	0.00473583887759695	PEX10/FIS1/PEX16/PEX3/ABCD4/ACOT8/USP9X/RAB8B/LONP2/ABCD3/PEX2/PEX12/PEX11B	13
GO:0045324	BP	GO:0045324	late endosome to vacuole transport	13/2324	37/18870	0.000292645227341372	0.00576911741126867	0.00473583887759695	VTA1/HGS/CHMP1A/VPS4A/UBAP1/TSG101/CHMP7/BECN1/CHMP5/CHMP2A/LEPROT/CHMP4A/CHMP6	13
GO:1904358	BP	GO:1904358	positive regulation of telomere maintenance via telomere lengthening	13/2324	37/18870	0.000292645227341372	0.00576911741126867	0.00473583887759695	MAPK1/CTNNB1/CCT3/POT1/CCT6A/TCP1/HMBOX1/MAPKAPK5/CCT5/CCT4/PARN/MAPK3/DKC1	13
GO:1905476	BP	GO:1905476	negative regulation of protein localization to membrane	13/2324	37/18870	0.000292645227341372	0.00576911741126867	0.00473583887759695	GDI1/TMBIM1/AP2M1/TMEM59/BCL2L1/GBP1/WNK1/CLTC/NUMB/ITGB1BP1/PPP2R5A/LYPLA1/TMED2	13
GO:0097193	BP	GO:0097193	intrinsic apoptotic signaling pathway	61/2324	319/18870	0.000293019285668101	0.00576911741126867	0.00473583887759695	CLU/TNFRSF1A/HNRNPK/PTTG1IP/CD44/SHISA5/PPP1R15A/P4HB/PINK1/ERP29/MAPK8IP1/CASP3/CTNNB1/TMEM161A/FIS1/BCL2L1/HIF1A/MOAP1/QRICH1/BCAP31/WWOX/HIPK1/MCL1/BCLAF1/SERINC3/MAP3K5/TP53BP2/CAV1/ARL6IP5/ERCC2/PPP1R13B/PDK2/FLCN/BECN1/MSX1/NBN/CUL1/PYCR1/ATF2/BID/NACC2/TMBIM6/TMEM109/MSH2/NUPR1/EIF5A/DAXX/GPX1/CUL4A/SGMS1/BAG5/ZNF622/NFE2L2/CEBPB/ENO1/DIABLO/STK11/BAD/MYC/PARP1/HRAS	61
GO:0043574	BP	GO:0043574	peroxisomal transport	10/2324	24/18870	0.000299265263807706	0.00584159550292839	0.00479533577110542	PEX10/PEX16/PEX3/ABCD4/USP9X/RAB8B/LONP2/ABCD3/PEX2/PEX12	10
GO:0044090	BP	GO:0044090	positive regulation of vacuole organization	10/2324	24/18870	0.000299265263807706	0.00584159550292839	0.00479533577110542	GRN/MOAP1/RAB3GAP2/SNX7/BECN1/WDR45/SNX18/MCOLN1/RALB/WIPI1	10
GO:0000302	BP	GO:0000302	response to reactive oxygen species	43/2324	205/18870	0.000299618886744704	0.00584159550292839	0.00479533577110542	ADAM9/STAT1/SQSTM1/MAPK1/PINK1/CAPN2/EGFR/PPP2CB/PEX10/RHOB/CASP3/GPR37/ADCYAP1R1/HSF1/SIRPA/CRK/GPR37L1/MAP1LC3A/HDAC6/BMP7/HIF1A/FBLN5/PRDX5/MAP3K5/APOE/PXN/RELA/PDK2/BECN1/CCS/CAT/TXNRD2/MPV17L2/ANXA1/CRYAB/GPX1/MPV17/PEX2/NFE2L2/SESN1/MAPK3/PEX12/AXL	43
GO:1990182	BP	GO:1990182	exosomal secretion	9/2324	20/18870	0.000300646487651965	0.00584266070663446	0.00479621019136144	HGS/VPS4A/ATP9A/TSG101/RAB7A/SDC4/SDCBP/COPS5/CHMP2A	9
GO:0050773	BP	GO:0050773	regulation of dendrite development	25/2324	99/18870	0.000311678684733999	0.00603429687768306	0.0049535233407581	NR2E1/CRKL/CAPRIN1/CUX1/SDC2/SYNE1/TNIK/ARF6/CAMK2B/CRK/PREX1/CYFIP1/RAB21/HDAC6/BMP7/STAU2/PTN/GORASP1/NEDD4/BAIAP2/PAFAH1B1/MARK1/TMEM106B/STK11/VLDLR	25
GO:0010038	BP	GO:0010038	response to metal ion	67/2324	359/18870	0.00031251729041789	0.00603429687768306	0.0049535233407581	GDI1/SYT11/PAM/CLIC4/GRIA1/B2M/ADAM9/FIBIN/PPP5C/CALR/MAPK1/NCSTN/BSG/EGFR/PLSCR1/MAOB/PPP2CB/JUNB/SLC6A1/CPNE2/CALM1/CASP3/SLC25A23/HSF1/CPNE1/CAMK2D/AHCYL1/MT1E/SYT17/MAP1LC3A/ERCC1/ITPKB/HIF1A/NLGN1/ADD1/ENTPD6/BACE1/SLC11A2/GPI/CNGA3/CAV1/PPP2CA/LGMN/BECN1/TSPO/NEDD4/ALAD/ACO1/RYR3/CAT/PPP1CA/PEF1/IQGAP1/SLC41A1/DTYMK/DAXX/SLC25A12/EIF2S1/NFE2L2/MCOLN1/MAPK3/KHK/TF/ITPKC/CUTA/PARP1/CPNE3	67
GO:0019882	BP	GO:0019882	antigen processing and presentation	28/2324	116/18870	0.00031654412664519	0.00608595273842434	0.00499592737175883	HLA-A/HLA-C/HLA-E/RAB10/TAPBP/CTSD/B2M/HLA-B/CALR/TAP1/YTHDF1/RAB6A/ARL8B/CTSF/RAB34/TAPBPL/RAB4A/AP3D1/UNC93B1/PSMB8/LGMN/ICAM1/IKBKB/RAB8B/RFTN1/PSME1/SAR1B/CTSH	28
GO:0006024	BP	GO:0006024	glycosaminoglycan biosynthetic process	20/2324	72/18870	0.000317219518255923	0.00608595273842434	0.00499592737175883	NDST1/CHPF/CHSY1/HS3ST3A1/CHST7/B3GALT6/B3GAT3/EXT2/CHST2/ST3GAL4/HEXA/B4GALT7/B4GALT4/CLTC/ANGPT1/AP2A1/CHST12/NFKB1/HS3ST3B1/SLC10A7	20
GO:0030866	BP	GO:0030866	cortical actin cytoskeleton organization	14/2324	42/18870	0.000324349398978504	0.00618323219322513	0.00507578357699694	CALR/EZR/ARF6/VPS4A/EPB41L1/EPB41L2/EHD2/RTKN/IQGAP2/IKBKB/PLEC/IQGAP1/NCKAP1/TLN1	14
GO:1990000	BP	GO:1990000	amyloid fibril formation	14/2324	42/18870	0.000324349398978504	0.00618323219322513	0.00507578357699694	CLU/B2M/GSN/FKBP1A/FUS/PSEN1/APP/TARDBP/BACE1/APOE/USP9X/VBP1/CRYAB/USP8	14
GO:0043086	BP	GO:0043086	negative regulation of catalytic activity	85/2324	480/18870	0.000329806454191463	0.00626736632094853	0.00514484885069494	TIMP3/GNAI2/SERPINE2/SORT1/LRP1/SERPINA3/CD44/ARL6IP1/TMBIM1/PPP1R15A/NOSIP/ADAR/SERPINB6/PRKAR1A/MAPK8IP1/CST3/DUSP1/GADD45A/SPRY4/IRS2/SPRY1/ZFP36/FKBP1A/SORL1/TIMP2/TINF2/LGALS3/STK38/HDAC6/SPRY2/MVP/TSG101/TRIM27/EDNRB/POT1/BICD1/WNK1/APOE/DFFA/CAV1/DNAJB6/RDX/ARL2/IKBKB/SERPINH1/PARP9/DUSP3/TRIB2/HEG1/GNAQ/ITGB1BP1/CARD16/PRKAG2/RFFL/NEIL1/SNX6/PPP2R5A/TMBIM6/OXA1L/SPOCK2/NFKB1/CPEB2/APBA3/S…	85
GO:0071806	BP	GO:0071806	protein transmembrane transport	19/2324	67/18870	0.000332688011377693	0.00630218141426828	0.00517342838214091	SEC61A1/PEX10/TMED10/TOMM40/HSPA5/SEC63/PEX16/TRAM1/EDNRB/MCL1/AKT2/ABCA1/USP9X/LONP2/PEX2/SRP54/CHCHD4/PEX12/SEC61G	19
GO:0001881	BP	GO:0001881	receptor recycling	15/2324	47/18870	0.000343517594598322	0.00644632236113414	0.00529175294573665	CTSD/GRIA1/ACHE/PEX10/LAMTOR1/SORL1/PSEN1/NSF/VAMP3/USP9X/CHMP5/PLEKHA3/PEX2/PEX12/CAMLG	15
GO:0035384	BP	GO:0035384	thioester biosynthetic process	15/2324	47/18870	0.000343517594598322	0.00644632236113414	0.00529175294573665	ELOVL2/ELOVL5/ACLY/TECR/SLC25A1/ELOVL1/PDHA1/HSD17B12/PPT1/PDK2/ELOVL4/GCDH/PDHB/ACSF3/ACAT1	15
GO:0071616	BP	GO:0071616	acyl-CoA biosynthetic process	15/2324	47/18870	0.000343517594598322	0.00644632236113414	0.00529175294573665	ELOVL2/ELOVL5/ACLY/TECR/SLC25A1/ELOVL1/PDHA1/HSD17B12/PPT1/PDK2/ELOVL4/GCDH/PDHB/ACSF3/ACAT1	15
GO:1901617	BP	GO:1901617	organic hydroxy compound biosynthetic process	50/2324	251/18870	0.000374283045507218	0.00700177472981572	0.00574772094477883	DKK3/PLTP/FGF1/MOXD1/CYP51A1/ACLY/ACER3/TM7SF2/GIPC1/HRH1/GPR37/ADCYAP1R1/IP6K1/PMVK/OSBPL3/SPHK2/ITPKB/QDPR/VPS35/CITED1/HSD17B10/H6PD/ASAH1/PDXK/APOE/SPTSSA/SCAP/EBP/LPCAT3/ACOT8/ISYNA1/ALDH2/DHCR7/PRKAG2/SLC27A5/SCP2/NFKB1/APPL1/CYP46A1/ABCD3/DHDDS/IMPA1/SPTLC2/SLC7A11/MVK/SEC14L2/OSBPL2/SPTSSB/ITPKC/MVD	50
GO:0033157	BP	GO:0033157	regulation of intracellular protein transport	46/2324	226/18870	0.000383792384491459	0.00715737040022115	0.00587544863214614	GDI1/TMEM30A/PINK1/CD81/SAE1/ERGIC3/TM9SF4/FIS1/OAZ2/B3GAT3/SORL1/PRKD1/PSEN1/FZD5/TARDBP/BCAP31/LMAN1/AKT2/YWHAE/ZDHHC2/NDEL1/PCM1/ARIH2/PTPN11/ERLEC1/ITGB1BP1/ANGPT1/UBE2J2/UBE2J1/VPS11/SP100/PRKACA/UHMK1/DMAP1/LEPROT/SAR1B/BNIP3L/GCC2/HUWE1/UBAC2/VAMP2/OAZ1/FLNA/HDAC3/HRAS/PKIG	46
GO:0001778	BP	GO:0001778	plasma membrane repair	11/2324	29/18870	0.000398611736895193	0.00738785024708529	0.00606464835568613	SYT11/CHMP1A/ARL8B/VPS4A/ANXA6/CHMP7/CHMP5/CHMP2A/CHMP4A/CHMP6/CASP7	11
GO:0015813	BP	GO:0015813	L-glutamate transmembrane transport	11/2324	29/18870	0.000398611736895193	0.00738785024708529	0.00606464835568613	SLC1A3/ARL6IP1/SLC25A18/SLC1A2/PSEN1/ARL6IP5/CLN8/PRAF2/SLC25A12/SLC7A11/SLC38A6	11
GO:0042987	BP	GO:0042987	amyloid precursor protein catabolic process	19/2324	68/18870	0.000409073551758855	0.00753523520954579	0.00618563591503623	CLU/NCSTN/EFNA1/TMED10/CASP3/FKBP1A/SORL1/PSEN1/BACE1/PIN1/IFNGR1/APOE/APH1A/RELA/RTN3/SPON1/ADAM10/CLN3/PSEN2	19
GO:0150116	BP	GO:0150116	regulation of cell-substrate junction organization	19/2324	68/18870	0.000409073551758855	0.00753523520954579	0.00618563591503623	GPM6B/PTPRA/POLDIP2/MAPRE2/ARF6/DLC1/FERMT2/FAM107A/ACTG1/RHOA/SDC4/COL16A1/DUSP3/ITGB1BP1/LIMCH1/LIMS1/DAPK3/VCL/TLN1	19
GO:0043470	BP	GO:0043470	regulation of carbohydrate catabolic process	18/2324	63/18870	0.000427676787896132	0.00782987533937889	0.00642750448561485	STAT3/SCARB2/PPP1CB/SLC4A4/PSEN1/HIF1A/APP/PPP2CA/ARL2/FLCN/PRKAG2/EIF6/PRKACA/PPP1CA/JMJD8/NUPR1/PRKAG1/NCOR1	18
GO:0070050	BP	GO:0070050	neuron cellular homeostasis	18/2324	63/18870	0.000427676787896132	0.00782987533937889	0.00642750448561485	CNR1/ATP6AP1/ATP6AP2/ADORA1/ATP6V1B2/CX3CL1/ATP6V0A1/ATP2A2/CLCN3/PSEN1/APP/IMMT/ATP6V0D1/TSC22D4/TMEM175/ATP6V1A/TMEM106B/ATP6V1D	18
GO:0030100	BP	GO:0030100	regulation of endocytosis	56/2324	291/18870	0.000431079471194312	0.00786818305325788	0.00645895109135487	CLU/SYT11/SNX3/LRP1/HNRNPK/B2M/CALR/ACTB/LRPAP1/PLSCR1/RAB31/ARC/AP2M1/SFRP4/SYNE1/LMAN2/ARF6/FLOT1/CD47/SIRPA/SNX17/RAB4A/WASL/RAB21/PRKD1/LGALS3/ACTG1/NLGN1/LPAR1/TSG101/STON2/UBQLN2/CD151/VAC14/ITGAV/BICD1/APOE/NR1H2/CAV1/PPT1/SDCBP/NUMB/RALA/ANGPT1/RUFY1/AP2A1/ANO6/APPL1/AHI1/PLA2G5/SYNJ2BP/ARF1/CLN3/AXL/TF/ATG3	56
GO:0030042	BP	GO:0030042	actin filament depolymerization	17/2324	58/18870	0.000441082250796637	0.00802636035161758	0.00658879802386172	TMOD1/SPTBN1/SEMA5A/GSN/SPTAN1/DSTN/WDR1/CAPZA2/ADD1/EPS8/TWF2/RDX/SWAP70/CAPZA1/CAPG/TWF1/SPTBN4	17
GO:1902743	BP	GO:1902743	regulation of lamellipodium organization	16/2324	53/18870	0.000447154322654515	0.00811227101975941	0.00665932165047256	CD44/PDPN/AKIRIN1/CYFIP1/TWF2/WASF2/ACTR3/ABI2/KANK1/ARPC2/BRK1/CORO1B/MSTN/BIN3/TWF1/NCKAP1	16
GO:1903541	BP	GO:1903541	regulation of exosomal secretion	8/2324	17/18870	0.000453057383402987	0.00819460719076789	0.00672691099072983	HGS/VPS4A/ATP9A/TSG101/RAB7A/SDC4/SDCBP/CHMP2A	8
GO:0006672	BP	GO:0006672	ceramide metabolic process	26/2324	107/18870	0.000456455075409097	0.00823126945294783	0.00675700685361404	PPP2R1A/ACER3/DEGS1/NEU1/GALC/ELOVL1/SPHK2/PLA2G15/HEXA/B4GALT5/GM2A/CERS2/CERS5/ASAH1/SPTSSA/PPP2CA/B4GALT4/ST6GALNAC4/ST6GALNAC6/CLN8/SPTLC2/SGMS1/SPTSSB/UGCG/CERS4/AGK	26
GO:0048194	BP	GO:0048194	Golgi vesicle budding	6/2324	10/18870	0.000467685733062297	0.00835464113525334	0.00685828203451359	TMED9/TMED10/GOLPH3/ARFGAP2/ARFGAP3/TMED2	6
GO:1904851	BP	GO:1904851	positive regulation of establishment of protein localization to telomere	6/2324	10/18870	0.000467685733062297	0.00835464113525334	0.00685828203451359	CCT3/CCT6A/TCP1/CCT5/CCT4/DKC1	6
GO:0097734	BP	GO:0097734	extracellular exosome biogenesis	9/2324	21/18870	0.000468861625741944	0.00835464113525334	0.00685828203451359	HGS/VPS4A/ATP9A/TSG101/RAB7A/SDC4/SDCBP/COPS5/CHMP2A	9
GO:2001044	BP	GO:2001044	regulation of integrin-mediated signaling pathway	9/2324	21/18870	0.000468861625741944	0.00835464113525334	0.00685828203451359	LAMB2/CTNNA1/LAMC1/PRKD1/ITGB1BP1/SLC2A10/LIMS1/LIMS2/FLNA	9
GO:0006470	BP	GO:0006470	protein dephosphorylation	42/2324	203/18870	0.000472632039775394	0.00839690946405693	0.00689297988872056	ADORA1/PTPRZ1/PPP1R15A/PPP2R1A/PPP5C/PINK1/PTPRF/HSP90AB1/PTPRA/PPP2CB/GNA12/CALM1/DUSP1/DLC1/PPP1CB/PTPN18/FKBP1A/YWHAB/PTPN21/ARPP19/LGALS3/PPP1CC/PIN1/PTBP1/FBXW11/PTPN9/PPP2CA/YWHAE/MTM1/IKBKB/SWAP70/CNEP1R1/PTPN11/DUSP3/ENSA/PPP2R5A/CDC14B/PPM1G/PPP1CA/PPP2R5C/PPM1K/STK11	42
GO:0051973	BP	GO:0051973	positive regulation of telomerase activity	12/2324	34/18870	0.000474786474942132	0.00841030319182153	0.00690397473111008	MAPK1/HSP90AB1/CTNNB1/POT1/TCP1/HMBOX1/MAPKAPK5/CCT4/PARN/MAPK3/MYC/DKC1	12
GO:0009150	BP	GO:0009150	purine ribonucleotide metabolic process	67/2324	365/18870	0.000502064598455744	0.00886734680507866	0.0072791594878274	TPST1/ELOVL2/AK3/PINK1/SDHA/ELOVL5/MTHFD1/ACLY/TECR/ATP6V1B2/SLC25A1/HSPA8/SLC25A25/GMPR2/CASK/FIS1/ELOVL1/PMVK/SPHK2/PDE4A/ITPA/PDHA1/NDUFV1/HSD17B12/ALDOA/NADK/PPT1/PDK2/NDUFS2/FLCN/ACOT8/TSPO/ELOVL4/NDUFA5/PRKAG2/PDE8A/NUDT10/DLST/PAICS/IMPDH2/GCDH/AMPD2/AK2/OGDH/GUK1/VCP/SDHC/HSD17B4/ATP6V1A/SDHB/MVK/TPST2/MPP1/PDHB/CROT/ACSF3/NUDT9/FAR2/ENO1/BAD/NME3/MVD/COX11/ACAT1/PARP1/GNAI3/SULT2B1	67
GO:0006661	BP	GO:0006661	phosphatidylinositol biosynthetic process	30/2324	131/18870	0.000516918507423507	0.00910291975682744	0.00747254011503097	PIGT/MBOAT7/GPAA1/IP6K1/SOCS3/MTMR14/PIP5K1A/ITPKB/PI4KB/INPP1/PIK3C2A/SLC27A1/CDIPT/VAC14/MTM1/UVRAG/BECN1/PIP5K1C/SOCS2/SACM1L/DPM2/EFR3B/IMPA1/PI4K2B/PIGV/PIGK/PIGG/SLC30A5/ITPKC/PIGO	30
GO:0014037	BP	GO:0014037	Schwann cell differentiation	13/2324	39/18870	0.000526462957242732	0.0092438890591889	0.00758826109192894	DAG1/SIRT2/LAMB2/ILK/ARHGEF10/AKT2/RELA/PLEC/LGI4/CNTNAP1/ITGB4/DICER1/SLC25A46	13
GO:0034341	BP	GO:0034341	response to type II interferon	32/2324	143/18870	0.000528398561036329	0.00925082611960103	0.00759395568922243	STAT1/ZYX/BST2/CALM1/CX3CL1/IFITM3/CD47/GSN/SIRPA/CDC37/CASP1/SYNCRIP/VIM/ACTG1/GBP1/CITED1/GBP2/IFNGR1/NR1H2/VAMP3/IFNGR2/ACTR3/PARP9/TLR4/SP100/CXCL16/NUB1/JAK1/DAPK3/RPL13A/KIF5B/GBP3	32
GO:0006509	BP	GO:0006509	membrane protein ectodomain proteolysis	14/2324	44/18870	0.000555976551458714	0.00963329393718098	0.00790792155796811	TIMP3/DAG1/ADAM9/NCSTN/RGMA/TIMP2/PSEN1/BACE1/APOE/APH1A/ADAM10/SPPL2A/SPPL2B/PSEN2	14
GO:0030835	BP	GO:0030835	negative regulation of actin filament depolymerization	14/2324	44/18870	0.000555976551458714	0.00963329393718098	0.00790792155796811	TMOD1/SPTBN1/GSN/SPTAN1/CAPZA2/ADD1/EPS8/TWF2/RDX/SWAP70/CAPZA1/CAPG/TWF1/SPTBN4	14
GO:0045022	BP	GO:0045022	early endosome to late endosome transport	14/2324	44/18870	0.000555976551458714	0.00963329393718098	0.00790792155796811	SNX3/MAPK1/EZR/MSN/RAB5A/RAB21/RAB7A/RDX/BECN1/VPS11/SNX16/AKTIP/MAPK3/FLNA	14
GO:0034067	BP	GO:0034067	protein localization to Golgi apparatus	11/2324	30/18870	0.00055987003898021	0.00963329393718098	0.00790792155796811	RAB6A/TMED10/GOLPH3/SYS1/SORL1/ARFRP1/RAB6B/ARL5A/CSNK1D/VPS13D/GCC2	11
GO:0090382	BP	GO:0090382	phagosome maturation	11/2324	30/18870	0.00055987003898021	0.00963329393718098	0.00790792155796811	SYT11/RAB31/ARL8B/RAB34/SRPX/RAB7A/TMEM175/PLA2G5/CLN3/MCOLN1/RAB14	11
GO:1904376	BP	GO:1904376	negative regulation of protein localization to cell periphery	11/2324	30/18870	0.00055987003898021	0.00963329393718098	0.00790792155796811	TMBIM1/AP2M1/TMEM59/BCL2L1/GBP1/WNK1/CLTC/NUMB/PPP2R5A/LYPLA1/TMED2	11
GO:0006220	BP	GO:0006220	pyrimidine nucleotide metabolic process	16/2324	54/18870	0.000563663221667486	0.00967085041746644	0.00793875147990628	AK3/DPYD/NEIL2/ENTPD5/UCKL1/UPRT/SMUG1/DCK/NEIL1/PRPS1/DTYMK/DCTPP1/CTPS2/NTHL1/NME3/UMPS	16
GO:0098927	BP	GO:0098927	vesicle-mediated transport between endosomal compartments	15/2324	49/18870	0.000567058941708914	0.00968199686836639	0.00794790154424993	SNX3/MAPK1/EZR/MSN/RAB5A/SORL1/RAB21/RAB7A/RDX/BECN1/VPS11/SNX16/AKTIP/MAPK3/FLNA	15
GO:0061077	BP	GO:0061077	chaperone-mediated protein folding	20/2324	75/18870	0.00056753753499833	0.00968199686836639	0.00794790154424993	CLU/DNAJB1/HSPA9/HSPA8/HSPA5/CCT3/DFFA/CCT6A/FKBP2/DNAJB6/TCP1/DNAJC18/VBP1/CSNK2A1/CRTAP/CCT5/CCT4/UNC45A/PDIA4/DNAJC5	20
GO:0046328	BP	GO:0046328	regulation of JNK cascade	30/2324	132/18870	0.000591514949550285	0.0100624568613299	0.00826021920007152	PINK1/EGFR/PRMT1/MAPK8IP1/PJA2/TNIK/GADD45A/SIRPA/CRK/WNT7A/RASSF2/APP/GADD45B/MAP3K5/SDCBP/RIPK2/DUSP3/FZD7/TLR4/PAFAH1B1/COPS5/AIDA/RASGRP1/MBIP/RB1CC1/ZNF622/MYD88/HDAC3/HRAS/NCOR1	30
GO:0006487	BP	GO:0006487	protein N-linked glycosylation	19/2324	70/18870	0.0006084224442128	0.0103208383545137	0.00847232324189278	MLEC/RPN2/DDOST/MAGT1/MGAT1/TMEM165/DOLK/MPDU1/RPN1/ENTPD5/B4GALT7/UBE2J1/ALG3/DPAGT1/DHDDS/GFPT2/MGAT4B/FUT8/PGM3	19
GO:1902115	BP	GO:1902115	regulation of organelle assembly	44/2324	218/18870	0.000610959808763503	0.0103346863426052	0.00848369098425347	FEZ1/GAP43/MAP4/IL1RAP/PINK1/CAPRIN1/DYNC1H1/G3BP1/RAB1B/EZR/CHMP1A/G3BP2/GSN/MSN/RNF4/RAB5A/MOAP1/LPAR1/TSG101/RHOA/UBQLN2/CHMP7/SDC4/RAB3GAP2/RDX/MTM1/SDCBP/SNX7/BECN1/WDR45/UBAP2L/SCFD1/CHMP5/SNX18/VPS11/NUPR1/CHMP2A/USP10/CHMP4A/NUP62/CHMP6/RALB/ATG3/WIPI1	44
GO:1903510	BP	GO:1903510	mucopolysaccharide metabolic process	23/2324	92/18870	0.000619984429814643	0.010457883429879	0.0085848228409875	GNS/NDST1/CHPF/CD44/IDS/CHSY1/CHST7/B3GALT6/EXT2/CHST2/ST3GAL4/HEXA/EDNRB/GUSB/B4GALT4/CLTC/ANGPT1/AP2A1/CHST12/NFKB1/HS2ST1/TNFAIP6/SLC10A7	23
GO:0050435	BP	GO:0050435	amyloid-beta metabolic process	18/2324	65/18870	0.000646605528916013	0.0108459949752532	0.00890342161691763	CLU/NCSTN/EFNA1/TMED10/CASP3/SORL1/PSEN1/BACE1/PIN1/IFNGR1/APOE/APH1A/RELA/BECN1/RTN3/APEH/SPON1/PSEN2	18
GO:0098930	BP	GO:0098930	axonal transport	18/2324	65/18870	0.000646605528916013	0.0108459949752532	0.00890342161691763	FEZ1/DYNC1H1/DST/ARL8B/AP3D1/RAB21/SYBU/HDAC6/SPG7/HIF1A/ARMCX3/FBXW11/NDEL1/ACTR10/PAFAH1B1/KIF1B/KIF3A/KIF5B	18
GO:0042147	BP	GO:0042147	retrograde transport, endosome to Golgi	24/2324	98/18870	0.000658000438672779	0.0108554762750598	0.00891120476727381	SNX3/RAB6A/VTI1B/RHOBTB3/ATP9A/YKT6/ARFRP1/SNX5/TBC1D17/TRIM27/VPS35/VPS52/RAB6B/TBC1D23/RAB7A/VPS53/VAMP3/CLTC/TMEM87A/PLEKHA3/SNX6/STX10/STX16/GCC2	24
GO:0006000	BP	GO:0006000	fructose metabolic process	7/2324	14/18870	0.000663440431797996	0.0108554762750598	0.00891120476727381	ALDOC/AKR1B1/ALDOA/PFKFB3/PFKFB2/SORD/KHK	7
GO:0006047	BP	GO:0006047	UDP-N-acetylglucosamine metabolic process	7/2324	14/18870	0.000663440431797996	0.0108554762750598	0.00891120476727381	GNPDA1/MGAT1/GNPNAT1/AMDHD2/DPAGT1/GFPT2/PGM3	7
GO:0046761	BP	GO:0046761	viral budding from plasma membrane	7/2324	14/18870	0.000663440431797996	0.0108554762750598	0.00891120476727381	CHMP1A/VPS4A/CHMP7/CHMP5/CHMP2A/CHMP4A/CHMP6	7
GO:0048388	BP	GO:0048388	endosomal lumen acidification	7/2324	14/18870	0.000663440431797996	0.0108554762750598	0.00891120476727381	ATP6AP1/ATP6AP2/ATP6V0A1/CLCN3/TMEM9/ATP6V1A/ATP6V1D	7
GO:0051127	BP	GO:0051127	positive regulation of actin nucleation	7/2324	14/18870	0.000663440431797996	0.0108554762750598	0.00891120476727381	GSN/CYFIP1/TRIM27/WASF2/ABI2/BRK1/NCKAP1	7
GO:0061635	BP	GO:0061635	regulation of protein complex stability	7/2324	14/18870	0.000663440431797996	0.0108554762750598	0.00891120476727381	TAPBP/SQSTM1/HSPA8/NCLN/TRAPPC11/PCM1/ECSIT	7
GO:0097212	BP	GO:0097212	lysosomal membrane organization	7/2324	14/18870	0.000663440431797996	0.0108554762750598	0.00891120476727381	CHMP1A/LAPTM4B/CHMP7/CHMP5/CHMP2A/CHMP4A/CHMP6	7
GO:1990173	BP	GO:1990173	protein localization to nucleoplasm	7/2324	14/18870	0.000663440431797996	0.0108554762750598	0.00891120476727381	CCT3/CCT6A/TCP1/TBRG1/CCT5/CCT4/DKC1	7
GO:0043524	BP	GO:0043524	negative regulation of neuron apoptotic process	35/2324	163/18870	0.000669372851259007	0.0109227825320933	0.00896645612827783	CLU/PTPRZ1/TMBIM4/PINK1/IL6ST/CHL1/CTNNB1/CX3CL1/OXR1/FAIM2/RAD21/BCL2L1/PSEN1/GRN/HIF1A/RHOA/GPI/CITED1/APOE/IL27RA/LGMN/PPT1/F2R/PYCR1/ANGPT1/SNX6/CLN8/MSH2/THAP11/NES/CLN3/CEBPB/DNAJC5/AXL/HRAS	35
GO:0046165	BP	GO:0046165	alcohol biosynthetic process	32/2324	145/18870	0.000681304911054916	0.0110450823917013	0.00906685145542522	DKK3/FGF1/MOXD1/CYP51A1/ACLY/ACER3/TM7SF2/HRH1/ADCYAP1R1/IP6K1/PMVK/SPHK2/ITPKB/QDPR/H6PD/ASAH1/APOE/SPTSSA/SCAP/EBP/LPCAT3/ISYNA1/DHCR7/NFKB1/DHDDS/IMPA1/SPTLC2/MVK/SEC14L2/SPTSSB/ITPKC/MVD	32
GO:2001235	BP	GO:2001235	positive regulation of apoptotic signaling pathway	32/2324	145/18870	0.000681304911054916	0.0110450823917013	0.00906685145542522	ITM2C/TIMP3/PPP2R1A/ATF3/MAGED1/SRPX/FIS1/PEA15/CTNNA1/BCAP31/WWOX/TNFRSF12A/MCL1/BCLAF1/SERINC3/CAV1/TNFSF12/FAF1/FLCN/BECN1/RBCK1/MSX1/TLR4/BID/NACC2/PPP1CA/NUPR1/EIF5A/LTB/BAD/MYC/CTSH	32
GO:0005977	BP	GO:0005977	glycogen metabolic process	20/2324	76/18870	0.000682385606548072	0.0110450823917013	0.00906685145542522	PYGB/STK40/IL6ST/PHKG1/IRS2/PPP1CB/PFKM/SORBS1/PPP1CC/AKT2/ACADM/PRKAG2/PPP1CA/PHKA1/GAA/GABARAPL1/RB1CC1/PPP1R3G/KHK/GYS1	20
GO:1905477	BP	GO:1905477	positive regulation of protein localization to membrane	25/2324	104/18870	0.000689962967951358	0.0110960348468956	0.00910867806442211	SPTBN1/LRP1/SQSTM1/CD81/EGFR/EZR/ARF6/FIS1/SORBS1/PGRMC1/LGALS3/AKT2/PTPN9/ZDHHC2/ATP2C1/ITGB1BP1/RER1/STAC/ATP2B4/KIF5B/CLN3/TNFAIP6/STX3/RHOG/HRAS	25
GO:0042060	BP	GO:0042060	wound healing	75/2324	423/18870	0.000690908921545686	0.0110960348468956	0.00910867806442211	SYT11/SERPINE2/DAG1/CD44/F3/PDPN/FGF1/ANXA5/ACTB/AK3/CD59/IL6ST/PLSCR1/GNA12/CSRP1/DST/CLIC1/CHMP1A/ARL8B/CX3CL1/C6orf89/VPS4A/C1QTNF1/CASK/CRK/HBEGF/RHOC/FERMT2/WNT7A/ST3GAL4/ANXA6/ILK/ACTG1/HIF1A/ITPK1/PRKCA/RHOA/GNAS/TNFRSF12A/CD151/LMAN1/CHMP7/SDC4/APOE/CAV1/PLEC/FZD7/F2R/KANK1/GNAQ/TLR4/CHMP5/FKBP10/ANO6/DCBLD2/CHMP2A/ANXA1/MYL12A/GPX1/SLC7A11/CORO1B/CHMP4A/GNA13/VAV3/C1GALT1C1/VCL/NFE2L2/CH…	75
GO:0035337	BP	GO:0035337	fatty-acyl-CoA metabolic process	13/2324	40/18870	0.000692924740647102	0.0110960348468956	0.00910867806442211	ELOVL2/ELOVL5/TECR/SLC25A1/ELOVL1/HSD17B12/PPT1/ELOVL4/GCDH/HSD17B4/ACSF3/FAR2/ACAT1	13
GO:0051693	BP	GO:0051693	actin filament capping	13/2324	40/18870	0.000692924740647102	0.0110960348468956	0.00910867806442211	TMOD1/SPTBN1/GSN/SPTAN1/CAPZA2/ADD1/EPS8/TWF2/RDX/CAPZA1/CAPG/TWF1/SPTBN4	13
GO:0070482	BP	GO:0070482	response to oxygen levels	63/2324	343/18870	0.000714009269570191	0.0114032597440665	0.00936087740592722	ATP6AP1/ADORA1/PDPN/LMNA/P4HB/PINK1/SIRT2/CAPN2/ARNT2/SLC2A8/DDAH1/CASP3/TM9SF4/HSF1/RAD21/ALKBH5/HMOX2/BMP7/HIF1A/LPAR1/ATP6V0D1/SLC11A2/PIN1/TBL2/PGK1/SCAP/CAV1/CPEB1/PLOD1/IRAK1/ERCC2/NDUFS2/BECN1/EPAS1/ALAD/ERCC3/SCFD1/ATF2/CCDC115/NDP/FMN2/TMBIM6/FOXO1/CAT/TXNRD2/CPEB2/ADAM15/EGLN1/ATP6V1A/BNIP3L/CRYAB/SUV39H1/USP19/CHCHD2/NFE2L2/ANGPT2/ENO1/VASN/BAD/TXN2/PSEN2/MYC/ATG7	63
GO:1904872	BP	GO:1904872	regulation of telomerase RNA localization to Cajal body	8/2324	18/18870	0.000727785338816186	0.0115734615007093	0.00950059515453292	RUVBL2/CCT3/CCT6A/TCP1/CCT5/CCT4/PARN/DKC1	8
GO:0043409	BP	GO:0043409	negative regulation of MAPK cascade	37/2324	176/18870	0.000728520973733242	0.0115734615007093	0.00950059515453292	TIMP3/NDRG2/DAG1/SEMA6A/PPP2R1A/PINK1/EFNA1/PRMT1/ATF3/MAPK8IP1/DUSP1/EZR/PEBP1/SPRY4/SPRY1/SIRPA/SORL1/STK38/SPRY2/GBP1/PIN1/APOE/CAV1/FLCN/DUSP3/SPRED2/ITGB1BP1/TLR4/PAFAH1B1/FOXO1/SPRED1/AIDA/SYNJ2BP/MYC/HDAC3/CDK5RAP3/NCOR1	37
GO:1902475	BP	GO:1902475	L-alpha-amino acid transmembrane transport	19/2324	71/18870	0.000736218299805865	0.0116648836156576	0.00957564309954413	SLC3A2/SLC1A3/ARL6IP1/SLC25A18/SLC1A2/SLC6A9/PSEN1/SLC38A3/ARL6IP5/SLC38A9/SLC25A38/CLN8/PRAF2/SLC25A12/SLC7A11/SLC1A5/CLN3/SLC15A4/SLC38A6	19
GO:0015980	BP	GO:0015980	energy derivation by oxidation of organic compounds	62/2324	337/18870	0.000750067710014619	0.0118530436806258	0.00973010273129767	SLC25A18/PYGB/PINK1/SDHA/STK40/IL6ST/ACLY/SLC25A23/PHKG1/ACO2/IRS2/SLC25A25/PPP1CB/IDH3B/ACADVL/PFKM/SORBS1/HIF1A/IFNAR1/IDH3G/PPP1CC/PDHA1/RHOA/NDUFV1/AKT2/ARL2/ACADM/NDUFS2/ETFB/FLCN/PLEC/COQ10B/IDH3A/ACO1/NDUFA5/PRKAG2/NDP/BID/DLST/OXA1L/CAT/OGDH/PPP1CA/VCP/MSH2/SDHC/NUPR1/PHKA1/SLC25A12/ETFA/SDHB/GAA/GABARAPL1/CHCHD2/UQCRC1/RB1CC1/LYRM7/GFPT2/PDHB/PPP1R3G/KHK/GYS1	62
GO:2001236	BP	GO:2001236	regulation of extrinsic apoptotic signaling pathway	34/2324	158/18870	0.000760997589426504	0.0119942008517222	0.0098459779286761	ITM2C/TIMP3/LMNA/TMBIM1/PPP2R1A/ATF3/CX3CL1/FGFR1/SRPX/PEA15/FAIM2/CTNNA1/BCL2L1/PSME3/LGALS3/WWOX/TNFRSF12A/MCL1/ITGAV/CAV1/TNFSF12/FAF1/RELA/ICAM1/RBCK1/TLR4/RFFL/BID/SP100/PPP1CA/GPX1/RB1CC1/ITGA6/LTB	34
GO:0045216	BP	GO:0045216	cell-cell junction organization	43/2324	214/18870	0.000770016145493397	0.0120735028751874	0.00991107655278543	ACTB/HOPX/CTNNB1/CDH2/RHOC/FERMT2/CTNNA1/WDR1/FZD5/ACTG1/ADD1/ANK2/PRKCA/RHOA/CLDN10/HIPK1/KIFC3/RAMP2/CDH4/SLC39A9/CAV1/RDX/ARL2/TJP1/IKBKB/FLCN/PLEC/NLGN4X/NUMB/PLEKHA7/F2R/HEG1/PIP5K1C/CNTNAP1/CDH11/PRKACA/ADAM10/LIMS1/LIMS2/VCL/GJA1/FLNA/TLN1	43
GO:0002753	BP	GO:0002753	cytosolic pattern recognition receptor signaling pathway	32/2324	146/18870	0.000771413436665785	0.0120735028751874	0.00991107655278543	TBK1/SIRT2/FLOT1/LSM14A/HSPA8/PRKD1/PUM1/UNC93B1/SEC14L1/IRF7/GBP2/CAV1/PPP2CA/IRAK1/SLC15A2/RELA/IKBKB/CLPB/RIPK2/COLEC12/ANKRD17/IRF3/TLR4/TSPAN6/RFTN1/CSNK1A1/RIOK3/EIF2AK2/SLC15A4/MYD88/DHX58/NFKBIA	32
GO:1900027	BP	GO:1900027	regulation of ruffle assembly	11/2324	31/18870	0.000772060800011985	0.0120735028751874	0.00991107655278543	CYFIP1/NLGN1/EPS8/CAV1/RDX/NDEL1/ICAM1/DEF8/KANK1/RHOG/HRAS	11
GO:0031330	BP	GO:0031330	negative regulation of cellular catabolic process	42/2324	208/18870	0.000794457842478237	0.0123914788157969	0.0101721013706783	TIMP3/CNR1/FEZ1/CTSA/STAT3/PINK1/SIRT2/EIF4G2/HNRNPC/POLDIP2/ZFP36/CIRBP/SORL1/TIMP2/FUS/SYNCRIP/WDR6/TARDBP/TRIM27/MCL1/WNK1/DFFA/MTM1/BECN1/TSPO/RRAGA/SCFD1/RRAGD/CSDE1/RRAGB/NUPR1/RBM10/RGN/QSOX1/PARN/ATP2B4/ZCCHC17/MYD88/RBM47/NSUN2/PAIP1/DKC1	42
GO:0001659	BP	GO:0001659	temperature homeostasis	38/2324	183/18870	0.000796645130129305	0.0123934041617266	0.0101736818772717	CNR1/GATM/ADORA1/STAT3/ACHE/SQSTM1/FTO/DYNC1H1/HSF1/TFE3/IP6K1/ACADVL/BSCL2/GRB10/SFXN5/SLC25A44/SLC27A1/GNAS/ADIPOR1/EDNRB/NR1H2/CAV1/RHEB/FLCN/EPAS1/DOCK7/CPT2/TLR4/FOXO1/DECR1/PRKAB1/GPX1/DIO2/SCD/CEBPB/GJA1/STK11/HDAC3	38
GO:0008652	BP	GO:0008652	amino acid biosynthetic process	20/2324	77/18870	0.000816743713735131	0.0126732454805671	0.0104034021798494	GLUL/BCAT1/SLC1A3/MTHFD1/ENOPH1/PSPH/DPYD/GLUD1/PLOD3/SERINC3/SDSL/ILVBL/GOT2/PYCR2/PYCR1/ADI1/PHGDH/ATP2B4/CLN3/ASNSD1	20
GO:0001959	BP	GO:0001959	regulation of cytokine-mediated signaling pathway	36/2324	171/18870	0.00082967345193877	0.0128406935022998	0.0105408594015986	CSF1/TBK1/TNFRSF1A/RNF185/PPP2CB/ADAR/LSM14A/CPNE1/CDC37/AGPAT1/CASP1/HIF1A/IRF7/HIPK1/NR1H2/CAV1/SHARPIN/IRAK1/IKBKB/PTPN11/PARP9/IRAK2/RIPK2/IRF3/CARD16/RFFL/ANGPT1/PAFAH1B1/METTL3/SPPL2A/MUL1/AGPAT2/SPPL2B/AXL/RBM47/SAMHD1	36
GO:0006869	BP	GO:0006869	lipid transport	79/2324	453/18870	0.000835812958995102	0.0129024596883434	0.010591562946757	PSAP/CLU/LRP1/PLTP/PMP2/SURF4/TMEM30A/LRP10/SCARB2/PLSCR1/VAPB/STOML1/ARL8B/ABCA3/VPS4A/C1QTNF1/IRS2/SIGMAR1/LAMTOR1/STX12/FIS1/ATP9A/ATG9A/SLC25A11/OSBPL3/SPNS1/PITPNA/STARD3NL/PNPLA8/GM2A/SLCO1C1/SLC27A1/ABCC3/CLPTM1L/PITPNB/VPS52/ITGAV/CRY1/STARD10/APOE/AKT2/NR1H2/VPS53/CAV1/VAPA/ABCD4/ABCA1/LPCAT3/GOT2/PTPN11/TSPO/ATG2B/HDLBP/CPT2/ESYT1/VPS13D/SLC27A5/SCP2/ANO6/VPS13B/NFKB1/CLN8/ABCD3/PLSCR4/…	79
GO:0034205	BP	GO:0034205	amyloid-beta formation	16/2324	56/18870	0.000875930263882578	0.0134870800887561	0.011071474833366	CLU/NCSTN/EFNA1/TMED10/CASP3/SORL1/PSEN1/BACE1/PIN1/IFNGR1/APOE/APH1A/RELA/RTN3/SPON1/PSEN2	16
GO:0030032	BP	GO:0030032	lamellipodium assembly	19/2324	72/18870	0.000886425410172825	0.0136137713250328	0.0111754750190856	AKIRIN1/GOLPH3/CYFIP1/ARHGEF6/TWF2/WASF2/ACTR3/ABI2/ARFIP2/PARVB/ARPC2/BRK1/VAV3/MSTN/ABLIM1/VCL/BIN3/TWF1/NCKAP1	19
GO:0000041	BP	GO:0000041	transition metal ion transport	24/2324	100/18870	0.000895496357446812	0.0137179990471125	0.0112610350212766	B2M/TTYH1/SLC39A3/SLC39A1/STEAP3/TMEM165/ABCB7/SLC39A7/SLC30A7/FTL/SLC39A13/SLC11A2/SLC39A9/ATP13A1/CLTC/ATP2C1/MMGT1/MCOLN1/TCN2/SLC31A1/TF/SLC30A5/SLC25A37/SFXN1	24
GO:0009081	BP	GO:0009081	branched-chain amino acid metabolic process	10/2324	27/18870	0.000908608090659234	0.0137327735565701	0.0112731633402722	BCAT1/ALDH6A1/MCCC1/SLC25A44/PCCB/HSD17B10/SDSL/ILVBL/BCKDK/ACAT1	10
GO:0036296	BP	GO:0036296	response to increased oxygen levels	10/2324	27/18870	0.000908608090659234	0.0137327735565701	0.0112731633402722	ATP6AP1/PDPN/ATP6V0D1/CAV1/CCDC115/FOXO1/CAT/TXNRD2/ATP6V1A/ATG7	10
GO:0070861	BP	GO:0070861	regulation of protein exit from endoplasmic reticulum	10/2324	27/18870	0.000908608090659234	0.0137327735565701	0.0112731633402722	TMEM30A/CD81/TM9SF4/SORL1/BCAP31/ERLEC1/UBE2J1/SAR1B/GCC2/UBAC2	10
GO:0070849	BP	GO:0070849	response to epidermal growth factor	14/2324	46/18870	0.000914837079107028	0.0137327735565701	0.0112731633402722	NCL/MAPK1/EGFR/ZFP36/ZFP36L2/BECN1/PTPN11/DUSP3/PDE8A/BAIAP2/SNX6/IQGAP1/SYAP1/MAPK3	14
GO:0019511	BP	GO:0019511	peptidyl-proline hydroxylation	6/2324	11/18870	0.00092161661004126	0.0137327735565701	0.0112731633402722	P4HB/P4HTM/EGLN1/CRTAP/OGFOD1/P4HA2	6
GO:0051469	BP	GO:0051469	vesicle fusion with vacuole	6/2324	11/18870	0.00092161661004126	0.0137327735565701	0.0112731633402722	CHMP1A/CHMP7/CHMP5/CHMP2A/CHMP4A/CHMP6	6
GO:0060020	BP	GO:0060020	Bergmann glial cell differentiation	6/2324	11/18870	0.00092161661004126	0.0137327735565701	0.0112731633402722	GFAP/MAPK1/GPR37L1/VIM/PTPN11/MAPK3	6
GO:0061763	BP	GO:0061763	multivesicular body-lysosome fusion	6/2324	11/18870	0.00092161661004126	0.0137327735565701	0.0112731633402722	CHMP1A/CHMP7/CHMP5/CHMP2A/CHMP4A/CHMP6	6
GO:0070203	BP	GO:0070203	regulation of establishment of protein localization to telomere	6/2324	11/18870	0.00092161661004126	0.0137327735565701	0.0112731633402722	CCT3/CCT6A/TCP1/CCT5/CCT4/DKC1	6
GO:1904869	BP	GO:1904869	regulation of protein localization to Cajal body	6/2324	11/18870	0.00092161661004126	0.0137327735565701	0.0112731633402722	CCT3/CCT6A/TCP1/CCT5/CCT4/DKC1	6
GO:1904871	BP	GO:1904871	positive regulation of protein localization to Cajal body	6/2324	11/18870	0.00092161661004126	0.0137327735565701	0.0112731633402722	CCT3/CCT6A/TCP1/CCT5/CCT4/DKC1	6
GO:0072384	BP	GO:0072384	organelle transport along microtubule	22/2324	89/18870	0.000948004293677852	0.0140910044146918	0.0115672332133752	FEZ1/RAB6A/COPG1/SUN1/AP3D1/SYBU/HDAC6/HIF1A/ARMCX3/KXD1/BICD1/FBXW11/NDEL1/ACTR10/PAFAH1B1/MAP1S/RASGRP1/RAB1A/KIF3A/KIF5B/CLN3/STK11	22
GO:0044042	BP	GO:0044042	glucan metabolic process	20/2324	78/18870	0.000973247487025965	0.0143973535079006	0.0118187136119021	PYGB/STK40/IL6ST/PHKG1/IRS2/PPP1CB/PFKM/SORBS1/PPP1CC/AKT2/ACADM/PRKAG2/PPP1CA/PHKA1/GAA/GABARAPL1/RB1CC1/PPP1R3G/KHK/GYS1	20
GO:0008064	BP	GO:0008064	regulation of actin polymerization or depolymerization	33/2324	154/18870	0.000973409745913014	0.0143973535079006	0.0118187136119021	TMOD1/SPTBN1/ELN/SEMA5A/CDC42EP1/ARF6/GSN/SPTAN1/PREX1/CYFIP1/DSTN/WDR1/CAPZA2/ARPC5/ADD1/ARPC5L/EPS8/TWF2/RDX/SWAP70/CAPZA1/SSH3/KANK1/BAIAP2/COTL1/CAPG/ARPC2/BRK1/MKKS/TWF1/NCKAP1/SPTBN4/VASP	33
GO:0006163	BP	GO:0006163	purine nucleotide metabolic process	80/2324	463/18870	0.00102591825618067	0.0151334451123101	0.012422967432569	TPST1/ELOVL2/AK3/PINK1/SDHA/ELOVL5/NAMPT/MTHFD1/ACLY/TECR/ATP6V1B2/SLC25A1/HSPA8/TKT/SLC25A25/GMPR2/CASK/FIS1/ELOVL1/PMVK/SPHK2/PDE4A/RPE/ITPA/PDHA1/NDUFV1/HSD17B12/H6PD/ALDOA/NADK/PPT1/PDK2/NDUFS2/FLCN/ACOT8/TSPO/PARP9/ELOVL4/DCK/ALDH1L1/GMPR/NDUFA5/PRKAG2/PRPS1/PDE8A/NUDT16/NUDT10/DLST/PAICS/IMPDH2/GCDH/AMPD2/AK2/OGDH/GUK1/VCP/SDHC/TALDO1/HSD17B4/ATP6V1A/SDHB/MVK/TPST2/MPP1/PDHB/CROT/ACSF3/NUDT…	80
GO:0070085	BP	GO:0070085	glycosylation	43/2324	217/18870	0.00103276880602149	0.0151334451123101	0.012422967432569	DPY19L1/MLEC/RAMP1/RPN2/DDOST/MAGT1/MGAT1/TMEM165/B3GALT6/GALNT2/POMGNT1/TMEM59/ST3GAL4/SLC35C2/B4GALT5/DPY19L4/DOLK/MPDU1/B3GNT9/RPN1/PLOD3/POFUT1/ENTPD5/B4GALT7/NANS/COG1/B4GALT4/ST6GALNAC4/DPY19L3/COG6/UBE2J1/ALG3/POMT1/DPM2/DPAGT1/DHDDS/GALNT10/C1GALT1C1/COG8/GFPT2/MGAT4B/FUT8/PGM3	43
GO:0099504	BP	GO:0099504	synaptic vesicle cycle	40/2324	198/18870	0.00103365269539375	0.0151334451123101	0.012422967432569	SYT11/ATP6AP1/ATP6AP2/CANX/ACTB/NLGN3/AP2M1/SV2A/NAPA/ATP6V1B2/SCRN1/ARF6/CTNNB1/CDH2/ATP6V0A1/CASK/ATP2A2/CLCN3/CYFIP1/RAB5A/WNT7A/AP3D1/SYNDIG1/PSEN1/ACTG1/NLGN1/AP2B1/LPAR1/ATP6V0D1/STON2/SH3GL1/SNAP47/NLGN4X/PIP5K1C/PCDH17/ATP6V1A/DNAJC5/ATP6V1D/VAMP2/STX3	40
GO:0018126	BP	GO:0018126	protein hydroxylation	9/2324	23/18870	0.00103577784199158	0.0151334451123101	0.012422967432569	P4HB/P4HTM/ASPH/PLOD3/PLOD1/EGLN1/CRTAP/OGFOD1/P4HA2	9
GO:0071359	BP	GO:0071359	cellular response to dsRNA	9/2324	23/18870	0.00103577784199158	0.0151334451123101	0.012422967432569	GRIA1/FLOT1/CAV1/COLEC12/IRF3/NFKB1/MUL1/RIOK3/RALB	9
GO:1901185	BP	GO:1901185	negative regulation of ERBB signaling pathway	11/2324	32/18870	0.00104683678402979	0.0152579002138323	0.0125251319867438	EGFR/PTPN18/MVP/SNX5/TSG101/RAB7A/LGMN/DUSP3/SNX6/NUP62/CHMP6	11
GO:0031346	BP	GO:0031346	positive regulation of cell projection organization	64/2324	355/18870	0.00106721458764662	0.0155130929736558	0.0127346184137132	CNR1/GDI1/NDRG4/FEZ1/SNX3/SEMA5A/TMEM30A/CDC42EP1/CAPRIN1/NEDD9/CUX1/SCARB2/EIF4G2/AKIRIN1/CX3CL1/CAMK2B/RGMA/PLXNA4/WASL/CYFIP1/NTN1/RND2/RAB21/PRKD1/HDAC6/GRN/BMP7/NLGN1/STAU2/EPS8/TWF2/CDH4/APOE/WASF2/NPTN/NDEL1/ACTR3/ABI2/PTN/ATP1B2/DEF8/RAPGEF1/RALA/EHD1/RAB8B/BAIAP2/AP2A1/PAFAH1B1/IST1/NTRK3/ARPC2/BRK1/CORO1B/DVL2/TMEM106B/MSTN/NFE2L2/TWF1/ITGA6/NCKAP1/STK11/VLDLR/FLNA/HRAS	64
GO:0051701	BP	GO:0051701	biological process involved in interaction with host	42/2324	211/18870	0.00106951215505304	0.0155130929736558	0.0127346184137132	SLC3A2/SNX3/CTSB/DAG1/SLC20A2/P4HB/CD81/SCARB2/BSG/EGFR/HSP90AB1/PLSCR1/CHMP1A/ARL8B/VPS4A/IFITM3/GSN/PVR/FUCA2/BCL2L1/EXOC7/TSG101/ITGAV/RAB7A/CHMP7/CAV1/VAPA/ICAM1/UVRAG/BECN1/THOC2/CHMP5/IST1/CHMP2A/CHMP4A/SLC1A5/CHMP6/AXL/THOC6/KPNA3/ZNF639/TPCN1	42
GO:0043331	BP	GO:0043331	response to dsRNA	16/2324	57/18870	0.00108052144287615	0.0156350150951115	0.0128347036575498	SLC3A2/GRIA1/MAPK1/FLOT1/DDX1/CAV1/RIPK2/COLEC12/IRF3/RFTN1/NFKB1/MUL1/RIOK3/MAPK3/RALB/NFKBIA	16
GO:0031331	BP	GO:0031331	positive regulation of cellular catabolic process	70/2324	396/18870	0.00111027217910685	0.0157436452992428	0.0129238776346648	TBK1/ADAM9/CDK16/SQSTM1/FTO/PINK1/CAPRIN1/YTHDF1/SUPT5H/FOXO3/RGMA/TOM1/IRS2/HSF1/ZFP36/ZFP36L2/HSPB8/TMEM59/PRKD1/PUM1/SLC4A4/PSEN1/SYNCRIP/SAMD4A/HIF1A/MOAP1/PIK3C2A/APP/TARDBP/SLC25A4/SAMD4B/ABHD5/APOE/AKT2/RAB3GAP2/PAFAH1B2/ATF6/SNX7/UVRAG/FLCN/BECN1/PNPLA2/WDR45/RIPK2/KAT5/VPS13D/PIM2/FOXO1/SNX18/CSDE1/METTL3/DCP1B/BNIP3L/SPTLC2/RB1CC1/PARN/SESN1/ZC3H18/MTDH/MAPK3/UPF1/DCP1A/STK11/BAD/WDR24/…	70
GO:0072350	BP	GO:0072350	tricarboxylic acid metabolic process	7/2324	15/18870	0.00111211143176711	0.0157436452992428	0.0129238776346648	ACLY/ACO2/IDH3B/GLUD1/IDH3G/IDH3A/ACO1	7
GO:1903543	BP	GO:1903543	positive regulation of exosomal secretion	7/2324	15/18870	0.00111211143176711	0.0157436452992428	0.0129238776346648	HGS/VPS4A/TSG101/RAB7A/SDC4/SDCBP/CHMP2A	7
GO:1904874	BP	GO:1904874	positive regulation of telomerase RNA localization to Cajal body	7/2324	15/18870	0.00111211143176711	0.0157436452992428	0.0129238776346648	RUVBL2/CCT3/CCT6A/TCP1/CCT5/CCT4/DKC1	7
GO:1900180	BP	GO:1900180	regulation of protein localization to nucleus	31/2324	143/18870	0.00111790634971328	0.0157436452992428	0.0129238776346648	GLUL/LMNA/MAGED1/MARK3/FERMT2/CCT3/CTNNA1/PRKD1/PSEN1/TARDBP/PIN1/MCRS1/CCT6A/TCP1/FLCN/PARP9/ANGPT1/DMAP1/CCT5/CCT4/JAK1/SUMO3/STK11/FLNA/HDAC3/WWTR1/DCLK1/PARP1/CDK5RAP3/DKC1/PKIG	31
GO:0001845	BP	GO:0001845	phagolysosome assembly	8/2324	19/18870	0.00112211160500848	0.0157436452992428	0.0129238776346648	ARL8B/RAB34/SRPX/RAB7A/TMEM175/PLA2G5/CLN3/RAB14	8
GO:0044804	BP	GO:0044804	nucleophagy	8/2324	19/18870	0.00112211160500848	0.0157436452992428	0.0129238776346648	ATG9A/SNX7/ATG2B/WDR45/RB1CC1/ATG3/WIPI1/ATG7	8
GO:0090670	BP	GO:0090670	RNA localization to Cajal body	8/2324	19/18870	0.00112211160500848	0.0157436452992428	0.0129238776346648	RUVBL2/CCT3/CCT6A/TCP1/CCT5/CCT4/PARN/DKC1	8
GO:0090671	BP	GO:0090671	telomerase RNA localization to Cajal body	8/2324	19/18870	0.00112211160500848	0.0157436452992428	0.0129238776346648	RUVBL2/CCT3/CCT6A/TCP1/CCT5/CCT4/PARN/DKC1	8
GO:0090672	BP	GO:0090672	telomerase RNA localization	8/2324	19/18870	0.00112211160500848	0.0157436452992428	0.0129238776346648	RUVBL2/CCT3/CCT6A/TCP1/CCT5/CCT4/PARN/DKC1	8
GO:0090685	BP	GO:0090685	RNA localization to nucleus	8/2324	19/18870	0.00112211160500848	0.0157436452992428	0.0129238776346648	RUVBL2/CCT3/CCT6A/TCP1/CCT5/CCT4/PARN/DKC1	8
GO:2000641	BP	GO:2000641	regulation of early endosome to late endosome transport	8/2324	19/18870	0.00112211160500848	0.0157436452992428	0.0129238776346648	SNX3/MAPK1/EZR/MSN/RAB21/RDX/VPS11/MAPK3	8
GO:2000786	BP	GO:2000786	positive regulation of autophagosome assembly	8/2324	19/18870	0.00112211160500848	0.0157436452992428	0.0129238776346648	MOAP1/RAB3GAP2/SNX7/BECN1/WDR45/SNX18/RALB/WIPI1	8
GO:0043162	BP	GO:0043162	ubiquitin-dependent protein catabolic process via the multivesicular body sorting pathway	12/2324	37/18870	0.00112720718285628	0.0157514381999591	0.012930274786872	HGS/CHMP1A/VPS4A/HDAC6/UBAP1/TSG101/CHMP7/NEDD4/CHMP5/CHMP2A/CHMP4A/CHMP6	12
GO:0006110	BP	GO:0006110	regulation of glycolytic process	15/2324	52/18870	0.00112791314337758	0.0157514381999591	0.012930274786872	STAT3/SLC4A4/PSEN1/HIF1A/APP/PPP2CA/ARL2/FLCN/PRKAG2/EIF6/PRKACA/JMJD8/NUPR1/PRKAG1/NCOR1	15
GO:0046513	BP	GO:0046513	ceramide biosynthetic process	18/2324	68/18870	0.00115225649761684	0.0160171269461527	0.0131483773151905	DEGS1/ELOVL1/SPHK2/B4GALT5/CERS2/CERS5/ASAH1/SPTSSA/B4GALT4/ST6GALNAC4/ST6GALNAC6/CLN8/SPTLC2/SGMS1/SPTSSB/UGCG/CERS4/AGK	18
GO:0071453	BP	GO:0071453	cellular response to oxygen levels	36/2324	174/18870	0.00115331980294637	0.0160171269461527	0.0131483773151905	ATP6AP1/LMNA/P4HB/PINK1/SIRT2/DDAH1/BMP7/HIF1A/LPAR1/ATP6V0D1/TBL2/PGK1/CAV1/CPEB1/IRAK1/NDUFS2/EPAS1/ATF2/CCDC115/NDP/FMN2/TMBIM6/FOXO1/CPEB2/EGLN1/ATP6V1A/BNIP3L/SUV39H1/USP19/CHCHD2/NFE2L2/ENO1/VASN/BAD/MYC/ATG7	36
GO:0045047	BP	GO:0045047	protein targeting to ER	14/2324	47/18870	0.00115721504223194	0.0160171269461527	0.0131483773151905	SEC61A1/SGTA/SPCS2/SSR3/HSPA5/SEC63/TRAM1/UBL4A/SRP9/SRPRB/SGTB/CHMP4A/SRP54/SEC61G	14
GO:0006637	BP	GO:0006637	acyl-CoA metabolic process	23/2324	96/18870	0.00116294210633182	0.0160171269461527	0.0131483773151905	ELOVL2/ELOVL5/ACLY/TECR/SLC25A1/ELOVL1/PMVK/PDHA1/HSD17B12/PPT1/PDK2/ACOT8/ELOVL4/DLST/GCDH/OGDH/HSD17B4/MVK/PDHB/ACSF3/FAR2/MVD/ACAT1	23
GO:0035383	BP	GO:0035383	thioester metabolic process	23/2324	96/18870	0.00116294210633182	0.0160171269461527	0.0131483773151905	ELOVL2/ELOVL5/ACLY/TECR/SLC25A1/ELOVL1/PMVK/PDHA1/HSD17B12/PPT1/PDK2/ACOT8/ELOVL4/DLST/GCDH/OGDH/HSD17B4/MVK/PDHB/ACSF3/FAR2/MVD/ACAT1	23
GO:0042982	BP	GO:0042982	amyloid precursor protein metabolic process	23/2324	96/18870	0.00116294210633182	0.0160171269461527	0.0131483773151905	ITM2C/CLU/ITM2B/ACHE/NCSTN/EFNA1/TMED10/CASP3/FKBP1A/SORL1/PSEN1/BACE1/PIN1/IFNGR1/APOE/APH1A/RELA/RTN3/SPON1/NECAB3/ADAM10/CLN3/PSEN2	23
GO:0051893	BP	GO:0051893	regulation of focal adhesion assembly	17/2324	63/18870	0.00124086988996518	0.0170123828521482	0.0139653777810789	GPM6B/PTPRA/POLDIP2/DLC1/FERMT2/FAM107A/ACTG1/RHOA/SDC4/COL16A1/DUSP3/ITGB1BP1/LIMCH1/LIMS1/DAPK3/VCL/TLN1	17
GO:0090109	BP	GO:0090109	regulation of cell-substrate junction assembly	17/2324	63/18870	0.00124086988996518	0.0170123828521482	0.0139653777810789	GPM6B/PTPRA/POLDIP2/DLC1/FERMT2/FAM107A/ACTG1/RHOA/SDC4/COL16A1/DUSP3/ITGB1BP1/LIMCH1/LIMS1/DAPK3/VCL/TLN1	17
GO:0010592	BP	GO:0010592	positive regulation of lamellipodium assembly	10/2324	28/18870	0.00125884905877538	0.0171547972884986	0.0140822850610525	AKIRIN1/CYFIP1/TWF2/WASF2/ACTR3/ABI2/ARPC2/BRK1/MSTN/NCKAP1	10
GO:0070199	BP	GO:0070199	establishment of protein localization to chromosome	10/2324	28/18870	0.00125884905877538	0.0171547972884986	0.0140822850610525	RUVBL2/CCT3/POT1/WBP2/CCT6A/TCP1/LRWD1/CCT5/CCT4/DKC1	10
GO:0006997	BP	GO:0006997	nucleus organization	31/2324	144/18870	0.00125982774425111	0.0171547972884986	0.0140822850610525	GOLM1/LMNA/SIRT2/SYNE1/CHMP1A/VPS4A/TMEM43/AKAP8L/WDR73/SUN1/NEK6/NSFL1C/TARDBP/PRKCA/PITPNB/TOR1AIP1/SMARCA5/CHMP7/NOLC1/PLEC/KAT5/CHMP5/AGFG1/PAFAH1B1/CHMP2A/TMEM170A/SRPK2/SEH1L/CHMP4A/SUV39H1/CHMP6	31
GO:0043523	BP	GO:0043523	regulation of neuron apoptotic process	45/2324	232/18870	0.00126706068040438	0.0172142520041364	0.0141310911320165	CLU/PTPRZ1/TMBIM4/PINK1/IL6ST/CHL1/CASP3/FOXO3/CTNNB1/CX3CL1/TRIM2/SIGMAR1/OXR1/FAIM2/RAD21/BCL2L1/PSEN1/GRN/HIF1A/BACE1/RHOA/GPI/CITED1/MCL1/APOE/IL27RA/LGMN/PPT1/F2R/PYCR1/ANGPT1/SNX6/CLN8/MSH2/NUPR1/SRPK2/UBE2M/THAP11/NES/CLN3/CEBPB/DNAJC5/AXL/PARP1/HRAS	45
GO:0071346	BP	GO:0071346	cellular response to type II interferon	27/2324	120/18870	0.00127033730543259	0.0172196643399776	0.014135534090734	STAT1/ZYX/CALM1/CX3CL1/CD47/GSN/SIRPA/CDC37/CASP1/SYNCRIP/VIM/ACTG1/GBP1/GBP2/IFNGR1/NR1H2/VAMP3/IFNGR2/ACTR3/PARP9/TLR4/SP100/JAK1/DAPK3/RPL13A/KIF5B/GBP3	27
GO:2001233	BP	GO:2001233	regulation of apoptotic signaling pathway	70/2324	398/18870	0.00127319416601999	0.0172196643399776	0.014135534090734	ITM2C/TIMP3/CLU/GNAI2/HNRNPK/PTTG1IP/CD44/LMNA/TMBIM1/PPP2R1A/P4HB/PINK1/ATF3/ERP29/MAPK8IP1/MAGED1/CTNNB1/CX3CL1/TMEM161A/FGFR1/SRPX/FIS1/PEA15/FAIM2/CTNNA1/BCL2L1/PSME3/PSEN1/LGALS3/HIF1A/SLC25A4/BCAP31/WWOX/TNFRSF12A/MCL1/ITGAV/BCLAF1/SERINC3/CAV1/TNFSF12/FAF1/RELA/ICAM1/FLCN/BECN1/RBCK1/MSX1/TLR4/PYCR1/RFFL/BID/NACC2/TMBIM6/SP100/PPP1CA/NUPR1/EIF5A/CSNK2A1/GPX1/SGMS1/BAG5/RB1CC1/NFE2L2/ITGA6/…	70
GO:0006520	BP	GO:0006520	amino acid metabolic process	54/2324	291/18870	0.00129670840174277	0.017498278544866	0.0143642470617656	GLUL/BCAT1/SLC1A3/ALDH6A1/MTHFD1/PEPD/ENOPH1/DDAH1/AZIN1/MCCC1/FARSA/PSPH/DPYD/HNMT/GLUD1/SLC25A44/SLC16A2/GCAT/QDPR/PCCB/HSD17B10/PLOD3/SERINC3/SDSL/GPT2/ILVBL/BCKDK/ETFB/GOT2/ICMT/PYCR2/PYCR1/ADI1/FAH/NDP/DLST/GCDH/ALDH4A1/MPST/DALRD3/THAP4/PHGDH/SLC25A12/SLC7A11/ETFA/QRSL1/GATC/ATP2B4/CLN3/GFPT2/HGD/CTPS2/ACAT1/ASNSD1	54
GO:0007160	BP	GO:0007160	cell-matrix adhesion	46/2324	239/18870	0.00133045929758954	0.0179134710359309	0.0147050764470423	GPM6B/CSF1/BCL6/DAG1/ADAM9/CD44/ZYX/PTPRA/ACTN1/EPDR1/SGCE/POLDIP2/EFEMP2/CTNNB1/CX3CL1/NPNT/DLC1/CASK/FERMT2/SORBS1/FAM107A/PIP5K1A/ILK/ACTG1/FBLN5/RHOA/ITGAV/PKD1/SDC4/THSD1/ITGA7/COL16A1/TRIP6/DUSP3/ITGB1BP1/CDH11/LIMCH1/ITGB4/LIMS1/ADAM15/BCAM/DAPK3/VCL/ITGA6/FREM1/TLN1	46
GO:0042158	BP	GO:0042158	lipoprotein biosynthetic process	23/2324	97/18870	0.00134992518815406	0.0181349010175954	0.014886847182681	GLUL/PIGT/GPAA1/ZDHHC7/ZDHHC9/GOLGA7/ZDHHC24/APOE/RAB3GAP2/ZDHHC2/ABCA1/WDR45/RABL3/DPM2/PIGV/PIGK/RB1CC1/PIGG/SLC30A5/UGCG/PIGO/WIPI1/ATG7	23
GO:0030832	BP	GO:0030832	regulation of actin filament length	33/2324	157/18870	0.00137247307096838	0.0183966535517078	0.0151017184947014	TMOD1/SPTBN1/ELN/SEMA5A/CDC42EP1/ARF6/GSN/SPTAN1/PREX1/CYFIP1/DSTN/WDR1/CAPZA2/ARPC5/ADD1/ARPC5L/EPS8/TWF2/RDX/SWAP70/CAPZA1/SSH3/KANK1/BAIAP2/COTL1/CAPG/ARPC2/BRK1/MKKS/TWF1/NCKAP1/SPTBN4/VASP	33
GO:0007004	BP	GO:0007004	telomere maintenance via telomerase	18/2324	69/18870	0.00138238619361051	0.0184471757614025	0.0151431919173755	MAPK1/HSP90AB1/HNRNPC/CTNNB1/CCT3/TINF2/POT1/CCT6A/TCP1/RPA1/HMBOX1/MAPKAPK5/CCT5/CCT4/TELO2/PARN/MAPK3/DKC1	18
GO:1901607	BP	GO:1901607	alpha-amino acid biosynthetic process	18/2324	69/18870	0.00138238619361051	0.0184471757614025	0.0151431919173755	GLUL/BCAT1/MTHFD1/ENOPH1/PSPH/GLUD1/PLOD3/SERINC3/SDSL/ILVBL/GOT2/PYCR2/PYCR1/ADI1/PHGDH/ATP2B4/CLN3/ASNSD1	18
GO:0032210	BP	GO:0032210	regulation of telomere maintenance via telomerase	15/2324	53/18870	0.00139663373050511	0.0185959768330004	0.0152653419534495	MAPK1/HNRNPC/CTNNB1/CCT3/TINF2/POT1/CCT6A/TCP1/HMBOX1/MAPKAPK5/CCT5/CCT4/PARN/MAPK3/DKC1	15
GO:0048813	BP	GO:0048813	dendrite morphogenesis	30/2324	139/18870	0.00143321016774886	0.0190407678259556	0.0156304685970376	NR2E1/CAPRIN1/CUX1/PDLIM5/EFNA1/ARC/SDC2/SYNE1/TNIK/CAMK2B/WASL/WNT7A/RAB21/BTBD3/HDAC6/NLGN1/STAU2/SLC11A2/SIPA1L1/ABI2/PTN/GORASP1/NEDD4/BAIAP2/PAFAH1B1/ABI1/TMEM106B/STK11/VLDLR/DCLK1	30
GO:0048259	BP	GO:0048259	regulation of receptor-mediated endocytosis	26/2324	115/18870	0.0014371470076091	0.0190509222531847	0.0156388043142406	CLU/HNRNPK/B2M/LRPAP1/ARC/AP2M1/SFRP4/SYNE1/ARF6/FLOT1/WASL/RAB21/LPAR1/UBQLN2/VAC14/ITGAV/BICD1/PPT1/SDCBP/NUMB/RALA/ANGPT1/AP2A1/AHI1/ARF1/TF	26
GO:0014003	BP	GO:0014003	oligodendrocyte development	14/2324	48/18870	0.00145114862683093	0.0191941574980611	0.015756385391721	GPM6B/CLU/NCSTN/ID4/B4GALT5/LPAR1/EIF2B4/CERS5/ERCC2/EIF2B3/CNTNAP1/HDAC11/EIF2B1/NSUN5	14
GO:0043403	BP	GO:0043403	skeletal muscle tissue regeneration	12/2324	38/18870	0.00146510338143721	0.019290219044252	0.0158352418220312	DAG1/CD81/HOPX/AKIRIN1/WNT7A/IFRD1/FZD7/ANXA1/GPX1/MSTN/BIN3/KPNA1	12
GO:0046716	BP	GO:0046716	muscle cell cellular homeostasis	9/2324	24/18870	0.0014776853889019	0.019290219044252	0.0158352418220312	LAMP2/PFKM/HIF1A/ALDOA/CAV1/MTM1/DMD/GAA/MSTN	9
GO:0061615	BP	GO:0061615	glycolytic process through fructose-6-phosphate	9/2324	24/18870	0.0014776853889019	0.019290219044252	0.0158352418220312	PFKL/PFKM/PGK1/PPP2CA/GALK1/ENO2/PFKP/PRKACA/ENO1	9
GO:0070841	BP	GO:0070841	inclusion body assembly	9/2324	24/18870	0.0014776853889019	0.019290219044252	0.0158352418220312	CLU/DNAJB1/HSF1/SORL1/HDAC6/DNAJB6/PSMC6/VCP/BAG5	9
GO:0098884	BP	GO:0098884	postsynaptic neurotransmitter receptor internalization	9/2324	24/18870	0.0014776853889019	0.019290219044252	0.0158352418220312	ARC/AP2M1/SYNE1/AP2B1/LPAR1/VAC14/NUMB/RALA/AP2A1	9
GO:0140239	BP	GO:0140239	postsynaptic endocytosis	9/2324	24/18870	0.0014776853889019	0.019290219044252	0.0158352418220312	ARC/AP2M1/SYNE1/AP2B1/LPAR1/VAC14/NUMB/RALA/AP2A1	9
GO:0001885	BP	GO:0001885	endothelial cell development	17/2324	64/18870	0.00149892304257174	0.019525017072979	0.0160279863189028	CLIC4/TNFRSF1A/EZR/MSN/ADD1/EDNRB/PLOD3/RDX/TJP1/ICAM1/IKBKB/HEG1/RAPGEF1/GPX1/ARHGEF26/VCL/MYD88	17
GO:0010976	BP	GO:0010976	positive regulation of neuron projection development	33/2324	158/18870	0.00153390259809542	0.019877579232567	0.0163174027864694	CNR1/NDRG4/FEZ1/SNX3/TMEM30A/CAPRIN1/SCARB2/CX3CL1/CAMK2B/RGMA/CYFIP1/PRKD1/GRN/BMP7/NLGN1/STAU2/TWF2/APOE/NPTN/PTN/ATP1B2/RAPGEF1/EHD1/BAIAP2/AP2A1/PAFAH1B1/NTRK3/TMEM106B/NFE2L2/TWF1/ITGA6/VLDLR/FLNA	33
GO:0090316	BP	GO:0090316	positive regulation of intracellular protein transport	33/2324	158/18870	0.00153390259809542	0.019877579232567	0.0163174027864694	TMEM30A/PINK1/CD81/SAE1/ERGIC3/TM9SF4/FIS1/OAZ2/B3GAT3/SORL1/PRKD1/PSEN1/FZD5/TARDBP/BCAP31/AKT2/YWHAE/ZDHHC2/PCM1/ARIH2/ITGB1BP1/UBE2J2/VPS11/PRKACA/DMAP1/LEPROT/SAR1B/HUWE1/VAMP2/OAZ1/FLNA/HDAC3/HRAS	33
GO:0060759	BP	GO:0060759	regulation of response to cytokine stimulus	37/2324	183/18870	0.00153591952771209	0.019877579232567	0.0163174027864694	CSF1/TBK1/TNFRSF1A/RNF185/PPP2CB/ADAR/LSM14A/CPNE1/CDC37/AGPAT1/CASP1/HIF1A/IRF7/HIPK1/NR1H2/CAV1/SHARPIN/IRAK1/IKBKB/PTPN11/PARP9/IRAK2/RIPK2/IRF3/TLR4/CARD16/RFFL/ANGPT1/PAFAH1B1/METTL3/SPPL2A/MUL1/AGPAT2/SPPL2B/AXL/RBM47/SAMHD1	37
GO:0008154	BP	GO:0008154	actin polymerization or depolymerization	39/2324	196/18870	0.0015892973749284	0.0205241521213871	0.0168481711528912	TMOD1/SPTBN1/ELN/SEMA5A/CDC42EP1/ARF6/GSN/SPTAN1/PREX1/WASL/CYFIP1/FAM107A/DSTN/WDR1/CAPZA2/ARPC5/ADD1/ARPC5L/EPS8/TWF2/RDX/GAS7/ARPC4/ABI2/SWAP70/CAPZA1/SSH3/KANK1/BAIAP2/COTL1/ABI1/CAPG/ARPC2/BRK1/MKKS/TWF1/NCKAP1/SPTBN4/VASP	39
GO:0010833	BP	GO:0010833	telomere maintenance via telomere lengthening	20/2324	81/18870	0.00160581039483261	0.0206613900497937	0.0169608290640578	MAPK1/HSP90AB1/HNRNPC/CTNNB1/CCT3/TINF2/POT1/CCT6A/TCP1/RPA1/HMBOX1/MAPKAPK5/CCT5/CCT4/TELO2/ZBTB48/PARN/MAPK3/PARP1/DKC1	20
GO:0030148	BP	GO:0030148	sphingolipid biosynthetic process	25/2324	110/18870	0.00162494279485072	0.0206613900497937	0.0169608290640578	ELOVL2/ELOVL5/ACER3/DEGS1/ELOVL1/SPHK2/PRKD1/B4GALT5/CERS2/CERS5/ASAH1/SPTSSA/VAPA/B4GALT4/KDSR/ELOVL4/ST6GALNAC4/ST6GALNAC6/CLN8/SPTLC2/SGMS1/SPTSSB/UGCG/CERS4/AGK	25
GO:0006839	BP	GO:0006839	mitochondrial transport	38/2324	190/18870	0.00164441870141925	0.0206613900497937	0.0169608290640578	CNP/MTCH1/PINK1/SAE1/TOMM40/FIS1/BCL2L1/PSEN1/FZD5/SPG7/MOAP1/SLC25A4/BCAP31/ALKBH7/VPS35/LMAN1/ARIH2/TSPO/CPT2/AIP/ATF2/UBE2J2/BID/OXA1L/VPS11/LEPROT/MUL1/STARD3/BNIP3L/PMPCB/HUWE1/SLC25A32/CHCHD4/SLC25A46/BAD/AGK/PMPCA/MTCH2	38
GO:0006081	BP	GO:0006081	cellular aldehyde metabolic process	18/2324	70/18870	0.00165029672224818	0.0206613900497937	0.0169608290640578	DKK3/RDH11/TKT/ALDH9A1/ADH5/GLO1/ALDH7A1/EDNRB/PDXK/DHRS4L2/RELA/ALDH2/RDH13/TALDO1/RDH10/ALDH3A2/RPE65/AKR7A2	18
GO:0032206	BP	GO:0032206	positive regulation of telomere maintenance	18/2324	70/18870	0.00165029672224818	0.0206613900497937	0.0169608290640578	MAPK1/RUVBL2/CTNNB1/CCT3/ERCC1/TINF2/POT1/MCRS1/CCT6A/TCP1/NBN/HMBOX1/MAPKAPK5/CCT5/CCT4/PARN/MAPK3/DKC1	18
GO:0098732	BP	GO:0098732	macromolecule deacylation	18/2324	70/18870	0.00165029672224818	0.0206613900497937	0.0169608290640578	ABHD12/SIRT2/FNTA/HDAC6/SMARCA5/PPT1/SPRED2/RBBP7/SPRED1/BEX4/LYPLA1/SUV39H1/MBIP/HDAC11/ABHD13/ABHD10/FLNA/HDAC3	18
GO:0006995	BP	GO:0006995	cellular response to nitrogen starvation	6/2324	12/18870	0.00165153492487943	0.0206613900497937	0.0169608290640578	MAP1LC3A/BECN1/MAP1LC3B/GABARAPL2/GABARAPL1/ATG7	6
GO:0035437	BP	GO:0035437	maintenance of protein localization in endoplasmic reticulum	6/2324	12/18870	0.00165153492487943	0.0206613900497937	0.0169608290640578	KDELR1/KDELR2/GPAA1/HSPA5/RER1/ANKRD13C	6
GO:0043562	BP	GO:0043562	cellular response to nitrogen levels	6/2324	12/18870	0.00165153492487943	0.0206613900497937	0.0169608290640578	MAP1LC3A/BECN1/MAP1LC3B/GABARAPL2/GABARAPL1/ATG7	6
GO:0048548	BP	GO:0048548	regulation of pinocytosis	6/2324	12/18870	0.00165153492487943	0.0206613900497937	0.0169608290640578	NR1H2/CAV1/PPT1/APPL1/CLN3/AXL	6
GO:0070202	BP	GO:0070202	regulation of establishment of protein localization to chromosome	6/2324	12/18870	0.00165153492487943	0.0206613900497937	0.0169608290640578	CCT3/CCT6A/TCP1/CCT5/CCT4/DKC1	6
GO:0097576	BP	GO:0097576	vacuole fusion	6/2324	12/18870	0.00165153492487943	0.0206613900497937	0.0169608290640578	CHMP1A/CHMP7/CHMP5/CHMP2A/CHMP4A/CHMP6	6
GO:1903405	BP	GO:1903405	protein localization to nuclear body	6/2324	12/18870	0.00165153492487943	0.0206613900497937	0.0169608290640578	CCT3/CCT6A/TCP1/CCT5/CCT4/DKC1	6
GO:1904816	BP	GO:1904816	positive regulation of protein localization to chromosome, telomeric region	6/2324	12/18870	0.00165153492487943	0.0206613900497937	0.0169608290640578	CCT3/CCT6A/TCP1/CCT5/CCT4/DKC1	6
GO:1904867	BP	GO:1904867	protein localization to Cajal body	6/2324	12/18870	0.00165153492487943	0.0206613900497937	0.0169608290640578	CCT3/CCT6A/TCP1/CCT5/CCT4/DKC1	6
GO:0046390	BP	GO:0046390	ribose phosphate biosynthetic process	45/2324	235/18870	0.0016570675737839	0.0206875068203167	0.016982268186957	ELOVL2/AK3/PINK1/SDHA/ELOVL5/MTHFD1/ACLY/TECR/SLC25A1/ELOVL1/SPHK2/PDHA1/NDUFV1/HSD17B12/ALDOA/PPT1/UCKL1/PDK2/NDUFS2/FLCN/UPRT/ELOVL4/DCK/NDUFA5/PRKAG2/PRPS1/PAICS/IMPDH2/GCDH/AMPD2/AK2/VCP/SDHC/ATP6V1A/SDHB/PDHB/ACSF3/ENO1/CTPS2/NME3/COX11/ACAT1/UMPS/PARP1/PRPSAP2	45
GO:0006625	BP	GO:0006625	protein targeting to peroxisome	8/2324	20/18870	0.00166975501657949	0.0207166918895864	0.0170062260605518	PEX10/PEX16/PEX3/USP9X/RAB8B/LONP2/PEX2/PEX12	8
GO:0072662	BP	GO:0072662	protein localization to peroxisome	8/2324	20/18870	0.00166975501657949	0.0207166918895864	0.0170062260605518	PEX10/PEX16/PEX3/USP9X/RAB8B/LONP2/PEX2/PEX12	8
GO:0072663	BP	GO:0072663	establishment of protein localization to peroxisome	8/2324	20/18870	0.00166975501657949	0.0207166918895864	0.0170062260605518	PEX10/PEX16/PEX3/USP9X/RAB8B/LONP2/PEX2/PEX12	8
GO:0051495	BP	GO:0051495	positive regulation of cytoskeleton organization	37/2324	184/18870	0.00169922258587986	0.0210388280993991	0.0172706660220844	PSRC1/SEMA5A/CDC42EP1/DYNC1H1/ARF6/CX3CL1/MAPRE1/CD47/GSN/RHOC/FERMT2/CYFIP1/DSTN/PRKD1/WDR1/LPAR1/ARHGEF10/RHOA/TRIM27/SDC4/PXN/WASF2/ARL2/ABI2/SWAP70/ITGB1BP1/BAIAP2/LIMCH1/ARPC2/BRK1/NUP62/SORBS3/NES/CKAP5/NCKAP1/FLNA/VASP	37
GO:0030099	BP	GO:0030099	myeloid cell differentiation	74/2324	430/18870	0.0017287467957974	0.0213603384953979	0.0175345922562686	CSF1/BCL6/ATP6AP1/B2M/STAT3/NDFIP1/P4HTM/STAT1/CD81/NEDD9/PRMT1/ACTN1/JUNB/ADAR/CASP3/FOXO3/CTNNB1/HSPA9/HSF1/EIF2AK1/TFE3/DNASE2/MAEA/ZFP36/PAF1/TCTA/RASSF2/GLO1/WDR1/PSEN1/ITPKB/HIF1A/APP/TOB2/PRKCA/SLC11A2/IRF7/WASF2/ERCC2/PRMT6/CBFB/CLPB/FAM20C/PTPN11/EPAS1/GPR137/TLR4/NDP/PAFAH1B1/EIF6/ABI1/SLC25A38/OSTM1/NCOA6/SLC4A2/CUL4A/PITHD1/SRP54/TRIB1/SLC1A5/TNFAIP6/CEBPB/MYD88/JAGN1/TF/GPR137B/FLNA/…	74
GO:0006403	BP	GO:0006403	RNA localization	39/2324	197/18870	0.00175114376771594	0.0215752975110457	0.0177110510091112	XPOT/QKI/RUVBL2/ARC/STAU1/FLOT1/G3BP2/AKAP8L/HSF1/ZFP36/PRPF6/CCT3/MRPL18/NUTF2/ALKBH5/MVP/STAU2/BICD1/WNK1/CCT6A/TCP1/THOC2/ZC3H3/RFTN1/SNUPN/AGFG1/CCT5/CCT4/SEH1L/NUP62/CKAP5/PARN/ZNHIT6/UPF1/THOC6/NSUN2/SEC13/NXF1/DKC1	39
GO:1901136	BP	GO:1901136	carbohydrate derivative catabolic process	36/2324	178/18870	0.00175332975610164	0.0215752975110457	0.0177110510091112	GNS/CD44/IDS/CST3/NEU1/GNPDA1/GALC/DPYD/MGAT1/FUCA2/MAN1B1/HEXA/GM2A/PDE4A/SGSH/ITPA/FBXO17/GUSB/AMDHD2/NEIL2/ENTPD5/SMUG1/CTBS/NEIL1/PDE8A/NUDT16/NUDT10/NAGA/HGSNAT/FUCA1/NUDT9/DCTPP1/ABHD10/NTHL1/SAMHD1/ACAT1	36
GO:0031333	BP	GO:0031333	negative regulation of protein-containing complex assembly	31/2324	147/18870	0.00178346664452891	0.0219012621684992	0.0179786337236657	CLU/TMOD1/SPTBN1/SIRT2/HSPA8/MAPRE1/GSN/HSF1/SPTAN1/HSPA5/SORL1/CAPZA2/HDAC6/ADD1/VPS35/EPS8/TWF2/RDX/CAPZA1/SSH3/KANK1/CAPG/CSNK1A1/AIDA/CRYAB/RIOK3/MKKS/RPL13A/TWF1/SPTBN4/CRBN	31
GO:0045936	BP	GO:0045936	negative regulation of phosphate metabolic process	66/2324	376/18870	0.00181012322518098	0.0221832448310444	0.0182101118443019	CRKL/PPP1R15A/PPP2R1A/SIRT2/ADAR/PRKAR1A/CALM1/MAPK8IP1/DUSP1/GADD45A/SPRY4/IRS2/SPRY1/SIRPA/IGFBP3/FIS1/FKBP1A/SOCS3/YWHAB/SORL1/ARPP19/RASSF2/GRB10/PSEN1/LGALS3/STK38/SPRY2/MVP/SLC27A1/TARDBP/TSG101/TRIM27/IBTK/APOE/CAV1/PPP2CA/YWHAE/IKBKB/FLCN/SWAP70/TSPO/DUSP3/TRIB2/SPRED2/HEG1/GNAQ/ITGB1BP1/PRKAG2/ENSA/ANGPT1/SNX6/PPP2R5A/IQGAP1/SPRED1/NTRK3/AIDA/RGN/DMD/TRIB1/CHMP6/TMED2/CAMK2N1/WWTR1/PARP1…	66
GO:0016311	BP	GO:0016311	dephosphorylation	55/2324	302/18870	0.00182373531020619	0.0223045428468191	0.0183096847629877	ADORA1/PTPRZ1/PTP4A1/PPP1R15A/PPP2R1A/PPP5C/PINK1/PTPRF/HSP90AB1/PTPRA/PPP2CB/GNA12/CALM1/DUSP1/PSPH/DLC1/PPP1CB/HDHD2/PTPN18/FKBP1A/YWHAB/PTPN21/ARPP19/MTMR14/LGALS3/PPP1CC/PIN1/PTP4A2/PTBP1/FBXW11/PTPN9/PPP2CA/YWHAE/MTM1/IKBKB/SWAP70/CNEP1R1/PTPN11/SSH3/DUSP3/ENSA/PPP2R5A/SACM1L/CDC14B/PPM1G/PPP1CA/PPP2R5C/IQGAP1/PPM1K/LHPP/DUSP14/PTP4A3/THTPA/STK11/CDK5RAP3	55
GO:0006413	BP	GO:0006413	translational initiation	27/2324	123/18870	0.00186466535212408	0.022667526733355	0.0186076563727248	EIF4H/PPP1R15A/YTHDF1/EIF4G2/DDX1/EIF2AK1/EIF1AX/RPS6KB2/EIF2B4/EIF5/EIF4E/EIF2B3/SH3BGRL/COPS5/EIF6/PPP1CA/KLHL25/CSDE1/EIF3D/UHMK1/METTL3/EIF2S1/RPL13A/EIF3G/TMED2/EIF2B1/PAIP1	27
GO:0010811	BP	GO:0010811	positive regulation of cell-substrate adhesion	27/2324	123/18870	0.00186466535212408	0.022667526733355	0.0186076563727248	CSF1/DAG1/CRKL/P4HB/CALR/NEDD9/POLDIP2/EFEMP2/CX3CL1/NPNT/CRK/FERMT2/PREX1/ILK/HSD17B12/SDC4/ARL2/COL16A1/ITGB1BP1/SPOCK2/LIMS1/ARPC2/RSU1/LIMS2/ITGA6/RELL2/FLNA	27
GO:0021762	BP	GO:0021762	substantia nigra development	13/2324	44/18870	0.00186473908514195	0.022667526733355	0.0186076563727248	NDRG2/CNP/ACTB/SIRT2/MAOB/CALM1/HSPA5/GLUD1/GNB4/RHOA/YWHAE/YWHAQ/ZNF148	13
GO:0043620	BP	GO:0043620	regulation of DNA-templated transcription in response to stress	12/2324	39/18870	0.00188227690330142	0.0227442531512779	0.0186706406954616	SIRT2/ATF3/HSPA5/HIF1A/BCLAF1/ATF6B/RELA/ATF6/EPAS1/TMBIM6/NFE2L2/CEBPB	12
GO:0060999	BP	GO:0060999	positive regulation of dendritic spine development	12/2324	39/18870	0.00188227690330142	0.0227442531512779	0.0186706406954616	LLPH/CAPRIN1/EIF4G2/CAMK2B/PSEN1/NLGN1/LPAR1/STAU2/APOE/MAPKAPK5/BAIAP2/PAFAH1B1	12
GO:0060337	BP	GO:0060337	type I interferon-mediated signaling pathway	20/2324	82/18870	0.00188241362467695	0.0227442531512779	0.0186706406954616	TBK1/STAT1/RNF185/ADAR/LSM14A/IFITM3/CDC37/IFNAR1/IRF7/IRAK1/PTPN11/TANK/IRF3/SP100/METTL3/MUL1/JAK1/MYD88/RBM47/SAMHD1	20
GO:0010563	BP	GO:0010563	negative regulation of phosphorus metabolic process	66/2324	377/18870	0.0019363723995212	0.0233492294359936	0.0191672626230348	CRKL/PPP1R15A/PPP2R1A/SIRT2/ADAR/PRKAR1A/CALM1/MAPK8IP1/DUSP1/GADD45A/SPRY4/IRS2/SPRY1/SIRPA/IGFBP3/FIS1/FKBP1A/SOCS3/YWHAB/SORL1/ARPP19/RASSF2/GRB10/PSEN1/LGALS3/STK38/SPRY2/MVP/SLC27A1/TARDBP/TSG101/TRIM27/IBTK/APOE/CAV1/PPP2CA/YWHAE/IKBKB/FLCN/SWAP70/TSPO/DUSP3/TRIB2/SPRED2/HEG1/GNAQ/ITGB1BP1/PRKAG2/ENSA/ANGPT1/SNX6/PPP2R5A/IQGAP1/SPRED1/NTRK3/AIDA/RGN/DMD/TRIB1/CHMP6/TMED2/CAMK2N1/WWTR1/PARP1…	66
GO:0001961	BP	GO:0001961	positive regulation of cytokine-mediated signaling pathway	16/2324	60/18870	0.00195148179994899	0.0234842649472819	0.0192781125812913	CSF1/TBK1/RNF185/LSM14A/CPNE1/AGPAT1/CASP1/HIF1A/IRF7/PARP9/RIPK2/IRF3/PAFAH1B1/AGPAT2/AXL/RBM47	16
GO:0030258	BP	GO:0030258	lipid modification	38/2324	192/18870	0.00199917841446034	0.0240101327576687	0.019709794768248	CNR1/ACAA1/ECHDC1/CRAT/MBOAT7/MBOAT2/IRS2/ACADVL/ADH5/HADHB/ST3GAL4/HADHA/ADIPOR1/HSD17B10/ILVBL/AKT2/MTM1/ACADM/ABCD4/ETFB/LPCAT3/ACOT8/CPT2/PRKAG2/GCDH/SACM1L/SCP2/KLHL25/LONP2/DECR1/ABCD3/HSD17B4/ETFA/PEX2/ECHDC2/CROT/AGK/ACAT1	38
GO:0007097	BP	GO:0007097	nuclear migration	9/2324	25/18870	0.00205912232442997	0.0245825637339999	0.0201797004191808	LMNA/DYNC1H1/SUN1/NTN1/FBXW11/PCM1/CLMN/DOCK7/PAFAH1B1	9
GO:0046755	BP	GO:0046755	viral budding	9/2324	25/18870	0.00205912232442997	0.0245825637339999	0.0201797004191808	CHMP1A/VPS4A/TSG101/CHMP7/NEDD4/CHMP5/CHMP2A/CHMP4A/CHMP6	9
GO:0051016	BP	GO:0051016	barbed-end actin filament capping	9/2324	25/18870	0.00205912232442997	0.0245825637339999	0.0201797004191808	GSN/CAPZA2/ADD1/EPS8/TWF2/RDX/CAPZA1/CAPG/TWF1	9
GO:0007052	BP	GO:0007052	mitotic spindle organization	28/2324	130/18870	0.00209171322569987	0.0248796445636202	0.0204235725476898	PSRC1/MAP4/DYNC1H1/POLDIP2/CHMP1A/SBDS/LSM14A/NEK6/ARHGEF10/RHOA/CHMP7/PKD1/CLTC/TACC1/TBCE/CHMP5/VCP/MAP1S/CHMP2A/PARP3/CHMP4A/NUP62/TUBG2/CKAP5/CHMP6/FLNA/DCTN6/EFHC1	28
GO:0035304	BP	GO:0035304	regulation of protein dephosphorylation	19/2324	77/18870	0.00209274172304303	0.0248796445636202	0.0204235725476898	ADORA1/PPP1R15A/PINK1/HSP90AB1/GNA12/CALM1/DLC1/FKBP1A/YWHAB/ARPP19/LGALS3/PIN1/PTBP1/YWHAE/IKBKB/SWAP70/CNEP1R1/ENSA/PPP2R5A	19
GO:0065002	BP	GO:0065002	intracellular protein transmembrane transport	15/2324	55/18870	0.00209643632792537	0.0248796445636202	0.0204235725476898	SEC61A1/PEX10/TOMM40/HSPA5/SEC63/PEX16/TRAM1/AKT2/USP9X/LONP2/PEX2/SRP54/CHCHD4/PEX12/SEC61G	15
GO:0071357	BP	GO:0071357	cellular response to type I interferon	20/2324	83/18870	0.00219828669676776	0.0260080038211431	0.0213498368718021	TBK1/STAT1/RNF185/ADAR/LSM14A/IFITM3/CDC37/IFNAR1/IRF7/IRAK1/PTPN11/TANK/IRF3/SP100/METTL3/MUL1/JAK1/MYD88/RBM47/SAMHD1	20
GO:0006006	BP	GO:0006006	glucose metabolic process	38/2324	193/18870	0.00220017750893267	0.0260080038211431	0.0213498368718021	ATF3/PFKL/SLC25A1/C1QTNF1/IRS2/IGFBP3/PFKM/SORBS1/SLC25A11/ARPP19/ALDOC/PDHA1/ADIPOR1/GPI/H6PD/CRY1/GPT2/PGK1/AKT2/BCKDK/ENO2/ACADM/PDK2/NLN/PFKFB2/PFKP/FOXO1/PRKACA/RGN/SLC25A12/GAA/SORD/PDHB/PPP1R3G/ENO1/STK11/BAD/ZNF692	38
GO:0089718	BP	GO:0089718	amino acid import across plasma membrane	14/2324	50/18870	0.00222704511683557	0.0262738819775984	0.0215680948860324	GFAP/SLC3A2/SLC1A3/ARL6IP1/SLC1A2/SLC6A9/PSEN1/SLC16A2/SLC38A3/ARL6IP5/CLN8/SLC7A11/SLC1A5/SLC22A4	14
GO:0006112	BP	GO:0006112	energy reserve metabolic process	21/2324	89/18870	0.00227941319357869	0.0268389729949805	0.0220319752023303	PYGB/STK40/IL6ST/PHKG1/IRS2/PPP1CB/PFKM/SORBS1/PPP1CC/AKT2/ACADM/PRKAG2/PPP1CA/PHKA1/GAA/GABARAPL1/RB1CC1/GFPT2/PPP1R3G/KHK/GYS1	21
GO:0007266	BP	GO:0007266	Rho protein signal transduction	29/2324	137/18870	0.0023187125509702	0.0272482756723602	0.0223679696697775	BCL6/PDPN/CDC42EP1/GNA12/RHOJ/RHOB/FLOT1/DLC1/NTN1/LPAR1/TNFAIP1/RHOA/EPS8/RTKN/APOE/ABCA1/FLCN/F2R/HEG1/KANK1/ARHGEF3/TAX1BP3/GNA13/CDC42SE2/SYNJ2BP/MYO9B/ARHGEF1/RALBP1/RHOG	29
GO:0052547	BP	GO:0052547	regulation of peptidase activity	56/2324	312/18870	0.00233281428596131	0.0273604488031205	0.022460052017181	TIMP3/SERPINE2/LRP1/CTSD/SERPINA3/CD44/F3/STAT3/ARL6IP1/MTCH1/PINK1/NCSTN/EFNA1/SERPINB6/ASPH/CST3/DLC1/DDRGK1/GSN/FIS1/PSMB9/SORL1/CASP1/TIMP2/PSME3/GRN/PSMB8/BCAP31/PRR7/MAP3K5/CAV1/DNAJB6/ARL6IP5/APH1A/LGMN/SERPINH1/RCN3/RIPK2/TANK/F2R/BCL2L13/CARD16/RFFL/BID/PSME1/SPOCK2/VCP/CSNK2A1/MUL1/GPX1/CRB2/CAST/DIABLO/BAD/MYC/CTSH	56
GO:0060996	BP	GO:0060996	dendritic spine development	22/2324	95/18870	0.00233841953529615	0.0273727276987395	0.0224701316995832	LLPH/CAPRIN1/PDLIM5/EFNA1/ARC/EIF4G2/ARF6/CAMK2B/WASL/WNT7A/PSEN1/HDAC6/NLGN1/LPAR1/STAU2/APOE/SIPA1L1/ABI2/MAPKAPK5/NDP/BAIAP2/PAFAH1B1	22
GO:1904356	BP	GO:1904356	regulation of telomere maintenance via telomere lengthening	16/2324	61/18870	0.00234814380388693	0.0274042478747065	0.0224960064502827	MAPK1/HNRNPC/CTNNB1/CCT3/TINF2/POT1/CCT6A/TCP1/HMBOX1/MAPKAPK5/CCT5/CCT4/PARN/MAPK3/PARP1/DKC1	16
GO:0071222	BP	GO:0071222	cellular response to lipopolysaccharide	43/2324	226/18870	0.00235023940973753	0.0274042478747065	0.0224960064502827	ARID5A/ADAM9/MAPK1/CAPN2/CX3CL1/HSF1/SIRPA/ZFP36/HADHB/PAF1/LITAF/CASP1/NFKBIZ/VIM/HDAC5/PRKCA/RHOA/PDCD1LG2/EDNRB/GBP2/CD274/IRAK1/RELA/ABCA1/TSPO/IRAK2/RIPK2/IRF3/TLR4/CARD16/CHMP5/MAP2K3/NFKB1/PLSCR4/TRIB1/MTDH/MAPK3/UPF1/MYD88/AXL/GBP3/NFKBIA/CASP7	43
GO:0033865	BP	GO:0033865	nucleoside bisphosphate metabolic process	27/2324	125/18870	0.00238168667522456	0.0275660784420357	0.0226288523325392	TPST1/ELOVL2/ELOVL5/ACLY/TECR/SLC25A1/ELOVL1/PMVK/PDHA1/HSD17B12/PPT1/PDK2/ACOT8/ELOVL4/DLST/GCDH/OGDH/HSD17B4/MVK/TPST2/PDHB/CROT/ACSF3/FAR2/MVD/ACAT1/SULT2B1	27
GO:0033875	BP	GO:0033875	ribonucleoside bisphosphate metabolic process	27/2324	125/18870	0.00238168667522456	0.0275660784420357	0.0226288523325392	TPST1/ELOVL2/ELOVL5/ACLY/TECR/SLC25A1/ELOVL1/PMVK/PDHA1/HSD17B12/PPT1/PDK2/ACOT8/ELOVL4/DLST/GCDH/OGDH/HSD17B4/MVK/TPST2/PDHB/CROT/ACSF3/FAR2/MVD/ACAT1/SULT2B1	27
GO:0034032	BP	GO:0034032	purine nucleoside bisphosphate metabolic process	27/2324	125/18870	0.00238168667522456	0.0275660784420357	0.0226288523325392	TPST1/ELOVL2/ELOVL5/ACLY/TECR/SLC25A1/ELOVL1/PMVK/PDHA1/HSD17B12/PPT1/PDK2/ACOT8/ELOVL4/DLST/GCDH/OGDH/HSD17B4/MVK/TPST2/PDHB/CROT/ACSF3/FAR2/MVD/ACAT1/SULT2B1	27
GO:0000038	BP	GO:0000038	very long-chain fatty acid metabolic process	11/2324	35/18870	0.00238707090588819	0.0275660784420357	0.0226288523325392	ELOVL2/ACAA1/ELOVL5/TECR/ELOVL1/ABCD4/ELOVL4/SLC27A5/ABCD3/HSD17B4/PEX2	11
GO:1902882	BP	GO:1902882	regulation of response to oxidative stress	11/2324	35/18870	0.00238707090588819	0.0275660784420357	0.0226288523325392	PINK1/ADCYAP1R1/OXR1/PNPLA8/HDAC6/BMP7/FBLN5/SLC7A11/NFE2L2/SESN1/FUT8	11
GO:0051125	BP	GO:0051125	regulation of actin nucleation	12/2324	40/18870	0.0023919992587247	0.0275699722622684	0.0226320487495864	RNH1/GMFB/GSN/CYFIP1/TRIM27/WASF2/ABI2/ARFIP2/BRK1/CORO1B/ARF1/NCKAP1	12
GO:0140888	BP	GO:0140888	interferon-mediated signaling pathway	24/2324	107/18870	0.00239950272512673	0.0276034748359886	0.0226595508404285	TBK1/STAT1/RNF185/ADAR/LSM14A/IFITM3/CDC37/IFNAR1/IRF7/IFNGR1/NR1H2/IRAK1/IFNGR2/PTPN11/PARP9/TANK/IRF3/SP100/METTL3/MUL1/JAK1/MYD88/RBM47/SAMHD1	24
GO:0030522	BP	GO:0030522	intracellular receptor signaling pathway	62/2324	353/18870	0.00240646993124479	0.0276042783125532	0.0226602104102172	TBK1/NR2E1/CRKL/STAT3/CALR/MAPK1/SIRT2/SAFB2/FLOT1/LSM14A/HSPA8/PMEPA1/DDRGK1/ZDHHC7/PRKD1/PUM1/UNC93B1/HDAC6/DDX54/SEC14L1/ACTN4/RHOA/IRF7/RNF14/CALCOCO1/CRY1/GBP2/PRMT2/NR1H2/CAV1/WBP2/PPP2CA/IRAK1/SLC15A2/RELA/IKBKB/CLPB/NCOA1/NEDD4/RIPK2/COLEC12/ANKRD17/IRF3/TLR4/TSPAN6/RFTN1/NCOA4/VPS11/DCBLD2/UFSP2/CSNK1A1/DAXX/RIOK3/EIF2AK2/SLC15A4/MYD88/DHX58/UBA5/TRIM16/NFKBIA/PARP1/NCOR1	62
GO:0036480	BP	GO:0036480	neuron intrinsic apoptotic signaling pathway in response to oxidative stress	8/2324	21/18870	0.00240876633401797	0.0276042783125532	0.0226602104102172	PINK1/CTNNB1/HIF1A/MCL1/MAP3K5/PYCR1/DAXX/PARP1	8
GO:0000723	BP	GO:0000723	telomere maintenance	32/2324	156/18870	0.00242182735404959	0.0277010919258434	0.0227396842085498	MAPK1/RUVBL2/HSP90AB1/APEX1/HNRNPC/CTNNB1/CCT3/ERCC1/TINF2/XRCC6/POT1/MCRS1/CCT6A/TCP1/NBN/RPA1/HMBOX1/MAPKAPK5/SP100/PARP3/CCT5/CCT4/HUS1/TELO2/ZBTB48/PARN/MAPK3/UPF1/MYC/SMARCAL1/PARP1/DKC1	32
GO:1901605	BP	GO:1901605	alpha-amino acid metabolic process	40/2324	207/18870	0.00244749353512237	0.0279414423543913	0.0229369866419413	GLUL/BCAT1/ALDH6A1/MTHFD1/ENOPH1/DDAH1/AZIN1/MCCC1/PSPH/GLUD1/GCAT/QDPR/HSD17B10/PLOD3/SERINC3/SDSL/GPT2/ILVBL/GOT2/ICMT/PYCR2/PYCR1/ADI1/FAH/NDP/DLST/GCDH/ALDH4A1/MPST/THAP4/PHGDH/SLC25A12/SLC7A11/ATP2B4/CLN3/GFPT2/HGD/CTPS2/ACAT1/ASNSD1	40
GO:0044000	BP	GO:0044000	movement in host	37/2324	188/18870	0.00251244315126856	0.0286285030803941	0.0235009912661354	SLC3A2/SNX3/CTSB/DAG1/SLC20A2/P4HB/CD81/SCARB2/BSG/EGFR/PLSCR1/CHMP1A/ARL8B/VPS4A/IFITM3/GSN/PVR/FUCA2/EXOC7/TSG101/ITGAV/RAB7A/CHMP7/CAV1/VAPA/ICAM1/UVRAG/CHMP5/IST1/CHMP2A/CHMP4A/SLC1A5/CHMP6/AXL/KPNA3/ZNF639/TPCN1	37
GO:0015711	BP	GO:0015711	organic anion transport	75/2324	443/18870	0.00251777582443955	0.0286349314881809	0.0235062683130989	PSAP/GFAP/SLC3A2/SLC1A3/PMP2/ADORA1/ARL6IP1/SLC25A18/SLC1A2/SLC6A9/SLC2A8/SLC6A1/SV2A/SLC25A23/GIPC1/LRRC8A/SLC25A1/IRS2/CD47/SLC25A25/FIS1/SLC6A11/SLC25A11/SLC16A1/SFXN5/SLC4A4/PSEN1/SLC35C2/SLC25A44/PNPLA8/SLCO1C1/SLC27A1/SLC16A2/ABCC3/SLC25A4/SLC38A3/SERINC3/APOE/AKT2/ARL6IP5/SLC25A39/SFXN3/ABCD4/GOT2/SLC26A11/CPT2/SLC4A3/SLC2A10/SLC25A42/SLC38A9/SLC27A5/SLC25A38/CLN8/PRAF2/MFSD10/ABCD3/ANXA1/…	75
GO:0060760	BP	GO:0060760	positive regulation of response to cytokine stimulus	17/2324	67/18870	0.00255892052364837	0.0290478596304507	0.0238452389060696	CSF1/TBK1/RNF185/LSM14A/CPNE1/AGPAT1/CASP1/HIF1A/IRF7/PARP9/RIPK2/IRF3/TLR4/PAFAH1B1/AGPAT2/AXL/RBM47	17
GO:0006029	BP	GO:0006029	proteoglycan metabolic process	21/2324	90/18870	0.00263493598365091	0.0297980990241501	0.0244611065743626	NDST1/CHPF/IDS/CHST10/CHSY1/CTNNB1/HS3ST3A1/CHST7/B3GALT6/B3GAT3/EXT2/HEXA/SGSH/GUSB/B4GALT7/HS6ST1/SLC2A10/CHST12/HGSNAT/HS3ST3B1/HS2ST1	21
GO:0015807	BP	GO:0015807	L-amino acid transport	21/2324	90/18870	0.00263493598365091	0.0297980990241501	0.0244611065743626	SLC3A2/SLC1A3/ARL6IP1/SLC25A18/SLC1A2/SLC6A9/PSEN1/SLC38A3/SERINC3/ARL6IP5/SLC38A9/SLC25A38/CLN8/PRAF2/SLC25A12/SLC7A11/SLC1A5/CLN3/SLC15A4/SLC38A6/SFXN1	21
GO:0090083	BP	GO:0090083	regulation of inclusion body assembly	7/2324	17/18870	0.00268846788983588	0.0302326773004953	0.024817849651294	CLU/DNAJB1/HSF1/SORL1/DNAJB6/PSMC6/BAG5	7
GO:0098712	BP	GO:0098712	L-glutamate import across plasma membrane	7/2324	17/18870	0.00268846788983588	0.0302326773004953	0.024817849651294	SLC1A3/ARL6IP1/SLC1A2/PSEN1/ARL6IP5/CLN8/SLC7A11	7
GO:1905906	BP	GO:1905906	regulation of amyloid fibril formation	7/2324	17/18870	0.00268846788983588	0.0302326773004953	0.024817849651294	CLU/PSEN1/APP/APOE/VBP1/CRYAB/USP8	7
GO:0072521	BP	GO:0072521	purine-containing compound metabolic process	82/2324	493/18870	0.00270510144468924	0.0302896250346753	0.0248645977540443	TPST1/ELOVL2/AK3/PINK1/SDHA/ELOVL5/NAMPT/MTHFD1/ACLY/TECR/ATP6V1B2/SLC25A1/HSPA8/TKT/SLC25A25/DPYD/GMPR2/CASK/FIS1/ELOVL1/PMVK/SPHK2/PDE4A/RPE/ITPA/PDHA1/NDUFV1/HSD17B12/H6PD/ALDOA/NADK/PPT1/PDK2/NDUFS2/FLCN/ACOT8/TSPO/PARP9/ICMT/ELOVL4/DCK/ALDH1L1/GMPR/NDUFA5/PRKAG2/PRPS1/PDE8A/NUDT16/NUDT10/DLST/PAICS/IMPDH2/GCDH/AMPD2/AK2/OGDH/GUK1/VCP/SDHC/TALDO1/HSD17B4/ATP6V1A/SDHB/MVK/TPST2/MPP1/PDHB/CROT/…	82
GO:0046364	BP	GO:0046364	monosaccharide biosynthetic process	23/2324	102/18870	0.00271941864450273	0.0302896250346753	0.0248645977540443	ATF3/SLC25A1/SLC25A11/ARPP19/ALDOC/AKR1B1/GPI/CRY1/GPT2/PGK1/ENO2/ACADM/PDK2/NLN/FOXO1/PRKACA/CHST12/RGN/SLC25A12/SORD/ENO1/STK11/ZNF692	23
GO:1902414	BP	GO:1902414	protein localization to cell junction	24/2324	108/18870	0.00273226985515453	0.0302896250346753	0.0248645977540443	DAG1/ACTB/CLSTN1/RAB8A/STAU1/ZDHHC7/FERMT2/WNT7A/ACTG1/NLGN1/STAU2/VPS35/ZDHHC2/TJP1/HEG1/BAIAP2/ADAM10/JAK1/KIF3A/KIF5B/VCL/STX3/FLNA/HRAS	24
GO:0034333	BP	GO:0034333	adherens junction assembly	6/2324	13/18870	0.00274901676001633	0.0302896250346753	0.0248645977540443	ACTB/CTNNB1/HIPK1/RAMP2/PIP5K1C/VCL	6
GO:0051451	BP	GO:0051451	myoblast migration	6/2324	13/18870	0.00274901676001633	0.0302896250346753	0.0248645977540443	AKIRIN1/ITGB1BP1/ANXA1/THBS4/MSTN/BIN3	6
GO:0061517	BP	GO:0061517	macrophage proliferation	6/2324	13/18870	0.00274901676001633	0.0302896250346753	0.0248645977540443	CLU/CSF1/MAPK1/CX3CL1/NDP/MAPK3	6
GO:0090158	BP	GO:0090158	endoplasmic reticulum membrane organization	6/2324	13/18870	0.00274901676001633	0.0302896250346753	0.0248645977540443	ARL6IP1/VAPB/REEP5/LPCAT3/VCPIP1/TMED2	6
GO:1902902	BP	GO:1902902	negative regulation of autophagosome assembly	6/2324	13/18870	0.00274901676001633	0.0302896250346753	0.0248645977540443	FEZ1/PINK1/MTM1/BECN1/SCFD1/NUPR1	6
GO:1903909	BP	GO:1903909	regulation of receptor clustering	6/2324	13/18870	0.00274901676001633	0.0302896250346753	0.0248645977540443	CRKL/CD81/GSN/ZDHHC2/SLC7A11/TNFAIP6	6
GO:1904350	BP	GO:1904350	regulation of protein catabolic process in the vacuole	6/2324	13/18870	0.00274901676001633	0.0302896250346753	0.0248645977540443	LRP1/CD81/LAPTM4B/VPS35/MFSD8/USP8	6
GO:1905244	BP	GO:1905244	regulation of modification of synaptic structure	6/2324	13/18870	0.00274901676001633	0.0302896250346753	0.0248645977540443	RHOB/CYFIP1/RHOA/BAIAP2/EGLN1/CLN3	6
GO:0009260	BP	GO:0009260	ribonucleotide biosynthetic process	43/2324	228/18870	0.00278963420087474	0.0306554598917169	0.0251649097108392	ELOVL2/AK3/PINK1/SDHA/ELOVL5/MTHFD1/ACLY/TECR/SLC25A1/ELOVL1/SPHK2/PDHA1/NDUFV1/HSD17B12/ALDOA/PPT1/UCKL1/PDK2/NDUFS2/FLCN/UPRT/ELOVL4/DCK/NDUFA5/PRKAG2/PAICS/IMPDH2/GCDH/AMPD2/AK2/VCP/SDHC/ATP6V1A/SDHB/PDHB/ACSF3/ENO1/CTPS2/NME3/COX11/ACAT1/UMPS/PARP1	43
GO:0007051	BP	GO:0007051	spindle organization	39/2324	202/18870	0.00279334573890873	0.0306554598917169	0.0251649097108392	PSRC1/MAP4/PPP2R1A/DYNC1H1/POLDIP2/EZR/CHMP1A/SBDS/MAPRE2/LSM14A/MAPRE1/RNF4/NEK6/ARHGEF10/RHOA/CHMP7/PKD1/DCAF13/CLTC/UVRAG/CSNK1D/TACC1/TBCE/CHMP5/VCP/MAP1S/CHMP2A/PARP3/CHMP4A/NUP62/TUBG2/CKAP5/MAPRE3/CHMP6/FLNA/DCTN6/HDAC3/EFHC1/NCOR1	39
GO:0010952	BP	GO:0010952	positive regulation of peptidase activity	34/2324	170/18870	0.00279753405839481	0.0306554598917169	0.0251649097108392	CTSD/F3/STAT3/MTCH1/PINK1/NCSTN/EFNA1/ASPH/DLC1/DDRGK1/GSN/FIS1/CASP1/PSME3/GRN/BCAP31/PRR7/MAP3K5/ARL6IP5/APH1A/LGMN/RCN3/RIPK2/TANK/F2R/BCL2L13/BID/PSME1/VCP/MUL1/DIABLO/BAD/MYC/CTSH	34
GO:0031468	BP	GO:0031468	nuclear membrane reassembly	9/2324	26/18870	0.00280913813017332	0.0306706808576196	0.0251774045236395	SIRT2/CHMP1A/VPS4A/NSFL1C/CHMP7/CHMP5/CHMP2A/CHMP4A/CHMP6	9
GO:1900407	BP	GO:1900407	regulation of cellular response to oxidative stress	9/2324	26/18870	0.00280913813017332	0.0306706808576196	0.0251774045236395	PINK1/OXR1/PNPLA8/HDAC6/BMP7/FBLN5/SLC7A11/NFE2L2/FUT8	9
GO:0051222	BP	GO:0051222	positive regulation of protein transport	55/2324	308/18870	0.00284218626301108	0.0309751878573167	0.0254273727570558	WLS/ADAM9/ACHE/TMEM30A/PINK1/CD81/SAE1/PRKAR1A/TMED10/ERGIC3/LRRC8A/ARF6/TM9SF4/IRS2/GOLPH3/FIS1/PFKM/OAZ2/B3GAT3/GLUD1/SORL1/PRKD1/PSEN1/SYBU/FZD5/HIF1A/TARDBP/TSG101/BCAP31/VPS35/NADK/AKT2/NR1H2/YWHAE/ZDHHC2/PCM1/PFKFB2/ATP2C1/ARIH2/ITGB1BP1/TLR4/UBE2J2/VPS11/PRKACA/DMAP1/LEPROT/SAR1B/HUWE1/CLN3/VAMP2/BAD/OAZ1/FLNA/HDAC3/HRAS	55
GO:0006984	BP	GO:0006984	ER-nucleus signaling pathway	13/2324	46/18870	0.00288910050527026	0.0312033247017049	0.0256146491218868	PPP1R15A/ATP2A2/HSPA5/QRICH1/ATF6B/SCAP/ATF6/TMEM33/CCDC47/CREBZF/EIF2S1/NFE2L2/TMED2	13
GO:0051972	BP	GO:0051972	regulation of telomerase activity	13/2324	46/18870	0.00288910050527026	0.0312033247017049	0.0256146491218868	MAPK1/HSP90AB1/CTNNB1/POT1/TCP1/HMBOX1/MAPKAPK5/PARP3/CCT4/PARN/MAPK3/MYC/DKC1	13
GO:0060711	BP	GO:0060711	labyrinthine layer development	13/2324	46/18870	0.00288910050527026	0.0312033247017049	0.0256146491218868	HEY1/MAPK1/JUNB/SOCS3/FZD5/BMP7/CITED1/PLCD3/DNAJB6/NCOA1/HS6ST1/EGLN1/TMED2	13
GO:0090224	BP	GO:0090224	regulation of spindle organization	13/2324	46/18870	0.00288910050527026	0.0312033247017049	0.0256146491218868	PSRC1/DYNC1H1/CHMP1A/RNF4/CHMP7/PKD1/CLTC/CHMP5/CHMP2A/PARP3/CHMP4A/NUP62/CHMP6	13
GO:1900271	BP	GO:1900271	regulation of long-term synaptic potentiation	13/2324	46/18870	0.00288910050527026	0.0312033247017049	0.0256146491218868	ADORA1/SQSTM1/YTHDF1/NCSTN/ARC/STAU1/FAM107A/APP/APOE/ZDHHC2/LGMN/PTN/CYP46A1	13
GO:0043467	BP	GO:0043467	regulation of generation of precursor metabolites and energy	29/2324	139/18870	0.00290452209089702	0.0313135640140693	0.025705144007693	STAT3/PINK1/SLC25A23/IRS2/PPP1CB/SORBS1/SPHK2/SLC4A4/PSEN1/HIF1A/IFNAR1/APP/RHOA/AKT2/PPP2CA/ARL2/FLCN/PRKAG2/EIF6/PRKACA/PPP1CA/VCP/JMJD8/NUPR1/PRKAG1/CHCHD2/PPP1R3G/KHK/NCOR1	29
GO:0072527	BP	GO:0072527	pyrimidine-containing compound metabolic process	20/2324	85/18870	0.00296519943242346	0.0318533498957118	0.0261482514679203	ALDH6A1/MAPK1/AK3/DPYD/TK2/NEIL2/ENTPD5/UCKL1/UPRT/SMUG1/DCK/NEIL1/PRPS1/DTYMK/THTPA/DCTPP1/CTPS2/NTHL1/NME3/UMPS	20
GO:1901264	BP	GO:1901264	carbohydrate derivative transport	20/2324	85/18870	0.00296519943242346	0.0318533498957118	0.0261482514679203	PSAP/PLTP/ADORA1/SLC25A23/LRRC8A/CD47/SLC25A25/SPNS1/SLC35C2/ABCC3/SLC25A4/SLC15A2/SLC25A42/SLC33A1/SLC35A2/CLN3/SLC15A4/VLDLR/SLC10A7/RALBP1	20
GO:0010591	BP	GO:0010591	regulation of lamellipodium assembly	12/2324	41/18870	0.0030087402528743	0.0322096885208587	0.0264407680166845	AKIRIN1/CYFIP1/TWF2/WASF2/ACTR3/ABI2/ARPC2/BRK1/MSTN/BIN3/TWF1/NCKAP1	12
GO:0034315	BP	GO:0034315	regulation of Arp2/3 complex-mediated actin nucleation	10/2324	31/18870	0.00300909829478796	0.0322096885208587	0.0264407680166845	RNH1/GMFB/CYFIP1/WASF2/ABI2/ARFIP2/BRK1/CORO1B/ARF1/NCKAP1	10
GO:0021987	BP	GO:0021987	cerebral cortex development	27/2324	127/18870	0.0030162497077889	0.0322103769656404	0.026441333157473	GRIA1/NR2E1/TUBB2A/CRKL/EGFR/MBOAT7/AKIRIN2/CTNNB1/CDH2/CRK/SUN1/PSEN1/BTBD3/HIF1A/RHOA/SRD5A1/YWHAE/NDEL1/NCOA1/TACC1/FOXG1/PAFAH1B1/BBS2/MKKS/NSUN5/FLNA/EFHC1	27
GO:0051098	BP	GO:0051098	regulation of binding	48/2324	262/18870	0.00302984538299915	0.0322103769656404	0.026441333157473	LRP1/B2M/HEY1/ACTB/SIRT2/PTPRF/LRPAP1/PPP2CB/FLOT1/PBXIP1/DDRGK1/MARK3/CPNE1/CRK/ATP2A2/FKBP1A/SORL1/PSEN1/NUCKS1/HDAC5/ADD1/APP/PIN1/PKD1/APOE/RNF220/CAV1/PPP2CA/PARP9/RIPK2/USP9X/HMBOX1/ITGB1BP1/CARD16/TMBIM6/SP100/PRKACA/PPP1CA/EIF3D/CSNK1A1/ADAM15/AKTIP/NES/SUMO3/TTBK2/GMNN/RALB/NFKBIA	48
GO:0097191	BP	GO:0097191	extrinsic apoptotic signaling pathway	43/2324	229/18870	0.00303474001946248	0.0322103769656404	0.026441333157473	ITM2C/TIMP3/TNFRSF1A/SORT1/LMNA/TMBIM1/PPP2R1A/ATF3/CX3CL1/FGFR1/SRPX/PEA15/FAIM2/NFKBIZ/CTNNA1/BCL2L1/PSME3/LGALS3/MOAP1/WWOX/TNFRSF12A/HIPK1/MCL1/ITGAV/CAV1/TNFSF12/FAF1/RELA/ICAM1/RBCK1/TLR4/RFFL/BID/SP100/PPP1CA/DAXX/GPX1/RB1CC1/ITGA6/LTB/DIABLO/BAD/IL12A	43
GO:0006497	BP	GO:0006497	protein lipidation	21/2324	91/18870	0.00303598224189051	0.0322103769656404	0.026441333157473	GLUL/PIGT/GPAA1/ZDHHC7/ZDHHC9/GOLGA7/ZDHHC24/RAB3GAP2/ZDHHC2/WDR45/RABL3/DPM2/PIGV/PIGK/RB1CC1/PIGG/SLC30A5/UGCG/PIGO/WIPI1/ATG7	21
GO:0106027	BP	GO:0106027	neuron projection organization	21/2324	91/18870	0.00303598224189051	0.0322103769656404	0.026441333157473	CAPRIN1/NEDD9/PDLIM5/EFNA1/ARC/CAMK2B/WASL/WNT7A/PSEN1/HDAC6/NLGN1/APP/STAU2/VPS35/APOE/SIPA1L1/LGMN/ABI2/BAIAP2/PAFAH1B1/ARF1	21
GO:0002474	BP	GO:0002474	antigen processing and presentation of peptide antigen via MHC class I	11/2324	36/18870	0.00306050519064704	0.0323495731788709	0.0265555986146023	HLA-A/HLA-C/HLA-E/TAPBP/B2M/HLA-B/CALR/TAP1/TAPBPL/IKBKB/SAR1B	11
GO:1902745	BP	GO:1902745	positive regulation of lamellipodium organization	11/2324	36/18870	0.00306050519064704	0.0323495731788709	0.0265555986146023	AKIRIN1/CYFIP1/TWF2/WASF2/ACTR3/ABI2/ARPC2/BRK1/CORO1B/MSTN/NCKAP1	11
GO:0043113	BP	GO:0043113	receptor clustering	15/2324	57/18870	0.00306526347023772	0.0323495731788709	0.0265555986146023	CRKL/CD81/FNTA/CDH2/GSN/NLGN1/APOE/ZDHHC2/DNAJA3/PTN/ITGB1BP1/RER1/SLC7A11/TNFAIP6/FLNA	15
GO:0009408	BP	GO:0009408	response to heat	23/2324	103/18870	0.00310172105645816	0.0326196759089864	0.0267773245596711	FGF1/HSP90AB1/DNAJB1/HSF1/DNAJA2/EIF2B4/DNAJB6/YWHAE/IRAK1/DNAJA3/CLPB/PIRT/EIF2B3/PRKACA/VCP/RBBP7/SLU7/DAXX/CRYAB/STAC/EIF2S1/EIF2B1/CASQ1	23
GO:0099175	BP	GO:0099175	regulation of postsynapse organization	23/2324	103/18870	0.00310172105645816	0.0326196759089864	0.0267773245596711	IL1RAP/NRCAM/CAPRIN1/NEDD9/PDLIM5/EFNA1/ARC/CAMK2B/CDH2/HSPA8/WASL/WNT7A/PSEN1/NLGN1/STAU2/VPS35/APOE/SIPA1L1/ABI2/BAIAP2/PAFAH1B1/ADAM10/NRP2	23
GO:1903320	BP	GO:1903320	regulation of protein modification by small protein conjugation or removal	45/2324	243/18870	0.00324911857320473	0.0341100647414238	0.0280007771040076	PTTG1IP/NDFIP1/SQSTM1/RNF180/PINK1/HSP90AB1/SAE1/CTNNB1/TOLLIP/TCF25/HSPA5/DCUN1D1/FAM107A/HSPBP1/SPRY2/HIF1A/FZR1/PIN1/DCUN1D4/WNK1/CRY1/CAV1/RELA/TSPO/RIPK2/EPAS1/TANK/ANGPT1/COPS7A/CDC14B/COPS5/PEF1/VCP/COPS8/BEX4/NMI/MUL1/DAXX/NDFIP2/BAG5/PRMT3/HUWE1/CAMLG/HDAC3/CDK5RAP3	45
GO:0001701	BP	GO:0001701	in utero embryonic development	67/2324	392/18870	0.00327920383800265	0.0343658273075147	0.0282107312820178	HEY1/KEAP1/MAPK1/CAPN2/ARNT2/EGFR/PRMT1/MAFF/JUNB/HOPX/GNA12/SLC39A3/SBDS/CTNNB1/SLC39A1/PSPH/CMTM3/ZFAND5/HM13/MGAT1/RPL7L1/STMN3/PSMC4/PTPN18/SOCS3/RIC8A/BCL2L1/FZD5/BMP7/HIF1A/PPP1CC/GPI/CITED1/PLCD3/PLOD3/PKD1/DNAJB6/ERCC2/NDEL1/NCOA1/ZNF568/FLCN/MSX1/NBN/EPAS1/CPT2/HEG1/ATF2/ANGPT1/FKBP10/HS6ST1/MSH2/ADAM10/APBA3/RDH10/EGLN1/BRK1/CUL4A/GNA13/CEBPB/TMED2/TMEM231/FUT8/WDR74/C1orf43/NSUN2/HDAC3	67
GO:1901570	BP	GO:1901570	fatty acid derivative biosynthetic process	14/2324	52/18870	0.00331699712976969	0.0347013375684094	0.0284861499334522	PAM/ELOVL2/ELOVL5/TECR/SLC25A1/ELOVL1/HSD17B12/PPT1/ELOVL4/GCDH/SLC27A5/ACSF3/FAR2/ACAT1	14
GO:0097061	BP	GO:0097061	dendritic spine organization	19/2324	80/18870	0.00333163499140911	0.0347938576059334	0.0285620991574716	CAPRIN1/NEDD9/PDLIM5/EFNA1/ARC/CAMK2B/WASL/WNT7A/HDAC6/NLGN1/STAU2/VPS35/APOE/SIPA1L1/LGMN/ABI2/BAIAP2/PAFAH1B1/ARF1	19
GO:0001667	BP	GO:0001667	ameboidal-type cell migration	82/2324	497/18870	0.00337832097104292	0.0351269483075664	0.0288355316051244	GLUL/SEMA6A/NR2E1/ADAM9/SPARC/SEMA5A/FGF1/CALR/EFNA1/GLIPR2/AAMP/MCC/GNA12/ARID5B/RHOJ/RHOB/GIPC1/MAPRE2/ARF6/CDH2/GADD45A/IRS2/ZFAND5/FGFR1/HBEGF/WNT7A/RIC8A/PIP5K1A/PRKD1/ANXA6/HDAC6/ILK/GRN/BMP7/HIF1A/HDAC5/PIK3C2A/PRKCA/SEMA4B/RHOA/ADIPOR1/FSTL1/GPI/EDNRB/SDC4/APOE/PXN/WASF2/TNFSF12/LGMN/PTN/PLEC/PTPN11/KANK1/ITGB1BP1/RFFL/MAP2K3/ANGPT1/PAFAH1B1/SP100/CAP1/MEOX2/ITGB4/APPL1/IQGAP1/SPRED1/ANXA…	82
GO:0039702	BP	GO:0039702	viral budding via host ESCRT complex	8/2324	22/18870	0.00338107845491647	0.0351269483075664	0.0288355316051244	CHMP1A/VPS4A/TSG101/CHMP7/CHMP5/CHMP2A/CHMP4A/CHMP6	8
GO:0051220	BP	GO:0051220	cytoplasmic sequestering of protein	8/2324	22/18870	0.00338107845491647	0.0351269483075664	0.0288355316051244	KEAP1/G3BP2/YWHAB/PKD1/FAF1/CCDC22/FLNA/NFKBIA	8
GO:1901873	BP	GO:1901873	regulation of post-translational protein modification	51/2324	284/18870	0.00351127579981834	0.0364165996164234	0.0298941997464763	PTTG1IP/NDFIP1/SQSTM1/RNF180/PINK1/HSP90AB1/SAE1/CTNNB1/TOLLIP/TCF25/HSPA5/DCUN1D1/FAM107A/HSPBP1/SPRY2/HIF1A/FZR1/PIN1/DCUN1D4/SMARCA5/WNK1/CRY1/MCRS1/CAV1/RELA/FLCN/TSPO/RIPK2/EPAS1/TANK/ANGPT1/COPS7A/CDC14B/COPS5/PEF1/VCP/PHF20/COPS8/BEX4/CRTAP/NMI/MUL1/DAXX/SUV39H1/NDFIP2/BAG5/PRMT3/HUWE1/CAMLG/HDAC3/CDK5RAP3	51
GO:0060560	BP	GO:0060560	developmental growth involved in morphogenesis	45/2324	244/18870	0.00351977452334405	0.0364418034701397	0.0299148894606537	GDI1/CSF1/SEMA6A/SEMA5A/FGF1/LLPH/NRCAM/NLGN3/HSP90AB1/EIF4G2/CTNNB1/TNC/RGMA/PLXNA4/LAMB2/CPNE1/SPRY1/SALL1/CYFIP1/NTN1/SYT17/RND2/RAB21/HDAC6/SPRY2/APP/IFRD1/SEMA4B/TSC22D4/TWF2/CDH4/APOE/NDEL1/USP9X/PAFAH1B1/IST1/IQGAP1/RDH10/MUL1/VCL/BIN3/STK11/SEMA6D/DCLK1/NRP2	45
GO:0001666	BP	GO:0001666	response to hypoxia	53/2324	298/18870	0.00364809877535764	0.0377053926781801	0.0309521633571879	ADORA1/LMNA/P4HB/PINK1/SIRT2/CAPN2/ARNT2/SLC2A8/DDAH1/CASP3/TM9SF4/HSF1/RAD21/ALKBH5/HMOX2/BMP7/HIF1A/SLC11A2/PIN1/TBL2/PGK1/SCAP/CAV1/CPEB1/PLOD1/IRAK1/ERCC2/BECN1/EPAS1/ALAD/ERCC3/SCFD1/ATF2/NDP/FMN2/TMBIM6/CAT/CPEB2/ADAM15/EGLN1/BNIP3L/CRYAB/SUV39H1/USP19/CHCHD2/NFE2L2/ANGPT2/ENO1/VASN/BAD/TXN2/PSEN2/MYC	53
GO:0033866	BP	GO:0033866	nucleoside bisphosphate biosynthetic process	15/2324	58/18870	0.00367264003233003	0.0377511971828291	0.0309897640399998	ELOVL2/ELOVL5/ACLY/TECR/SLC25A1/ELOVL1/PDHA1/HSD17B12/PPT1/PDK2/ELOVL4/GCDH/PDHB/ACSF3/ACAT1	15
GO:0034030	BP	GO:0034030	ribonucleoside bisphosphate biosynthetic process	15/2324	58/18870	0.00367264003233003	0.0377511971828291	0.0309897640399998	ELOVL2/ELOVL5/ACLY/TECR/SLC25A1/ELOVL1/PDHA1/HSD17B12/PPT1/PDK2/ELOVL4/GCDH/PDHB/ACSF3/ACAT1	15
GO:0034033	BP	GO:0034033	purine nucleoside bisphosphate biosynthetic process	15/2324	58/18870	0.00367264003233003	0.0377511971828291	0.0309897640399998	ELOVL2/ELOVL5/ACLY/TECR/SLC25A1/ELOVL1/PDHA1/HSD17B12/PPT1/PDK2/ELOVL4/GCDH/PDHB/ACSF3/ACAT1	15
GO:0042157	BP	GO:0042157	lipoprotein metabolic process	28/2324	135/18870	0.00370409828496233	0.0377511971828291	0.0309897640399998	GLUL/CTSD/PIGT/GPAA1/ZDHHC7/ZDHHC9/GOLGA7/ITGAV/ZDHHC24/APOE/RAB3GAP2/ZDHHC2/PPT1/ABCA1/WDR45/RABL3/DPM2/LYPLA1/PIGV/PIGK/RB1CC1/PIGG/SLC30A5/UGCG/PIGO/ABHD10/WIPI1/ATG7	28
GO:0006278	BP	GO:0006278	RNA-templated DNA biosynthetic process	18/2324	75/18870	0.00373622100763493	0.0377511971828291	0.0309897640399998	MAPK1/HSP90AB1/HNRNPC/CTNNB1/CCT3/TINF2/POT1/CCT6A/TCP1/RPA1/HMBOX1/MAPKAPK5/CCT5/CCT4/TELO2/PARN/MAPK3/DKC1	18
GO:0010970	BP	GO:0010970	transport along microtubule	34/2324	173/18870	0.00374655802667661	0.0377511971828291	0.0309897640399998	FEZ1/DYNC1H1/RAB6A/DST/STAU1/ARL8B/HSPA8/COPG1/SUN1/AP3D1/RAB21/SYBU/HDAC6/SPG7/HIF1A/APP/ARMCX3/STAU2/KXD1/BICD1/FBXW11/NDEL1/PCM1/ACTR10/PAFAH1B1/IFT46/MAP1S/RASGRP1/KIF1B/RAB1A/KIF3A/KIF5B/CLN3/STK11	34
GO:0006904	BP	GO:0006904	vesicle docking involved in exocytosis	12/2324	42/18870	0.00374812303300978	0.0377511971828291	0.0309897640399998	RAB8A/VTI1B/YKT6/EXOC7/EXOC4/VAMP3/EXOC3/EXOC1/RAB8B/VPS11/EXOC5/RALB	12
GO:0060236	BP	GO:0060236	regulation of mitotic spindle organization	12/2324	42/18870	0.00374812303300978	0.0377511971828291	0.0309897640399998	PSRC1/DYNC1H1/CHMP1A/CHMP7/PKD1/CLTC/CHMP5/CHMP2A/PARP3/CHMP4A/NUP62/CHMP6	12
GO:0071364	BP	GO:0071364	cellular response to epidermal growth factor stimulus	12/2324	42/18870	0.00374812303300978	0.0377511971828291	0.0309897640399998	NCL/EGFR/ZFP36/ZFP36L2/BECN1/PTPN11/DUSP3/PDE8A/BAIAP2/SNX6/IQGAP1/SYAP1	12
GO:0140467	BP	GO:0140467	integrated stress response signaling	12/2324	42/18870	0.00374812303300978	0.0377511971828291	0.0309897640399998	PPP1R15A/JUNB/EIF2AK1/HSPA5/QRICH1/TMEM33/CREBZF/EIF2S1/CEBPD/NFE2L2/CEBPB/TMED2	12
GO:1900026	BP	GO:1900026	positive regulation of substrate adhesion-dependent cell spreading	12/2324	42/18870	0.00374812303300978	0.0377511971828291	0.0309897640399998	CRKL/P4HB/CALR/NEDD9/CRK/FERMT2/PREX1/ILK/LIMS1/ARPC2/LIMS2/FLNA	12
GO:0010875	BP	GO:0010875	positive regulation of cholesterol efflux	9/2324	27/18870	0.00375940314993036	0.0377511971828291	0.0309897640399998	LRP1/PLTP/ABCA3/APOE/NR1H2/CAV1/ABCA1/NFKBIA/EEPD1	9
GO:0015740	BP	GO:0015740	C4-dicarboxylate transport	9/2324	27/18870	0.00375940314993036	0.0377511971828291	0.0309897640399998	GFAP/SLC1A3/SLC25A18/SLC1A2/LRRC8A/SLC25A11/SLC16A1/SLC25A12/SLC1A5	9
GO:0032511	BP	GO:0032511	late endosome to vacuole transport via multivesicular body sorting pathway	9/2324	27/18870	0.00375940314993036	0.0377511971828291	0.0309897640399998	VTA1/HGS/UBAP1/TSG101/CHMP7/CHMP5/LEPROT/CHMP4A/CHMP6	9
GO:0042059	BP	GO:0042059	negative regulation of epidermal growth factor receptor signaling pathway	9/2324	27/18870	0.00375940314993036	0.0377511971828291	0.0309897640399998	EGFR/MVP/SNX5/TSG101/RAB7A/DUSP3/SNX6/NUP62/CHMP6	9
GO:0048207	BP	GO:0048207	vesicle targeting, rough ER to cis-Golgi	9/2324	27/18870	0.00375940314993036	0.0377511971828291	0.0309897640399998	TMED10/TRAPPC11/TRAPPC3/CSNK1D/TRAPPC5/PEF1/SAR1B/TMED2/PREB	9
GO:0048208	BP	GO:0048208	COPII vesicle coating	9/2324	27/18870	0.00375940314993036	0.0377511971828291	0.0309897640399998	TMED10/TRAPPC11/TRAPPC3/CSNK1D/TRAPPC5/PEF1/SAR1B/TMED2/PREB	9
GO:0009132	BP	GO:0009132	nucleoside diphosphate metabolic process	11/2324	37/18870	0.00387843896317391	0.0386374426191589	0.0317172783707474	AK3/CASK/ENTPD6/ENTPD5/AK2/GUK1/DTYMK/MPP1/NUDT9/BAD/UMPS	11
GO:0009225	BP	GO:0009225	nucleotide-sugar metabolic process	11/2324	37/18870	0.00387843896317391	0.0386374426191589	0.0317172783707474	GNPDA1/MGAT1/GNPNAT1/AMDHD2/ENTPD5/NANS/DPAGT1/GFPT2/FUT8/MPI/PGM3	11
GO:0070306	BP	GO:0070306	lens fiber cell differentiation	11/2324	37/18870	0.00387843896317391	0.0386374426191589	0.0317172783707474	TMOD1/TBC1D20/SPRY1/WNT7A/VIM/SPRY2/FZR1/ABI2/SPRED2/SPRED1/SLC7A11	11
GO:0006613	BP	GO:0006613	cotranslational protein targeting to membrane	10/2324	32/18870	0.00390103534513257	0.0386374426191589	0.0317172783707474	SEC61A1/ARL6IP1/SSR1/SSR3/SEC63/TRAM1/SRP9/SRPRB/SRP54/SIL1	10
GO:0019082	BP	GO:0019082	viral protein processing	10/2324	32/18870	0.00390103534513257	0.0386374426191589	0.0317172783707474	CANX/PRMT1/MGAT1/MAN1B1/ST3GAL4/PARP9/ST6GALNAC4/CSNK1A1/MGAT4B/FUT8	10
GO:1903649	BP	GO:1903649	regulation of cytoplasmic transport	10/2324	32/18870	0.00390103534513257	0.0386374426191589	0.0317172783707474	SNX3/MAPK1/EZR/MSN/ATP9A/SORL1/RAB21/RDX/VPS11/MAPK3	10
GO:0005980	BP	GO:0005980	glycogen catabolic process	7/2324	18/18870	0.00393617496775751	0.0386374426191589	0.0317172783707474	PYGB/PPP1CB/PFKM/PPP1CA/GAA/GABARAPL1/RB1CC1	7
GO:0035970	BP	GO:0035970	peptidyl-threonine dephosphorylation	7/2324	18/18870	0.00393617496775751	0.0386374426191589	0.0317172783707474	PPP5C/PPP2CB/DUSP1/PPP2CA/PPM1G/PPP1CA/PPM1K	7
GO:0036003	BP	GO:0036003	positive regulation of transcription from RNA polymerase II promoter in response to stress	7/2324	18/18870	0.00393617496775751	0.0386374426191589	0.0317172783707474	ATF3/HSPA5/HIF1A/ATF6B/ATF6/NFE2L2/CEBPB	7
GO:0036499	BP	GO:0036499	PERK-mediated unfolded protein response	7/2324	18/18870	0.00393617496775751	0.0386374426191589	0.0317172783707474	PPP1R15A/HSPA5/QRICH1/TMEM33/EIF2S1/NFE2L2/TMED2	7
GO:0061952	BP	GO:0061952	midbody abscission	7/2324	18/18870	0.00393617496775751	0.0386374426191589	0.0317172783707474	CHMP1A/VPS4A/CHMP7/CHMP5/CHMP2A/CHMP4A/CHMP6	7
GO:0070200	BP	GO:0070200	establishment of protein localization to telomere	7/2324	18/18870	0.00393617496775751	0.0386374426191589	0.0317172783707474	CCT3/POT1/CCT6A/TCP1/CCT5/CCT4/DKC1	7
GO:0072673	BP	GO:0072673	lamellipodium morphogenesis	7/2324	18/18870	0.00393617496775751	0.0386374426191589	0.0317172783707474	CD44/PDPN/WASF2/KANK1/ABI1/CORO1B/MYO9B	7
GO:0010232	BP	GO:0010232	vascular transport	20/2324	87/18870	0.00394417191099824	0.0386374426191589	0.0317172783707474	LRP1/SLC1A3/SLC1A2/SLC6A9/SLC44A1/SLC6A1/SLC16A1/SLC4A4/SLCO1C1/SLC27A1/SLC16A2/ABCC3/SLC38A3/APOE/SLC15A2/ATP1B2/SLC4A3/SLC2A10/SLC1A5/ATP2B4	20
GO:0150104	BP	GO:0150104	transport across blood-brain barrier	20/2324	87/18870	0.00394417191099824	0.0386374426191589	0.0317172783707474	LRP1/SLC1A3/SLC1A2/SLC6A9/SLC44A1/SLC6A1/SLC16A1/SLC4A4/SLCO1C1/SLC27A1/SLC16A2/ABCC3/SLC38A3/APOE/SLC15A2/ATP1B2/SLC4A3/SLC2A10/SLC1A5/ATP2B4	20
GO:0006486	BP	GO:0006486	protein glycosylation	37/2324	193/18870	0.00398241714207836	0.038885227541757	0.0319206837421532	DPY19L1/MLEC/RAMP1/RPN2/DDOST/MAGT1/MGAT1/TMEM165/B3GALT6/GALNT2/POMGNT1/TMEM59/ST3GAL4/B4GALT5/DPY19L4/DOLK/MPDU1/B3GNT9/RPN1/PLOD3/POFUT1/ENTPD5/B4GALT7/ST6GALNAC4/DPY19L3/UBE2J1/ALG3/POMT1/DPM2/DPAGT1/DHDDS/GALNT10/C1GALT1C1/GFPT2/MGAT4B/FUT8/PGM3	37
GO:0043413	BP	GO:0043413	macromolecule glycosylation	37/2324	193/18870	0.00398241714207836	0.038885227541757	0.0319206837421532	DPY19L1/MLEC/RAMP1/RPN2/DDOST/MAGT1/MGAT1/TMEM165/B3GALT6/GALNT2/POMGNT1/TMEM59/ST3GAL4/B4GALT5/DPY19L4/DOLK/MPDU1/B3GNT9/RPN1/PLOD3/POFUT1/ENTPD5/B4GALT7/ST6GALNAC4/DPY19L3/UBE2J1/ALG3/POMT1/DPM2/DPAGT1/DHDDS/GALNT10/C1GALT1C1/GFPT2/MGAT4B/FUT8/PGM3	37
GO:0019319	BP	GO:0019319	hexose biosynthetic process	21/2324	93/18870	0.00399253987567528	0.038920782391932	0.0319498705362053	ATF3/SLC25A1/SLC25A11/ARPP19/ALDOC/AKR1B1/GPI/CRY1/GPT2/PGK1/ENO2/ACADM/PDK2/NLN/FOXO1/PRKACA/SLC25A12/SORD/ENO1/STK11/ZNF692	21
GO:0071219	BP	GO:0071219	cellular response to molecule of bacterial origin	44/2324	239/18870	0.00400508926649336	0.0389290969123967	0.0319566958833873	ARID5A/ADAM9/MAPK1/CAPN2/CX3CL1/HSF1/SIRPA/ZFP36/HADHB/PAF1/LITAF/CASP1/NFKBIZ/VIM/FZD5/HDAC5/PRKCA/RHOA/PDCD1LG2/EDNRB/GBP2/CD274/IRAK1/RELA/ABCA1/TSPO/IRAK2/RIPK2/IRF3/TLR4/CARD16/CHMP5/MAP2K3/NFKB1/PLSCR4/TRIB1/MTDH/MAPK3/UPF1/MYD88/AXL/GBP3/NFKBIA/CASP7	44
GO:0048260	BP	GO:0048260	positive regulation of receptor-mediated endocytosis	14/2324	53/18870	0.00400635835001851	0.0389290969123967	0.0319566958833873	CLU/HNRNPK/B2M/AP2M1/SFRP4/SYNE1/WASL/RAB21/BICD1/PPT1/ANGPT1/AP2A1/AHI1/TF	14
GO:0030833	BP	GO:0030833	regulation of actin filament polymerization	28/2324	136/18870	0.00412882070575619	0.0398998864957367	0.0327536120705614	TMOD1/SPTBN1/ELN/CDC42EP1/ARF6/GSN/SPTAN1/PREX1/CYFIP1/CAPZA2/ARPC5/ADD1/ARPC5L/EPS8/TWF2/RDX/CAPZA1/SSH3/KANK1/BAIAP2/COTL1/CAPG/ARPC2/MKKS/TWF1/NCKAP1/SPTBN4/VASP	28
GO:0030705	BP	GO:0030705	cytoskeleton-dependent intracellular transport	40/2324	213/18870	0.00413204371788702	0.0398998864957367	0.0327536120705614	FEZ1/DYNC1H1/RAB6A/DST/STAU1/ARL8B/HSPA8/COPG1/SUN1/WASL/AP3D1/RAB21/SYBU/HDAC6/TUBA1C/SPG7/HIF1A/APP/ARMCX3/ACTN4/STAU2/MYO5A/KXD1/BICD1/FBXW11/NDEL1/PCM1/KIF13B/ACTR10/MYO6/PAFAH1B1/IFT46/MAP1S/RASGRP1/KIF1B/RAB1A/KIF3A/KIF5B/CLN3/STK11	40
GO:0014889	BP	GO:0014889	muscle atrophy	5/2324	10/18870	0.00415942197274457	0.0398998864957367	0.0327536120705614	GATM/FOXO3/GSN/TBCE/MSTN	5
GO:0033210	BP	GO:0033210	leptin-mediated signaling pathway	5/2324	10/18870	0.00415942197274457	0.0398998864957367	0.0327536120705614	STAT3/ADIPOR1/BBS2/MKKS/UGCG	5
GO:0044837	BP	GO:0044837	actomyosin contractile ring organization	5/2324	10/18870	0.00415942197274457	0.0398998864957367	0.0327536120705614	VPS4A/RTKN/IQGAP2/PLEC/IQGAP1	5
GO:0060628	BP	GO:0060628	regulation of ER to Golgi vesicle-mediated transport	5/2324	10/18870	0.00415942197274457	0.0398998864957367	0.0327536120705614	TBC1D20/SORL1/RNF139/SCFD1/YIPF5	5
GO:0090161	BP	GO:0090161	Golgi ribbon formation	5/2324	10/18870	0.00415942197274457	0.0398998864957367	0.0327536120705614	GOLPH3/PRMT5/TMED5/TRIP11/GCC2	5
GO:1903044	BP	GO:1903044	protein localization to membrane raft	5/2324	10/18870	0.00415942197274457	0.0398998864957367	0.0327536120705614	REEP2/CAV1/ZDHHC2/RFTN1/CYP46A1	5
GO:0046488	BP	GO:0046488	phosphatidylinositol metabolic process	31/2324	155/18870	0.00417857787043333	0.0399707425237247	0.0328117774203256	PIGT/AGPAT5/MBOAT7/GPAA1/IP6K1/SOCS3/MTMR14/PIP5K1A/ITPKB/PI4KB/INPP1/PIK3C2A/SLC27A1/CDIPT/VAC14/MTM1/UVRAG/BECN1/PIP5K1C/SOCS2/SACM1L/DPM2/EFR3B/IMPA1/PI4K2B/PIGV/PIGK/PIGG/SLC30A5/ITPKC/PIGO	31
GO:1901880	BP	GO:1901880	negative regulation of protein depolymerization	17/2324	70/18870	0.00418012095002483	0.0399707425237247	0.0328117774203256	TMOD1/SPTBN1/MID1/GSN/SPTAN1/CAPZA2/HDAC6/ADD1/EPS8/TWF2/RDX/SWAP70/CAPZA1/CAPG/TWF1/TTBK2/SPTBN4	17
GO:0036151	BP	GO:0036151	phosphatidylcholine acyl-chain remodeling	6/2324	14/18870	0.00431319900618008	0.0408529338045921	0.0335359637156588	MBOAT7/MBOAT2/NR1H2/LPCAT3/PLA2G4C/PLA2G4A	6
GO:0042994	BP	GO:0042994	cytoplasmic sequestering of transcription factor	6/2324	14/18870	0.00431319900618008	0.0408529338045921	0.0335359637156588	KEAP1/G3BP2/PKD1/FAF1/CCDC22/NFKBIA	6
GO:0046512	BP	GO:0046512	sphingosine biosynthetic process	6/2324	14/18870	0.00431319900618008	0.0408529338045921	0.0335359637156588	ACER3/SPHK2/ASAH1/SPTSSA/SPTLC2/SPTSSB	6
GO:0046520	BP	GO:0046520	sphingoid biosynthetic process	6/2324	14/18870	0.00431319900618008	0.0408529338045921	0.0335359637156588	ACER3/SPHK2/ASAH1/SPTSSA/SPTLC2/SPTSSB	6
GO:0090385	BP	GO:0090385	phagosome-lysosome fusion	6/2324	14/18870	0.00431319900618008	0.0408529338045921	0.0335359637156588	ARL8B/RAB34/RAB7A/TMEM175/PLA2G5/CLN3	6
GO:1904814	BP	GO:1904814	regulation of protein localization to chromosome, telomeric region	6/2324	14/18870	0.00431319900618008	0.0408529338045921	0.0335359637156588	CCT3/CCT6A/TCP1/CCT5/CCT4/DKC1	6
GO:0070304	BP	GO:0070304	positive regulation of stress-activated protein kinase signaling cascade	26/2324	124/18870	0.00432866496589929	0.0408957992008464	0.0335711516994721	PRMT1/MID1/MAPK8IP1/PJA2/TNIK/GADD45A/CRK/WNT7A/RASSF2/APP/GADD45B/RNF13/MAP3K5/ARL6IP5/SDCBP/RIPK2/FZD7/TLR4/RASGRP1/MBIP/EIF2AK2/RB1CC1/ZNF622/RELL2/MYD88/HRAS	26
GO:0046580	BP	GO:0046580	negative regulation of Ras protein signal transduction	13/2324	48/18870	0.00433134526090563	0.0408957992008464	0.0335711516994721	BCL6/PPP2CB/DLC1/SPRY4/RASA3/SPRY1/STMN3/SPRY2/TNFAIP1/FLCN/HEG1/KANK1/NUP62	13
GO:0009161	BP	GO:0009161	ribonucleoside monophosphate metabolic process	15/2324	59/18870	0.00437500246714454	0.0412431551259073	0.0338562943958322	AK3/DPYD/GMPR2/CASK/UCKL1/UPRT/DCK/PRPS1/PAICS/IMPDH2/AMPD2/AK2/GUK1/MPP1/UMPS	15
GO:0046330	BP	GO:0046330	positive regulation of JNK cascade	20/2324	88/18870	0.00452620466958469	0.0425679193682099	0.034943786564061	MAPK8IP1/PJA2/TNIK/GADD45A/CRK/WNT7A/RASSF2/APP/GADD45B/MAP3K5/SDCBP/RIPK2/FZD7/TLR4/RASGRP1/MBIP/RB1CC1/ZNF622/MYD88/HRAS	20
GO:0048709	BP	GO:0048709	oligodendrocyte differentiation	23/2324	106/18870	0.00452970865550143	0.0425679193682099	0.034943786564061	GPM6B/CLU/TNFRSF21/DAG1/PTPRZ1/CNP/NCSTN/CTNNB1/WDR1/ID4/B4GALT5/PRMT5/LPAR1/EIF2B4/CERS5/ERCC2/RHEB/PTN/EIF2B3/CNTNAP1/HDAC11/EIF2B1/NSUN5	23
GO:2000177	BP	GO:2000177	regulation of neural precursor cell proliferation	22/2324	100/18870	0.00455709989900782	0.0426967165938539	0.0350495155456449	GNAI2/NR2E1/PTPRZ1/SIRT2/CEND1/CTNNB1/CX3CL1/CDH2/GPR37L1/CTNNA1/ID4/ILK/HIF1A/FZD3/SLC16A2/RHOA/PTN/FOXG1/FOXO1/NES/LIMS2/FLNA	22
GO:0019915	BP	GO:0019915	lipid storage	21/2324	94/18870	0.00455763452733728	0.0426967165938539	0.0350495155456449	LPL/FTO/CDS2/BSCL2/HEXA/GM2A/PLIN3/ALKBH7/ITGAV/CRY1/ABHD5/APOE/NR1H2/CAV1/MOSPD2/ABCA1/PNPLA2/PLA2G4C/EHD1/NFKB1/NFKBIA	21
GO:0030166	BP	GO:0030166	proteoglycan biosynthetic process	16/2324	65/18870	0.00466312976776506	0.0436169692452168	0.0358049462246988	NDST1/CHPF/CHST10/CHSY1/CTNNB1/HS3ST3A1/CHST7/B3GALT6/B3GAT3/EXT2/B4GALT7/HS6ST1/SLC2A10/CHST12/HS3ST3B1/HS2ST1	16
GO:0007163	BP	GO:0007163	establishment or maintenance of cell polarity	42/2324	228/18870	0.00479194036656827	0.0447521024902682	0.0367367712804112	CLIC4/FEZ1/RAB10/MAP4/CRKL/LMNA/ACTB/HSP90AB1/CAP2/RHOJ/DST/ARF6/MAPRE1/GSN/SPRY1/GOLPH3/MSN/CRK/WNT7A/CTNNA1/NSFL1C/WDR1/SNX27/ILK/SPRY2/RHOA/PKD1/FBXW11/NDEL1/ACTR3/DOCK7/KANK1/KAT5/PAFAH1B1/PARVB/CAP1/CRB2/CKAP5/GJA1/STK11/HDAC3/RHOG	42
GO:0010761	BP	GO:0010761	fibroblast migration	14/2324	54/18870	0.00480763132142776	0.0448289224925057	0.0367998324260317	GNA12/ARID5B/ZFAND5/PIP5K1A/ILK/SDC4/PLEC/ITGB1BP1/RFFL/APPL1/IQGAP1/GNA13/CLN3/FUT8	14
GO:0032373	BP	GO:0032373	positive regulation of sterol transport	11/2324	38/18870	0.0048616497557333	0.0451922705621958	0.0370981029918512	LRP1/PLTP/ABCA3/APOE/NR1H2/CAV1/ABCA1/LPCAT3/SCP2/NFKBIA/EEPD1	11
GO:0032376	BP	GO:0032376	positive regulation of cholesterol transport	11/2324	38/18870	0.0048616497557333	0.0451922705621958	0.0370981029918512	LRP1/PLTP/ABCA3/APOE/NR1H2/CAV1/ABCA1/LPCAT3/SCP2/NFKBIA/EEPD1	11
GO:0035308	BP	GO:0035308	negative regulation of protein dephosphorylation	9/2324	28/18870	0.00494387614047746	0.0458147781227888	0.037609116253827	PPP1R15A/FKBP1A/YWHAB/ARPP19/LGALS3/YWHAE/IKBKB/SWAP70/ENSA	9
GO:0045116	BP	GO:0045116	protein neddylation	9/2324	28/18870	0.00494387614047746	0.0458147781227888	0.037609116253827	DCUN1D1/HIF1A/DCUN1D4/EPAS1/COPS7A/COPS5/COPS8/UBE2M/AKTIP	9
GO:0043618	BP	GO:0043618	regulation of transcription from RNA polymerase II promoter in response to stress	10/2324	33/18870	0.00498955616622182	0.0461668486566441	0.0378981291483526	SIRT2/ATF3/HSPA5/HIF1A/ATF6B/ATF6/EPAS1/TMBIM6/NFE2L2/CEBPB	10
GO:1901222	BP	GO:1901222	regulation of non-canonical NF-kappaB signal transduction	24/2324	113/18870	0.00503920813674053	0.0464739075061205	0.0381501921821574	CALR/EGFR/IFI35/CPNE1/LITAF/RASSF2/ILK/BMP7/APP/ACTN4/RHOA/ADIPOR1/IRAK1/RELA/RBCK1/TRIP6/TLR4/TSPAN6/LIMS1/NMI/MKRN2/PTP4A3/EIF2AK2/NFKBIA	24
GO:0006913	BP	GO:0006913	nucleocytoplasmic transport	57/2324	330/18870	0.00504595964929069	0.0464739075061205	0.0381501921821574	XPOT/PTTG1IP/STAT3/LMNA/CALR/SQSTM1/AKIRIN2/HSPA9/AKAP8L/AHCYL1/NUTF2/PRKD1/PSEN1/ALKBH5/PPP1CC/TARDBP/FAM53C/TNPO1/CITED1/WNK1/PKD1/YWHAE/EIF4E/PTPN11/NEDD4/THOC2/ATF2/ATXN1/ANGPT1/SNUPN/AGFG1/EIF6/SP100/PRKACA/KPNA4/IPO13/APPL1/UHMK1/PRKAG1/DMAP1/SEH1L/NUP62/TNPO3/TNPO2/RANBP1/UPF1/THOC6/FLNA/NSUN2/HDAC3/NFKBIA/IPO4/KPNA1/KPNA3/SEC13/NXF1/PKIG	57
GO:0051169	BP	GO:0051169	nuclear transport	57/2324	330/18870	0.00504595964929069	0.0464739075061205	0.0381501921821574	XPOT/PTTG1IP/STAT3/LMNA/CALR/SQSTM1/AKIRIN2/HSPA9/AKAP8L/AHCYL1/NUTF2/PRKD1/PSEN1/ALKBH5/PPP1CC/TARDBP/FAM53C/TNPO1/CITED1/WNK1/PKD1/YWHAE/EIF4E/PTPN11/NEDD4/THOC2/ATF2/ATXN1/ANGPT1/SNUPN/AGFG1/EIF6/SP100/PRKACA/KPNA4/IPO13/APPL1/UHMK1/PRKAG1/DMAP1/SEH1L/NUP62/TNPO3/TNPO2/RANBP1/UPF1/THOC6/FLNA/NSUN2/HDAC3/NFKBIA/IPO4/KPNA1/KPNA3/SEC13/NXF1/PKIG	57
GO:0046942	BP	GO:0046942	carboxylic acid transport	60/2324	351/18870	0.00516545325939073	0.04750160309746	0.0389938222192743	PSAP/GFAP/SLC3A2/SLC1A3/PMP2/ADORA1/ARL6IP1/SLC25A18/SLC1A2/SLC6A9/SLC6A1/SV2A/GIPC1/LRRC8A/SLC25A1/IRS2/FIS1/SLC6A11/SLC25A11/SLC16A1/SFXN5/PSEN1/SLC25A44/PNPLA8/SLCO1C1/SLC27A1/SLC16A2/ABCC3/SLC38A3/SERINC3/APOE/AKT2/ARL6IP5/SFXN3/ABCD4/GOT2/SLC26A11/CPT2/SLC38A9/SLC27A5/SLC25A38/CLN8/PRAF2/ABCD3/ANXA1/LYPLA1/SLC25A12/SLC7A11/PLA2G5/SLC1A5/CLN3/SLC22A4/SLC25A32/CROT/SLC15A4/GJA1/SLC38A6/PLA2G4A…	60
GO:0034340	BP	GO:0034340	response to type I interferon	20/2324	89/18870	0.00517744857567341	0.0475159852682532	0.0390056284694737	TBK1/STAT1/RNF185/ADAR/LSM14A/IFITM3/CDC37/IFNAR1/IRF7/IRAK1/PTPN11/TANK/IRF3/SP100/METTL3/MUL1/JAK1/MYD88/RBM47/SAMHD1	20
GO:1990542	BP	GO:1990542	mitochondrial transmembrane transport	15/2324	60/18870	0.00518284268954303	0.0475159852682532	0.0390056284694737	SLC25A18/SLC25A23/TOMM40/MRPL18/SFXN5/SLC25A39/SFXN3/CPT2/SLC25A38/SLC25A12/AFG3L2/SLC25A32/PSEN2/SLC25A37/SFXN1	15
GO:0046578	BP	GO:0046578	regulation of Ras protein signal transduction	35/2324	183/18870	0.00519396974108488	0.0475454089866078	0.0390297822488776	CSF1/BCL6/SQSTM1/PPP2CB/MAPRE2/ARF6/CYTH2/FLOT1/DLC1/SPRY4/RASA3/SPRY1/CRK/STMN3/ITPKB/SPRY2/LPAR1/TNFAIP1/EPS8/APOE/RDX/ABCA1/FLCN/F2R/RABL3/HEG1/KANK1/RGL2/FBXO8/ARHGEF3/RASGRP1/NUP62/CDC42SE2/MYO9B/RALBP1	35
GO:0032873	BP	GO:0032873	negative regulation of stress-activated MAPK cascade	13/2324	49/18870	0.00524371442424833	0.0477822535927332	0.0392242067706332	PINK1/PRMT1/MAPK8IP1/DUSP1/EZR/SIRPA/DUSP3/PAFAH1B1/FOXO1/AIDA/MYC/HDAC3/NCOR1	13
GO:0043330	BP	GO:0043330	response to exogenous dsRNA	13/2324	49/18870	0.00524371442424833	0.0477822535927332	0.0392242067706332	SLC3A2/MAPK1/FLOT1/DDX1/CAV1/RIPK2/COLEC12/IRF3/RFTN1/MUL1/MAPK3/RALB/NFKBIA	13
GO:0070303	BP	GO:0070303	negative regulation of stress-activated protein kinase signaling cascade	13/2324	49/18870	0.00524371442424833	0.0477822535927332	0.0392242067706332	PINK1/PRMT1/MAPK8IP1/DUSP1/EZR/SIRPA/DUSP3/PAFAH1B1/FOXO1/AIDA/MYC/HDAC3/NCOR1	13
GO:1903322	BP	GO:1903322	positive regulation of protein modification by small protein conjugation or removal	27/2324	132/18870	0.00525544849652013	0.0478166185175809	0.0392524167610905	PTTG1IP/NDFIP1/RNF180/PINK1/SAE1/TOLLIP/HSPA5/DCUN1D1/FAM107A/HSPBP1/FZR1/PIN1/DCUN1D4/CRY1/CAV1/RIPK2/TANK/ANGPT1/CDC14B/PEF1/VCP/NMI/MUL1/NDFIP2/HUWE1/HDAC3/CDK5RAP3	27
GO:0030837	BP	GO:0030837	negative regulation of actin filament polymerization	16/2324	66/18870	0.00546666233399654	0.0496630973005283	0.0407681817184581	TMOD1/SPTBN1/GSN/SPTAN1/CAPZA2/ADD1/EPS8/TWF2/RDX/CAPZA1/SSH3/KANK1/CAPG/MKKS/TWF1/SPTBN4	16
GO:0015849	BP	GO:0015849	organic acid transport	60/2324	352/18870	0.00549785746916436	0.0498710484929487	0.0409388877851753	PSAP/GFAP/SLC3A2/SLC1A3/PMP2/ADORA1/ARL6IP1/SLC25A18/SLC1A2/SLC6A9/SLC6A1/SV2A/GIPC1/LRRC8A/SLC25A1/IRS2/FIS1/SLC6A11/SLC25A11/SLC16A1/SFXN5/PSEN1/SLC25A44/PNPLA8/SLCO1C1/SLC27A1/SLC16A2/ABCC3/SLC38A3/SERINC3/APOE/AKT2/ARL6IP5/SFXN3/ABCD4/GOT2/SLC26A11/CPT2/SLC38A9/SLC27A5/SLC25A38/CLN8/PRAF2/ABCD3/ANXA1/LYPLA1/SLC25A12/SLC7A11/PLA2G5/SLC1A5/CLN3/SLC22A4/SLC25A32/CROT/SLC15A4/GJA1/SLC38A6/PLA2G4A…	60
GO:0005925	CC	GO:0005925	focal adhesion	141/2390	421/19886	1.41420558822151e-31	9.74387650284619e-29	6.40114108352893e-29	CAPN5/RAB10/LRP1/DAG1/HNRNPK/B2M/ADAM9/CNN3/FHL1/ZFYVE21/CD44/P4HB/ANXA5/CALR/MAPK1/ZYX/ACTB/CDC42EP1/CD59/CAPN2/CD81/NCSTN/NEDD9/SCARB2/BSG/EGFR/CD99L2/PTPRA/ACTN1/GNA12/CSRP1/DST/RHOB/G3BP1/EZR/MAPRE2/ARF6/CTNNB1/FLOT1/HSPA9/TNC/CDH2/HSPA8/MAPRE1/DLC1/SPRY4/GSN/PVR/PPP1CB/MSN/CASK/HSPA5/FERMT2/SORBS1/CYFIP1/SNTB2/YWHAB/FAM107A/RAB21/CTNNA1/PIP5K1A/EPB41L2/VIM/ANXA6/ILK/CSRP2/MPZL1/ACTG1/ASAP3/F…	141
GO:0030055	CC	GO:0030055	cell-substrate junction	142/2390	431/19886	6.17387801081693e-31	2.12690097472643e-28	1.39724607613225e-28	CAPN5/RAB10/LRP1/DAG1/HNRNPK/B2M/ADAM9/CNN3/FHL1/ZFYVE21/CD44/P4HB/ANXA5/CALR/MAPK1/ZYX/ACTB/CDC42EP1/CD59/CAPN2/CD81/NCSTN/NEDD9/SCARB2/BSG/EGFR/CD99L2/PTPRA/ACTN1/GNA12/CSRP1/DST/RHOB/G3BP1/EZR/MAPRE2/ARF6/CTNNB1/FLOT1/HSPA9/TNC/CDH2/HSPA8/MAPRE1/DLC1/SPRY4/GSN/PVR/PPP1CB/MSN/CASK/HSPA5/FERMT2/SORBS1/CYFIP1/SNTB2/YWHAB/FAM107A/RAB21/CTNNA1/PIP5K1A/EPB41L2/VIM/ANXA6/ILK/CSRP2/MPZL1/ACTG1/ASAP3/F…	142
GO:0005774	CC	GO:0005774	vacuolar membrane	151/2390	484/19886	6.81538751694758e-30	1.56526733305896e-27	1.02828653764472e-27	PSAP/ITM2C/SYT11/GFAP/SORT1/SLC3A2/ATP6AP1/LRP1/LAMP2/CTSD/CTSA/PLD3/SLC44A2/ATP6AP2/B2M/LAPTM4A/SURF4/TMBIM1/GNB1/TMEM30A/AP1S2/NCSTN/SCARB2/RAB5C/SLC2A8/BST2/UBA1/AP2M1/SLC12A4/LMBRD1/ATP6V1B2/CHMP1A/LRRC8A/DDOST/FLOT1/ARL8B/CD164/ABCA3/VPS4A/NEU1/HSPA8/TOM1/VTI1B/IFITM3/MAGT1/CPNE1/TFE3/ATP6V0A1/TM9SF1/LAMTOR1/TMEM165/TMEM9B/RAB2A/CLCN3/AP1M1/LAPTM4B/LITAF/YWHAB/SPHK2/AP3D1/SPNS1/VPS39/MAP1LC3…	151
GO:0005765	CC	GO:0005765	lysosomal membrane	136/2390	441/19886	1.83349300909392e-26	2.52655336653142e-24	1.65979367139029e-24	PSAP/ITM2C/SYT11/GFAP/SORT1/SLC3A2/ATP6AP1/LRP1/LAMP2/CTSD/CTSA/PLD3/SLC44A2/ATP6AP2/B2M/LAPTM4A/SURF4/TMBIM1/GNB1/TMEM30A/AP1S2/NCSTN/SCARB2/RAB5C/SLC2A8/BST2/UBA1/AP2M1/SLC12A4/LMBRD1/ATP6V1B2/CHMP1A/LRRC8A/DDOST/FLOT1/ARL8B/CD164/ABCA3/NEU1/HSPA8/TOM1/VTI1B/IFITM3/MAGT1/CPNE1/TFE3/ATP6V0A1/TM9SF1/LAMTOR1/TMEM165/TMEM9B/RAB2A/CLCN3/AP1M1/LAPTM4B/LITAF/SPHK2/AP3D1/SPNS1/VPS39/TMEM59/PSEN1/STARD3…	136
GO:0098852	CC	GO:0098852	lytic vacuole membrane	136/2390	441/19886	1.83349300909392e-26	2.52655336653142e-24	1.65979367139029e-24	PSAP/ITM2C/SYT11/GFAP/SORT1/SLC3A2/ATP6AP1/LRP1/LAMP2/CTSD/CTSA/PLD3/SLC44A2/ATP6AP2/B2M/LAPTM4A/SURF4/TMBIM1/GNB1/TMEM30A/AP1S2/NCSTN/SCARB2/RAB5C/SLC2A8/BST2/UBA1/AP2M1/SLC12A4/LMBRD1/ATP6V1B2/CHMP1A/LRRC8A/DDOST/FLOT1/ARL8B/CD164/ABCA3/NEU1/HSPA8/TOM1/VTI1B/IFITM3/MAGT1/CPNE1/TFE3/ATP6V0A1/TM9SF1/LAMTOR1/TMEM165/TMEM9B/RAB2A/CLCN3/AP1M1/LAPTM4B/LITAF/SPHK2/AP3D1/SPNS1/VPS39/TMEM59/PSEN1/STARD3…	136
GO:0030135	CC	GO:0030135	coated vesicle	99/2390	311/19886	1.11872468230896e-20	1.28466884351812e-18	8.43950198934826e-19	HLA-A/SYT11/HLA-C/HLA-E/SORT1/SNX3/ATP6AP1/GRIA1/ATP6AP2/B2M/HLA-B/SEC23B/CD59/AP1S2/SCARB2/TMED9/EGFR/RAB8A/SLC2A8/AP2M1/KDELR1/LMBRD1/TMED10/ATP6V1B2/ERGIC3/LMAN2/KDELR2/VMA21/HSPA8/VTI1B/TGOLN2/COPG1/COPE/COPA/ERGIC1/ATP6V0A1/HBEGF/AP1M1/MCFD2/CLTB/RAB5A/TEX261/TMED7/FZD5/M6PR/AP2B1/ASTN1/PIK3C2A/APP/ATP6V0D1/STON2/BCAP31/COPB2/LMAN1/ARCN1/YIF1B/LMAN2L/APOE/SCAP/VAMP3/SCYL1/TMED5/TMED4/CLTC/NU…	99
GO:0005793	CC	GO:0005793	endoplasmic reticulum-Golgi intermediate compartment	55/2390	134/19886	1.51266156413667e-17	1.48889116812881e-15	9.78111988840251e-16	ATP6AP1/TAPBP/GRIA1/NUCB1/SURF4/P4HB/CALR/CD59/TAP1/TMED9/LRPAP1/PDIA6/KDELR1/TMED10/ERGIC3/RAB1B/LMAN2/VMA21/COPG1/TBC1D20/MGAT1/ERGIC1/ZDHHC9/RAB2A/HSPA5/MCFD2/TMED7/YKT6/SLC35C2/GNPNAT1/BCAP31/LMAN1/RAB6B/YIF1B/LMAN2L/SCYL1/TMED5/TMED4/SERPINH1/UVRAG/CSNK1D/GORASP1/TRAPPC5/CCDC115/STX17/IST1/VPS13B/CLN8/ERGIC2/RER1/CNIH3/TRIP11/TMED2/MGAT4B/TMED1	55
GO:0005769	CC	GO:0005769	early endosome	114/2390	427/19886	5.26767411027188e-17	4.53678432747165e-15	2.98039456239067e-15	HLA-A/WLS/HLA-C/HLA-E/MLC1/SORT1/SNX3/LRP1/GRIA1/PLD3/B2M/HLA-B/PTP4A1/MAPK1/TMEM30A/AP1S2/NCSTN/RAB5C/EGFR/RAB31/ARC/RHOB/HGS/CHMP1A/ARF6/TM9SF4/FLOT1/VPS4A/TOLLIP/TOM1/VTI1B/PMEPA1/IFITM3/SNX17/STX12/TMEM165/TMEM9B/ATP9A/RAB4A/CLCN3/AP1M1/LAPTM4B/LITAF/RAB5A/SORL1/AP3D1/SYNDIG1/RND2/RAB21/PSEN1/FZD5/SNX27/APP/SNX5/ATP6V0D1/ANK2/TSG101/BACE1/SLC11A2/MYO5A/TRIM27/EHD2/VPS35/SNX21/VAC14/SH3GL1/PTP…	114
GO:0030133	CC	GO:0030133	transport vesicle	110/2390	431/19886	5.66318669076973e-15	4.33548403326705e-13	2.84815237079647e-13	HLA-A/SYT11/HLA-C/TRIM9/HLA-E/PAM/SORT1/RAB10/ATP6AP1/GRIA1/ATP6AP2/B2M/NRSN2/HLA-B/SURF4/CDK16/YIPF3/TMEM30A/SEC23B/CD59/AP1S2/NCSTN/SLC6A9/TMED9/RAB8A/BGN/ERP29/RAB6A/KDELR1/SV2A/TMED10/ATP6V1B2/SYPL1/RAB1B/GIPC1/KDELR2/VMA21/VTI1B/TGOLN2/COPG1/COPE/COPA/ATP6V0A1/STX12/CLCN3/AP1M1/MCFD2/SNTB2/CLTB/RAB5A/SORL1/SYT17/SYNDIG1/TMED7/YKT6/BCL2L1/PSEN1/M6PR/ROGDI/PLIN3/APP/ATP6V0D1/STON2/BACE1/COPB2/…	110
GO:0033116	CC	GO:0033116	endoplasmic reticulum-Golgi intermediate compartment membrane	38/2390	81/19886	7.86917555106131e-15	5.42186195468124e-13	3.56183735469091e-13	ATP6AP1/TAPBP/GRIA1/SURF4/CALR/CD59/TAP1/TMED9/KDELR1/TMED10/ERGIC3/RAB1B/LMAN2/VMA21/TBC1D20/MGAT1/ERGIC1/ZDHHC9/RAB2A/MCFD2/TMED7/YKT6/SLC35C2/BCAP31/LMAN1/YIF1B/TMED5/UVRAG/CSNK1D/GORASP1/STX17/VPS13B/CLN8/ERGIC2/CNIH3/TRIP11/TMED2/TMED1	38
GO:0030662	CC	GO:0030662	coated vesicle membrane	66/2390	203/19886	9.78017329911793e-15	6.12594491190205e-13	4.02437752978059e-13	HLA-A/SYT11/HLA-C/HLA-E/ATP6AP1/GRIA1/ATP6AP2/B2M/HLA-B/SEC23B/CD59/AP1S2/SCARB2/EGFR/SLC2A8/AP2M1/KDELR1/TMED10/ATP6V1B2/KDELR2/VMA21/HSPA8/VTI1B/TGOLN2/COPG1/COPE/COPA/ATP6V0A1/HBEGF/AP1M1/MCFD2/CLTB/RAB5A/TMED7/FZD5/M6PR/AP2B1/ATP6V0D1/STON2/COPB2/LMAN1/ARCN1/APOE/SCAP/VAMP3/SCYL1/CLTC/STX17/MYO6/AP2A1/NECAP2/PEF1/CNIH3/SAR1B/ATP6V1A/COPZ1/CLTA/DNAJC5/REEP6/TMED2/ATP6V1D/VAMP2/TF/SLC30A5/SEC23…	66
GO:0042470	CC	GO:0042470	melanosome	45/2390	112/19886	3.28876255516262e-14	1.74304415423619e-12	1.14507522163557e-12	SLC3A2/CTSB/TPP1/CTSD/CANX/CNP/P4HB/NCSTN/BSG/RAB5C/HSP90AB1/ERP29/PDIA6/TMED10/ATP6V1B2/SYPL1/FLOT1/HSPA8/ATP6V0A1/RAB2A/HSPA5/RAB5A/YWHAB/ATP1A1/ANXA6/AHCY/SND1/MYO5A/RPN1/RAB7A/APOE/YWHAE/SDCBP/CLTC/TMEM33/CALU/CAPG/CCT4/GNA13/RAB1A/SLC1A5/PDIA4/ATP1B3/DNAJC5/STX3	45
GO:0048770	CC	GO:0048770	pigment granule	45/2390	112/19886	3.28876255516262e-14	1.74304415423619e-12	1.14507522163557e-12	SLC3A2/CTSB/TPP1/CTSD/CANX/CNP/P4HB/NCSTN/BSG/RAB5C/HSP90AB1/ERP29/PDIA6/TMED10/ATP6V1B2/SYPL1/FLOT1/HSPA8/ATP6V0A1/RAB2A/HSPA5/RAB5A/YWHAB/ATP1A1/ANXA6/AHCY/SND1/MYO5A/RPN1/RAB7A/APOE/YWHAE/SDCBP/CLTC/TMEM33/CALU/CAPG/CCT4/GNA13/RAB1A/SLC1A5/PDIA4/ATP1B3/DNAJC5/STX3	45
GO:0098791	CC	GO:0098791	Golgi apparatus subcompartment	99/2390	382/19886	4.71498939115872e-14	2.32044835036312e-12	1.52439506631447e-12	HLA-A/WLS/SYT11/SORT1/RAB10/NDST1/CHPF/TMBIM4/CHID1/AP1S2/RAB8A/RAB31/PCSK5/RAB6A/GCC1/SCAMP4/CHSY1/TGOLN2/RHOBTB3/GOLPH3/CHST7/RAB34/TMEM165/B3GALT6/ATP9A/SYS1/AP1M1/GALNT2/ATG9A/CLTB/SORL1/SYT17/CHST2/RAB21/TMEM59/GOLGA7/NSFL1C/ST3GAL4/PRKD1/ARFRP1/B4GALT5/TMEM115/GRN/M6PR/PIK3C2A/APP/SLC30A7/BACE1/YIPF4/BCAP31/VPS52/PLOD3/BICD1/TBC1D23/NSF/SLC39A9/VPS53/B4GALT7/VAMP3/APH1A/COG1/ARL5A/CLTC/ATP2…	99
GO:0031901	CC	GO:0031901	early endosome membrane	63/2390	195/19886	5.47535739011574e-14	2.51501416119316e-12	1.65221310719282e-12	HLA-A/WLS/HLA-C/HLA-E/SNX3/GRIA1/PLD3/B2M/HLA-B/TMEM30A/RAB5C/EGFR/RAB31/ARC/HGS/ARF6/TOM1/VTI1B/PMEPA1/IFITM3/STX12/TMEM165/TMEM9B/ATP9A/RAB4A/CLCN3/LITAF/RAB5A/SORL1/SYNDIG1/RAB21/PSEN1/FZD5/SNX27/SNX5/TSG101/SLC11A2/SNX21/VAC14/SH3GL1/VAMP3/CAV1/CD274/STX7/SNX7/EHD1/SNX19/PLEKHF2/RUFY1/SNX6/VPS13B/APPL1/ANXA1/SNX16/PI4K2B/SNX13/MMGT1/CLN3/SLC15A4/RABEP1/SLC31A1/TPCN1/RAB14	63
GO:0005770	CC	GO:0005770	late endosome	85/2390	315/19886	2.71368617156674e-13	1.16858110763093e-11	7.67687535377432e-12	PSAP/LAMP2/PLD3/B2M/LAPTM4A/CHID1/SQSTM1/MAPK1/TMEM30A/SDF4/SCARB2/VTA1/EGFR/DYNC1LI2/BST2/PRKAR1A/RHOB/HGS/CHMP1A/STOML1/ARL8B/ABCA3/VPS4A/HSPA8/NBR1/VTI1B/STEAP3/IFITM3/LAMTOR1/TMEM165/ATP9A/CLCN3/LAPTM4B/LITAF/ATG9A/SORL1/VPS39/MAP1LC3A/TMEM59/VAMP5/STARD3NL/ANXA6/HDAC6/GRN/M6PR/IFNAR1/TSG101/BACE1/RNF13/SLC11A2/MYO5A/VPS35/VAC14/RAB7A/CHMP7/APOE/STX7/MTM1/LGMN/UVRAG/TMEM9/F2R/CHMP5/SLC38A9/VP…	85
GO:0005775	CC	GO:0005775	vacuolar lumen	56/2390	176/19886	2.74214099249178e-12	1.11137361401579e-10	7.30105651251681e-11	PSAP/GNS/CTSB/TPP1/LAMP2/CTSD/SERPINA3/CTSA/PLD3/CHID1/PYGB/MAPK1/SCARB2/BGN/IDS/ACLY/EPDR1/SDC2/DYNC1H1/VAT1/TOLLIP/NEU1/HSPA8/CTSF/GALC/DPP7/FUCA2/HEXA/PRDX6/GM2A/GRN/SGSH/FTL/GALNS/PSMD1/ASAH1/GUSB/SDC4/PLBD2/LGMN/C6orf120/PPT1/SDCBP/ACTR10/IST1/CAP1/MAN2B2/VCP/CREG1/HGSNAT/GAA/FUCA1/RNASET2/FAF2/TCN2/TUBB4B	56
GO:0005766	CC	GO:0005766	primary lysosome	51/2390	155/19886	6.23890631834834e-12	2.26242444912737e-10	1.48627685146249e-10	PSAP/GNS/LAMP2/SERPINA3/CTSA/SURF4/PYGB/MAPK1/TMEM30A/NCSTN/RAB5C/BST2/ACLY/DYNC1H1/VAT1/DDOST/TOLLIP/TOM1/MAGT1/CPNE1/DPP7/FUCA2/LAMTOR1/PSEN1/HEXA/PRDX6/GM2A/GRN/FTL/GALNS/PSMD1/GUSB/STX7/GLIPR1/VAPA/C6orf120/SDCBP/ACTR10/CKAP4/IST1/CAP1/VCP/CREG1/GAA/FUCA1/RNASET2/FAF2/DNAJC5/TUBB4B/STX3/CPNE3	51
GO:0042582	CC	GO:0042582	azurophil granule	51/2390	155/19886	6.23890631834834e-12	2.26242444912737e-10	1.48627685146249e-10	PSAP/GNS/LAMP2/SERPINA3/CTSA/SURF4/PYGB/MAPK1/TMEM30A/NCSTN/RAB5C/BST2/ACLY/DYNC1H1/VAT1/DDOST/TOLLIP/TOM1/MAGT1/CPNE1/DPP7/FUCA2/LAMTOR1/PSEN1/HEXA/PRDX6/GM2A/GRN/FTL/GALNS/PSMD1/GUSB/STX7/GLIPR1/VAPA/C6orf120/SDCBP/ACTR10/CKAP4/IST1/CAP1/VCP/CREG1/GAA/FUCA1/RNASET2/FAF2/DNAJC5/TUBB4B/STX3/CPNE3	51
GO:0030134	CC	GO:0030134	COPII-coated ER to Golgi transport vesicle	37/2390	94/19886	1.27649428699022e-11	4.3975228186813e-10	2.88890812318839e-10	HLA-A/HLA-C/HLA-E/GRIA1/B2M/HLA-B/SEC23B/CD59/TMED9/TMED10/ERGIC3/LMAN2/VMA21/VTI1B/ERGIC1/MCFD2/TEX261/TMED7/APP/LMAN1/YIF1B/LMAN2L/SCAP/TMED5/TMED4/STX17/PEF1/ERGIC2/CNIH3/SAR1B/YIPF6/YIPF5/TMED2/SLC30A5/SEC23A/TMED1/SEC13	37
GO:0005798	CC	GO:0005798	Golgi-associated vesicle	36/2390	94/19886	6.10114015305805e-11	2.00175503117e-09	1.31503271469422e-09	SORT1/ITM2B/AP1S2/TMED9/RAB8A/KDELR1/TMED10/KDELR2/TGOLN2/COPG1/COPE/COPA/AP1M1/CLTB/TMED7/APP/BACE1/COPB2/ARCN1/PKD1/SCYL1/CLTC/SCFD1/CCDC115/RAB8B/AP2A1/ADAM10/SPPL2A/COPZ1/CLTA/SPPL2B/USE1/SPG21/GJA1/TMED2/RAB14	36
GO:0005635	CC	GO:0005635	nuclear envelope	110/2390	494/19886	6.76500107550496e-11	2.1186753368286e-09	1.3918423265393e-09	XPOT/SMOX/SORT1/DPY19L1/SURF4/CANX/TMEM176B/LMNA/SHISA5/CALR/RNF180/AGPAT5/EGFR/DST/SYNE1/CLIC1/TM7SF2/SCRN1/CHMP1A/AKIRIN1/CMTM3/VPS4A/TMEM43/SIGMAR1/TBC1D20/CPNE1/CBX5/SUN1/SORL1/OSBPL3/NUTF2/BCL2L1/TMEM120A/PSEN1/ROGDI/MVP/IFFO1/DPY19L4/APP/UNC50/RNF13/STAU2/FZR1/TRIM27/MRGPRF/UBXN4/TOR1AIP1/WTAP/EDNRB/ZBTB1/CHMP7/TMX4/KLHDC2/FBXW11/FAF1/VAPA/EBP/PCM1/SDCBP/ATF6/TMEM33/CNEP1R1/DHCR7/CLMN/ANKRD…	110
GO:0140534	CC	GO:0140534	endoplasmic reticulum protein-containing complex	43/2390	126/19886	7.3174008614397e-11	2.1920387797965e-09	1.4400376981323e-09	HLA-A/TAPBP/PIGT/SEC61A1/B2M/ARL6IP1/P4HB/CALR/TAP1/MLEC/RHBDD2/RPN2/PDIA6/DDOST/GPAA1/SPCS2/MAGT1/HM13/TAPBPL/HSPA5/SEC63/EXT2/FKBP1A/SEL1L/HSD17B12/RPN1/MAP3K5/SPTSSA/FAF1/SRP9/RNF139/SRPRB/PRKCSH/VCP/DPM2/FAM8A1/SPTLC2/PIGK/MMGT1/FAF2/SEC61G/CAMLG/SPTSSB	43
GO:0031983	CC	GO:0031983	vesicle lumen	80/2390	326/19886	2.31508858037227e-10	6.56746565435564e-09	4.3144301143884e-09	GNS/TIMP3/CLU/LGALS3BP/FAM3C/MAGED2/CTSD/SERPINA3/CTSA/B2M/SPARC/PYGB/MAPK1/ACAA1/EGFR/HSP90AB1/ACTN1/ACLY/DYNC1H1/VAT1/EEF2/PFKL/TOLLIP/NEU1/HSPA8/VTI1B/GSN/DPP7/FUCA2/SPTAN1/PSMD13/PSMD3/CYFIP1/TIMP2/ALDOC/PRDX6/GM2A/GRN/MVP/PSMD2/ARPC5/APP/FTL/GALNS/BACE1/XRCC6/ACTN4/GPI/PSMD1/ALDOA/GUSB/PDXK/PAFAH1B2/C6orf120/SDCBP/ALAD/CAB39/TEX264/ACTR10/COTL1/IMPDH2/IST1/CAT/COMMD9/CAP1/NFKB1/VCP/CREG1/QSO…	80
GO:0005802	CC	GO:0005802	trans-Golgi network	68/2390	259/19886	2.38297012131917e-10	6.56746565435564e-09	4.3144301143884e-09	WLS/SYT11/RAB10/NDST1/CHID1/AP1S2/RAB8A/RAB31/PCSK5/RAB6A/SCAMP4/TGOLN2/RHOBTB3/GOLPH3/CHST7/TMEM165/ATP9A/SYS1/AP1M1/ATG9A/CLTB/SORL1/SYT17/CHST2/RAB21/PRKD1/ARFRP1/GRN/M6PR/PIK3C2A/APP/BACE1/YIPF4/VPS52/PLOD3/BICD1/TBC1D23/SLC39A9/VPS53/VAMP3/COG1/ARL5A/CLTC/ATP2C1/BECN1/GPR108/ARFIP2/PLEKHA3/COG6/FAM91A1/TRAPPC6B/STX10/STX16/YIPF2/SCAMP1/PI4K2B/GCC2/YIPF6/CLTA/YIPF5/COG8/CLN3/VAMP2/RGS20/FLNA/…	68
GO:0031252	CC	GO:0031252	cell leading edge	96/2390	423/19886	3.81767866705128e-10	1.01168484676859e-08	6.64616124223503e-09	SPTBN1/DAG1/GRIA1/ATP6AP2/ADORA1/CD44/PDPN/P4HB/ACTB/CAPRIN1/RNH1/NEDD9/SLC1A2/EGFR/ACTN1/SGCE/MCC/DST/ATP6V1B2/EZR/ARF6/CTNNB1/FLOT1/CDH2/DLC1/SPRY4/GSN/GDPD2/NRBP1/CLCN3/FERMT2/WASL/CYFIP1/RAB5A/FAM107A/MTMR14/CTNNA1/PIP5K1A/VIM/HDAC6/ILK/SPRY2/PDE4A/ASAP3/ARPC5/SNX5/ARHGEF6/RHOA/MYO5A/DPP9/EPS8/ITGAV/TWF2/IQGAP2/PXN/AKT2/WASF2/RDX/MTM1/NDEL1/ACTR3/ABI2/ARHGAP31/SWAP70/KANK1/ITGB1BP1/TLR4/TMEM8…	96
GO:0030139	CC	GO:0030139	endocytic vesicle	83/2390	348/19886	4.78830732423876e-10	1.19342212268461e-08	7.84006588884551e-09	HLA-A/WLS/SYT11/HLA-C/HLA-E/RAB10/SNX3/LRP1/TAPBP/LAMP2/GRIA1/B2M/SPARC/HLA-B/CALR/ZYX/TAP1/SCARB2/NLGN3/EGFR/RAB8A/RAB31/SLC2A8/AP2M1/HGS/LMBRD1/ARF6/CAMK2B/TGOLN2/GSN/RAB34/ATP6V0A1/CAMK2D/GAPVD1/STX12/HBEGF/CLCN3/WASL/CLTB/RAB5A/WNT7A/RIN1/UNC93B1/VIM/FZD5/M6PR/ACTG1/AP2B1/LPAR1/ATP6V0D1/STON2/EHD2/TRIM14/ITGAV/RAB7A/APOE/VAMP3/CAV1/STX7/SLC15A2/ABCA1/CLTC/UVRAG/BECN1/COLEC12/RALA/EHD1/RAB8B/M…	83
GO:0060205	CC	GO:0060205	cytoplasmic vesicle lumen	79/2390	325/19886	4.84990122426257e-10	1.19342212268461e-08	7.84006588884551e-09	GNS/TIMP3/CLU/LGALS3BP/FAM3C/MAGED2/CTSD/SERPINA3/CTSA/B2M/SPARC/PYGB/MAPK1/ACAA1/HSP90AB1/ACTN1/ACLY/DYNC1H1/VAT1/EEF2/PFKL/TOLLIP/NEU1/HSPA8/VTI1B/GSN/DPP7/FUCA2/SPTAN1/PSMD13/PSMD3/CYFIP1/TIMP2/ALDOC/PRDX6/GM2A/GRN/MVP/PSMD2/ARPC5/APP/FTL/GALNS/BACE1/XRCC6/ACTN4/GPI/PSMD1/ALDOA/GUSB/PDXK/PAFAH1B2/C6orf120/SDCBP/ALAD/CAB39/TEX264/ACTR10/COTL1/IMPDH2/IST1/CAT/COMMD9/CAP1/NFKB1/VCP/CREG1/QSOX1/FU…	79
GO:1904813	CC	GO:1904813	ficolin-1-rich granule lumen	41/2390	124/19886	6.03700727761086e-10	1.43430966009444e-08	9.42255219373021e-09	GNS/CTSB/CTSD/MAPK1/HSP90AB1/ACLY/CST3/EEF2/PFKL/HSPA8/GSN/PSMD13/PSMD3/TIMP2/ALDOC/MVP/PSMD2/ARPC5/CAPN1/XRCC6/GPI/ASAH1/ALDOA/GUSB/PAFAH1B2/ALAD/APEH/CAB39/ACTR10/COTL1/IMPDH2/CAT/COMMD9/VCP/GSDMD/PSMC2/HUWE1/TNFAIP6/VCL/CTSH/ATG7	41
GO:0034774	CC	GO:0034774	secretory granule lumen	78/2390	322/19886	7.41056658199486e-10	1.70196012499815e-08	1.11808548430098e-08	GNS/TIMP3/CLU/LGALS3BP/FAM3C/MAGED2/CTSD/SERPINA3/CTSA/B2M/SPARC/PYGB/MAPK1/ACAA1/HSP90AB1/ACTN1/ACLY/DYNC1H1/VAT1/EEF2/PFKL/TOLLIP/NEU1/HSPA8/VTI1B/GSN/DPP7/FUCA2/SPTAN1/PSMD13/PSMD3/CYFIP1/TIMP2/ALDOC/PRDX6/GM2A/GRN/MVP/PSMD2/ARPC5/APP/FTL/GALNS/XRCC6/ACTN4/GPI/PSMD1/ALDOA/GUSB/PDXK/PAFAH1B2/C6orf120/SDCBP/ALAD/CAB39/TEX264/ACTR10/COTL1/IMPDH2/IST1/CAT/COMMD9/CAP1/NFKB1/VCP/CREG1/QSOX1/FUCA1/GS…	78
GO:0005938	CC	GO:0005938	cell cortex	74/2390	305/19886	1.86487022345687e-09	4.14482446439284e-08	2.72290049604907e-08	LANCL2/TMOD1/SPTBN1/NCL/CRIP2/NDFIP1/FGF1/ACTB/CAPN2/NEDD9/ARC/ACTN1/DYNC1H1/ASPH/DST/GIPC1/EZR/ARF6/CTNNB1/FLOT1/CDH2/MAPRE1/DLC1/GSN/NRBP1/MAEA/SPTAN1/FERMT2/WASL/CLTB/DSTN/PRKD1/EPB41L2/WDR1/PSEN1/CLIP2/CAPZA2/EXOC7/ACTN4/RHOA/EPS8/RTKN/IQGAP2/PXN/AKT2/LASP1/EXOC4/CAV1/TRIP10/RDX/EXOC3/TPM4/NEDD4/EXOC1/PLA2G4C/ARFIP2/MYO6/FMN2/COTL1/PAFAH1B1/CAP1/TBCB/IQGAP1/EXOC5/PDLIM2/CLTA/MPP1/MYO9B/ENO1/P…	74
GO:0005788	CC	GO:0005788	endoplasmic reticulum lumen	75/2390	313/19886	2.62258152252385e-09	5.64674584068416e-08	3.70957254830676e-08	APLP2/CLU/IGFBP7/CSF1/SPARCL1/DAG1/SUMF2/NUCB1/B2M/GOLM1/CANX/SHISA5/P4HB/CALR/MAPK1/DNAJB9/LRPAP1/SDC2/ERP29/PDIA6/CST3/TNC/CDH2/TMEM43/TGOLN2/LAMB2/FUCA2/IGFBP3/HSPA5/WNT7A/LAMC1/APP/PRSS23/BACE1/FSTL1/H6PD/PLOD3/RCN2/COL4A2/APOE/LTBP1/FOXRED2/CES2/SERPINH1/FAM20C/PNPLA2/RCN3/MXRA8/COL6A1/COL16A1/ERLEC1/PDIA5/FKBP10/CKAP4/CALU/PRKCSH/VCPIP1/SPON1/JMJD8/ADAM10/SUMF1/KTN1/CRTAP/TOR3A/P4HA2/QSOX1/…	75
GO:0043202	CC	GO:0043202	lysosomal lumen	34/2390	98/19886	4.26134564537722e-09	8.89717318080275e-08	5.84490790275026e-08	PSAP/GNS/CTSB/TPP1/LAMP2/CTSD/CTSA/PLD3/CHID1/SCARB2/BGN/IDS/EPDR1/SDC2/NEU1/HSPA8/CTSF/GALC/HEXA/GM2A/SGSH/GALNS/ASAH1/GUSB/SDC4/PLBD2/LGMN/PPT1/MAN2B2/HGSNAT/GAA/FUCA1/RNASET2/TCN2	34
GO:0031902	CC	GO:0031902	late endosome membrane	49/2390	175/19886	7.89288340541817e-09	1.59946960774503e-07	1.0507553759535e-07	LAMP2/PLD3/B2M/LAPTM4A/TMEM30A/SCARB2/RHOB/HGS/CHMP1A/STOML1/ARL8B/ABCA3/VPS4A/VTI1B/IFITM3/LAMTOR1/TMEM165/ATP9A/CLCN3/LAPTM4B/LITAF/ATG9A/SORL1/VPS39/TMEM59/STARD3NL/ANXA6/TSG101/RNF13/SLC11A2/VAC14/RAB7A/CHMP7/TMEM9/CHMP5/SLC38A9/VPS11/YIPF2/SPPL2A/CHMP2A/SNX16/STARD3/CHMP4A/NDFIP2/TMEM106B/CLN3/MCOLN1/CHMP6/SLC31A1	49
GO:0005776	CC	GO:0005776	autophagosome	37/2390	116/19886	1.23054952627906e-08	2.42242463887506e-07	1.59138735729322e-07	LAMP2/ATP6AP2/SQSTM1/CHMP1A/HSPA8/NBR1/TM9SF1/SRPX/ATG9A/MAP1LC3A/PRKD1/FTL/TBC1D17/UBQLN2/RAB7A/CHMP7/UVRAG/BECN1/RAB24/CHMP5/ATG4B/TEX264/STX17/MYO6/MAP1LC3B/NCOA4/VPS11/GABARAPL2/CHMP2A/PEG3/CHMP4A/GAA/GABARAPL1/RB1CC1/CLN3/CHMP6/WIPI1	37
GO:0030667	CC	GO:0030667	secretory granule membrane	73/2390	314/19886	1.66492899286968e-08	3.18648910024226e-07	2.09333177466071e-07	PSAP/APLP2/HLA-C/PAM/RAB10/LAMP2/SLC44A2/ATP6AP2/SPARC/HLA-B/CD44/SURF4/TMBIM1/TMEM30A/CD59/NCSTN/MLEC/BSG/RAB5C/MOXD1/RAB31/BST2/DEGS1/SERPINB6/RAB6A/TMED10/DDOST/ABCA3/TOM1/CD47/MAGT1/CPNE1/SIRPA/ATP6V0A1/LAMTOR1/AP1M1/PGRMC1/NRAS/RND2/PSEN1/LGALS3/HMOX2/RHOA/ITGAV/RAB7A/IQGAP2/CAV1/GLIPR1/VAPA/EXOC3/MOSPD2/RAB24/CKAP4/ANO6/VPS13B/ADAM10/IQGAP1/SCAMP1/TRIP11/HGSNAT/GAA/AGPAT2/CYB561/SLC15A4/DNA…	73
GO:0101002	CC	GO:0101002	ficolin-1-rich granule	50/2390	185/19886	1.99285553130951e-08	3.71102016506014e-07	2.43791715067735e-07	GNS/CTSB/LAMP2/CTSD/ATP6AP2/MAPK1/HSP90AB1/ACLY/SERPINB6/CST3/EEF2/PFKL/HSPA8/GSN/SIRPA/ATP6V0A1/LAMTOR1/PSMD13/PSMD3/TIMP2/ALDOC/LGALS3/MVP/PSMD2/ARPC5/CAPN1/XRCC6/RHOA/GPI/ASAH1/ALDOA/GUSB/PAFAH1B2/ALAD/APEH/CAB39/ACTR10/COTL1/IMPDH2/CAT/COMMD9/VCP/GAA/GSDMD/PSMC2/HUWE1/TNFAIP6/VCL/CTSH/ATG7	50
GO:0045335	CC	GO:0045335	phagocytic vesicle	41/2390	142/19886	5.01579257184882e-08	9.09442390001009e-07	5.97448976702214e-07	HLA-A/SYT11/HLA-C/HLA-E/RAB10/SNX3/TAPBP/LAMP2/B2M/HLA-B/CALR/ZYX/TAP1/RAB8A/RAB31/HGS/GSN/RAB34/ATP6V0A1/STX12/CLCN3/RAB5A/UNC93B1/VIM/ACTG1/ATP6V0D1/TRIM14/ITGAV/RAB7A/VAMP3/SLC15A2/ABCA1/UVRAG/BECN1/RAB8B/APPL1/RAB22A/PLA2G5/KIF5B/MCOLN1/RAB14	41
GO:0030136	CC	GO:0030136	clathrin-coated vesicle	53/2390	212/19886	1.27557094199192e-07	2.25350866418573e-06	1.48041971675176e-06	SYT11/SORT1/SNX3/ATP6AP1/ATP6AP2/AP1S2/SCARB2/TMED9/EGFR/RAB8A/SLC2A8/AP2M1/LMBRD1/TMED10/ATP6V1B2/HSPA8/TGOLN2/ATP6V0A1/HBEGF/AP1M1/CLTB/RAB5A/FZD5/M6PR/AP2B1/ASTN1/PIK3C2A/ATP6V0D1/STON2/BCAP31/APOE/VAMP3/CLTC/NUMB/RAB8B/MYO6/AP2A1/SNX18/VPS11/NECAP2/ADAM10/ATP6V1A/SCAMP1/DVL2/CLTA/SPG21/DNAJC5/REEP6/ATP6V1D/VAMP2/TF/WIPI1/RAB14	53
GO:0030137	CC	GO:0030137	COPI-coated vesicle	14/2390	25/19886	1.544359348196e-07	2.63574523017129e-06	1.73152616144474e-06	KDELR1/TMED10/KDELR2/COPG1/COPE/COPA/TMED7/COPB2/ARCN1/SCYL1/CCDC115/COPZ1/USE1/TMED2	14
GO:0055037	CC	GO:0055037	recycling endosome	51/2390	202/19886	1.5684405578668e-07	2.63574523017129e-06	1.73152616144474e-06	HLA-A/SYT11/HLA-C/HLA-E/MLC1/RAB10/TPP1/GRIA1/B2M/HLA-B/RAB8A/SCAMP4/TNIK/ARF6/VTI1B/STX12/ATP9A/RAB4A/CLCN3/ATG9A/SORL1/PLEKHB2/APP/ANK2/BACE1/TBC1D17/SLC11A2/MYO5A/EHD2/VPS52/VPS53/VAMP3/CD274/STX7/RNF11/ZDHHC2/FZD7/EHD1/RFFL/RAB8B/PLEKHA3/SNX18/VPS13B/SCAMP1/PLA2G5/CLN3/RABEP1/SLC31A1/TF/TPCN1/RAB14	51
GO:0055038	CC	GO:0055038	recycling endosome membrane	33/2390	107/19886	1.81761001396093e-07	2.981745951474e-06	1.95882783459448e-06	HLA-A/SYT11/HLA-C/HLA-E/RAB10/GRIA1/B2M/HLA-B/RAB8A/SCAMP4/ARF6/VTI1B/STX12/ATP9A/RAB4A/ATG9A/SORL1/PLEKHB2/SLC11A2/EHD2/VAMP3/CD274/ZDHHC2/FZD7/EHD1/RFFL/RAB8B/SNX18/VPS13B/SCAMP1/SLC31A1/TPCN1/RAB14	33
GO:0000421	CC	GO:0000421	autophagosome membrane	21/2390	52/19886	2.02230998218413e-07	3.2403990179648e-06	2.1287473496675e-06	LAMP2/ATP6AP2/CHMP1A/TM9SF1/MAP1LC3A/PRKD1/RAB7A/CHMP7/UVRAG/CHMP5/ATG4B/TEX264/STX17/MAP1LC3B/GABARAPL2/CHMP2A/CHMP4A/GABARAPL1/RB1CC1/CHMP6/WIPI1	21
GO:0030660	CC	GO:0030660	Golgi-associated vesicle membrane	22/2390	57/19886	2.68916928924176e-07	4.20774349833881e-06	2.76423451880787e-06	ITM2B/AP1S2/KDELR1/KDELR2/COPG1/COPE/COPA/AP1M1/CLTB/TMED7/COPB2/ARCN1/PKD1/SCYL1/CLTC/AP2A1/SPPL2A/COPZ1/CLTA/SPPL2B/GJA1/TMED2	22
GO:0031965	CC	GO:0031965	nuclear membrane	69/2390	311/19886	2.74816338788456e-07	4.20774349833881e-06	2.76423451880787e-06	SMOX/SORT1/DPY19L1/SURF4/CANX/TMEM176B/LMNA/SHISA5/EGFR/SYNE1/CLIC1/TM7SF2/SCRN1/AKIRIN1/CMTM3/TMEM43/SIGMAR1/TBC1D20/CPNE1/SUN1/OSBPL3/NUTF2/BCL2L1/TMEM120A/PSEN1/IFFO1/DPY19L4/UNC50/RNF13/STAU2/FZR1/TRIM27/MRGPRF/TOR1AIP1/WTAP/EDNRB/ZBTB1/TMX4/KLHDC2/VAPA/EBP/PCM1/SDCBP/CNEP1R1/DHCR7/CLMN/ANKRD17/GNAQ/APEH/DPY19L3/MYO6/PAFAH1B1/TMEM109/KPNA4/ITGB4/PHF20/MFSD10/LYPLA1/RNF123/NUP62/BRAP/ARL6IP6/R…	69
GO:0005795	CC	GO:0005795	Golgi stack	41/2390	151/19886	3.17791997569512e-07	4.75997144185639e-06	3.12701507905927e-06	HLA-A/SORT1/CHPF/TMBIM4/GCC1/CHSY1/GOLPH3/RAB34/B3GALT6/GALNT2/SORL1/RAB21/TMEM59/GOLGA7/NSFL1C/ST3GAL4/B4GALT5/TMEM115/SLC30A7/BCAP31/NSF/B4GALT7/APH1A/ATP2C1/SCFD1/TMEM87A/GOLGA5/VCPIP1/NECAB3/STX16/YIPF2/SAR1B/SGMS1/YIPF6/CLN3/TMED2/MGAT4B/SLC30A5/FUT8/SLC10A7/RAB14	41
GO:0030120	CC	GO:0030120	vesicle coat	23/2390	62/19886	3.36065775531625e-07	4.92658126258062e-06	3.23646771508619e-06	SEC23B/AP1S2/AP2M1/COPG1/COPE/COPA/AP1M1/CLTB/TMED7/AP2B1/STON2/COPB2/ARCN1/SCYL1/CLTC/AP2A1/NECAP2/PEF1/SAR1B/COPZ1/CLTA/SEC23A/SEC13	23
GO:0030863	CC	GO:0030863	cortical cytoskeleton	32/2390	105/19886	3.7514924738778e-07	5.38495482187876e-06	3.53759158720933e-06	LANCL2/TMOD1/SPTBN1/ACTB/CAPN2/ACTN1/EZR/FLOT1/CDH2/MAPRE1/DLC1/GSN/MAEA/SPTAN1/WASL/DSTN/EPB41L2/WDR1/CAPZA2/ACTN4/RTKN/LASP1/RDX/TPM4/COTL1/CAP1/IQGAP1/PDLIM2/MPP1/FLNA/SPTBN4/CALD1	32
GO:0035578	CC	GO:0035578	azurophil granule lumen	29/2390	91/19886	4.59839297992666e-07	6.46590359830504e-06	4.24770994923408e-06	GNS/SERPINA3/CTSA/PYGB/MAPK1/ACLY/DYNC1H1/VAT1/TOLLIP/DPP7/FUCA2/PRDX6/GM2A/GRN/FTL/GALNS/PSMD1/GUSB/C6orf120/SDCBP/ACTR10/IST1/CAP1/VCP/CREG1/FUCA1/RNASET2/FAF2/TUBB4B	29
GO:0012507	CC	GO:0012507	ER to Golgi transport vesicle membrane	23/2390	64/19886	6.49786097673486e-07	8.95405242594064e-06	5.88227414735998e-06	HLA-A/HLA-C/HLA-E/GRIA1/B2M/HLA-B/SEC23B/CD59/TMED10/VMA21/VTI1B/MCFD2/TMED7/LMAN1/SCAP/STX17/PEF1/CNIH3/SAR1B/TMED2/SLC30A5/SEC23A/SEC13	23
GO:0030027	CC	GO:0030027	lamellipodium	49/2390	201/19886	8.36133033706476e-07	1.12959933377208e-05	7.42078853444344e-06	DAG1/CD44/PDPN/P4HB/ACTB/CAPRIN1/RNH1/NEDD9/MCC/CTNNB1/FLOT1/CDH2/GSN/GDPD2/NRBP1/FERMT2/WASL/CYFIP1/CTNNA1/PIP5K1A/ILK/ARPC5/ARHGEF6/RHOA/ITGAV/TWF2/IQGAP2/PXN/WASF2/RDX/ACTR3/ABI2/ARHGAP31/SWAP70/ITGB1BP1/BAIAP2/ABI1/PARVB/CAPG/ARPC2/PALLD/BRK1/CORO1B/ABLIM1/MYO9B/KPTN/NCKAP1/STX3/VASP	49
GO:0030663	CC	GO:0030663	COPI-coated vesicle membrane	11/2390	18/19886	1.0469378079554e-06	1.38719259554091e-05	9.1130214052798e-06	KDELR1/KDELR2/COPG1/COPE/COPA/TMED7/COPB2/ARCN1/SCYL1/COPZ1/TMED2	11
GO:0031968	CC	GO:0031968	organelle outer membrane	56/2390	246/19886	1.51791917991423e-06	1.9209839114855e-05	1.26197094483044e-05	CNR1/SLC44A2/STARD7/CNP/PPP1R15A/MTCH1/PINK1/AGPAT5/SLC44A1/RNF185/MAOB/VAT1/SYNE1/FOXO3/ARMCX1/HSPA9/TOMM40/SIGMAR1/FIS1/HADHB/PGRMC1/EXD2/NUTF2/BCL2L1/PSEN1/PI4KB/PPP2R2B/MOAP1/IMMT/PPP1CC/ARMCX3/CYB5B/SLC11A2/TRIM14/MCL1/VDAC3/QTRT1/TUFM/BECN1/PLEC/TSPO/DHCR7/CLMN/ZNFX1/ATF2/BID/TMEM109/MUL1/BNIP3L/SYNJ2BP/ENO1/SLC25A46/BAD/AGK/MTCH2/MLXIP	56
GO:0001726	CC	GO:0001726	ruffle	45/2390	182/19886	1.52743254930166e-06	1.9209839114855e-05	1.26197094483044e-05	PDPN/EGFR/ACTN1/ATP6V1B2/EZR/ARF6/DLC1/SPRY4/CLCN3/CYFIP1/RAB5A/FAM107A/MTMR14/PIP5K1A/SPRY2/PDE4A/ASAP3/SNX5/RHOA/MYO5A/EPS8/ITGAV/AKT2/WASF2/MTM1/KANK1/ITGB1BP1/TLR4/TMEM87A/ARFIP2/PIP5K1C/MYO6/BAIAP2/AIF1L/CAPG/APPL1/IQGAP1/RAB22A/PALLD/ARHGEF26/PDLIM7/MYO9B/TWF1/NCKAP1/TLN1	45
GO:0098978	CC	GO:0098978	glutamatergic synapse	82/2390	407/19886	1.53344143877653e-06	1.9209839114855e-05	1.26197094483044e-05	CNR1/SPTBN1/SPARCL1/SORT1/DAG1/NPTX2/GRIA1/CNN3/IL1RAP/PPP2R1A/ACTB/NRCAM/SLC1A2/NLGN3/CLSTN1/RAB8A/ARC/ACTN1/AP2M1/DNAJB1/PRKAR1A/SV2A/NAPA/STAU1/GIPC1/TNIK/ARF6/CTNNB1/FLOT1/HSPA8/PLXNA4/HOMER3/CLCN3/WASL/WNT7A/AP3D1/MAP1LC3A/PSEN1/STK38/SNX27/NLGN1/AP2B1/LPAR1/PPP1CC/SEMA4B/RHOA/RNF19A/VPS35/PRR7/PIN1/RNF10/ARPC5L/EPS8/SH3GL1/APOE/EIF4E/RELA/DLGAP4/NLGN4X/NUMB/ABR/BAIAP2/SNX6/PAFAH1B1/CNTNAP1/…	82
GO:0030016	CC	GO:0030016	myofibril	54/2390	236/19886	1.96339056964857e-06	2.39935761615705e-05	1.57623371010241e-05	TMOD1/SPTBN1/DAG1/SQSTM1/PDLIM5/ACTN1/CALM1/CSRP1/DST/SYNE1/CTNNB1/NBR1/FERMT2/FKBP1A/PRKD1/PSEN1/FBXO32/ILK/CSRP2/ACTG1/FHL3/ANK2/ACTN4/LMAN1/TWF2/ALDOA/SDC4/DNAJB6/TPM3/SYNM/MTM1/TPM4/PLEC/CAB39/RYR3/PPP2R5A/PARVB/PALLD/MYL12A/CRYAB/DMD/PDLIM2/PDLIM7/ARF1/ATP2B4/VCL/CASQ1/TWF1/ENO1/STK11/MYBPC1/PSEN2/FLNA/CALD1	54
GO:0019867	CC	GO:0019867	outer membrane	56/2390	248/19886	1.98495477679176e-06	2.39935761615705e-05	1.57623371010241e-05	CNR1/SLC44A2/STARD7/CNP/PPP1R15A/MTCH1/PINK1/AGPAT5/SLC44A1/RNF185/MAOB/VAT1/SYNE1/FOXO3/ARMCX1/HSPA9/TOMM40/SIGMAR1/FIS1/HADHB/PGRMC1/EXD2/NUTF2/BCL2L1/PSEN1/PI4KB/PPP2R2B/MOAP1/IMMT/PPP1CC/ARMCX3/CYB5B/SLC11A2/TRIM14/MCL1/VDAC3/QTRT1/TUFM/BECN1/PLEC/TSPO/DHCR7/CLMN/ZNFX1/ATF2/BID/TMEM109/MUL1/BNIP3L/SYNJ2BP/ENO1/SLC25A46/BAD/AGK/MTCH2/MLXIP	56
GO:0031985	CC	GO:0031985	Golgi cisterna	33/2390	118/19886	2.14590990785338e-06	2.54919297674306e-05	1.67466653425944e-05	HLA-A/SORT1/CHPF/GCC1/CHSY1/GOLPH3/RAB34/B3GALT6/GALNT2/SORL1/RAB21/TMEM59/ST3GAL4/B4GALT5/TMEM115/SLC30A7/BCAP31/B4GALT7/APH1A/ATP2C1/SCFD1/TMEM87A/GOLGA5/NECAB3/STX16/YIPF2/SAR1B/SGMS1/YIPF6/TMED2/SLC30A5/FUT8/SLC10A7	33
GO:0030864	CC	GO:0030864	cortical actin cytoskeleton	24/2390	73/19886	2.36655908712494e-06	2.76365967971031e-05	1.8155582648773e-05	LANCL2/SPTBN1/CAPN2/ACTN1/FLOT1/CDH2/DLC1/GSN/MAEA/SPTAN1/WASL/DSTN/EPB41L2/WDR1/ACTN4/RTKN/LASP1/RDX/COTL1/CAP1/IQGAP1/PDLIM2/SPTBN4/CALD1	24
GO:0043292	CC	GO:0043292	contractile fiber	55/2390	245/19886	2.94745864940917e-06	3.38466501573819e-05	2.22352143727358e-05	TMOD1/SPTBN1/DAG1/SQSTM1/PDLIM5/ACTN1/CALM1/CSRP1/DST/SYNE1/CTNNB1/NBR1/NPNT/FERMT2/FKBP1A/PRKD1/PSEN1/FBXO32/ILK/CSRP2/ACTG1/FHL3/ANK2/ACTN4/LMAN1/TWF2/ALDOA/SDC4/DNAJB6/TPM3/SYNM/MTM1/TPM4/PLEC/CAB39/RYR3/PPP2R5A/PARVB/PALLD/MYL12A/CRYAB/DMD/PDLIM2/PDLIM7/ARF1/ATP2B4/VCL/CASQ1/TWF1/ENO1/STK11/MYBPC1/PSEN2/FLNA/CALD1	55
GO:0030117	CC	GO:0030117	membrane coat	28/2390	94/19886	3.24822630711423e-06	3.60972246064791e-05	2.37137064865725e-05	SEC23B/AP1S2/AP2M1/COPG1/COPE/COPA/AP1M1/CLTB/AP3D1/VPS39/TMED7/AP2B1/STON2/COPB2/ARCN1/SCYL1/CLTC/AP2A1/NECAP2/PEF1/CHMP2A/SAR1B/CHMP4A/COPZ1/CLTA/EPS15L1/SEC23A/SEC13	28
GO:0048475	CC	GO:0048475	coated membrane	28/2390	94/19886	3.24822630711423e-06	3.60972246064791e-05	2.37137064865725e-05	SEC23B/AP1S2/AP2M1/COPG1/COPE/COPA/AP1M1/CLTB/AP3D1/VPS39/TMED7/AP2B1/STON2/COPB2/ARCN1/SCYL1/CLTC/AP2A1/NECAP2/PEF1/CHMP2A/SAR1B/CHMP4A/COPZ1/CLTA/EPS15L1/SEC23A/SEC13	28
GO:0022624	CC	GO:0022624	proteasome accessory complex	12/2390	23/19886	3.3240741521025e-06	3.63537633460099e-05	2.38822370159411e-05	PSMD13/PSMD3/PSMC4/PSME3/PSMD2/ADRM1/PSMD1/PSMD4/PSMC6/PSME1/PSMD8/PSMC2	12
GO:0030658	CC	GO:0030658	transport vesicle membrane	53/2390	236/19886	4.37309642098918e-06	4.70791161572117e-05	3.09281490300222e-05	HLA-A/HLA-C/HLA-E/PAM/ATP6AP1/GRIA1/ATP6AP2/B2M/HLA-B/TMEM30A/SEC23B/CD59/AP1S2/SLC6A9/SV2A/TMED10/ATP6V1B2/SYPL1/VMA21/VTI1B/ATP6V0A1/AP1M1/MCFD2/SNTB2/CLTB/SORL1/SYNDIG1/TMED7/BCL2L1/ATP6V0D1/LMAN1/RAB7A/SCAP/CLTC/SPRED2/STX17/AP2A1/PEF1/STX16/CNIH3/SAR1B/ATP6V1A/SCAMP1/RAB1A/CLTA/SYNGR2/DNAJC5/TMED2/ATP6V1D/VAMP2/SLC30A5/SEC23A/SEC13	53
GO:0030666	CC	GO:0030666	endocytic vesicle membrane	47/2390	202/19886	5.47875561513232e-06	5.80748095204025e-05	3.81516585345246e-05	HLA-A/WLS/HLA-C/HLA-E/RAB10/LRP1/TAPBP/LAMP2/GRIA1/B2M/HLA-B/CALR/TAP1/SCARB2/EGFR/RAB8A/RAB31/SLC2A8/AP2M1/CAMK2B/TGOLN2/RAB34/ATP6V0A1/CAMK2D/HBEGF/WASL/RAB5A/WNT7A/FZD5/M6PR/AP2B1/ATP6V0D1/STON2/RAB7A/APOE/VAMP3/CAV1/SLC15A2/CLTC/COLEC12/RAB8B/AP2A1/CAMK2G/RAB22A/MCOLN1/VAMP2/TF	47
GO:0098857	CC	GO:0098857	membrane microdomain	61/2390	287/19886	5.73979982211182e-06	5.99200314762886e-05	3.93638584291561e-05	BAALC/GPM6B/CNR1/TNFRSF1A/MLC1/TPP1/LAMP2/CTSD/DAG1/PDPN/MAPK1/CAPN2/SLC1A2/EGFR/IL6ST/PLSCR1/ARC/BST2/PRKAR1A/EZR/STOML1/CTNNB1/FLOT1/CDH2/DLC1/ADCYAP1R1/MFAP3/LAMTOR1/STX12/SORBS1/RAB5A/FAIM2/ATP1A1/CTNNA1/PSEN1/HDAC6/TUBA1C/CD320/APP/BACE1/EHD2/PGK1/CAV1/PPP2CA/PPT1/SDCBP/ICAM1/IKBKB/SERPINH1/ABCA1/F2R/ANGPT1/RFTN1/PRKACA/SPRED1/DMD/ATP2B4/CLN3/GJA1/MAPK3/PSEN2	61
GO:0005771	CC	GO:0005771	multivesicular body	22/2390	68/19886	8.27655843479757e-06	8.51126680832168e-05	5.59139061580983e-05	VTA1/EGFR/BST2/PRKAR1A/HGS/CHMP1A/ABCA3/STEAP3/LAPTM4B/SORL1/HDAC6/TSG101/BACE1/CHMP7/APOE/TMEM9/CHMP5/CHMP2A/CHMP4A/NDFIP2/CHMP6/CTSH	22
GO:0005912	CC	GO:0005912	adherens junction	44/2390	188/19886	9.18177620941024e-06	9.3032997180642e-05	6.11170862236286e-05	RAB10/DAG1/CNN3/ZYX/ACTB/CDC42EP1/PDLIM5/CD99L2/EIF4G2/EZR/CYTH2/CTNNB1/FLOT1/CDH2/PVR/MSN/FERMT2/SORBS1/CTNNA1/ADD1/KIFC3/CDH4/RDX/SYNM/TJP1/ABI2/SDCBP/CCDC85B/PLEKHA7/TMEM47/PIP5K1C/BAIAP2/CDH11/PPP1CA/ADAM10/ADAM15/ANXA1/AHI1/PDLIM2/PDLIM7/VCL/ITGA6/SPTBN4/TLN1	44
GO:0045121	CC	GO:0045121	membrane raft	60/2390	286/19886	1.04182994629584e-05	0.000103332870415285	6.78834837347379e-05	BAALC/GPM6B/CNR1/TNFRSF1A/MLC1/TPP1/CTSD/DAG1/PDPN/MAPK1/CAPN2/SLC1A2/EGFR/IL6ST/PLSCR1/ARC/BST2/PRKAR1A/EZR/STOML1/CTNNB1/FLOT1/CDH2/DLC1/ADCYAP1R1/MFAP3/LAMTOR1/STX12/SORBS1/RAB5A/FAIM2/ATP1A1/CTNNA1/PSEN1/HDAC6/TUBA1C/CD320/APP/BACE1/EHD2/PGK1/CAV1/PPP2CA/PPT1/SDCBP/ICAM1/IKBKB/SERPINH1/ABCA1/F2R/ANGPT1/RFTN1/PRKACA/SPRED1/DMD/ATP2B4/CLN3/GJA1/MAPK3/PSEN2	60
GO:0005777	CC	GO:0005777	peroxisome	36/2390	143/19886	1.06482348323444e-05	0.000103332870415285	6.78834837347379e-05	ACAA1/PEX10/CRAT/GSTK1/NBR1/TKT/TTC1/FIS1/PMVK/PEX16/VIM/PNPLA8/PEX3/PRDX5/HSDL2/MYO5A/DHRS4L2/ABCD4/ACOT8/RAB8B/IMPDH2/SCP2/CAT/LONP2/ABCD3/HSD17B4/MUL1/ALDH3A2/MPV17/PEX2/MVK/CROT/FAR2/PEX12/PEX11B/ACBD5	36
GO:0042579	CC	GO:0042579	microbody	36/2390	143/19886	1.06482348323444e-05	0.000103332870415285	6.78834837347379e-05	ACAA1/PEX10/CRAT/GSTK1/NBR1/TKT/TTC1/FIS1/PMVK/PEX16/VIM/PNPLA8/PEX3/PRDX5/HSDL2/MYO5A/DHRS4L2/ABCD4/ACOT8/RAB8B/IMPDH2/SCP2/CAT/LONP2/ABCD3/HSD17B4/MUL1/ALDH3A2/MPV17/PEX2/MVK/CROT/FAR2/PEX12/PEX11B/ACBD5	36
GO:0005759	CC	GO:0005759	mitochondrial matrix	91/2390	487/19886	1.09415365489325e-05	0.00010367595726668	6.81088711705328e-05	CHPF/ALDH6A1/AK3/POLDIP2/MCCC1/GSTK1/FOXO3/HSPA9/ACO2/ETHE1/IDH3B/FASTK/ACADVL/HADHB/GLUD1/ELAC2/TBRG4/EXD2/MRPL18/BCL2L1/HADHA/ATAD3A/MRPL4/ALDH7A1/AURKAIP1/IDH3G/PRDX5/PDHA1/PCCB/ALKBH7/HSD17B10/CLPP/TK2/GPT2/MRPS18B/BCKDK/OXCT1/MPG/ARL2/ACADM/DNAJA3/PDK2/NDUFS2/ETFB/MRPL49/TUFM/ISCA2/MRPL28/GOT2/ALDH2/MRPL3/NFS1/PYCR2/IDH3A/PYCR1/REXO2/DLST/GCDH/ALDH4A1/OXA1L/OGDH/TXNRD2/PTCD3/DECR1/MPST/MPV17…	91
GO:0008021	CC	GO:0008021	synaptic vesicle	48/2390	213/19886	1.09845353852941e-05	0.00010367595726668	6.81088711705328e-05	SYT11/TRIM9/ATP6AP1/GRIA1/ATP6AP2/CDK16/NCSTN/SLC6A9/TMED9/RAB8A/SV2A/ATP6V1B2/SYPL1/GIPC1/VTI1B/ATP6V0A1/STX12/CLCN3/CLTB/RAB5A/SYNDIG1/BCL2L1/PSEN1/ROGDI/APP/ATP6V0D1/STON2/BACE1/RAB7A/STX7/APH1A/NDEL1/PPT1/RABAC1/RAB8B/COPS5/STX16/ATP6V1A/SCAMP1/KIF1B/CLTA/SYNGR2/CLN3/DNAJC5/ATP6V1D/VAMP2/STX3/PSEN2	48
GO:0070382	CC	GO:0070382	exocytic vesicle	51/2390	232/19886	1.23441226003359e-05	0.000114933790157182	7.55045905852694e-05	SYT11/TRIM9/RAB10/ATP6AP1/GRIA1/ATP6AP2/CDK16/NCSTN/SLC6A9/TMED9/RAB8A/RAB6A/SV2A/ATP6V1B2/SYPL1/GIPC1/VTI1B/ATP6V0A1/STX12/CLCN3/CLTB/RAB5A/SYT17/SYNDIG1/BCL2L1/PSEN1/ROGDI/APP/ATP6V0D1/STON2/BACE1/RAB7A/STX7/APH1A/NDEL1/PPT1/RABAC1/RAB8B/COPS5/STX16/ATP6V1A/SCAMP1/KIF1B/CLTA/SYNGR2/CLN3/DNAJC5/ATP6V1D/VAMP2/STX3/PSEN2	51
GO:0101031	CC	GO:0101031	protein folding chaperone complex	16/2390	42/19886	1.38275631289018e-05	0.000127029213277511	8.34505564270563e-05	PPP5C/RUVBL2/HSP90AB1/PDRG1/HSPA8/HSF1/CDC37/HSPB8/STIP1/CCT3/CCT6A/TCP1/CCDC47/PSMG1/CCT5/CCT4	16
GO:0030496	CC	GO:0030496	midbody	46/2390	204/19886	1.63089550221647e-05	0.00014785355276673	9.71308955613686e-05	GNAI2/GDI1/PSRC1/CLIC4/KEAP1/SIRT2/GEM/RAB8A/POLDIP2/SYNE1/CHMP1A/ARF6/ARL8B/C6orf89/VPS4A/HSPA5/RAD21/EXOC7/PPP1CC/TSG101/RHOA/PIN1/CHMP7/EXOC4/RDX/EXOC3/UVRAG/FLCN/TACC1/EXOC1/RALA/CHMP5/IST1/CAPG/IQGAP1/CHMP2A/EXOC5/CHMP4A/NUP62/MAPRE3/CHMP6/RALB/CCDC124/GNAI3/USP8/TBCK	46
GO:0005741	CC	GO:0005741	mitochondrial outer membrane	48/2390	217/19886	1.84799222957484e-05	0.000164093243999882	0.000107799396409669	CNR1/SLC44A2/STARD7/CNP/PPP1R15A/MTCH1/PINK1/AGPAT5/SLC44A1/RNF185/MAOB/VAT1/FOXO3/ARMCX1/HSPA9/TOMM40/FIS1/HADHB/PGRMC1/EXD2/BCL2L1/PI4KB/PPP2R2B/MOAP1/IMMT/PPP1CC/ARMCX3/CYB5B/SLC11A2/TRIM14/MCL1/VDAC3/QTRT1/TUFM/BECN1/PLEC/TSPO/ZNFX1/ATF2/BID/MUL1/BNIP3L/SYNJ2BP/SLC25A46/BAD/AGK/MTCH2/MLXIP	48
GO:0098562	CC	GO:0098562	cytoplasmic side of membrane	47/2390	211/19886	1.8576593660364e-05	0.000164093243999882	0.000107799396409669	GNAI2/GFAP/CDK16/PTP4A1/GNB1/GEM/AP2M1/GNA12/GNG12/GNAO1/GNG7/RASA3/HM13/FERMT2/LITAF/FKBP1A/SOCS3/RAB5A/RAB21/GM2A/AP2B1/SNX5/GNB4/RHOA/GNAS/KXD1/CHMP7/DTNA/DNAJA3/IKBKB/BECN1/GNAQ/ESYT1/AP2A1/SNX18/IQGAP1/SPPL2A/JAK1/STAC/CHMP4A/GNA13/SYAP1/SPPL2B/OSBPL2/MYD88/DIABLO/GNAI3	47
GO:0005838	CC	GO:0005838	proteasome regulatory particle	10/2390	19/19886	2.03390900138836e-05	0.000177387759741339	0.000116533094016921	PSMD13/PSMD3/PSMC4/PSMD2/ADRM1/PSMD1/PSMD4/PSMC6/PSMD8/PSMC2	10
GO:0030665	CC	GO:0030665	clathrin-coated vesicle membrane	34/2390	136/19886	2.16419739227586e-05	0.000186391500409758	0.00012244801035245	SYT11/ATP6AP1/ATP6AP2/AP1S2/SCARB2/EGFR/SLC2A8/AP2M1/ATP6V1B2/HSPA8/TGOLN2/ATP6V0A1/HBEGF/AP1M1/CLTB/RAB5A/FZD5/M6PR/AP2B1/ATP6V0D1/STON2/APOE/VAMP3/CLTC/MYO6/AP2A1/NECAP2/ATP6V1A/CLTA/DNAJC5/REEP6/ATP6V1D/VAMP2/TF	34
GO:0042581	CC	GO:0042581	specific granule	38/2390	160/19886	2.56506244176344e-05	0.000218188644737656	0.000143336822606664	CTSD/SLC44A2/B2M/TMBIM1/TMEM30A/CD59/ACAA1/MLEC/DEGS1/TOLLIP/NEU1/TOM1/CD47/SPTAN1/LAMTOR1/CLCN3/AP1M1/CYFIP1/PGRMC1/TIMP2/HMOX2/ITGAV/PDXK/MOSPD2/CKAP4/ANO6/NFKB1/ADAM10/SCAMP1/HGSNAT/QSOX1/AGPAT2/GSDMD/VCL/SLC15A4/DNAJC5/ATP6V1D/STX3	38
GO:0120111	CC	GO:0120111	neuron projection cytoplasm	25/2390	88/19886	2.64208120749219e-05	0.000221999262434405	0.000145840169348093	ABHD12/ARC/DYNC1H1/DST/STAU1/ARL8B/AP3D1/RAB21/SYBU/HDAC6/SPG7/HIF1A/ARMCX3/STAU2/ZC3H14/FBXW11/NDEL1/ACTR10/BAIAP2/PAFAH1B1/UHMK1/KIF1B/KIF3A/KIF5B/ABHD13	25
GO:0035577	CC	GO:0035577	azurophil granule membrane	19/2390	58/19886	2.76302058456214e-05	0.000229363997923291	0.000150678357813788	PSAP/LAMP2/SURF4/TMEM30A/NCSTN/RAB5C/BST2/DDOST/TOM1/MAGT1/CPNE1/LAMTOR1/PSEN1/GLIPR1/VAPA/CKAP4/GAA/DNAJC5/CPNE3	19
GO:0030126	CC	GO:0030126	COPI vesicle coat	8/2390	13/19886	3.16297951509601e-05	0.000259439629273946	0.000170436239535249	COPG1/COPE/COPA/TMED7/COPB2/ARCN1/SCYL1/COPZ1	8
GO:1905369	CC	GO:1905369	endopeptidase complex	24/2390	84/19886	3.43109180820626e-05	0.000278120265394601	0.000182708294430798	PIGT/CAPN2/PSMF1/GPAA1/PSMD13/PSMD3/PSMC4/PSMB9/PSME3/PSMD2/ADRM1/PSMB8/CAPN1/PAAF1/PSMD1/PSMB5/PSMD4/PSMC6/PSME1/PSMD8/VCP/RAD23A/PIGK/PSMC2	24
GO:1905360	CC	GO:1905360	GTPase complex	15/2390	41/19886	4.47030833903333e-05	0.000358144470417903	0.000235279386264912	GNAI2/GNB1/GNA12/GNG12/GNAO1/GNG7/GNB4/GNAS/RRAGA/GNAQ/RRAGD/RRAGB/GNA13/GNAI3/HRAS	15
GO:0000502	CC	GO:0000502	proteasome complex	19/2390	60/19886	4.70529989751648e-05	0.000368999870333091	0.000242410731408187	PSMF1/PSMD13/PSMD3/PSMC4/PSMB9/PSME3/PSMD2/ADRM1/PSMB8/PAAF1/PSMD1/PSMB5/PSMD4/PSMC6/PSME1/PSMD8/VCP/RAD23A/PSMC2	19
GO:0005778	CC	GO:0005778	peroxisomal membrane	20/2390	65/19886	4.76647147454936e-05	0.000368999870333091	0.000242410731408187	PEX10/NBR1/TTC1/FIS1/PEX16/PNPLA8/PEX3/ABCD4/RAB8B/IMPDH2/CAT/ABCD3/HSD17B4/ALDH3A2/MPV17/PEX2/FAR2/PEX12/PEX11B/ACBD5	20
GO:0031903	CC	GO:0031903	microbody membrane	20/2390	65/19886	4.76647147454936e-05	0.000368999870333091	0.000242410731408187	PEX10/NBR1/TTC1/FIS1/PEX16/PNPLA8/PEX3/ABCD4/RAB8B/IMPDH2/CAT/ABCD3/HSD17B4/ALDH3A2/MPV17/PEX2/FAR2/PEX12/PEX11B/ACBD5	20
GO:0030175	CC	GO:0030175	filopodium	28/2390	108/19886	5.57711366177887e-05	0.00042695903477396	0.000280486418077768	GAP43/DAG1/PDPN/TTYH1/DYNC1H1/EZR/ARF6/MSN/CYFIP1/OSBPL3/NLGN1/FZD3/MYO5A/ITGAV/TWF2/IQGAP2/RDX/MTM1/ABI2/MYO6/BAIAP2/AP2A1/ABI1/DMD/TWF1/ITGA6/CD302/VASP	28
GO:0005791	CC	GO:0005791	rough endoplasmic reticulum	18/2390	56/19886	5.93062272838053e-05	0.00044903286372024	0.000294987596669014	SEC61A1/ARL6IP1/LRPAP1/UBA1/STAU1/HM13/SEC63/PSEN1/PI4KB/RPN1/PLOD3/PLOD1/SRP9/CCDC47/SRPRB/CKAP4/SEC61G/RAB14	18
GO:0032585	CC	GO:0032585	multivesicular body membrane	12/2390	29/19886	6.3707006488608e-05	0.000477110081202727	0.00031343264061901	HGS/CHMP1A/ABCA3/LAPTM4B/SORL1/CHMP7/TMEM9/CHMP5/CHMP2A/CHMP4A/NDFIP2/CHMP6	12
GO:0009898	CC	GO:0009898	cytoplasmic side of plasma membrane	39/2390	173/19886	6.97613706323224e-05	0.000516834240491077	0.000339529025148824	GNAI2/CDK16/PTP4A1/GNB1/GEM/AP2M1/GNA12/GNG12/GNAO1/GNG7/RASA3/FERMT2/LITAF/SOCS3/RAB21/GM2A/AP2B1/SNX5/GNB4/RHOA/GNAS/CHMP7/DTNA/DNAJA3/IKBKB/GNAQ/ESYT1/AP2A1/SNX18/IQGAP1/JAK1/STAC/CHMP4A/GNA13/SYAP1/OSBPL2/MYD88/DIABLO/GNAI3	39
GO:0000407	CC	GO:0000407	phagophore assembly site	14/2390	38/19886	7.31280505301866e-05	0.00053037080858209	0.000348421736598119	SQSTM1/RAB1B/NBR1/STX12/ATG9A/RAB7A/SNX7/BECN1/ATG2B/WDR45/RB1CC1/ATG3/WIPI1/ATG7	14
GO:0030140	CC	GO:0030140	trans-Golgi network transport vesicle	14/2390	38/19886	7.31280505301866e-05	0.00053037080858209	0.000348421736598119	SORT1/AP1S2/TMED9/RAB8A/TMED10/TGOLN2/AP1M1/CLTB/CLTC/RAB8B/AP2A1/CLTA/SPG21/RAB14	14
GO:0032432	CC	GO:0032432	actin filament bundle	22/2390	79/19886	0.000109159465197125	0.000783446578341863	0.000514677303012758	ZYX/PDLIM5/ACTN1/PLS3/FERMT2/SORBS1/FAM107A/ILK/FHL3/PXN/TPM3/TPM4/TRIP6/LIMCH1/PALLD/MYL12A/CRYAB/CORO1B/PDLIM2/PDLIM7/ABLIM1/FLNA	22
GO:0005801	CC	GO:0005801	cis-Golgi network	21/2390	74/19886	0.00011557530878471	0.000820942141780053	0.000539309634046937	LRPAP1/KDELR1/TMED10/KDELR2/TMEM165/B3GAT3/SLC35C2/GORASP2/TRAPPC3/SCYL1/TMED5/ATP2C1/GORASP1/SCFD1/GPR108/GOLGA5/TRAPPC6B/TRIP11/YIPF6/BLZF1/SLC10A7	21
GO:0005884	CC	GO:0005884	actin filament	29/2390	118/19886	0.000117095466582648	0.000823252821178006	0.000540827611498805	TMOD1/KEAP1/ACTB/PDLIM5/ACTN1/PLS3/EZR/GDPD2/ACTG1/MYO5A/TWF2/TPM3/GAS7/DNAJA3/TPM4/MYO6/COTL1/AIF1L/IQGAP1/ANXA1/PALLD/CORO1B/PDLIM2/PDLIM7/MYO9B/TWF1/NCKAP1/FLNA/SPTBN4	29
GO:0030670	CC	GO:0030670	phagocytic vesicle membrane	22/2390	80/19886	0.000133675778310431	0.00093032940662512	0.000611170490946149	HLA-A/HLA-C/HLA-E/RAB10/TAPBP/LAMP2/B2M/HLA-B/CALR/TAP1/RAB8A/RAB31/RAB34/ATP6V0A1/RAB5A/ATP6V0D1/RAB7A/VAMP3/SLC15A2/RAB8B/RAB22A/MCOLN1	22
GO:0030017	CC	GO:0030017	sarcomere	45/2390	216/19886	0.000148786332101582	0.0010251378281799	0.000673453924249265	TMOD1/SPTBN1/SQSTM1/PDLIM5/ACTN1/CALM1/CSRP1/DST/SYNE1/CTNNB1/NBR1/FERMT2/FKBP1A/PRKD1/PSEN1/FBXO32/ILK/CSRP2/FHL3/ANK2/ACTN4/LMAN1/ALDOA/DNAJB6/TPM3/MTM1/TPM4/PLEC/CAB39/RYR3/PPP2R5A/PARVB/PALLD/MYL12A/CRYAB/DMD/PDLIM2/PDLIM7/ARF1/ATP2B4/CASQ1/ENO1/STK11/PSEN2/FLNA	45
GO:0032433	CC	GO:0032433	filopodium tip	9/2390	19/19886	0.000153447379643122	0.00104678459974368	0.000687674551813889	TTYH1/CYFIP1/OSBPL3/NLGN1/FZD3/MYO5A/ABI2/AP2A1/ABI1	9
GO:0044754	CC	GO:0044754	autolysosome	7/2390	12/19886	0.000163923278069509	0.00110728567244992	0.0007274201194003	LAMP2/SQSTM1/MAP1LC3A/FTL/NCOA4/GAA/CLN3	7
GO:0032588	CC	GO:0032588	trans-Golgi network membrane	26/2390	105/19886	0.000226539106850728	0.00151539266621506	0.000995521879875452	NDST1/AP1S2/RAB8A/RAB31/RAB6A/SCAMP4/RHOBTB3/TMEM165/ATP9A/SYS1/AP1M1/ARFRP1/M6PR/APP/VPS52/VPS53/VAMP3/COG1/CLTC/ARFIP2/COG6/STX10/STX16/SCAMP1/CLTA/COG8	26
GO:0031674	CC	GO:0031674	I band	33/2390	146/19886	0.00023047194680125	0.00152687664755828	0.00100306616522811	PDLIM5/ACTN1/CSRP1/DST/CTNNB1/FERMT2/FKBP1A/PRKD1/PSEN1/FBXO32/CSRP2/FHL3/ANK2/ACTN4/ALDOA/DNAJB6/MTM1/PLEC/CAB39/RYR3/PPP2R5A/PARVB/PALLD/MYL12A/CRYAB/DMD/PDLIM2/PDLIM7/ATP2B4/CASQ1/STK11/PSEN2/FLNA	33
GO:0030867	CC	GO:0030867	rough endoplasmic reticulum membrane	10/2390	24/19886	0.000244423150296205	0.00160388143384843	0.00105365368047487	SEC61A1/ARL6IP1/UBA1/SEC63/PI4KB/PLOD1/SRP9/CCDC47/SRPRB/SEC61G	10
GO:0098858	CC	GO:0098858	actin-based cell projection	46/2390	227/19886	0.000246838166916577	0.00160444808495775	0.00105402593618797	CLIC4/GAP43/DAG1/CD44/PDPN/CNP/TTYH1/DYNC1H1/ATP6V1B2/EZR/ARF6/CTNNB1/MSN/RHOC/CYFIP1/OSBPL3/NLGN1/FZD3/MYO5A/WWOX/EPS8/ITGAV/TWF2/STARD10/IQGAP2/EXOC4/RDX/MTM1/ABI2/MYO6/ANGPT1/BAIAP2/FMN2/AP2A1/PAFAH1B1/ABI1/ATP6V1A/BBS2/SLC7A11/DMD/MPP1/TWF1/KPTN/ITGA6/CD302/VASP	46
GO:0010494	CC	GO:0010494	cytoplasmic stress granule	23/2390	89/19886	0.0002615412249765	0.00167627410787529	0.00110121131523394	HNRNPK/CAPRIN1/YTHDF1/STAU1/G3BP1/LSM14A/DDX1/G3BP2/ZFP36/CIRBP/PUM1/TARDBP/STAU2/EIF4E/LARP4/UBAP2L/ZNFX1/CSDE1/VCP/OGFOD1/ATXN2L/EIF2S1/NXF1	23
GO:0005637	CC	GO:0005637	nuclear inner membrane	17/2390	57/19886	0.000262754141727912	0.00167627410787529	0.00110121131523394	DPY19L1/TM7SF2/TMEM43/SIGMAR1/SUN1/NUTF2/TMEM120A/IFFO1/DPY19L4/UNC50/RNF13/TOR1AIP1/TMX4/DPY19L3/MFSD10/ARL6IP6/PSEN2	17
GO:0098576	CC	GO:0098576	lumenal side of membrane	13/2390	38/19886	0.000310346190585307	0.00196172959003006	0.00128873840610026	HLA-A/HLA-C/HLA-E/TAPBP/CTSA/HLA-B/CANX/CALR/HSPA8/HM13/BCAP31/SPPL2A/SPPL2B	13
GO:1904115	CC	GO:1904115	axon cytoplasm	18/2390	63/19886	0.000316798308480823	0.00197554099047375	0.00129781166588299	DYNC1H1/DST/ARL8B/AP3D1/RAB21/SYBU/HDAC6/SPG7/HIF1A/ARMCX3/ZC3H14/FBXW11/NDEL1/ACTR10/PAFAH1B1/KIF1B/KIF3A/KIF5B	18
GO:0032009	CC	GO:0032009	early phagosome	7/2390	13/19886	0.000318265674807818	0.00197554099047375	0.00129781166588299	SYT11/SNX3/RAB31/RAB5A/UNC93B1/APPL1/PLA2G5	7
GO:0098553	CC	GO:0098553	lumenal side of endoplasmic reticulum membrane	11/2390	29/19886	0.000321638391779838	0.00197865046371704	0.00129985440286965	HLA-A/HLA-C/HLA-E/TAPBP/HLA-B/CANX/CALR/HM13/BCAP31/SPPL2A/SPPL2B	11
GO:0035579	CC	GO:0035579	specific granule membrane	23/2390	91/19886	0.000370634494684498	0.00225988643219132	0.00148460952691508	SLC44A2/TMBIM1/TMEM30A/CD59/MLEC/DEGS1/TOM1/CD47/LAMTOR1/AP1M1/PGRMC1/HMOX2/ITGAV/MOSPD2/CKAP4/ANO6/ADAM10/SCAMP1/HGSNAT/AGPAT2/SLC15A4/DNAJC5/ATP6V1D	23
GO:0030132	CC	GO:0030132	clathrin coat of coated pit	8/2390	17/19886	0.000382564927451178	0.00230176869231392	0.00151212365395308	AP2M1/CLTB/AP2B1/STON2/CLTC/AP2A1/CLTA/EPS15L1	8
GO:1905368	CC	GO:1905368	peptidase complex	28/2390	120/19886	0.000384184905103195	0.00230176869231392	0.00151212365395308	PIGT/F3/CAPN2/PSMF1/GPAA1/SPCS2/PSMD13/PSMD3/PSMC4/PSMB9/PSME3/SPG7/PSMD2/ADRM1/PSMB8/CAPN1/PAAF1/PSMD1/PSMB5/PSMD4/PSMC6/PSME1/PSMD8/VCP/RAD23A/PIGK/AFG3L2/PSMC2	28
GO:0030018	CC	GO:0030018	Z disc	30/2390	132/19886	0.000392578264951125	0.00233177952199418	0.00153183896487281	PDLIM5/ACTN1/CSRP1/DST/CTNNB1/FKBP1A/PRKD1/PSEN1/FBXO32/CSRP2/FHL3/ANK2/ACTN4/DNAJB6/PLEC/CAB39/RYR3/PPP2R5A/PARVB/PALLD/MYL12A/CRYAB/DMD/PDLIM2/PDLIM7/ATP2B4/CASQ1/STK11/PSEN2/FLNA	30
GO:0001725	CC	GO:0001725	stress fiber	19/2390	70/19886	0.000448165808044441	0.00261683255714084	0.00171910167224897	ZYX/PDLIM5/ACTN1/FERMT2/SORBS1/FAM107A/ILK/FHL3/PXN/TPM3/TPM4/TRIP6/LIMCH1/PALLD/MYL12A/CORO1B/PDLIM2/PDLIM7/ABLIM1	19
GO:0097517	CC	GO:0097517	contractile actin filament bundle	19/2390	70/19886	0.000448165808044441	0.00261683255714084	0.00171910167224897	ZYX/PDLIM5/ACTN1/FERMT2/SORBS1/FAM107A/ILK/FHL3/PXN/TPM3/TPM4/TRIP6/LIMCH1/PALLD/MYL12A/CORO1B/PDLIM2/PDLIM7/ABLIM1	19
GO:0016528	CC	GO:0016528	sarcoplasm	23/2390	93/19886	0.000517686959993116	0.00299736399525426	0.00196908795043821	BAALC/CALR/ASPH/CAMK2B/GSN/CAMK2D/ATP2A2/FKBP1A/RASD1/SLC30A7/IFRD1/REEP5/PLEC/SERTAD1/RYR3/CALU/TMEM109/CAMK2G/POMT1/THBS4/BAG5/CASQ1/TMEM38B	23
GO:0044753	CC	GO:0044753	amphisome	7/2390	14/19886	0.000570530634058983	0.00327579672388866	0.00215200151443301	SQSTM1/CHMP1A/CHMP7/CHMP5/CHMP2A/CHMP4A/CHMP6	7
GO:0005767	CC	GO:0005767	secondary lysosome	8/2390	18/19886	0.000616300001767649	0.00350934463816455	0.00230542845376328	LAMP2/SQSTM1/MAP1LC3A/FTL/NCOA4/GAA/PLA2G5/CLN3	8
GO:0043198	CC	GO:0043198	dendritic shaft	13/2390	41/19886	0.000714417973636664	0.00403470478553821	0.00265055848717658	GRIA1/GIPC1/PREX1/SYNDIG1/PSEN1/LPAR1/APP/STAU2/NSF/BAIAP2/CNIH3/PSEN2/FLNA	13
GO:0099023	CC	GO:0099023	vesicle tethering complex	16/2390	57/19886	0.000829009920127939	0.00464380353632642	0.00305069974886619	VPS39/EXOC7/TRAPPC11/VPS52/VPS53/EXOC4/TRAPPC3/EXOC3/COG1/EXOC1/TRAPPC5/COG6/TRAPPC6B/VPS11/EXOC5/COG8	16
GO:0019898	CC	GO:0019898	extrinsic component of membrane	41/2390	207/19886	0.000838185020467374	0.00465733450888727	0.00305958878438855	GNAI2/CRKL/GNB1/AP2M1/GNA12/GNG12/GNAO1/ATP6V1B2/CTNNB1/CDH2/TOLLIP/GNG7/FERMT2/SOCS3/CTNNA1/PIK3C2A/GNB4/GNAS/VAC14/RNF10/CDH4/DTNA/UVRAG/BECN1/WDR45/GNAQ/SOCS2/ESYT1/VPS13D/CDH11/SNX16/ATP6V1A/JAK1/STAC/GNA13/COQ7/ATP6V1D/MYD88/GNAI3/USP8/WIPI1	41
GO:0001891	CC	GO:0001891	phagocytic cup	10/2390	28/19886	0.00104011669188591	0.00573312320567513	0.00376631728430266	SYT11/RAB31/SNX5/TRIP10/ARHGAP12/TLR4/PIP5K1C/ANXA1/CDC42SE2/MCOLN1	10
GO:0045334	CC	GO:0045334	clathrin-coated endocytic vesicle	22/2390	92/19886	0.00109817413065498	0.00600509504778792	0.00394498643426599	SCARB2/EGFR/SLC2A8/AP2M1/LMBRD1/TGOLN2/HBEGF/CLTB/RAB5A/FZD5/M6PR/AP2B1/STON2/APOE/VAMP3/CLTC/MYO6/AP2A1/DVL2/CLTA/VAMP2/TF	22
GO:0005905	CC	GO:0005905	clathrin-coated pit	19/2390	75/19886	0.0011244390412437	0.00610030314501501	0.00400753243045826	SORT1/LRP1/LRP10/AP1S2/AP2M1/CLTB/AP2B1/APP/STON2/RAMP2/CLTC/NUMB/MYO6/AP2A1/NECAP2/CLTA/EPS15L1/TF/VLDLR	19
GO:0031201	CC	GO:0031201	SNARE complex	14/2390	48/19886	0.00114310452461141	0.00611206294155214	0.00401525790981197	NAPA/VTI1B/STX12/YKT6/SNAP47/VAMP3/STX7/STX17/STX10/STX16/USE1/VAMP2/STX3/NAPG	14
GO:0005743	CC	GO:0005743	mitochondrial inner membrane	83/2390	497/19886	0.00114434850429641	0.00611206294155214	0.00401525790981197	CLU/HIGD1A/GATM/CNP/SLC25A18/PINK1/SDHA/CDS2/CRAT/SLC25A23/HSPA9/SLC25A1/TOMM40/SLC25A25/ACADVL/HADHB/SLC25A11/ABCB7/SPHK2/SPNS1/MRPL18/TMEM70/BCL2L1/HADHA/SFXN5/PSEN1/LGALS3/ATAD3A/MRPL4/SPG7/AURKAIP1/SLC27A1/IMMT/CHDH/SLC25A4/GCAT/NDUFV1/MRPS18B/SLC25A39/NDUFS2/MRPL49/MRPL28/SLC41A3/MRPL3/SLC25A43/ACAD9/RDH13/CPT2/COQ10B/NDUFA5/CYP2U1/SLC25A42/OXA1L/PTCD3/SLC25A38/AIFM3/ECSIT/SDHC/MPV17L2/MRPS9…	83
GO:0042641	CC	GO:0042641	actomyosin	19/2390	76/19886	0.00133312818199299	0.00706557936456287	0.0046416608765748	ZYX/PDLIM5/ACTN1/FERMT2/SORBS1/FAM107A/ILK/FHL3/PXN/TPM3/TPM4/TRIP6/LIMCH1/PALLD/MYL12A/CORO1B/PDLIM2/PDLIM7/ABLIM1	19
GO:0036019	CC	GO:0036019	endolysosome	10/2390	29/19886	0.00141826316562594	0.00745860334012117	0.00489985400084349	CTSB/AP2M1/AP2B1/LGMN/CLTC/AP2A1/RNF167/CLTA/SLC15A4/TPCN1	10
GO:0005797	CC	GO:0005797	Golgi medial cisterna	6/2390	12/19886	0.00145058468443576	0.00745860334012117	0.00489985400084349	HLA-A/B3GALT6/TMEM59/YIPF2/YIPF6/SLC10A7	6
GO:0031209	CC	GO:0031209	SCAR complex	6/2390	12/19886	0.00145058468443576	0.00745860334012117	0.00489985400084349	CYFIP1/WASF2/ABI2/ABI1/BRK1/NCKAP1	6
GO:1904930	CC	GO:1904930	amphisome membrane	6/2390	12/19886	0.00145058468443576	0.00745860334012117	0.00489985400084349	CHMP1A/CHMP7/CHMP5/CHMP2A/CHMP4A/CHMP6	6
GO:0019897	CC	GO:0019897	extrinsic component of plasma membrane	27/2390	126/19886	0.0018923419475984	0.00965795260663184	0.0063446942492578	GNAI2/CRKL/GNB1/AP2M1/GNA12/GNG12/GNAO1/CTNNB1/CDH2/TOLLIP/GNG7/FERMT2/CTNNA1/GNB4/GNAS/RNF10/CDH4/DTNA/GNAQ/ESYT1/CDH11/JAK1/STAC/GNA13/MYD88/GNAI3/USP8	27
GO:0005834	CC	GO:0005834	heterotrimeric G-protein complex	11/2390	35/19886	0.00195985211560179	0.00992895667389435	0.00652272762932484	GNAI2/GNB1/GNA12/GNG12/GNAO1/GNG7/GNB4/GNAS/GNAQ/GNA13/GNAI3	11
GO:0044233	CC	GO:0044233	mitochondria-associated endoplasmic reticulum membrane	8/2390	21/19886	0.00205712897461185	0.0103457070329019	0.00679650756114555	CANX/MBOAT7/TOMM40/AHCYL1/BCAP31/TMX2/STX17/SERAC1	8
GO:0005819	CC	GO:0005819	spindle	72/2390	431/19886	0.00231869751877042	0.011576685437919	0.00760518636972754	PSRC1/MAP4/TUBB2A/PTP4A1/MAPK1/SIRT2/NEDD9/GEM/PPP2CB/MID1/CALM1/POLDIP2/CHMP1A/SBDS/MAPRE2/CTNNB1/LSM14A/ARL8B/VPS4A/MAPRE1/NGRN/WDR73/HSF1/DYNLT3/MAEA/NEK6/RAD21/TUBB6/APP/WNK1/CHMP7/CDC25B/NEIL2/PPP2CA/ERCC2/NDEL1/CLTC/FLCN/CSNK1D/TMEM9/KAT5/CHMP5/DIDO1/FMN2/CDC14B/PAFAH1B1/POC1B/CAPG/MAP1S/CSNK1A1/CHMP2A/BEX4/E4F1/MTUS1/CHMP4A/NUP62/TUBG2/CIAO1/CKAP5/KIF3A/CLTA/MBIP/MAPRE3/CHMP6/TUBB4B/ANAPC5…	72
GO:0008287	CC	GO:0008287	protein serine/threonine phosphatase complex	14/2390	52/19886	0.00264341628610745	0.0131029771304175	0.0086078682546475	PPP1R15A/PPP2R1A/PPP2CB/PPP1CB/PPP2R2B/PPP1CC/PPP4C/PPP2CA/CNEP1R1/PPP2R5A/TOX4/PPP1CA/PPP2R5C/PPP1R3G	14
GO:0045178	CC	GO:0045178	basal part of cell	53/2390	301/19886	0.00272504376554752	0.0134111082461589	0.00881029187357469	NDRG4/MLC1/SLC3A2/LRP1/DAG1/SLC1A3/ADAM9/ADORA1/CD44/PDPN/CD81/NEDD9/SLC6A9/BSG/EGFR/DST/EZR/CTNNB1/FLOT1/CDH2/MSN/HOMER3/CASK/SLC16A1/ATP1A1/SLC4A4/GM2A/SLCO1C1/SLC27A1/ABCC3/ANK2/SLC11A2/SLC38A3/PKD1/WASF2/TJP1/ABCA1/NUMB/SLC26A11/DOCK7/AP2A1/SLC27A5/ITGB4/IQGAP1/SLC41A1/ANXA1/SLC4A2/SLC1A5/ATP2B4/SLC22A4/ATP1B3/SLC31A1/TF	53
GO:0032580	CC	GO:0032580	Golgi cisterna membrane	21/2390	93/19886	0.00298693743873134	0.0145957439381978	0.00958852630574451	SORT1/CHPF/CHSY1/GOLPH3/B3GALT6/GALNT2/RAB21/ST3GAL4/B4GALT5/TMEM115/SLC30A7/BCAP31/B4GALT7/APH1A/ATP2C1/SCFD1/TMEM87A/SAR1B/TMED2/SLC30A5/FUT8	21
GO:0009925	CC	GO:0009925	basal plasma membrane	50/2390	282/19886	0.00305349619762415	0.0148159076067819	0.00973316060028453	NDRG4/MLC1/SLC3A2/LRP1/DAG1/SLC1A3/ADAM9/ADORA1/CD44/PDPN/CD81/NEDD9/SLC6A9/BSG/EGFR/DST/EZR/CTNNB1/FLOT1/CDH2/MSN/CASK/SLC16A1/ATP1A1/SLC4A4/GM2A/SLCO1C1/SLC27A1/ABCC3/ANK2/SLC38A3/PKD1/WASF2/TJP1/ABCA1/NUMB/SLC26A11/AP2A1/SLC27A5/ITGB4/IQGAP1/SLC41A1/ANXA1/SLC4A2/SLC1A5/ATP2B4/SLC22A4/ATP1B3/SLC31A1/TF	50
GO:0062023	CC	GO:0062023	collagen-containing extracellular matrix	71/2390	429/19886	0.00314006090667888	0.0151293843685437	0.00993909598727948	PSAP/TIMP3/CLU/LGALS3BP/IGFBP7/THBS2/SPARCL1/SERPINE2/CTSB/CTSD/DAG1/SERPINA3/SPARC/HTRA1/ELN/PTPRZ1/F3/MATN2/ACHE/ANXA5/CALR/PLSCR1/BGN/SDC2/SERPINB6/DST/EFEMP2/TNC/CDH2/CTSF/NPNT/LAMB2/CASK/SRPX/NTN1/TIMP2/LAMC1/LGALS3/ANXA6/BMP7/FBLN5/CRELD1/CD151/PLOD3/LMAN1/ANGPTL2/COL4A2/APOE/LTBP1/ICAM1/SERPINH1/COL6A1/SSC5D/COLEC12/COL16A1/NDP/ANGPT1/SPON1/ITGB4/AEBP1/ANXA1/LTBP4/BCAM/THBS4/TGFB1I1/COL4A1…	71
GO:0031253	CC	GO:0031253	cell projection membrane	60/2390	352/19886	0.00323468631448029	0.0154770754908119	0.0101675081522407	SPTBN1/NDRG4/GAP43/GRIA1/ATP6AP2/ADORA1/CD44/SLC20A2/PDPN/TTYH1/SLC1A2/EGFR/RAB8A/SGCE/GNA12/TXNDC15/EZR/ARF6/CTNNB1/MAPRE1/DLC1/SPRY4/MSN/CASK/CLCN3/FERMT2/GPR37L1/CLTB/FAM107A/PIP5K1A/SPRY2/PDE4A/RHOA/SLC11A2/GPI/EPS8/ITGAV/PKD1/AKT2/ATP1B2/MXRA8/KANK1/EHD1/PIP5K1C/MYO6/AIF1L/IQCE/MFSD10/ARPC2/BBS2/SLC7A11/DMD/GNA13/ARPC1A/TWF1/NCKAP1/TMEM231/ARL13B/TLN1/VASP	60
GO:0031594	CC	GO:0031594	neuromuscular junction	18/2390	76/19886	0.00334357385812876	0.0158877406086256	0.0104372904464274	SERPINE2/GRIA1/CRKL/ACHE/PRKAR1A/SV2A/LAMB2/CRK/PSEN1/NLGN1/APP/DNAJA3/DLGAP4/F2R/PRKACA/SYNGR2/DNAJC5/PSEN2	18
GO:0031143	CC	GO:0031143	pseudopodium	7/2390	18/19886	0.0034228329118108	0.0159346748394435	0.0104681234144996	CNP/MAPK1/CAPN2/ACTN1/MSN/ACTN4/MAPK3	7
GO:0031527	CC	GO:0031527	filopodium membrane	7/2390	18/19886	0.0034228329118108	0.0159346748394435	0.0104681234144996	GAP43/PDPN/TTYH1/ARF6/ITGAV/DMD/VASP	7
GO:0043034	CC	GO:0043034	costamere	7/2390	18/19886	0.0034228329118108	0.0159346748394435	0.0104681234144996	DAG1/ANK2/SDC4/SYNM/PLEC/DMD/VCL	7
GO:0016607	CC	GO:0016607	nuclear speck	69/2390	417/19886	0.00357279058999181	0.0165211591711702	0.0108534083623912	LMNA/FTO/ASCC2/NAMPT/STK17A/APEX1/SGK1/AKAP8L/GADD45A/PRPF31/PSKH1/ATP6V0A1/PRPF6/NEK6/FAM107A/NFKBIZ/PIP5K1A/ALKBH5/HIF1A/HDAC5/PPP1CC/TARDBP/ARL6IP4/SRSF5/GCAT/PIN1/WTAP/HIPK1/ZC3H14/BCLAF1/EIF4E/CD2BP2/THOC2/EPAS1/PRPF40A/CLK3/ATPAF2/AAGAB/RUFY1/PRKACA/MEOX2/SPOP/UHMK1/METTL3/RBM10/SLU7/CSNK1A1/SRPK2/BNIP3L/LHPP/ATXN2L/SDCBP2/SF3B2/UNC45A/SRSF8/SRP54/GTF2H2/SF3A3/PARN/TRIP12/ZC3H18/ITPKC/THOC6…	69
GO:0000138	CC	GO:0000138	Golgi trans cisterna	5/2390	10/19886	0.00373148445026682	0.0170264422929393	0.0111853489969657	GCC1/TMEM59/YIPF2/SGMS1/YIPF6	5
GO:0008303	CC	GO:0008303	caspase complex	5/2390	10/19886	0.00373148445026682	0.0170264422929393	0.0111853489969657	PIGT/CAPN2/GPAA1/CAPN1/PIGK	5
GO:0031234	CC	GO:0031234	extrinsic component of cytoplasmic side of plasma membrane	17/2390	71/19886	0.00379866350974617	0.0171534148663981	0.0112687623444369	GNAI2/GNB1/GNA12/GNG12/GNAO1/GNG7/FERMT2/GNB4/GNAS/DTNA/GNAQ/ESYT1/JAK1/STAC/GNA13/MYD88/GNAI3	17
GO:0098845	CC	GO:0098845	postsynaptic endosome	6/2390	14/19886	0.00380910373666024	0.0171534148663981	0.0112687623444369	CLSTN1/ARC/STX12/RAB4A/RAB5A/ZDHHC2	6
GO:1903293	CC	GO:1903293	phosphatase complex	14/2390	54/19886	0.00385348469823034	0.0172405906303942	0.0113260315805813	PPP1R15A/PPP2R1A/PPP2CB/PPP1CB/PPP2R2B/PPP1CC/PPP4C/PPP2CA/CNEP1R1/PPP2R5A/TOX4/PPP1CA/PPP2R5C/PPP1R3G	14
GO:0036452	CC	GO:0036452	ESCRT complex	9/2390	28/19886	0.00419393133931543	0.0186427012437957	0.0122471339620077	HGS/CHMP1A/UBAP1/TSG101/CHMP7/UEVLD/CHMP2A/CHMP4A/CHMP6	9
GO:0005604	CC	GO:0005604	basement membrane	20/2390	90/19886	0.00449354133185723	0.0198464742157028	0.0130379404365628	TIMP3/THBS2/DAG1/SPARC/ACHE/DST/EFEMP2/TNC/NPNT/LAMB2/CASK/NTN1/LAMC1/CD151/COL4A2/ITGB4/THBS4/COL4A1/RELL2/FREM1	20
GO:1904724	CC	GO:1904724	tertiary granule lumen	14/2390	55/19886	0.00460872234528251	0.020225539464329	0.0132869635164028	CTSD/B2M/CST3/SPTAN1/CYFIP1/TIMP2/ALDOC/GOLGA7/ASAH1/ALDOA/QSOX1/GSDMD/TNFAIP6/CTSH	14
GO:0033017	CC	GO:0033017	sarcoplasmic reticulum membrane	12/2390	44/19886	0.00464684834040292	0.0202637880160608	0.0133120905154781	ASPH/CAMK2B/CAMK2D/ATP2A2/FKBP1A/SLC30A7/REEP5/RYR3/TMEM109/CAMK2G/CASQ1/TMEM38B	12
GO:0030427	CC	GO:0030427	site of polarized growth	33/2390	173/19886	0.00470379811763719	0.0203831251764278	0.0133904878555709	CNR1/NDRG2/FEZ1/GAP43/KLC1/PINK1/SIRT2/HSP90AB1/CYTH2/SIGMAR1/COPA/STMN3/PREX1/CYFIP1/PSEN1/EXOC7/APP/MYO5A/EPS8/TWF2/EXOC4/EXOC3/DOCK7/USP9X/COTL1/PAFAH1B1/ABI1/IQGAP1/PALLD/SYAP1/STX3/PSEN2/FLNA	33
GO:0005643	CC	GO:0005643	nuclear pore	21/2390	97/19886	0.00504322433962082	0.0215824942235947	0.0141784012163253	XPOT/CHMP1A/VPS4A/NUTF2/MVP/CHMP7/CHMP5/SNUPN/AGFG1/KPNA4/EIF5A/CHMP2A/SEH1L/CHMP4A/NUP62/CHMP6/RANBP1/KPNA1/KPNA3/SEC13/NXF1	21
GO:0005902	CC	GO:0005902	microvillus	21/2390	97/19886	0.00504322433962082	0.0215824942235947	0.0141784012163253	CLIC4/CD44/PDPN/CNP/ATP6V1B2/EZR/CTNNB1/MSN/WWOX/ITGAV/STARD10/IQGAP2/EXOC4/RDX/MYO6/ANGPT1/FMN2/ATP6V1A/BBS2/SLC7A11/CD302	21
GO:0044232	CC	GO:0044232	organelle membrane contact site	13/2390	50/19886	0.00512677092880221	0.0218045998144736	0.0143243112370692	CANX/MBOAT7/TOMM40/AHCYL1/STARD3NL/IMMT/BCAP31/MOSPD2/TMX2/STX17/SACM1L/STARD3/SERAC1	13
GO:0035861	CC	GO:0035861	site of double-strand break	19/2390	85/19886	0.00517148534386056	0.0218598368215946	0.0143605986300293	LMNA/IFFO1/ARPC5/SMARCA5/ARPC4/ACTR3/NBN/KAT5/PHF1/ATF2/VCP/PARP3/ARPC2/HUS1/SMARCAD1/ARPC1A/SAMHD1/SMARCAL1/PARP1	19
GO:0030125	CC	GO:0030125	clathrin vesicle coat	10/2390	34/19886	0.00529678602836395	0.0221180943851076	0.0145302583234226	AP1S2/AP2M1/AP1M1/CLTB/AP2B1/STON2/CLTC/AP2A1/NECAP2/CLTA	10
GO:0090543	CC	GO:0090543	Flemming body	10/2390	34/19886	0.00529678602836395	0.0221180943851076	0.0145302583234226	ARF6/VPS4A/EXOC7/TSG101/EXOC4/EXOC1/RALA/IST1/CAPG/NUP62	10
GO:0030426	CC	GO:0030426	growth cone	32/2390	168/19886	0.00543660431126949	0.0225651829546065	0.0148239686356746	CNR1/NDRG2/FEZ1/GAP43/KLC1/PINK1/SIRT2/HSP90AB1/CYTH2/SIGMAR1/COPA/STMN3/PREX1/CYFIP1/PSEN1/EXOC7/APP/MYO5A/EPS8/TWF2/EXOC4/EXOC3/DOCK7/USP9X/PAFAH1B1/ABI1/IQGAP1/PALLD/SYAP1/STX3/PSEN2/FLNA	32
GO:0035770	CC	GO:0035770	ribonucleoprotein granule	47/2390	270/19886	0.00568164941910277	0.0234410565854	0.015399364955652	HNRNPK/NCL/SQSTM1/ACTB/CAPRIN1/YTHDF1/ARC/SYNE1/STAU1/G3BP1/LSM14A/DDX1/G3BP2/HSF1/FASTK/ZFP36/CIRBP/TBRG4/NFKBIZ/PUM1/SAMD4A/TARDBP/PNRC2/STAU2/SAMD4B/CPEB1/EIF4E/LARP4/UBAP2L/ZNFX1/CSDE1/VCP/IQGAP1/UHMK1/DCP1B/OGFOD1/ATXN2L/EIF2S1/PSMC2/PNRC1/UPF1/DCP1A/NSUN2/ISG20/FASTKD5/CTSH/NXF1	47
GO:0090734	CC	GO:0090734	site of DNA damage	24/2390	117/19886	0.0058563392374838	0.0240179627061092	0.0157783575947245	LMNA/CBX5/EXD2/IFFO1/ARPC5/SMARCA5/ARPC4/ACTR3/PARP9/NBN/RPA1/KAT5/PHF1/ATF2/VCP/PARP3/ARPC2/HUS1/XPC/SMARCAD1/ARPC1A/SAMHD1/SMARCAL1/PARP1	24
GO:0030669	CC	GO:0030669	clathrin-coated endocytic vesicle membrane	17/2390	74/19886	0.0059415769316605	0.0242233521060005	0.0159132860829275	SCARB2/EGFR/SLC2A8/AP2M1/TGOLN2/HBEGF/RAB5A/FZD5/M6PR/AP2B1/STON2/APOE/VAMP3/CLTC/AP2A1/VAMP2/TF	17
GO:0000815	CC	GO:0000815	ESCRT III complex	5/2390	11/19886	0.00616834317444532	0.0247092351580978	0.016232482038014	CHMP1A/CHMP7/CHMP2A/CHMP4A/CHMP6	5
GO:0002178	CC	GO:0002178	palmitoyltransferase complex	5/2390	11/19886	0.00616834317444532	0.0247092351580978	0.016232482038014	ZDHHC9/GOLGA7/SPTSSA/SPTLC2/SPTSSB	5
GO:0005832	CC	GO:0005832	chaperonin-containing T-complex	5/2390	11/19886	0.00616834317444532	0.0247092351580978	0.016232482038014	CCT3/CCT6A/TCP1/CCT5/CCT4	5
GO:0036020	CC	GO:0036020	endolysosome membrane	7/2390	20/19886	0.00671679355027229	0.0267506980123561	0.0175736004053367	AP2M1/AP2B1/CLTC/AP2A1/RNF167/CLTA/SLC15A4	7
GO:0016529	CC	GO:0016529	sarcoplasmic reticulum	17/2390	75/19886	0.00684262419751816	0.0270907142202561	0.0177969706129557	CALR/ASPH/CAMK2B/CAMK2D/ATP2A2/FKBP1A/RASD1/SLC30A7/REEP5/RYR3/CALU/TMEM109/CAMK2G/POMT1/THBS4/CASQ1/TMEM38B	17
GO:0070820	CC	GO:0070820	tertiary granule	31/2390	164/19886	0.00688080549861367	0.0270907142202561	0.0177969706129557	LAMP2/CTSD/ATP6AP2/B2M/CD59/SERPINB6/CST3/CD47/SIRPA/ATP6V0A1/SPTAN1/LAMTOR1/CYFIP1/TIMP2/NRAS/ALDOC/GOLGA7/LGALS3/RHOA/ASAH1/ALDOA/STX7/ANO6/ADAM10/HGSNAT/GAA/QSOX1/GSDMD/TNFAIP6/CTSH/RAB14	31
GO:0005790	CC	GO:0005790	smooth endoplasmic reticulum	9/2390	30/19886	0.00696103581617047	0.0272508731667128	0.0179021854124001	CALR/TTYH1/ERP29/PGRMC1/PSEN1/APP/STX17/RYR3/CASQ1	9
GO:0005874	CC	GO:0005874	microtubule	74/2390	467/19886	0.00771438114668475	0.030029427175513	0.0197275283560776	PSRC1/FEZ1/MAP4/DPYSL2/TUBB2A/KLC1/SIRT2/DYNC1LI2/DYNC1H1/MID1/CALM1/DST/CHMP1A/MAPRE2/MAPRE1/PBXIP1/REEP2/DYNLT3/RNF4/NEK6/SNTB2/CASP1/CCT3/MAP1LC3A/APPBP2/TUBB6/SYBU/CLIP2/HDAC6/SPRY2/TUBA1C/STAU2/KLC4/DPP9/TTLL7/KIFC3/BICD1/CHMP7/FBXW11/CCT6A/NDEL1/CLTC/TCP1/CSNK1D/KLC2/KIF13B/TBCE/CHMP5/SRPRB/BAIAP2/MAP1LC3B/PAFAH1B1/TBCB/MAP1S/IQGAP1/CHMP2A/BEX4/MTUS1/CCT5/CCT4/TUBE1/CHMP4A/KIF1B/TUBG2/CKAP5…	74
GO:0030127	CC	GO:0030127	COPII vesicle coat	6/2390	16/19886	0.008217253536722	0.0316295401497288	0.0207787063851247	SEC23B/TMED7/PEF1/SAR1B/SEC23A/SEC13	6
GO:0045239	CC	GO:0045239	tricarboxylic acid cycle enzyme complex	6/2390	16/19886	0.008217253536722	0.0316295401497288	0.0207787063851247	IDH3B/IDH3G/BCKDK/IDH3A/DLST/OGDH	6
GO:0002102	CC	GO:0002102	podosome	9/2390	31/19886	0.00878287969199861	0.033618911709928	0.0220856039038562	HNRNPK/GSN/WDR1/SH3GL1/TJP1/TPM4/PALLD/VCL/AFAP1L1	9
GO:0034045	CC	GO:0034045	phagophore assembly site membrane	7/2390	21/19886	0.0090466258381025	0.0344371558146554	0.0226231410897591	RAB1B/ATG9A/RAB7A/ATG2B/WDR45/RB1CC1/WIPI1	7
GO:0042383	CC	GO:0042383	sarcolemma	27/2390	141/19886	0.00937659912323379	0.0354971252522422	0.0233194772873946	DAG1/ANXA5/NCSTN/BSG/BGN/SGCE/FLOT1/CDH2/CAMK2D/ATP1A1/PSEN1/ANXA6/ANK2/CAV1/RDX/DTNA/SYNM/SSPN/PLEC/COL6A1/RYR3/ANXA1/STAC/DMD/ATP2B4/VCL/CASQ1	27
GO:1990204	CC	GO:1990204	oxidoreductase complex	25/2390	128/19886	0.00944771864793214	0.0355232410258168	0.0233366337806145	P4HB/SDHA/IDH3B/GMPR2/IDH3G/CYB5B/PDHA1/NDUFV1/BCKDK/PDK2/NDUFS2/ETFB/LDHA/IDH3A/GMPR/NDUFA5/DLST/CAT/OGDH/SDHC/ETFA/SDHB/UQCRC1/PDHB/FOXRED1	25
GO:0005652	CC	GO:0005652	nuclear lamina	5/2390	12/19886	0.00953817066730931	0.0355232410258168	0.0233366337806145	LMNA/CASK/RNF220/EIF6/SUV39H1	5
GO:0042589	CC	GO:0042589	zymogen granule membrane	5/2390	12/19886	0.00953817066730931	0.0355232410258168	0.0233366337806145	TMED10/SCAMP1/TMED2/VAMP2/STX3	5
GO:0098687	CC	GO:0098687	chromosomal region	64/2390	399/19886	0.00968277570523779	0.0358679164564991	0.0235630648175	PPP2R1A/ACTB/SIRT2/DYNC1LI2/APEX1/PPP2CB/CHMP1A/HSF1/PPP1CB/DYNLT3/CBX5/SUN1/RAD21/RASSF2/ERCC1/TINF2/PSEN1/PPP1CC/XRCC6/POT1/SMARCA5/CHMP7/FBXW11/PPP2CA/EZH1/NDEL1/UVRAG/NBN/THOC2/ZBTB10/RPA1/HMBOX1/KAT5/CHMP5/POLE3/PPP2R5A/PAFAH1B1/SP100/TOX4/PPP1CA/PPP2R5C/ATF7/MSH2/RBBP7/LRWD1/CSNK1A1/CHMP2A/DAXX/TELO2/SEH1L/CHMP4A/SUV39H1/CKAP5/ZBTB48/SUMO3/CEBPB/CHMP6/UPF1/THOC6/PSEN2/DCTN6/PARP1/CENPT/SEC13	64
GO:0005811	CC	GO:0005811	lipid droplet	21/2390	104/19886	0.0113761004601406	0.041881367904535	0.0275135409043618	ABHD4/RAB5C/SIGMAR1/BSCL2/PLIN3/BCAP31/RAB7A/ABHD5/CAV1/IRAK1/PNPLA2/ATG2B/PLA2G4C/EHD1/CKAP4/VCP/RDH10/SYNGR2/FAF2/OSBPL2/HSD17B11	21
GO:0000159	CC	GO:0000159	protein phosphatase type 2A complex	6/2390	17/19886	0.0114277172221373	0.041881367904535	0.0275135409043618	PPP2R1A/PPP2CB/PPP2R2B/PPP2CA/PPP2R5A/PPP2R5C	6
GO:0032839	CC	GO:0032839	dendrite cytoplasm	8/2390	27/19886	0.0116317532077653	0.0419614840054754	0.027566172366289	ABHD12/STAU1/STAU2/ZC3H14/BAIAP2/UHMK1/KIF5B/ABHD13	8
GO:0033176	CC	GO:0033176	proton-transporting V-type ATPase complex	8/2390	27/19886	0.0116317532077653	0.0419614840054754	0.027566172366289	ATP6AP1/ATP6AP2/ATP6V1B2/ATP6V0A1/ATP6V0D1/CCDC115/ATP6V1A/ATP6V1D	8
GO:0034399	CC	GO:0034399	nuclear periphery	28/2390	150/19886	0.011632283664798	0.0419614840054754	0.027566172366289	CLIC4/XPOT/DAG1/SPARC/LMNA/ACTB/RUVBL2/CHMP1A/AKAP8L/MAEA/CASK/SORBS1/RAD21/TINF2/VIM/IFFO1/SATB2/RNF220/RGS12/MSX1/PRPF40A/ATXN1/EIF6/TELO2/SUV39H1/TGFB1I1/CEBPB/SPTBN4	28
GO:0036464	CC	GO:0036464	cytoplasmic ribonucleoprotein granule	43/2390	253/19886	0.011863462387338	0.0425330383327597	0.0279416491988186	HNRNPK/NCL/SQSTM1/ACTB/CAPRIN1/YTHDF1/ARC/SYNE1/STAU1/G3BP1/LSM14A/DDX1/G3BP2/ZFP36/CIRBP/NFKBIZ/PUM1/SAMD4A/TARDBP/PNRC2/STAU2/SAMD4B/CPEB1/EIF4E/LARP4/UBAP2L/ZNFX1/CSDE1/VCP/IQGAP1/UHMK1/DCP1B/OGFOD1/ATXN2L/EIF2S1/PSMC2/PNRC1/UPF1/DCP1A/NSUN2/ISG20/CTSH/NXF1	43
GO:0031430	CC	GO:0031430	M band	7/2390	22/19886	0.011917110573979	0.0425330383327597	0.0279416491988186	SPTBN1/NBR1/ANK2/ALDOA/PPP2R5A/CRYAB/ENO1	7
GO:0016328	CC	GO:0016328	lateral plasma membrane	15/2390	67/19886	0.0119759208077727	0.0425330383327597	0.0279416491988186	PPP2R1A/SLC6A9/GNA12/CTNNB1/CLDN12/SLC16A1/ATP1A1/FZD3/PKD1/ARL2/ATP1B2/IQGAP1/ANXA1/DMD/DVL2	15
GO:0044853	CC	GO:0044853	plasma membrane raft	22/2390	112/19886	0.0133787502416678	0.0472715841872262	0.0310545889550184	MLC1/DAG1/MAPK1/PRKAR1A/EZR/CTNNB1/FLOT1/CDH2/DLC1/ADCYAP1R1/SORBS1/CTNNA1/HDAC6/CD320/EHD2/CAV1/F2R/PRKACA/SPRED1/ATP2B4/CLN3/MAPK3	22
GO:0045296	MF	GO:0045296	cadherin binding	103/2379	334/18496	3.33113422049728e-18	3.75418826650043e-15	3.18386302338056e-15	SPTBN1/SLC3A2/RAB10/EIF4H/HNRNPK/TAGLN2/CNN3/CRKL/STAT1/CDC42EP1/PDLIM5/PCMT1/BSG/EGFR/HSP90AB1/EIF4G2/DNAJB1/EEF2/VAPB/CLIC1/GIPC1/EZR/CTNNB1/CDH2/HSPA8/MAPRE1/SPTAN1/GAPVD1/HSPA5/YWHAB/NOP56/YKT6/CTNNA1/PSEN1/PRDX6/STK38/PUF60/PLIN3/ADD1/SND1/SNX5/SH3GL1/TWF2/CNGA3/ALDOA/CDH4/EIF5/LASP1/WASF2/YWHAE/SCYL1/RDX/VAPA/EXOC3/TJP1/CSNK1D/KLC2/PLEC/SWAP70/PTPN11/CAPZA1/HDLBP/NUMB/LDHA/EHD1/PFKP/CHMP5/A…	103
GO:0044389	MF	GO:0044389	ubiquitin-like protein ligase binding	90/2379	327/18496	7.65303269238335e-13	4.31248392215802e-10	3.65734404457057e-10	CLU/SYT11/STAT1/CALR/SQSTM1/PINK1/PRKACB/EGFR/HSP90AB1/MID1/PRKAR1A/HGS/GPR37/CTNNB1/HSPA9/TOLLIP/HSPA8/DDRGK1/RHOBTB3/HM13/CRK/RNF40/HSPA5/LAPTM4B/NEK6/MAP1LC3A/HSPBP1/JKAMP/PRDX6/FZD5/HDAC6/ACTG1/HIF1A/MOAP1/TSG101/GPI/PRR7/PSMD1/UBE2G1/YWHAE/FAF1/RELA/ABI2/UBE2W/NDUFS2/TCP1/BECN1/PARP9/UBE2D4/CUL1/UBE2A/TANK/TRIB2/RRAGA/OTUB1/RALA/RFFL/UBE2J2/MAP1LC3B/BID/UBE2J1/TMBIM6/FOXO1/GABARAPL2/PRKACA/A…	90
GO:0031625	MF	GO:0031625	ubiquitin protein ligase binding	82/2379	308/18496	5.04317284946177e-11	1.89455193378114e-08	1.60673717449519e-08	CLU/SYT11/CALR/SQSTM1/PINK1/PRKACB/EGFR/HSP90AB1/MID1/PRKAR1A/GPR37/CTNNB1/HSPA9/TOLLIP/HSPA8/RHOBTB3/HM13/CRK/RNF40/HSPA5/LAPTM4B/NEK6/MAP1LC3A/HSPBP1/JKAMP/PRDX6/FZD5/HDAC6/ACTG1/HIF1A/MOAP1/TSG101/GPI/PSMD1/UBE2G1/YWHAE/FAF1/RELA/ABI2/UBE2W/NDUFS2/TCP1/BECN1/UBE2D4/CUL1/UBE2A/TANK/TRIB2/RRAGA/OTUB1/RALA/RFFL/UBE2J2/MAP1LC3B/BID/UBE2J1/TMBIM6/FOXO1/GABARAPL2/PRKACA/ANKRA2/VCP/SPOP/MUL1/DAXX/JAK…	82
GO:0030674	MF	GO:0030674	protein-macromolecule adaptor activity	101/2379	421/18496	2.15376429330982e-10	6.06823089640043e-08	5.1463631008561e-08	LPL/SERINC1/CRKL/STAT3/KEAP1/GNB1/SQSTM1/CAPRIN1/AP1S2/NCSTN/TRPC4AP/AP2M1/MAPK8IP1/SYNE1/NAPA/KLHDC3/G3BP1/AKIRIN2/HSPA8/GAB1/G3BP2/VTI1B/IRS2/FEM1A/LAMTOR1/STX12/CRK/CBX5/SUN1/AP1M1/SORBS1/YKT6/GRB10/APPBP2/FUS/LGALS3/AP2B1/IFNAR1/PEX3/TARDBP/GNB4/ANK2/STON2/FZR1/UBQLN2/BICD1/SNAP47/WNK1/KLHDC2/NOLC1/DCAF13/FBXW11/VAMP3/CAV1/STX7/ERCC2/APH1A/ARPC4/DCAF12/ABI2/SDCBP/ATP1B2/BECN1/PTPN11/RIPK2/CUL…	101
GO:0019003	MF	GO:0019003	GDP binding	29/2379	74/18496	1.10362136363641e-08	2.48756255363646e-06	2.10965936459338e-06	RAB10/RAB5C/GEM/RAB8A/RAB31/RHOB/ARF6/ARL8B/RAB2A/RAB4A/RAB5A/NRAS/RAB21/DIRAS3/GBP1/RAB7A/MRAS/ARL2/RHEB/RALA/RAB8B/RRAGD/RAB22A/RRAS2/SRP54/RALB/GNAI3/HRAS/RAB14	29
GO:0005525	MF	GO:0005525	GTP binding	87/2379	382/18496	5.09986077332892e-08	9.57923848590282e-06	8.12398874067133e-06	LANCL2/GNAI2/RAB10/TUBB2A/GNL1/AK3/RAB5C/GEM/RAB8A/RAB31/GNA12/GNAO1/RAB6A/RHOJ/RHOB/EEF2/RAB1B/ARF6/ARL8B/RAB34/GSPT1/RAB2A/RHOC/RAB4A/GLUD1/RAB5A/NRAS/RND2/RAB21/ARFRP1/TUBB6/ANXA6/RASD1/DIRAS3/TUBA1C/GBP1/RHOA/GNAS/URGCP/EHD2/RAB6B/RAB7A/GBP2/RTKN/EIF5/NOLC1/MRAS/ARL2/RHEB/ARL5A/TUFM/RAB24/UPRT/RRAGA/RABL3/GNAQ/RALA/EHD1/ARFIP2/RAB8B/SRPRB/RRAGD/DRG2/RRAGB/MOCS1/RAB22A/TUBE1/SAR1B/RRAS2/TSR1/G…	87
GO:0019001	MF	GO:0019001	guanyl nucleotide binding	88/2379	403/18496	3.12809757848637e-07	4.40670746369268e-05	3.73725342271793e-05	LANCL2/GNAI2/RAB10/TUBB2A/GNL1/AK3/RAB5C/GEM/RAB8A/RAB31/GNA12/GNAO1/RAB6A/RHOJ/RHOB/EEF2/RAB1B/ARF6/ARL8B/RAB34/GSPT1/RAB2A/RHOC/RAB4A/GLUD1/RAB5A/NRAS/RND2/RAB21/ARFRP1/TUBB6/ANXA6/RASD1/DIRAS3/TUBA1C/GBP1/RHOA/GNAS/URGCP/EHD2/CNGA3/RAB6B/RAB7A/GBP2/RTKN/EIF5/NOLC1/MRAS/ARL2/RHEB/ARL5A/TUFM/RAB24/UPRT/RRAGA/RABL3/GNAQ/RALA/EHD1/ARFIP2/RAB8B/SRPRB/RRAGD/DRG2/RRAGB/MOCS1/RAB22A/TUBE1/SAR1B/RRAS2/…	88
GO:0032561	MF	GO:0032561	guanyl ribonucleotide binding	88/2379	403/18496	3.12809757848637e-07	4.40670746369268e-05	3.73725342271793e-05	LANCL2/GNAI2/RAB10/TUBB2A/GNL1/AK3/RAB5C/GEM/RAB8A/RAB31/GNA12/GNAO1/RAB6A/RHOJ/RHOB/EEF2/RAB1B/ARF6/ARL8B/RAB34/GSPT1/RAB2A/RHOC/RAB4A/GLUD1/RAB5A/NRAS/RND2/RAB21/ARFRP1/TUBB6/ANXA6/RASD1/DIRAS3/TUBA1C/GBP1/RHOA/GNAS/URGCP/EHD2/CNGA3/RAB6B/RAB7A/GBP2/RTKN/EIF5/NOLC1/MRAS/ARL2/RHEB/ARL5A/TUFM/RAB24/UPRT/RRAGA/RABL3/GNAQ/RALA/EHD1/ARFIP2/RAB8B/SRPRB/RRAGD/DRG2/RRAGB/MOCS1/RAB22A/TUBE1/SAR1B/RRAS2/…	88
GO:0016747	MF	GO:0016747	acyltransferase activity, transferring groups other than amino-acyl groups	56/2379	225/18496	6.33242317270608e-07	7.92960101737751e-05	6.72495934598494e-05	GLUL/ABHD4/ELOVL2/SIRT2/ACAA1/AGPAT5/ELOVL5/CRAT/MBOAT7/MBOAT2/ZDHHC7/ZDHHC9/AGPAT1/ELOVL1/NAT14/HADHB/PLA2G15/YKT6/HADHA/PRDX6/CERS2/NAA50/GNPNAT1/CERS5/GCAT/NAA10/NCOA3/ABHD5/ZDHHC24/NAA60/NAA30/SPTSSA/ZDHHC2/PAFAH1B2/NCOA1/LPCAT3/PNPLA2/NAA15/ELOVL4/CPT2/KAT5/PLA2G4C/ATF2/DLST/SCP2/AGPAT3/SPTLC2/HGSNAT/AGPAT2/OSGEP/CROT/SPTSSB/PLA2G4A/CERS4/ACAT1/SRCAP	56
GO:0003924	MF	GO:0003924	GTPase activity	74/2379	333/18496	1.34113482788363e-06	0.000151145895102485	0.000128184255128246	GNAI2/RAB10/TUBB2A/GNL1/GNB1/RAB5C/GEM/RAB8A/RAB31/RGS6/GNA12/GNAO1/RAB6A/RHOJ/RHOB/EEF2/RAB1B/ARF6/ARL8B/RHOBTB3/RAB34/GSPT1/RAB2A/RHOC/RAB4A/RAB5A/NRAS/RND2/RAB21/ARFRP1/TUBB6/RASD1/DIRAS3/GBP1/RHOA/GNAS/RAB6B/RAB7A/GBP2/MRAS/ARL2/RHEB/RGS12/ARL5A/TUFM/RGS11/RAB24/RRAGA/RABL3/GNAQ/RALA/RAB8B/RRAGD/DRG2/RRAGB/RAB22A/SAR1B/RRAS2/TSR1/GNA13/RAB1A/SRP54/ARF1/ARF3/RGS20/TUBB4B/GBP3/RALB/ARL13B/GPN2/…	74
GO:0003779	MF	GO:0003779	actin binding	91/2379	438/18496	1.92327129180297e-06	0.00019704788598745	0.00016711295052221	TMOD1/SPTBN1/DAG1/TAGLN2/CNN3/P4HB/PDLIM5/GMFB/EGFR/ACTN1/CAP2/PLS3/DST/SYNE1/GIPC1/EZR/CAMK2B/GSN/EPB41L1/MAEA/SPTAN1/MSN/FERMT2/WASL/SORBS1/CYFIP1/SNTB2/FAM107A/CTNNA1/DSTN/EPB41L2/WDR1/ANXA6/CAPZA2/HDAC6/FHL3/ARPC5/ADD1/BCL7B/SETD3/GBP1/ACTN4/MYO5A/ARPC5L/EPS8/TWF2/ALDOA/IQGAP2/LASP1/WASF2/TPM3/RDX/GAS7/ARPC4/TPM4/ACTR3/PLEC/CAPZA1/SSH3/CLMN/MYO6/FMN2/COTL1/LIMCH1/PARVB/CAP1/AIF1L/CAPG/MAP1S/I…	91
GO:0051082	MF	GO:0051082	unfolded protein binding	35/2379	122/18496	2.68424236853036e-06	0.00025209509577781	0.000213797550054875	CLU/TAPBP/CANX/CALR/RUVBL2/HSP90AB1/DNAJB1/HSPA9/PDRG1/HSPA8/DNAJA2/TTC1/CDC37/HSPA5/CCT3/SPG7/LMAN1/SCAP/NUDCD3/CCT6A/DNAJB6/DNAJA3/SERPINH1/TCP1/ERLEC1/AIP/CCDC115/VBP1/CCT5/CCT4/CRYAB/MKKS/AFG3L2/SIL1/TUBB4B	35
GO:0031072	MF	GO:0031072	heat shock protein binding	36/2379	128/18496	3.2308767928069e-06	0.000280092165037952	0.000237541386871957	ADORA1/PPP5C/FGF1/DNAJB9/HSP90AB1/DNAJB1/LMAN2/GPR37/HSPA9/HSPA8/HSF1/DNAJA2/ZFP36/CDC37/HSPA5/STIP1/PRKD1/HDAC6/HIF1A/GBP1/STAU2/NPAS2/DNAJB6/IRAK1/FAF1/DNAJA3/DNAJC18/SGTB/CSNK2A1/DAXX/TELO2/AHSA1/NUP62/UNC45A/USP19/MVD	36
GO:0051015	MF	GO:0051015	actin filament binding	50/2379	208/18496	7.09418902310472e-06	0.00057108221635993	0.000484325085186397	SPTBN1/TAGLN2/CNN3/EGFR/ACTN1/PLS3/SYNE1/EZR/GSN/SPTAN1/FERMT2/CYFIP1/CTNNA1/DSTN/WDR1/ANXA6/CAPZA2/ARPC5/ADD1/ACTN4/MYO5A/ARPC5L/TWF2/IQGAP2/LASP1/TPM3/GAS7/ARPC4/TPM4/ACTR3/PLEC/CAPZA1/CLMN/MYO6/COTL1/AIF1L/CAPG/MAP1S/IQGAP1/ARPC2/ARPC1B/CORO1B/ABLIM1/MYO9B/ARPC1A/TWF1/KPTN/FLNA/SPTBN4/TLN1	50
GO:0005543	MF	GO:0005543	phospholipid binding	96/2379	484/18496	8.03868478426824e-06	0.000603973183458021	0.000512219353271268	PSAP/LANCL2/SYT11/SPTBN1/GAP43/SNX3/TPP1/PLTP/F3/ANXA5/SCARB2/EPDR1/CPNE2/HGS/PEBP1/GPAA1/HSPA8/TOM1/GSN/CPNE1/GOLPH3/SNX17/BSCL2/FERMT2/LAPTM4B/PREX1/PXDC1/SYT17/MAP1LC3A/PITPNA/PLA2G15/ANXA6/SNX27/EXOC7/PLEKHB2/LPAR1/PIK3C2A/SNX5/PITPNB/SNX21/TWF2/IQGAP2/APOE/MTM1/PPT1/TOM1L2/SDCBP/SNX7/ABCA1/PIRT/ATG2B/WDR45/FZD7/EXOC1/PLA2G4C/SNX19/ARFIP2/PLEKHF2/PLEKHA3/ESYT1/MAP1LC3B/SNX6/SNX18/GABARAPL2/VP…	96
GO:0017166	MF	GO:0017166	vinculin binding	8/2379	12/18496	2.2643952219123e-05	0.00159498338443448	0.00135267819835288	DAG1/ACTN1/CTNNA1/PXN/SYNM/DMD/SORBS3/TLN1	8
GO:0046915	MF	GO:0046915	transition metal ion transmembrane transporter activity	16/2379	42/18496	3.25670380166665e-05	0.00215900304969313	0.00183101365443549	TTYH1/SLC39A3/SLC39A1/TMEM165/SLC39A7/SLC30A7/SLC39A13/SLC11A2/SLC39A9/ATP13A1/ATP2C1/MMGT1/MCOLN1/SLC31A1/SLC30A5/SLC25A37	16
GO:0048029	MF	GO:0048029	monosaccharide binding	23/2379	75/18496	4.21385334926578e-05	0.00263834040256807	0.00223753148604288	PAM/P4HTM/BSG/SLC2A8/LMAN2/PFKL/PFKM/OGFOD2/GNPNAT1/GPI/PLOD3/LMAN1/ALDOA/LMAN2L/GALK1/PLOD1/COLEC12/PFKP/TALDO1/EGLN1/OGFOD1/P4HA2/GYS1	23
GO:0016620	MF	GO:0016620	oxidoreductase activity, acting on the aldehyde or oxo group of donors, NAD or NADP as acceptor	15/2379	39/18496	5.02136056430106e-05	0.00297845966103542	0.0025259808268063	ALDH6A1/RDH11/ALDH9A1/ADH5/ALDH7A1/AKR1B1/PDHA1/HSD17B12/ALDH2/ALDH1L1/ALDH4A1/OGDH/ALDH3A2/PDHB/FAR2	15
GO:0051020	MF	GO:0051020	GTPase binding	65/2379	313/18496	5.46166593907073e-05	0.00307764875666636	0.0026101014066717	GDI1/SPTBN1/XPOT/ATP6AP1/GRIA1/GNB1/CDC42EP1/RAB8A/GCC1/RHOBTB3/ADCYAP1R1/TBC1D20/RAB34/GAPVD1/LAMTOR1/CYFIP1/SORL1/RIN1/SPHK2/NUTF2/RABGGTA/TNFAIP1/TNPO1/MYO5A/EPS8/BICD1/RAB7A/RTKN/IQGAP2/RAB3GAP2/CAV1/ABI2/ABCA1/BECN1/DOCK7/RABAC1/EHD1/ARFIP2/RRAGD/GOLGA5/IPO13/RRAGB/YIPF2/IQGAP1/EXOC5/BRK1/TRIP11/DVL2/GCC2/CDC42SE2/DAPK3/KIF3A/CLTA/TNPO3/TNPO2/TBC1D13/MYO9B/NCKAP1/RANBP1/PREB/PLEKHG1/ENO1/FLN…	65
GO:0003925	MF	GO:0003925	G protein activity	16/2379	45/18496	8.65847460003734e-05	0.00464671470202004	0.00394079946708467	RAB10/RAB5C/RAB1B/ARF6/ARL8B/RAB4A/RAB5A/NRAS/GBP1/RHOA/RAB7A/MRAS/RALA/RAB1A/RALB/HRAS	16
GO:0061629	MF	GO:0061629	RNA polymerase II-specific DNA-binding transcription factor binding	69/2379	344/18496	0.000101315801127308	0.00511814499993093	0.00434061146026926	ARID5A/CRKL/STAT3/LMO2/HEY1/KEAP1/STAT1/CALR/ACTB/ARNT2/MED16/CTNNB1/DDRGK1/HSF1/CPNE1/ID4/GTF2I/HIF1A/HDAC5/ADD1/RNF25/TOB2/SETD3/DDX54/ACTN4/NCOA3/RNF14/CRY1/PRMT2/DCAF13/TP53BP2/NR1H2/WBP2/FAF1/RELA/NCOA1/PARP9/TACC1/TRIP6/EPAS1/TRIB2/AIP/ATF2/HMGA1/BHLHE40/DMAP1/E4F1/COMMD7/DAXX/NCOA6/BBS2/MKKS/GABARAPL1/TRIB1/SMARCA1/TGFB1I1/NIF3L1/XPC/TRIP12/NFE2L2/ANKRD42/MTDH/HDAC3/NFKBIA/PARP1/CDK5RAP3/W…	69
GO:0140297	MF	GO:0140297	DNA-binding transcription factor binding	90/2379	477/18496	0.000104451938774101	0.00511814499993093	0.00434061146026926	ARID5A/BCL6/CRKL/STAT3/LMO2/HEY1/KEAP1/STAT1/CALR/ACTB/SIRT2/ARNT2/MED16/CTNNB1/CXXC5/ID3/PBXIP1/DDRGK1/HSF1/CPNE1/CBX5/NEK6/RAD21/ID4/NUCKS1/MAX/GTF2I/HIF1A/HDAC5/ADD1/RNF25/TOB2/SETD3/DDX54/ACTN4/NCOA3/RNF14/CRY1/PRMT2/DCAF13/TP53BP2/NR1H2/WBP2/TLE4/FAF1/EIF4E/RELA/NCOA1/PARP9/TACC1/NBN/TRIP6/EPAS1/TRIB2/AIP/KAT5/ATF2/HMGA1/BHLHE40/DMAP1/E4F1/COMMD7/DAXX/NCOA6/BBS2/MKKS/GABARAPL1/DAPK3/TRIB1/SM…	90
GO:0051010	MF	GO:0051010	microtubule plus-end binding	10/2379	21/18496	0.000110966617244082	0.00521080740142001	0.00441919686217659	DST/MAPRE2/MAPRE1/CLIP2/FBXW11/PAFAH1B1/TBCB/CKAP5/MAPRE3/TTBK2	10
GO:1990756	MF	GO:1990756	ubiquitin ligase-substrate adaptor activity	17/2379	54/18496	0.000288915315220615	0.0130243024101453	0.0110456886829608	KEAP1/TRPC4AP/KLHDC3/FEM1A/APPBP2/FZR1/KLHDC2/DCAF13/FBXW11/DCAF12/SH3BGRL/WDR77/PEF1/KLHL25/FEM1C/ARRDC1/ANKRD9	17
GO:0035091	MF	GO:0035091	phosphatidylinositol binding	56/2379	276/18496	0.000322635616214946	0.0139850130567017	0.0118604509928409	LANCL2/GAP43/SNX3/HGS/GPAA1/TOM1/GSN/GOLPH3/SNX17/FERMT2/LAPTM4B/PXDC1/PITPNA/SNX27/EXOC7/PLEKHB2/PIK3C2A/SNX5/PITPNB/SNX21/TWF2/IQGAP2/MTM1/TOM1L2/SDCBP/SNX7/PIRT/ATG2B/WDR45/FZD7/EXOC1/SNX19/ARFIP2/PLEKHF2/PLEKHA3/ESYT1/SNX6/SNX18/VPS13B/CAPG/APPL1/IQGAP1/AIDA/SNX16/MARK1/SNX13/SDCBP2/GSDMD/PIGK/TWF1/OSBPL2/RPS6KC1/PLA2G4A/TLN1/WIPI1/TPCN1	56
GO:0008374	MF	GO:0008374	O-acyltransferase activity	17/2379	55/18496	0.000368616227476358	0.0153863143839206	0.0130488707426329	AGPAT5/CRAT/MBOAT7/MBOAT2/AGPAT1/PLA2G15/PRDX6/ABHD5/LPCAT3/PNPLA2/CPT2/PLA2G4C/AGPAT3/AGPAT2/CROT/PLA2G4A/ACAT1	17
GO:0016408	MF	GO:0016408	C-acyltransferase activity	9/2379	20/18496	0.000418651554901463	0.0162696655991017	0.0137980258384947	ACAA1/HADHB/HADHA/GCAT/SPTSSA/SCP2/SPTLC2/SPTSSB/ACAT1	9
GO:0061608	MF	GO:0061608	nuclear import signal receptor activity	9/2379	20/18496	0.000418651554901463	0.0162696655991017	0.0137980258384947	NUTF2/TNPO1/SNUPN/KPNA4/TNPO3/TNPO2/IPO4/KPNA1/KPNA3	9
GO:0019903	MF	GO:0019903	protein phosphatase binding	33/2379	142/18496	0.000464200503028875	0.0174384655637847	0.0147892651491305	TBK1/SNX3/STAT3/PPP1R15A/STAT1/EGFR/GNA12/STAU1/CTNNB1/CDH2/IRS2/SIRPA/ARPP19/LGALS3/MVP/PPP1CC/MAP3K5/PXN/YWHAE/STX17/ENSA/FOXO1/PPP1CA/VCP/IQGAP1/PPP1R11/JAK1/KIF3A/ATP2B4/PPP1R3G/ANAPC5/BAD/PPME1	33
GO:0019902	MF	GO:0019902	phosphatase binding	41/2379	189/18496	0.000483000672762813	0.0175594115549577	0.0148918373809383	TBK1/SNX3/STAT3/PPP1R15A/STAT1/MAPK1/EGFR/TRPC4AP/GNA12/STAU1/CTNNB1/CDH2/IRS2/SIRPA/ARPP19/LGALS3/MVP/PPP1CC/WNK1/CRY1/MAP3K5/PXN/YWHAE/STX17/ENSA/FOXO1/PPP1CA/VCP/IQGAP1/PPP1R11/SPRED1/SH2D4A/JAK1/KIF3A/ATP2B4/PPP1R3G/MAPK3/ANAPC5/BAD/SPTBN4/PPME1	41
GO:0051879	MF	GO:0051879	Hsp90 protein binding	14/2379	42/18496	0.000509035081300105	0.0179275792695381	0.0152040741388321	PPP5C/HSF1/CDC37/STIP1/HDAC6/HIF1A/GBP1/NPAS2/CSNK2A1/TELO2/AHSA1/NUP62/UNC45A/USP19	14
GO:0051059	MF	GO:0051059	NF-kappaB binding	11/2379	29/18496	0.000581921929264634	0.0196757687599033	0.01668668382197	CPNE1/RNF25/TP53BP2/FAF1/RELA/COMMD7/ANKRD42/MTDH/HDAC3/NFKBIA/CDK5RAP3	11
GO:0043130	MF	GO:0043130	ubiquitin binding	25/2379	99/18496	0.000601665407637198	0.0196757687599033	0.01668668382197	SQSTM1/ASCC2/SIRT2/RNF185/USP5/HGS/TOLLIP/NBR1/TOM1/NSFL1C/HDAC6/UBAP1/TSG101/SHARPIN/FAF1/TOM1L2/RBCK1/NEDD4/UBE2A/OTUB1/UEVLD/RAD23A/NUP62/FAF2/SMARCAD1	25
GO:0004030	MF	GO:0004030	aldehyde dehydrogenase [NAD(P)+] activity	8/2379	17/18496	0.000611048719251655	0.0196757687599033	0.01668668382197	RDH11/ALDH9A1/ADH5/ALDH7A1/ALDH2/ALDH1L1/ALDH4A1/ALDH3A2	8
GO:0043021	MF	GO:0043021	ribonucleoprotein complex binding	37/2379	168/18496	0.000657917889939775	0.0205964850545035	0.017467527604249	SEC61A1/YTHDF1/EEF2/G3BP1/SBDS/PRPF31/PRPF6/CBX5/HSPA5/ERI1/PRMT5/NCLN/SND1/RBM23/NAA10/STAU2/IFRD2/CPEB1/SRP9/CD2BP2/NAA15/CCDC47/OXA1L/EIF6/GEMIN4/PTCD3/PPP1CA/CPEB2/EIF5A/UHMK1/EIF2S1/CKAP5/SRP54/PRMT3/ZNF622/ERAL1/SEC61G	37
GO:0016903	MF	GO:0016903	oxidoreductase activity, acting on the aldehyde or oxo group of donors	15/2379	48/18496	0.000706158218358568	0.0209850527363563	0.0177970652263686	ALDH6A1/RDH11/ALDH9A1/ADH5/ALDH7A1/AKR1B1/PDHA1/HSD17B12/ALDH2/ALDH1L1/ALDH4A1/OGDH/ALDH3A2/PDHB/FAR2	15
GO:0015036	MF	GO:0015036	disulfide oxidoreductase activity	12/2379	34/18496	0.000707570544792847	0.0209850527363563	0.0177970652263686	P4HB/TMX1/PDIA6/PGK1/TMX4/TMX2/PDIA5/CCS/QSOX1/PDIA4/CHCHD4/TXN2	12
GO:0051117	MF	GO:0051117	ATPase binding	22/2379	84/18496	0.000737409799297633	0.0213092524053444	0.0180720134348786	NCSTN/RUVBL2/EGFR/DNAJB1/EZR/ATP6V0A1/PSEN1/ANK2/TOR1AIP1/CLPP/NR1H2/CAV1/RDX/ATP1B2/ABCA1/RALA/GABARAPL2/CHMP4A/TMEM106B/ZNHIT6/ATP1B3/RALB	22
GO:0005200	MF	GO:0005200	structural constituent of cytoskeleton	27/2379	112/18496	0.000809629537965202	0.0228113122321696	0.0193458847492738	SPTBN1/GFAP/TUBB2A/LMNA/ACTB/SPTAN1/MSN/TUBB6/VIM/TUBA1C/ACTG1/ARPC5/ANK2/BICD1/SYNM/ARPC4/ACTR3/PLEC/ARPC2/TUBE1/ARPC1B/DMD/SORBS3/TUBG2/TUBB4B/SPTBN4/TLN1	27
GO:0031267	MF	GO:0031267	small GTPase binding	55/2379	281/18496	0.000895221520964986	0.0230574598656553	0.0195546383580209	GDI1/XPOT/ATP6AP1/GRIA1/CDC42EP1/RAB8A/GCC1/RHOBTB3/ADCYAP1R1/TBC1D20/RAB34/GAPVD1/CYFIP1/SORL1/RIN1/SPHK2/NUTF2/RABGGTA/TNFAIP1/TNPO1/MYO5A/EPS8/BICD1/RAB7A/RTKN/IQGAP2/RAB3GAP2/CAV1/ABI2/ABCA1/DOCK7/EHD1/ARFIP2/GOLGA5/IPO13/YIPF2/IQGAP1/EXOC5/BRK1/TRIP11/DVL2/GCC2/CDC42SE2/DAPK3/KIF3A/TNPO3/TNPO2/TBC1D13/MYO9B/NCKAP1/RANBP1/PLEKHG1/FLNA/IPO4/RALBP1	55
GO:0004190	MF	GO:0004190	aspartic-type endopeptidase activity	10/2379	26/18496	0.000908719350975235	0.0230574598656553	0.0195546383580209	CTSD/NCSTN/CASP3/HM13/PSEN1/BACE1/SPPL2A/SPPL2B/PSEN2/CASP7	10
GO:0016780	MF	GO:0016780	phosphotransferase activity, for other substituted phosphate groups	9/2379	22/18496	0.000974367639763363	0.0230574598656553	0.0195546383580209	PTDSS2/CHPT1/CDIPT/GNPTG/DPAGT1/PTDSS1/SGMS1/PIGG/PIGO	9
GO:0042171	MF	GO:0042171	lysophosphatidic acid acyltransferase activity	9/2379	22/18496	0.000974367639763363	0.0230574598656553	0.0195546383580209	ABHD4/AGPAT5/MBOAT7/MBOAT2/AGPAT1/ABHD5/LPCAT3/AGPAT3/AGPAT2	9
GO:0071617	MF	GO:0071617	lysophospholipid acyltransferase activity	9/2379	22/18496	0.000974367639763363	0.0230574598656553	0.0195546383580209	ABHD4/AGPAT5/MBOAT7/MBOAT2/AGPAT1/ABHD5/LPCAT3/AGPAT3/AGPAT2	9
GO:0003756	MF	GO:0003756	protein disulfide isomerase activity	8/2379	18/18496	0.000976421158029853	0.0230574598656553	0.0195546383580209	P4HB/PDIA6/CRELD1/CRELD2/PDIA5/QSOX1/PIGK/PDIA4	8
GO:0016864	MF	GO:0016864	intramolecular oxidoreductase activity, transposing S-S bonds	8/2379	18/18496	0.000976421158029853	0.0230574598656553	0.0195546383580209	P4HB/PDIA6/CRELD1/CRELD2/PDIA5/QSOX1/PIGK/PDIA4	8
GO:0032182	MF	GO:0032182	ubiquitin-like protein binding	28/2379	119/18496	0.000982039106966687	0.0230574598656553	0.0195546383580209	SQSTM1/ASCC2/SIRT2/RNF185/USP5/HGS/TOLLIP/NBR1/TOM1/RNF4/DCUN1D1/NSFL1C/HDAC6/UBAP1/TSG101/DCUN1D4/SHARPIN/FAF1/TOM1L2/RBCK1/NEDD4/UBE2A/OTUB1/UEVLD/RAD23A/NUP62/FAF2/SMARCAD1	28
GO:0004197	MF	GO:0004197	cysteine-type endopeptidase activity	22/2379	86/18496	0.00103650100447439	0.0238395231029109	0.0202178928477496	CAPN5/CTSB/CTSD/CAPN2/USP11/USP5/CASP3/GPAA1/CTSF/CASP1/CAPN1/CTSO/LGMN/USP9X/CARD16/ATG4B/USP10/PIGK/ATG4C/CASP7/CTSH/USP8	22
GO:0033218	MF	GO:0033218	amide binding	74/2379	405/18496	0.00105889499718279	0.0238674932365002	0.0202416138408837	PSAP/ITM2C/HLA-A/CLU/HLA-C/HLA-E/LRP1/TPP1/TAPBP/SLC1A3/GRIA1/SEC61A1/PLTP/B2M/HLA-B/ITM2B/ACHE/CALR/TAP1/RAMP1/HSP90AB1/LRPAP1/CLSTN1/EPDR1/AP2M1/PCSK5/KDELR1/CST3/MCCC1/GPR37/KDELR2/ADCYAP1R1/ACADVL/GPR37L1/LAPTM4B/FKBP1A/CLTB/PGRMC1/SORL1/HADHA/FZD5/NLGN1/AP2B1/RPS6KB2/BACE1/TNPO1/EDNRB/SRD5A1/RAMP2/APOE/FKBP2/RELA/NLN/TLR4/FKBP10/MAP1LC3B/GCDH/SCP2/KPNA4/CLN8/APBA3/VBP1/CRYAB/GPRASP2/SRP54/BR…	74
GO:0140767	MF	GO:0140767	enzyme-substrate adaptor activity	18/2379	65/18496	0.00108154066287708	0.023899927981617	0.0202691211948893	KEAP1/TRPC4AP/KLHDC3/FEM1A/APPBP2/FZR1/KLHDC2/DCAF13/FBXW11/DCAF12/SH3BGRL/WDR77/PEF1/KLHL25/FEM1C/RBM47/ARRDC1/ANKRD9	18
GO:0008320	MF	GO:0008320	protein transmembrane transporter activity	10/2379	27/18496	0.00127839097144716	0.0271838985815273	0.0230542006370212	SEC61A1/PEX10/TMED10/TOMM40/SEC63/MCL1/ABCA1/PEX2/PEX12/SEC61G	10
GO:0070001	MF	GO:0070001	aspartic-type peptidase activity	10/2379	27/18496	0.00127839097144716	0.0271838985815273	0.0230542006370212	CTSD/NCSTN/CASP3/HM13/PSEN1/BACE1/SPPL2A/SPPL2B/PSEN2/CASP7	10
GO:0015175	MF	GO:0015175	neutral L-amino acid transmembrane transporter activity	14/2379	46/18496	0.00140471779092307	0.0293169805624129	0.0248632310752075	SLC3A2/SLC1A3/SLC1A2/SLC6A9/SLC38A3/SERINC3/SFXN3/SLC38A9/SLC25A38/SLC25A12/SLC7A11/SLC1A5/SLC38A6/SFXN1	14
GO:0004029	MF	GO:0004029	aldehyde dehydrogenase (NAD+) activity	7/2379	15/18496	0.00144500985991357	0.0296095656749563	0.0251113675177325	ALDH9A1/ADH5/ALDH7A1/ALDH2/ALDH1L1/ALDH4A1/ALDH3A2	7
GO:0022884	MF	GO:0022884	macromolecule transmembrane transporter activity	11/2379	32/18496	0.00150377093667851	0.030263390100655	0.0256658648590994	SEC61A1/PEX10/TMED10/TOMM40/SEC63/MCL1/ABCA1/PEX2/SLC15A4/PEX12/SEC61G	11
GO:0005484	MF	GO:0005484	SNAP receptor activity	12/2379	37/18496	0.00165286197432475	0.032680270966035	0.0277155802896929	VTI1B/STX12/YKT6/SNAP47/VAMP3/STX7/STX17/STX10/STX16/USE1/VAMP2/STX3	12
GO:0015485	MF	GO:0015485	cholesterol binding	15/2379	52/18496	0.00175755794187061	0.033195210187839	0.0281522914589808	PMP2/CD81/SCARB2/OSBPL3/STARD3NL/ANXA6/CAV1/ABCA1/GPR155/TSPO/SLC38A9/SCP2/STARD3/OSBPL2/SULT2B1	15
GO:0005048	MF	GO:0005048	signal sequence binding	14/2379	47/18496	0.0017672693977554	0.033195210187839	0.0281522914589808	SEC61A1/AP2M1/KDELR1/KDELR2/AP2B1/TNPO1/KPNA4/SRP54/BRAP/TNPO2/NFKBIA/IPO4/KPNA1/KPNA3	14
GO:0042887	MF	GO:0042887	amide transmembrane transporter activity	14/2379	47/18496	0.0017672693977554	0.033195210187839	0.0281522914589808	SLC1A3/SLC25A18/TAP1/SLC1A2/SLC27A1/SLC38A3/SLC15A2/SLC38A9/SLC25A12/SLC7A11/SLC33A1/SLC25A32/SLC15A4/SLC38A6	14
GO:0000149	MF	GO:0000149	SNARE binding	25/2379	107/18496	0.00197911273928515	0.0360365463223033	0.0305619801621925	SYT11/TMED9/NAPA/TMED10/VTI1B/STX12/SYT17/VPS52/SNAP47/NSF/VAMP3/STX7/EXOC3/ABCA1/UVRAG/SCFD1/STX17/STX10/VPS11/GABARAPL2/STX16/VAMP2/STX3/NAPG/TPCN1	25
GO:0004622	MF	GO:0004622	lysophospholipase activity	9/2379	24/18496	0.00201446532236478	0.0360365463223033	0.0305619801621925	ABHD12/ABHD4/GDE1/PLA2G15/PNPLA8/MGLL/PLA2G4C/LYPLA1/PLA2G4A	9
GO:0050750	MF	GO:0050750	low-density lipoprotein particle receptor binding	9/2379	24/18496	0.00201446532236478	0.0360365463223033	0.0305619801621925	CLU/LRPAP1/AP2M1/SNX17/APOE/CLTC/LANCL1/AP2A1/ANKRA2	9
GO:0015171	MF	GO:0015171	amino acid transmembrane transporter activity	21/2379	85/18496	0.0021291734085931	0.0372898397366751	0.0316248769260739	SLC3A2/SLC1A3/SLC25A18/SLC1A2/SLC6A9/SLC6A1/SLC6A11/SLC25A44/SLC16A2/SLC38A3/SERINC3/SFXN3/SLC38A9/SLC25A38/SLC25A12/SLC7A11/SLC1A5/SLC22A4/SLC15A4/SLC38A6/SFXN1	21
GO:0048156	MF	GO:0048156	tau protein binding	13/2379	43/18496	0.0022000984187453	0.0372898397366751	0.0316248769260739	CLU/PPP5C/ACTB/HSP90AB1/PPP2CB/MARK3/HDAC6/PIN1/APOE/PPP2CA/LGMN/MARK1/TTBK2	13
GO:0051539	MF	GO:0051539	4 iron, 4 sulfur cluster binding	13/2379	43/18496	0.0022000984187453	0.0372898397366751	0.0316248769260739	ACO2/DPYD/NDUFV1/ERCC2/NDUFS2/ISCA2/ACO1/DPH1/TYW1/MOCS1/SDHB/DPH2/NTHL1	13
GO:0031418	MF	GO:0031418	L-ascorbic acid binding	8/2379	20/18496	0.00221687600919009	0.0372898397366751	0.0316248769260739	PAM/P4HTM/OGFOD2/PLOD3/PLOD1/EGLN1/OGFOD1/P4HA2	8
GO:0070325	MF	GO:0070325	lipoprotein particle receptor binding	10/2379	29/18496	0.00238274616919874	0.039490513715985	0.0334912309850225	CLU/LRP1/LRPAP1/AP2M1/SNX17/APOE/CLTC/LANCL1/AP2A1/ANKRA2	10
GO:0016667	MF	GO:0016667	oxidoreductase activity, acting on a sulfur group of donors	15/2379	54/18496	0.00264663940976399	0.0432141516512672	0.0366491847936773	P4HB/TMX1/PDIA6/PGK1/TMX4/TMX2/PDIA5/CCS/TXNRD2/SUMF1/QSOX1/PCYOX1/PDIA4/CHCHD4/TXN2	15
GO:0140318	MF	GO:0140318	protein transporter activity	12/2379	39/18496	0.00273061986193551	0.0432141516512672	0.0366491847936773	SEC61A1/PEX10/LMBRD1/TMED10/TOMM40/SEC63/MCL1/ATP13A1/ABCA1/PEX2/PEX12/SEC61G	12
GO:0035591	MF	GO:0035591	signaling adaptor activity	23/2379	98/18496	0.00275833113129357	0.0432141516512672	0.0366491847936773	CRKL/STAT3/GNB1/SQSTM1/CAPRIN1/MAPK8IP1/GAB1/G3BP2/IRS2/CRK/SORBS1/GRB10/IFNAR1/GNB4/ABI2/PTPN11/RIPK2/SOCS2/ABI1/IQGAP1/NUP62/CDC42SE2/SHC1	23
GO:0019894	MF	GO:0019894	kinesin binding	13/2379	44/18496	0.00276079762102151	0.0432141516512672	0.0366491847936773	ACTB/KLC1/CLSTN1/MAPK8IP1/NEK6/ARHGEF10/STAU2/KLC4/KLC2/KTN1/KIF1B/DCP1A/TTBK2	13
GO:0016627	MF	GO:0016627	oxidoreductase activity, acting on the CH-CH group of donors	16/2379	60/18496	0.00305221604411728	0.0471211983797285	0.0399626844709228	ACAA1/SDHA/TECR/CRAT/TM7SF2/DPYD/ACADVL/SRD5A1/ACADM/DHCR7/ACAD9/BLVRA/GCDH/DECR1/SDHC/SDHB	16
GO:0003841	MF	GO:0003841	1-acylglycerol-3-phosphate O-acyltransferase activity	8/2379	21/18496	0.00318146724060275	0.0484528862183689	0.0410920662086387	AGPAT5/MBOAT7/MBOAT2/AGPAT1/ABHD5/LPCAT3/AGPAT3/AGPAT2	8
