# Supplementary material for: Integrated transcriptomics uncovers an enhanced association between the prion protein gene expression and vesicle dynamics signatures in glioblastomas
Source: BMC Cancer. 2024 Feb 13;24:199. doi: 10.1186/s12885-024-11914-6 (PMC10863147; doi:10.1186/s12885-024-11914-6)
Supplement: Supplementary file 15 — Additional file 15: Table S8. [file 12885_2024_11914_MOESM15_ESM.csv]

	x
1	CROT
2	SYPL1
3	HEBP1
4	PLEKHA5
5	GALC
6	MAOB
7	WIPI1
8	CYBRD1
9	GPC4
10	SLC25A43
11	RNF13
12	CD59
13	PLTP
14	CST3
15	CPQ
16	PCOLCE
17	ECM2
18	ALDH2
19	LOX
20	SPARC
21	FGF1
22	PLSCR4
23	CTBS
24	C1orf198
25	NPC2
26	TSHZ3
27	CAT
28	BHLHE41
29	SSPN
30	OPTN
31	TMX4
32	DSTN
33	PLA2G5
34	TWSG1
35	BBOX1
36	REEP5
37	MOSPD2
38	SNX9
39	IL13RA1
40	MATN2
41	SERINC3
42	MRO
43	RDH5
44	CD164
45	ITM2B
46	USP53
47	LIX1
48	AK3
49	STOM
50	GSN
51	HSD17B12
52	SLC7A11
53	GJA1
54	CAST
55	RPGR
56	FBXO32
57	DYNLT3
58	AXL
59	SPRYD3
60	LMBRD1
61	TMEM150A
62	SDC2
63	BCL2L1
64	PRNP
65	PTTG1IP
66	PIGP
67	ZNF267
68	SLC22A5
69	SLC2A10
70	SIRPA
71	TMEM231
72	NFS1
73	CHURC1
