# Supplementary material for: Integrated transcriptomics uncovers an enhanced association between the prion protein gene expression and vesicle dynamics signatures in glioblastomas
Source: BMC Cancer. 2024 Feb 13;24:199. doi: 10.1186/s12885-024-11914-6 (PMC10863147; doi:10.1186/s12885-024-11914-6)
Supplement: Supplementary file 16 — Additional file 16: Table S9. [file 12885_2024_11914_MOESM16_ESM.csv]

query "significant" "p_value" "term_size" "query_size" "intersection_size" "precision" "recall" "term_id" "source" "term_name" "effective_domain_size" "source_order" "parents" "highlighted"
1 "query_1" "TRUE" "0.0236823291652764" "12" "65" "3" "0.0461538461538462" "0.25" "GO:1903019" "GO:BP" "negative regulation of glycoprotein metabolic process" "15992" "23625" "c(\"GO:0009100\"	\"GO:0051248\"	\"GO:1903018\")" "TRUE"
2 "query_1" "TRUE" "0.00111720866397057" "3536" "67" "31" "0.462686567164179" "0.00876696832579186" "GO:0031982" "GO:CC" "vesicle" "16673" "1231" "GO:0043227" "TRUE"
3 "query_1" "TRUE" "0.0056336263270277" "702" "67" "12" "0.17910447761194" "0.0170940170940171" "GO:0005773" "GO:CC" "vacuole" "16673" "340" "c(\"GO:0005737\"	\"GO:0043231\")" "TRUE"
4 "query_1" "TRUE" "0.0112235126581144" "633" "67" "11" "0.164179104477612" "0.0173775671406003" "GO:0000323" "GO:CC" "lytic vacuole" "16673" "53" "GO:0005773" "FALSE"
5 "query_1" "TRUE" "0.0112235126581144" "633" "67" "11" "0.164179104477612" "0.0173775671406003" "GO:0005764" "GO:CC" "lysosome" "16673" "332" "GO:0000323" "FALSE"
6 "query_1" "TRUE" "0.0116827667254163" "3163" "67" "27" "0.402985074626866" "0.00853619981030667" "GO:0005615" "GO:CC" "extracellular space" "16673" "232" "c(\"GO:0005576\"	\"GO:0110165\")" "FALSE"
7 "query_1" "TRUE" "0.0135431412879069" "2108" "67" "21" "0.313432835820896" "0.00996204933586338" "GO:0070062" "GO:CC" "extracellular exosome" "16673" "2423" "c(\"GO:0005615\"	\"GO:1903561\")" "FALSE"
8 "query_1" "TRUE" "0.015912539308602" "2131" "67" "21" "0.313432835820896" "0.00985452839042703" "GO:1903561" "GO:CC" "extracellular vesicle" "16673" "3686" "c(\"GO:0031982\"	\"GO:0065010\")" "FALSE"
9 "query_1" "TRUE" "0.0160235435241394" "2132" "67" "21" "0.313432835820896" "0.00984990619136961" "GO:0043230" "GO:CC" "extracellular organelle" "16673" "1886" "c(\"GO:0005576\"	\"GO:0043226\")" "FALSE"
10 "query_1" "TRUE" "0.0160235435241394" "2132" "67" "21" "0.313432835820896" "0.00984990619136961" "GO:0065010" "GO:CC" "extracellular membrane-bounded organelle" "16673" "2403" "c(\"GO:0043227\"	\"GO:0043230\")" "FALSE"
11 "query_1" "TRUE" "0.0355203294799229" "3562" "67" "28" "0.417910447761194" "0.00786075238629983" "GO:0005576" "GO:CC" "extracellular region" "16673" "198" "GO:0110165" "FALSE"
12 "query_1" "TRUE" "0.0440028580161754" "4010" "67" "30" "0.447761194029851" "0.00748129675810474" "GO:0012505" "GO:CC" "endomembrane system" "16673" "689" "GO:0110165" "TRUE"
13 "query_1" "TRUE" "0.046887088712567" "1949" "67" "19" "0.283582089552239" "0.00974858902001026" "GO:0031410" "GO:CC" "cytoplasmic vesicle" "16673" "1109" "c(\"GO:0005737\"	\"GO:0097708\")" "FALSE"
14 "query_1" "TRUE" "0.048173785524757" "1953" "67" "19" "0.283582089552239" "0.00972862263184844" "GO:0097708" "GO:CC" "intracellular vesicle" "16673" "3144" "c(\"GO:0031982\"	\"GO:0043231\")" "FALSE"
15 "query_1" "TRUE" "0.0424879715023449" "58" "67" "4" "0.0597014925373134" "0.0689655172413793" "GO:0005518" "GO:MF" "collagen binding" "17181" "1497" "GO:0044877" "TRUE"
16 "query_1" "TRUE" "0.0491680666468184" "2" "27" "2" "0.0740740740740741" "1" "HP:0010846" "HP" "EEG with persistent abnormal rhythmic activity" "4962" "7273" "HP:0011176" "FALSE"
17 "query_1" "TRUE" "0.0491680666468184" "2" "27" "2" "0.0740740740740741" "1" "HP:0011176" "HP" "EEG with constitutional variants" "4962" "7587" "HP:0002353" "FALSE"
18 "query_1" "TRUE" "0.00313400267359542" "8228" "48" "47" "0.979166666666667" "0.00571220223626641" "HPA:0270000" "HPA" "kidney" "11006" "407" "HPA:0000000" "FALSE"
19 "query_1" "TRUE" "0.0128276670350193" "7370" "48" "44" "0.916666666666667" "0.00597014925373134" "HPA:0300000" "HPA" "lung" "11006" "443" "HPA:0000000" "FALSE"
