# Supplementary material for: Integrated transcriptomics uncovers an enhanced association between the prion protein gene expression and vesicle dynamics signatures in glioblastomas
Source: BMC Cancer. 2024 Feb 13;24:199. doi: 10.1186/s12885-024-11914-6 (PMC10863147; doi:10.1186/s12885-024-11914-6)
Supplement: Supplementary file 18 — Additional file 18: Table S11. [file 12885_2024_11914_MOESM18_ESM.csv]

	correlation	pvalue	tumor	stage	process
coated vesicle	0.0753787855295555	0.348099684710835	BRCA	IIIA	coated vesicle
endocytic vesicle	0.370313633798275	1.80815147676761e-06	BRCA	IIIA	endocytic vesicle
phagocytic vesicle	0.268446219587073	0.000675443245083063	BRCA	IIIA	phagocytic vesicle
secretory vesicle	0.34639882410583	8.82773535004766e-06	BRCA	IIIA	secretory vesicle
vesicle cytoskeletal trafficking	-0.0287771568913228	0.720515853293576	BRCA	IIIA	vesicle cytoskeletal trafficking
exocytosis	0.250931846513561	0.00152482240175678	BRCA	IIIA	exocytosis
endocytosis	0.378332785492344	1.03193171563376e-06	BRCA	IIIA	endocytosis
secretion	0.318604680009179	4.76843895829138e-05	BRCA	IIIA	secretion
intracellular transport	-0.144071843660653	0.0718301562039252	BRCA	IIIA	intracellular transport
intracellular protein transport	-0.163155316021558	0.041181751479217	BRCA	IIIA	intracellular protein transport
transport along microtubule	-0.128145175794938	0.109726235468431	BRCA	IIIA	transport along microtubule
vesicle lumen	0.298535093866868	0.000146035467874395	BRCA	IIIA	vesicle lumen
vesicle membrane	0.243762365184602	0.00209467079966341	BRCA	IIIA	vesicle membrane
vesicle organization	0.0308982318173643	0.700866015114427	BRCA	IIIA	vesicle organization
vesicle targeting	-0.315829296882268	5.59355966625041e-05	BRCA	IIIA	vesicle targeting
vesicle docking	0.129404176408933	0.106251865912159	BRCA	IIIA	vesicle docking
clathrin coated vesicle	0.225020001364434	0.00460568352938151	BRCA	IIIA	clathrin coated vesicle
copi coated vesicle	-0.159579878317281	0.045894320990008	BRCA	IIIA	copi coated vesicle
vesicle tethering	-0.114159725624694	0.154549186377197	BRCA	IIIA	vesicle tethering
intercellular transport	0.256439198953107	0.00118742505675806	BRCA	IIIA	intercellular transport
regulation of vesicle fusion	0.188357035208603	0.0181554119277014	BRCA	IIIA	regulation of vesicle fusion
coated vesicle1	-0.0176397628026539	0.736614238236188	BRCA	IIA	coated vesicle
endocytic vesicle1	0.327393405296983	1.36490818647417e-10	BRCA	IIA	endocytic vesicle
phagocytic vesicle1	0.304744008111361	2.64361577073657e-09	BRCA	IIA	phagocytic vesicle
secretory vesicle1	0.322153818477088	2.7702107274763e-10	BRCA	IIA	secretory vesicle
vesicle cytoskeletal trafficking1	-0.118261760280398	0.023654978368048	BRCA	IIA	vesicle cytoskeletal trafficking
exocytosis1	0.102091906322835	0.0509911811318453	BRCA	IIA	exocytosis
endocytosis1	0.259388918838049	4.85873040245721e-07	BRCA	IIA	endocytosis
secretion1	0.139228674175509	0.007641926074057	BRCA	IIA	secretion
intracellular transport1	-0.172179059397853	0.000941510026187142	BRCA	IIA	intracellular transport
intracellular protein transport1	-0.166775972601516	0.00136404516339406	BRCA	IIA	intracellular protein transport
transport along microtubule1	-0.297421754675383	6.53817266993428e-09	BRCA	IIA	transport along microtubule
vesicle lumen1	0.33742246448067	3.38915562281272e-11	BRCA	IIA	vesicle lumen
vesicle membrane1	0.179052422179947	0.000578262835359222	BRCA	IIA	vesicle membrane
vesicle organization1	-0.087137043208173	0.0960136016901212	BRCA	IIA	vesicle organization
vesicle targeting1	-0.391701764294469	7.105427357601e-15	BRCA	IIA	vesicle targeting
vesicle docking1	-0.0147136516973219	0.779062446456516	BRCA	IIA	vesicle docking
clathrin coated vesicle1	0.080393158700836	0.12472575008567	BRCA	IIA	clathrin coated vesicle
copi coated vesicle1	-0.170888927098714	0.00102967447570368	BRCA	IIA	copi coated vesicle
vesicle tethering1	-0.198763225477604	0.000129284757868442	BRCA	IIA	vesicle tethering
intercellular transport1	0.371424585329916	2.04281036531029e-13	BRCA	IIA	intercellular transport
regulation of vesicle fusion1	-0.0651609820033765	0.21362441823925	BRCA	IIA	regulation of vesicle fusion
coated vesicle2	0.260683760683761	0.18908157612909	BRCA	IIIB	coated vesicle
endocytic vesicle2	0.288156288156288	0.144956714383113	BRCA	IIIB	endocytic vesicle
phagocytic vesicle2	0.272283272283272	0.169441065265165	BRCA	IIIB	phagocytic vesicle
secretory vesicle2	0.27045177045177	0.172442593870111	BRCA	IIIB	secretory vesicle
vesicle cytoskeletal trafficking2	0.0708180708180708	0.72558064462498	BRCA	IIIB	vesicle cytoskeletal trafficking
exocytosis2	0.218559218559219	0.273412886709374	BRCA	IIIB	exocytosis
endocytosis2	0.296703296703297	0.132880127993138	BRCA	IIIB	endocytosis
secretion2	0.304029304029304	0.123125041988934	BRCA	IIIB	secretion
intracellular transport2	0.150793650793651	0.452785481080508	BRCA	IIIB	intracellular transport
intracellular protein transport2	0.137973137973138	0.492524642119829	BRCA	IIIB	intracellular protein transport
transport along microtubule2	-0.072039072039072	0.721033518204895	BRCA	IIIB	transport along microtubule
vesicle lumen2	0.288766788766789	0.144068827404171	BRCA	IIIB	vesicle lumen
vesicle membrane2	0.248473748473748	0.211399874124144	BRCA	IIIB	vesicle membrane
vesicle organization2	0.231990231990232	0.244267450937384	BRCA	IIIB	vesicle organization
vesicle targeting2	-0.18986568986569	0.342847214129101	BRCA	IIIB	vesicle targeting
vesicle docking2	0.205738705738706	0.303230586856891	BRCA	IIIB	vesicle docking
clathrin coated vesicle2	0.236263736263736	0.235440814046862	BRCA	IIIB	clathrin coated vesicle
copi coated vesicle2	0.364468864468864	0.0616090352539982	BRCA	IIIB	copi coated vesicle
vesicle tethering2	-0.0384615384615385	0.848944442852982	BRCA	IIIB	vesicle tethering
intercellular transport2	0.206349206349206	0.301766422875772	BRCA	IIIB	intercellular transport
regulation of vesicle fusion2	-0.0525030525030525	0.794799077882972	BRCA	IIIB	regulation of vesicle fusion
coated vesicle3	-0.177797202797203	0.156497259149809	BRCA	IIIC	coated vesicle
endocytic vesicle3	0.188068181818182	0.133547961054589	BRCA	IIIC	endocytic vesicle
phagocytic vesicle3	0.0501311188811189	0.691679186477774	BRCA	IIIC	phagocytic vesicle
secretory vesicle3	0.0211101398601399	0.867439604299089	BRCA	IIIC	secretory vesicle
vesicle cytoskeletal trafficking3	0.147683566433566	0.240390622342773	BRCA	IIIC	vesicle cytoskeletal trafficking
exocytosis3	0.12736013986014	0.312011031830375	BRCA	IIIC	exocytosis
endocytosis3	0.369536713286713	0.00244950732157578	BRCA	IIIC	endocytosis
secretion3	0.17381993006993	0.166126945037723	BRCA	IIIC	secretion
intracellular transport3	-0.187237762237762	0.13530319803486	BRCA	IIIC	intracellular transport
intracellular protein transport3	-0.255812937062937	0.0397082107395321	BRCA	IIIC	intracellular protein transport
transport along microtubule3	0.0537587412587413	0.670607114957701	BRCA	IIIC	transport along microtubule
vesicle lumen3	-0.0356206293706294	0.778173695776884	BRCA	IIIC	vesicle lumen
vesicle membrane3	0.0890297202797203	0.480651170228471	BRCA	IIIC	vesicle membrane
vesicle organization3	0.0474213286713287	0.707574327248438	BRCA	IIIC	vesicle organization
vesicle targeting3	-0.297246503496504	0.0161900641758708	BRCA	IIIC	vesicle targeting
vesicle docking3	0.15743006993007	0.210409085238633	BRCA	IIIC	vesicle docking
clathrin coated vesicle3	0.00292832167832168	0.981529955583377	BRCA	IIIC	clathrin coated vesicle
copi coated vesicle3	-0.399125874125874	0.00098970118115993	BRCA	IIIC	copi coated vesicle
vesicle tethering3	0.022770979020979	0.857115945543313	BRCA	IIIC	vesicle tethering
intercellular transport3	-0.104589160839161	0.40702466905081	BRCA	IIIC	intercellular transport
regulation of vesicle fusion3	0.102185314685315	0.417950235583948	BRCA	IIIC	regulation of vesicle fusion
coated vesicle4	-0.0599003992262419	0.574916448528433	BRCA	I	coated vesicle
endocytic vesicle4	0.267004156891797	0.0109597047272536	BRCA	I	endocytic vesicle
phagocytic vesicle4	0.271975964110796	0.00950867295472202	BRCA	I	phagocytic vesicle
secretory vesicle4	0.252747252747253	0.0162427667806277	BRCA	I	secretory vesicle
vesicle cytoskeletal trafficking4	-0.0761987076593818	0.475339504710031	BRCA	I	vesicle cytoskeletal trafficking
exocytosis4	0.212709387990287	0.0441327260768192	BRCA	I	exocytosis
endocytosis4	0.291138823723093	0.00537003423096372	BRCA	I	endocytosis
secretion4	0.153936700004116	0.147447151381847	BRCA	I	secretion
intracellular transport4	-0.256006914433881	0.0148720692246367	BRCA	I	intracellular transport
intracellular protein transport4	-0.255694118615467	0.0149991058926782	BRCA	I	intracellular protein transport
transport along microtubule4	-0.259842778943903	0.0133883750741517	BRCA	I	transport along microtubule
vesicle lumen4	0.233551467259332	0.0267307720122845	BRCA	I	vesicle lumen
vesicle membrane4	0.190616125447586	0.0719231135751874	BRCA	I	vesicle membrane
vesicle organization4	-0.0786352224554472	0.461296796285056	BRCA	I	vesicle organization
vesicle targeting4	-0.397258920854426	0.000105812814931383	BRCA	I	vesicle targeting
vesicle docking4	0.0275836523027534	0.796350805016078	BRCA	I	vesicle docking
clathrin coated vesicle4	0.0574144956167428	0.59091425480157	BRCA	I	clathrin coated vesicle
copi coated vesicle4	-0.231987488167263	0.0277947360464552	BRCA	I	copi coated vesicle
vesicle tethering4	-0.157245750504177	0.138836821303565	BRCA	I	vesicle tethering
intercellular transport4	0.152356257974235	0.151698430023798	BRCA	I	intercellular transport
regulation of vesicle fusion4	0.0415277606288842	0.69755164826698	BRCA	I	regulation of vesicle fusion
coated vesicle5	-0.0175064407622547	0.779172005649299	BRCA	IIB	coated vesicle
endocytic vesicle5	0.372885254280603	5.75754555143249e-10	BRCA	IIB	endocytic vesicle
phagocytic vesicle5	0.311577485996091	3.08659888759166e-07	BRCA	IIB	phagocytic vesicle
secretory vesicle5	0.332102278613907	4.37495464300497e-08	BRCA	IIB	secretory vesicle
vesicle cytoskeletal trafficking5	-0.0642722456675945	0.302809859229054	BRCA	IIB	vesicle cytoskeletal trafficking
exocytosis5	0.230286432612014	0.000185081704596746	BRCA	IIB	exocytosis
endocytosis5	0.358627858627859	2.80715228839767e-09	BRCA	IIB	endocytosis
secretion5	0.282151663547012	3.97083056302705e-06	BRCA	IIB	secretion
intracellular transport5	-0.172547502780061	0.00536315491730921	BRCA	IIB	intracellular transport
intracellular protein transport5	-0.151933610073145	0.0143835789138549	BRCA	IIB	intracellular protein transport
transport along microtubule5	-0.226310772822401	0.000240407136425924	BRCA	IIB	transport along microtubule
vesicle lumen5	0.288860416767393	2.27364400728902e-06	BRCA	IIB	vesicle lumen
vesicle membrane5	0.250659962287869	4.50747584141986e-05	BRCA	IIB	vesicle membrane
vesicle organization5	-0.0187434815341792	0.764013093395765	BRCA	IIB	vesicle organization
vesicle targeting5	-0.358932456606875	2.71592215383976e-09	BRCA	IIB	vesicle targeting
vesicle docking5	0.0606336466801583	0.331060092782406	BRCA	IIB	vesicle docking
clathrin coated vesicle5	0.122160366346413	0.0495490277449429	BRCA	IIB	clathrin coated vesicle
copi coated vesicle5	-0.231167073027538	0.000174556701118878	BRCA	IIB	copi coated vesicle
vesicle tethering5	-0.100594691292366	0.106270159253584	BRCA	IIB	vesicle tethering
intercellular transport5	0.280735731898523	4.458558253706e-06	BRCA	IIB	intercellular transport
regulation of vesicle fusion5	0.12636326589815	0.0421597581148676	BRCA	IIB	regulation of vesicle fusion
coated vesicle6	-0.00838293825508084	0.93821315982742	BRCA	IA	coated vesicle
endocytic vesicle6	0.365890599133528	0.000455455485799838	BRCA	IA	endocytic vesicle
phagocytic vesicle6	0.340759395583107	0.00115929005642323	BRCA	IA	phagocytic vesicle
secretory vesicle6	0.363055193547251	0.000508040563633738	BRCA	IA	secretory vesicle
vesicle cytoskeletal trafficking6	-0.0228241344087915	0.832828400389572	BRCA	IA	vesicle cytoskeletal trafficking
exocytosis6	0.251364869148674	0.0181589739366053	BRCA	IA	exocytosis
endocytosis6	0.359867563664542	0.000573758015140147	BRCA	IA	endocytosis
secretion6	0.270895706385826	0.0106855939397041	BRCA	IA	secretion
intracellular transport6	-0.168521714627875	0.116527328889054	BRCA	IA	intracellular transport
intracellular protein transport6	-0.177309710823853	0.0984015136556686	BRCA	IA	intracellular protein transport
transport along microtubule6	-0.151368391391638	0.159194889963115	BRCA	IA	transport along microtubule
vesicle lumen6	0.365186150540664	0.00046803244236715	BRCA	IA	vesicle lumen
vesicle membrane6	0.202898805959635	0.0579711589718426	BRCA	IA	vesicle membrane
vesicle organization6	-0.0130499101828044	0.903949452965998	BRCA	IA	vesicle organization
vesicle targeting6	-0.358617167412208	0.000601594473264022	BRCA	IA	vesicle targeting
vesicle docking6	0.0425839174386249	0.693625653674084	BRCA	IA	vesicle docking
clathrin coated vesicle6	0.141347610158149	0.188979095515787	BRCA	IA	clathrin coated vesicle
copi coated vesicle6	-0.252949878482618	0.0174182083597652	BRCA	IA	copi coated vesicle
vesicle tethering6	-0.119509703779367	0.267408222244876	BRCA	IA	vesicle tethering
intercellular transport6	0.409742524039308	7.36119837889682e-05	BRCA	IA	intercellular transport
regulation of vesicle fusion6	0.129741819590715	0.228286781617345	BRCA	IA	regulation of vesicle fusion
coated vesicle7	-0.00451127819548872	0.984940048340402	BRCA	IV	coated vesicle
endocytic vesicle7	0.469172932330827	0.0368965591814292	BRCA	IV	endocytic vesicle
phagocytic vesicle7	0.359398496240601	0.119632506329039	BRCA	IV	phagocytic vesicle
secretory vesicle7	0.311278195488722	0.181575770370373	BRCA	IV	secretory vesicle
vesicle cytoskeletal trafficking7	0.0977443609022556	0.681832438507082	BRCA	IV	vesicle cytoskeletal trafficking
exocytosis7	0.345864661654135	0.135252343133516	BRCA	IV	exocytosis
endocytosis7	0.294736842105263	0.207135420852154	BRCA	IV	endocytosis
secretion7	0.390977443609023	0.088280102106614	BRCA	IV	secretion
intracellular transport7	-0.142857142857143	0.547950150833609	BRCA	IV	intracellular transport
intracellular protein transport7	-0.132330827067669	0.578107459362294	BRCA	IV	intracellular protein transport
transport along microtubule7	-0.0466165413533835	0.845269805289437	BRCA	IV	transport along microtubule
vesicle lumen7	0.314285714285714	0.177169667651757	BRCA	IV	vesicle lumen
vesicle membrane7	0.270676691729323	0.248390569136697	BRCA	IV	vesicle membrane
vesicle organization7	-0.0135338345864662	0.954839753357139	BRCA	IV	vesicle organization
vesicle targeting7	-0.275187969924812	0.240283028081138	BRCA	IV	vesicle targeting
vesicle docking7	0.369924812030075	0.108409561553775	BRCA	IV	vesicle docking
clathrin coated vesicle7	0.124812030075188	0.600074418414498	BRCA	IV	clathrin coated vesicle
copi coated vesicle7	-0.0766917293233083	0.74793344754194	BRCA	IV	copi coated vesicle
vesicle tethering7	-0.0571428571428571	0.810880046156832	BRCA	IV	vesicle tethering
intercellular transport7	0.308270676691729	0.186055560778102	BRCA	IV	intercellular transport
regulation of vesicle fusion7	-0.0526315789473684	0.825581450455932	BRCA	IV	regulation of vesicle fusion
coated vesicle8	-0.258241758241758	0.394284017397361	BRCA	X	coated vesicle
endocytic vesicle8	-0.0164835164835165	0.957376175090185	BRCA	X	endocytic vesicle
phagocytic vesicle8	-0.043956043956044	0.886619022789078	BRCA	X	phagocytic vesicle
secretory vesicle8	0.21978021978022	0.470614851472142	BRCA	X	secretory vesicle
vesicle cytoskeletal trafficking8	-0.148351648351648	0.628609417889416	BRCA	X	vesicle cytoskeletal trafficking
exocytosis8	0.164835164835165	0.590478988652005	BRCA	X	exocytosis
endocytosis8	0.120879120879121	0.694047327996686	BRCA	X	endocytosis
secretion8	0.21978021978022	0.470614851472142	BRCA	X	secretion
intracellular transport8	-0.318681318681319	0.28858316144472	BRCA	X	intracellular transport
intracellular protein transport8	-0.285714285714286	0.34400021825867	BRCA	X	intracellular protein transport
transport along microtubule8	-0.269230769230769	0.373733042281892	BRCA	X	transport along microtubule
vesicle lumen8	0.263736263736264	0.383936516650674	BRCA	X	vesicle lumen
vesicle membrane8	-0.00549450549450549	0.985786910714062	BRCA	X	vesicle membrane
vesicle organization8	-0.32967032967033	0.271335054505236	BRCA	X	vesicle organization
vesicle targeting8	-0.532967032967033	0.060736503065618	BRCA	X	vesicle targeting
vesicle docking8	0.225274725274725	0.459305142725006	BRCA	X	vesicle docking
clathrin coated vesicle8	-0.0714285714285714	0.816628040676086	BRCA	X	clathrin coated vesicle
copi coated vesicle8	-0.291208791208791	0.334385856197529	BRCA	X	copi coated vesicle
vesicle tethering8	-0.357142857142857	0.230929862302034	BRCA	X	vesicle tethering
intercellular transport8	0.247252747252747	0.415405119725538	BRCA	X	intercellular transport
regulation of vesicle fusion8	0.230769230769231	0.448127382315366	BRCA	X	regulation of vesicle fusion
coated vesicle9	-0.828571428571429	0.0415626822157433	BRCA	IB	coated vesicle
endocytic vesicle9	0.0857142857142857	0.871743440233236	BRCA	IB	endocytic vesicle
phagocytic vesicle9	-0.542857142857143	0.265702623906705	BRCA	IB	phagocytic vesicle
secretory vesicle9	-0.314285714285714	0.544093294460641	BRCA	IB	secretory vesicle
vesicle cytoskeletal trafficking9	-0.828571428571429	0.0415626822157433	BRCA	IB	vesicle cytoskeletal trafficking
exocytosis9	-0.542857142857143	0.265702623906705	BRCA	IB	exocytosis
endocytosis9	-0.142857142857143	0.787172011661808	BRCA	IB	endocytosis
secretion9	-0.371428571428571	0.468478134110787	BRCA	IB	secretion
intracellular transport9	-0.942857142857143	0.0048046647230322	BRCA	IB	intracellular transport
intracellular protein transport9	-0.942857142857143	0.0048046647230322	BRCA	IB	intracellular protein transport
transport along microtubule9	-0.885714285714286	0.0188454810495626	BRCA	IB	transport along microtubule
vesicle lumen9	-0.142857142857143	0.787172011661808	BRCA	IB	vesicle lumen
vesicle membrane9	-0.371428571428571	0.468478134110787	BRCA	IB	vesicle membrane
vesicle organization9	-0.942857142857143	0.0048046647230322	BRCA	IB	vesicle organization
vesicle targeting9	-0.942857142857143	0.0048046647230322	BRCA	IB	vesicle targeting
vesicle docking9	-0.257142857142857	0.622787172011662	BRCA	IB	vesicle docking
clathrin coated vesicle9	-0.714285714285714	0.110787172011662	BRCA	IB	clathrin coated vesicle
copi coated vesicle9	-0.771428571428571	0.0723965014577259	BRCA	IB	copi coated vesicle
vesicle tethering9	-0.428571428571429	0.396501457725948	BRCA	IB	vesicle tethering
intercellular transport9	0.257142857142857	0.622787172011662	BRCA	IB	intercellular transport
regulation of vesicle fusion9	0.485714285714286	0.328723032069971	BRCA	IB	regulation of vesicle fusion
coated vesicle10	0.257142857142857	0.622787172011662	BRCA	II	coated vesicle
endocytic vesicle10	0.6	0.208	BRCA	II	endocytic vesicle
phagocytic vesicle10	0.485714285714286	0.328723032069971	BRCA	II	phagocytic vesicle
secretory vesicle10	0.314285714285714	0.544093294460641	BRCA	II	secretory vesicle
vesicle cytoskeletal trafficking10	0.314285714285714	0.544093294460641	BRCA	II	vesicle cytoskeletal trafficking
exocytosis10	0.371428571428571	0.468478134110787	BRCA	II	exocytosis
endocytosis10	0.371428571428571	0.468478134110787	BRCA	II	endocytosis
secretion10	0.428571428571429	0.396501457725948	BRCA	II	secretion
intracellular transport10	-0.314285714285714	0.544093294460641	BRCA	II	intracellular transport
intracellular protein transport10	-0.314285714285714	0.544093294460641	BRCA	II	intracellular protein transport
transport along microtubule10	-0.428571428571429	0.396501457725948	BRCA	II	transport along microtubule
vesicle lumen10	0.314285714285714	0.544093294460641	BRCA	II	vesicle lumen
vesicle membrane10	0.428571428571429	0.396501457725948	BRCA	II	vesicle membrane
vesicle organization10	-0.0857142857142857	0.871743440233236	BRCA	II	vesicle organization
vesicle targeting10	0.0285714285714286	0.957154518950437	BRCA	II	vesicle targeting
vesicle docking10	-0.371428571428571	0.468478134110787	BRCA	II	vesicle docking
clathrin coated vesicle10	0.428571428571429	0.396501457725948	BRCA	II	clathrin coated vesicle
copi coated vesicle10	0.0857142857142857	0.871743440233236	BRCA	II	copi coated vesicle
vesicle tethering10	0.428571428571429	0.396501457725948	BRCA	II	vesicle tethering
intercellular transport10	0.0285714285714286	0.957154518950437	BRCA	II	intercellular transport
regulation of vesicle fusion10	-0.0285714285714286	0.957154518950437	BRCA	II	regulation of vesicle fusion
coated vesicle11	0.329519331243469	5.50696177765708e-05	COAD	IIA	coated vesicle
endocytic vesicle11	0.434860541757093	5.14186493383306e-08	COAD	IIA	endocytic vesicle
phagocytic vesicle11	0.457262277951933	8.3403528527981e-09	COAD	IIA	phagocytic vesicle
secretory vesicle11	0.360658307210031	8.97229722163218e-06	COAD	IIA	secretory vesicle
vesicle cytoskeletal trafficking11	0.259155212603488	0.00170963446296746	COAD	IIA	vesicle cytoskeletal trafficking
exocytosis11	0.387400530503979	1.61089355565913e-06	COAD	IIA	exocytosis
endocytosis11	0.42336628888353	1.24404021306646e-07	COAD	IIA	endocytosis
secretion11	0.345486697210835	2.22476495728152e-05	COAD	IIA	secretion
intracellular transport11	0.261944377461619	0.00151652171689109	COAD	IIA	intracellular transport
intracellular protein transport11	0.271593923318061	0.000991801699352202	COAD	IIA	intracellular protein transport
transport along microtubule11	0.309416445623342	0.000160861546711022	COAD	IIA	transport along microtubule
vesicle lumen11	0.274117836186802	0.000885252259570812	COAD	IIA	vesicle lumen
vesicle membrane11	0.386287275942448	1.73560444372001e-06	COAD	IIA	vesicle membrane
vesicle organization11	0.360658307210031	8.97229722163218e-06	COAD	IIA	vesicle organization
vesicle targeting11	0.103838115907081	0.215512725517614	COAD	IIA	vesicle targeting
vesicle docking11	0.378474399164054	2.90675383340933e-06	COAD	IIA	vesicle docking
clathrin coated vesicle11	0.366501888915682	6.24520089465008e-06	COAD	IIA	clathrin coated vesicle
copi coated vesicle11	0.10449722691102	0.212597971780656	COAD	IIA	copi coated vesicle
vesicle tethering11	0.276858773410498	0.000781508209672266	COAD	IIA	vesicle tethering
intercellular transport11	0.123330118157704	0.14083430819227	COAD	IIA	intercellular transport
regulation of vesicle fusion11	0.348730005626557	1.8393708005382e-05	COAD	IIA	regulation of vesicle fusion
coated vesicle12	0.270297304806891	0.0367326547782663	COAD	IIIB	coated vesicle
endocytic vesicle12	0.319811058627397	0.0127408391678721	COAD	IIIB	endocytic vesicle
phagocytic vesicle12	0.270797443734371	0.0363724607725404	COAD	IIIB	phagocytic vesicle
secretory vesicle12	0.24256737982773	0.0618472777968195	COAD	IIIB	secretory vesicle
vesicle cytoskeletal trafficking12	0.269130313976104	0.037584625228043	COAD	IIIB	vesicle cytoskeletal trafficking
exocytosis12	0.335982217282578	0.00867673725553697	COAD	IIIB	exocytosis
endocytosis12	0.375882189497083	0.00307950325924988	COAD	IIIB	endocytosis
secretion12	0.331814392886913	0.00959798679075563	COAD	IIIB	secretion
intracellular transport12	0.290025006946374	0.0245877606195872	COAD	IIIB	intracellular transport
intracellular protein transport12	0.261850514031675	0.0432765292957473	COAD	IIIB	intracellular protein transport
transport along microtubule12	0.506751875520978	3.60355745741003e-05	COAD	IIIB	transport along microtubule
vesicle lumen12	0.113142539594332	0.389386234327417	COAD	IIIB	vesicle lumen
vesicle membrane12	0.340594609613782	0.0077478334357215	COAD	IIIB	vesicle membrane
vesicle organization12	0.466018338427341	0.000175053528755686	COAD	IIIB	vesicle organization
vesicle targeting12	0.261072520144485	0.0439246861819709	COAD	IIIB	vesicle targeting
vesicle docking12	0.342484023339817	0.00739312994362828	COAD	IIIB	vesicle docking
clathrin coated vesicle12	0.282745207001945	0.0286010710293865	COAD	IIIB	clathrin coated vesicle
copi coated vesicle12	0.125145873853848	0.340723626248111	COAD	IIIB	copi coated vesicle
vesicle tethering12	0.418560711308697	0.000874142828422908	COAD	IIIB	vesicle tethering
intercellular transport12	0.201667129758266	0.122305263685951	COAD	IIIB	intercellular transport
regulation of vesicle fusion12	0.270964156710197	0.0362530494285376	COAD	IIIB	regulation of vesicle fusion
coated vesicle21	-0.0553625705601389	0.708598219326999	COAD	IV	coated vesicle
endocytic vesicle21	-0.0127008250108554	0.931722553544535	COAD	IV	endocytic vesicle
phagocytic vesicle21	-0.111810681719496	0.449286684918827	COAD	IV	phagocytic vesicle
secretory vesicle21	-0.0097698653929657	0.947453531811445	COAD	IV	secretory vesicle
vesicle cytoskeletal trafficking21	-0.189101172383847	0.198008199896942	COAD	IV	vesicle cytoskeletal trafficking
exocytosis21	-0.025293095961789	0.864503890098528	COAD	IV	exocytosis
endocytosis21	0.049174989144594	0.739953734736278	COAD	IV	endocytosis
secretion21	-0.0328918801563178	0.8243647071639	COAD	IV	secretion
intracellular transport21	-0.220473295701259	0.132113958578096	COAD	IV	intracellular transport
intracellular protein transport21	-0.206035605731654	0.16003468003592	COAD	IV	intracellular protein transport
transport along microtubule21	0.0716456795484151	0.62844677497607	COAD	IV	transport along microtubule
vesicle lumen21	-0.0584020842379505	0.693364988921913	COAD	IV	vesicle lumen
vesicle membrane21	-0.034845853234911	0.814110353030745	COAD	IV	vesicle membrane
vesicle organization21	-0.135909683022145	0.357012338177267	COAD	IV	vesicle organization
vesicle targeting21	-0.124728614850195	0.39829390911181	COAD	IV	vesicle targeting
vesicle docking21	-0.0619843682153713	0.675564607758245	COAD	IV	vesicle docking
clathrin coated vesicle21	-0.05188884064264	0.726146351446832	COAD	IV	clathrin coated vesicle
copi coated vesicle21	0.12679114198871	0.390476903463312	COAD	IV	copi coated vesicle
vesicle tethering21	0.160008684324794	0.277315709228171	COAD	IV	vesicle tethering
intercellular transport21	0.137755102040816	0.35045891923157	COAD	IV	intercellular transport
regulation of vesicle fusion21	0.0495006513243595	0.738292465374735	COAD	IV	regulation of vesicle fusion
coated vesicle31	0.30952380952381	0.455644890737582	COAD	IIIA	coated vesicle
endocytic vesicle31	0.333333333333333	0.419753086419753	COAD	IIIA	endocytic vesicle
phagocytic vesicle31	0.142857142857143	0.735764859879812	COAD	IIIA	phagocytic vesicle
secretory vesicle31	0.119047619047619	0.77888572605238	COAD	IIIA	secretory vesicle
vesicle cytoskeletal trafficking31	0.0952380952380952	0.822505430203611	COAD	IIIA	vesicle cytoskeletal trafficking
exocytosis31	0.166666666666667	0.693238811728395	COAD	IIIA	exocytosis
endocytosis31	0.238095238095238	0.570156320815768	COAD	IIIA	endocytosis
secretion31	0.119047619047619	0.77888572605238	COAD	IIIA	secretion
intracellular transport31	0.357142857142857	0.385120643556256	COAD	IIIA	intracellular transport
intracellular protein transport31	0.285714285714286	0.492726245016957	COAD	IIIA	intracellular protein transport
transport along microtubule31	0.380952380952381	0.351812553117565	COAD	IIIA	transport along microtubule
vesicle lumen31	0.166666666666667	0.693238811728395	COAD	IIIA	vesicle lumen
vesicle membrane31	0.19047619047619	0.651401495702482	COAD	IIIA	vesicle membrane
vesicle organization31	0.238095238095238	0.570156320815768	COAD	IIIA	vesicle organization
vesicle targeting31	-0.261904761904762	0.530922861565801	COAD	IIIA	vesicle targeting
vesicle docking31	0.19047619047619	0.651401495702482	COAD	IIIA	vesicle docking
clathrin coated vesicle31	0.285714285714286	0.492726245016957	COAD	IIIA	clathrin coated vesicle
copi coated vesicle31	-0.0476190476190476	0.910849168519584	COAD	IIIA	copi coated vesicle
vesicle tethering31	-0.19047619047619	0.651401495702482	COAD	IIIA	vesicle tethering
intercellular transport31	-0.142857142857143	0.735764859879812	COAD	IIIA	intercellular transport
regulation of vesicle fusion31	0.547619047619048	0.160025642538896	COAD	IIIA	regulation of vesicle fusion
coated vesicle41	-0.169057665260197	0.13384437424958	COAD	I	coated vesicle
endocytic vesicle41	-0.0480309423347398	0.672233362525407	COAD	I	endocytic vesicle
phagocytic vesicle41	-0.0177918424753868	0.875526293296281	COAD	I	phagocytic vesicle
secretory vesicle41	-0.0977262072198781	0.388467594363444	COAD	I	secretory vesicle
vesicle cytoskeletal trafficking41	-0.0111579934364744	0.921747710576608	COAD	I	vesicle cytoskeletal trafficking
exocytosis41	-0.0409048288795124	0.718655256222723	COAD	I	exocytosis
endocytosis41	0.0036333802156587	0.974482762191139	COAD	I	endocytosis
secretion41	-0.0968354430379747	0.392827079889135	COAD	I	secretion
intracellular transport41	0.029606188466948	0.79432750344458	COAD	I	intracellular transport
intracellular protein transport41	0.0189170182841069	0.867723438887723	COAD	I	intracellular protein transport
transport along microtubule41	0.159001406469761	0.158909435286272	COAD	I	transport along microtubule
vesicle lumen41	-0.155227379278012	0.169164194441444	COAD	I	vesicle lumen
vesicle membrane41	-0.0944444444444444	0.404671749328877	COAD	I	vesicle membrane
vesicle organization41	-0.0540084388185654	0.634209077873238	COAD	I	vesicle organization
vesicle targeting41	-0.135091420534459	0.232179432796644	COAD	I	vesicle targeting
vesicle docking41	0.0211439287388654	0.852318186106943	COAD	I	vesicle docking
clathrin coated vesicle41	-0.116104078762307	0.305082064892571	COAD	I	clathrin coated vesicle
copi coated vesicle41	-0.181551804969526	0.107023607774329	COAD	I	copi coated vesicle
vesicle tethering41	0.263830285982185	0.018045048068994	COAD	I	vesicle tethering
intercellular transport41	-0.29549929676512	0.00778771641611931	COAD	I	intercellular transport
regulation of vesicle fusion41	0.0293483356774496	0.79607985474839	COAD	I	regulation of vesicle fusion
coated vesicle51	0.181554677206851	0.232640697947213	COAD	IIIC	coated vesicle
endocytic vesicle51	0.271146245059289	0.0716023390296907	COAD	IIIC	endocytic vesicle
phagocytic vesicle51	0.263372859025033	0.0804551047688267	COAD	IIIC	phagocytic vesicle
secretory vesicle51	0.140447957839262	0.357461142948895	COAD	IIIC	secretory vesicle
vesicle cytoskeletal trafficking51	0.171936758893281	0.258743653538957	COAD	IIIC	vesicle cytoskeletal trafficking
exocytosis51	0.276811594202899	0.0656495957534096	COAD	IIIC	exocytosis
endocytosis51	0.266139657444005	0.0772108012745449	COAD	IIIC	endocytosis
secretion51	0.233333333333333	0.122932393848857	COAD	IIIC	secretion
intracellular transport51	0.0176548089591568	0.908359326966421	COAD	IIIC	intracellular transport
intracellular protein transport51	-0.0508563899868248	0.740063187361348	COAD	IIIC	intracellular protein transport
transport along microtubule51	0.299472990777339	0.0456599514911054	COAD	IIIC	transport along microtubule
vesicle lumen51	-0.0130434782608696	0.932229876294361	COAD	IIIC	vesicle lumen
vesicle membrane51	0.245981554677207	0.103356231427864	COAD	IIIC	vesicle membrane
vesicle organization51	0.231225296442688	0.126449911091749	COAD	IIIC	vesicle organization
vesicle targeting51	0.0142292490118577	0.926085276963639	COAD	IIIC	vesicle targeting
vesicle docking51	0.246640316205534	0.102406370548171	COAD	IIIC	vesicle docking
clathrin coated vesicle51	0.214229249011858	0.157620347825358	COAD	IIIC	clathrin coated vesicle
copi coated vesicle51	-0.109090909090909	0.475632761608383	COAD	IIIC	copi coated vesicle
vesicle tethering51	0.250197628458498	0.0973924360806209	COAD	IIIC	vesicle tethering
intercellular transport51	0.106192358366271	0.487505960442708	COAD	IIIC	intercellular transport
regulation of vesicle fusion51	0.15862977602108	0.297975604678433	COAD	IIIC	regulation of vesicle fusion
coated vesicle61	0.37593984962406	0.102349046010685	COAD	III	coated vesicle
endocytic vesicle61	0.240601503759398	0.306861091678276	COAD	III	endocytic vesicle
phagocytic vesicle61	0.312781954887218	0.179363530527591	COAD	III	phagocytic vesicle
secretory vesicle61	0.321804511278195	0.166474348578758	COAD	III	secretory vesicle
vesicle cytoskeletal trafficking61	0.105263157894737	0.658727769391581	COAD	III	vesicle cytoskeletal trafficking
exocytosis61	0.180451127819549	0.446464610270549	COAD	III	exocytosis
endocytosis61	0.305263157894737	0.190609387396323	COAD	III	endocytosis
secretion61	0.296240601503759	0.204718297428621	COAD	III	secretion
intracellular transport61	0.371428571428571	0.106870706965928	COAD	III	intracellular transport
intracellular protein transport61	0.377443609022556	0.100873191187105	COAD	III	intracellular protein transport
transport along microtubule61	0.403007518796992	0.0780934664515645	COAD	III	transport along microtubule
vesicle lumen61	0.138345864661654	0.560787373287413	COAD	III	vesicle lumen
vesicle membrane61	0.318796992481203	0.170697872140024	COAD	III	vesicle membrane
vesicle organization61	0.35187969924812	0.128141952087041	COAD	III	vesicle organization
vesicle targeting61	0.344360902255639	0.137072581504344	COAD	III	vesicle targeting
vesicle docking61	0.168421052631579	0.477828675796431	COAD	III	vesicle docking
clathrin coated vesicle61	0.374436090225564	0.103840529522461	COAD	III	clathrin coated vesicle
copi coated vesicle61	0.117293233082707	0.622378981763022	COAD	III	copi coated vesicle
vesicle tethering61	0.24812030075188	0.291522687103458	COAD	III	vesicle tethering
intercellular transport61	-0.0902255639097744	0.705213030860713	COAD	III	intercellular transport
regulation of vesicle fusion61	0.287218045112782	0.219504313462702	COAD	III	regulation of vesicle fusion
coated vesicle71	0.188811188811189	0.556737056176831	COAD	IIB	coated vesicle
endocytic vesicle71	0.125874125874126	0.696683109395766	COAD	IIB	endocytic vesicle
phagocytic vesicle71	0.41958041958042	0.174519008130059	COAD	IIB	phagocytic vesicle
secretory vesicle71	0.020979020979021	0.948402225236522	COAD	IIB	secretory vesicle
vesicle cytoskeletal trafficking71	-0.048951048951049	0.879918578878675	COAD	IIB	vesicle cytoskeletal trafficking
exocytosis71	0.0909090909090909	0.778725396245442	COAD	IIB	exocytosis
endocytosis71	0.041958041958042	0.896985870819554	COAD	IIB	endocytosis
secretion71	-0.125874125874126	0.696683109395766	COAD	IIB	secretion
intracellular transport71	0.118881118881119	0.712884219214772	COAD	IIB	intracellular transport
intracellular protein transport71	0.0909090909090909	0.778725396245442	COAD	IIB	intracellular protein transport
transport along microtubule71	-0.111888111888112	0.729194990751066	COAD	IIB	transport along microtubule
vesicle lumen71	0.111888111888112	0.729194990751066	COAD	IIB	vesicle lumen
vesicle membrane71	0.0979020979020979	0.762121655996299	COAD	IIB	vesicle membrane
vesicle organization71	-0.13986013986014	0.664633161792668	COAD	IIB	vesicle organization
vesicle targeting71	-0.0559440559440559	0.862898073694971	COAD	IIB	vesicle targeting
vesicle docking71	-0.195804195804196	0.541935885731317	COAD	IIB	vesicle docking
clathrin coated vesicle71	0.0559440559440559	0.862898073694971	COAD	IIB	clathrin coated vesicle
copi coated vesicle71	0.328671328671329	0.296904115688764	COAD	IIB	copi coated vesicle
vesicle tethering71	0.398601398601399	0.199335494617809	COAD	IIB	vesicle tethering
intercellular transport71	0.020979020979021	0.948402225236522	COAD	IIB	intercellular transport
regulation of vesicle fusion71	-0.202797202797203	0.527302354166108	COAD	IIB	regulation of vesicle fusion
coated vesicle81	-0.10789766407119	0.57035463258956	COAD	II	coated vesicle
endocytic vesicle81	0.0696329254727475	0.714638585678457	COAD	II	endocytic vesicle
phagocytic vesicle81	0.132369299221357	0.485623055925227	COAD	II	phagocytic vesicle
secretory vesicle81	0.0825361512791991	0.664578114151163	COAD	II	secretory vesicle
vesicle cytoskeletal trafficking81	-0.116351501668521	0.540346175533803	COAD	II	vesicle cytoskeletal trafficking
exocytosis81	0.156395995550612	0.409193436571448	COAD	II	exocytosis
endocytosis81	0.212458286985539	0.259673627613016	COAD	II	endocytosis
secretion81	0.0242491657397108	0.898787679598603	COAD	II	secretion
intracellular transport81	-0.0229143492769744	0.904332946871975	COAD	II	intracellular transport
intracellular protein transport81	0.0197997775305895	0.917288629729269	COAD	II	intracellular protein transport
transport along microtubule81	-0.0184649610678532	0.922847620769376	COAD	II	transport along microtubule
vesicle lumen81	0.100333704115684	0.597823205769544	COAD	II	vesicle lumen
vesicle membrane81	0.0949944382647386	0.617547591917465	COAD	II	vesicle membrane
vesicle organization81	-0.0651835372636262	0.732186353113564	COAD	II	vesicle organization
vesicle targeting81	0.00467185761957731	0.980452519205199	COAD	II	vesicle targeting
vesicle docking81	0.0905450500556173	0.634186911747519	COAD	II	vesicle docking
clathrin coated vesicle81	0.0171301446051168	0.928410176528399	COAD	II	clathrin coated vesicle
copi coated vesicle81	-0.0100111234705228	0.958126766150326	COAD	II	copi coated vesicle
vesicle tethering81	0.102113459399333	0.59130910211357	COAD	II	vesicle tethering
intercellular transport81	-0.104783092324805	0.581596253766823	COAD	II	intercellular transport
regulation of vesicle fusion81	0.238709677419355	0.20395266872419	COAD	II	regulation of vesicle fusion
coated vesicle91	0.235294117647059	0.363295114375383	COAD	IVA	coated vesicle
endocytic vesicle91	0.0269607843137255	0.918190900918974	COAD	IVA	endocytic vesicle
phagocytic vesicle91	-0.0367647058823529	0.888592867568345	COAD	IVA	phagocytic vesicle
secretory vesicle91	-0.017156862745098	0.947890881823222	COAD	IVA	secretory vesicle
vesicle cytoskeletal trafficking91	0.321078431372549	0.208898183250939	COAD	IVA	vesicle cytoskeletal trafficking
exocytosis91	0.100490196078431	0.701166768751069	COAD	IVA	exocytosis
endocytosis91	0.115196078431373	0.659750043107423	COAD	IVA	endocytosis
secretion91	0.0980392156862745	0.708151309718605	COAD	IVA	secretion
intracellular transport91	0.245098039215686	0.343046653099585	COAD	IVA	intracellular transport
intracellular protein transport91	0.237745098039216	0.358171399916303	COAD	IVA	intracellular protein transport
transport along microtubule91	0.46078431372549	0.0626776221113285	COAD	IVA	transport along microtubule
vesicle lumen91	-0.0514705882352941	0.844466903040607	COAD	IVA	vesicle lumen
vesicle membrane91	0.017156862745098	0.947890881823222	COAD	IVA	vesicle membrane
vesicle organization91	0.0147058823529412	0.955327485542882	COAD	IVA	vesicle organization
vesicle targeting91	0.107843137254902	0.680350418048162	COAD	IVA	vesicle targeting
vesicle docking91	0.117647058823529	0.652933439953992	COAD	IVA	vesicle docking
clathrin coated vesicle91	0.0416666666666667	0.873843532782525	COAD	IVA	clathrin coated vesicle
copi coated vesicle91	0.33578431372549	0.187614117874796	COAD	IVA	copi coated vesicle
vesicle tethering91	0.186274509803922	0.474095139944087	COAD	IVA	vesicle tethering
intercellular transport91	-0.0931372549019608	0.722186091025371	COAD	IVA	intercellular transport
regulation of vesicle fusion91	-0.0563725490196078	0.829848583535362	COAD	IVA	regulation of vesicle fusion
coated vesicle13	0.683823529411765	0.00247028949220907	READ	IV	coated vesicle
endocytic vesicle13	0.691176470588235	0.00212111925819114	READ	IV	endocytic vesicle
phagocytic vesicle13	0.629901960784314	0.00672792962173485	READ	IV	phagocytic vesicle
secretory vesicle13	0.53921568627451	0.0255036803158819	READ	IV	secretory vesicle
vesicle cytoskeletal trafficking13	0.617647058823529	0.00824232891210208	READ	IV	vesicle cytoskeletal trafficking
exocytosis13	0.558823529411765	0.0197085659158018	READ	IV	exocytosis
endocytosis13	0.742647058823529	0.000638246691161193	READ	IV	endocytosis
secretion13	0.669117647058823	0.00330981324288437	READ	IV	secretion
intracellular transport13	0.620098039215686	0.00791952057076273	READ	IV	intracellular transport
intracellular protein transport13	0.424019607843137	0.0898416849718557	READ	IV	intracellular protein transport
transport along microtubule13	0.649509803921569	0.00477608566555698	READ	IV	transport along microtubule
vesicle lumen13	0.28921568627451	0.260203249066505	READ	IV	vesicle lumen
vesicle membrane13	0.649509803921569	0.00477608566555698	READ	IV	vesicle membrane
vesicle organization13	0.58578431372549	0.0134789952898069	READ	IV	vesicle organization
vesicle targeting13	0.0294117647058824	0.91078039911692	READ	IV	vesicle targeting
vesicle docking13	0.693627450980392	0.00201414397589983	READ	IV	vesicle docking
clathrin coated vesicle13	0.79656862745098	0.000129763581945941	READ	IV	clathrin coated vesicle
copi coated vesicle13	0.291666666666667	0.2560026072263	READ	IV	copi coated vesicle
vesicle tethering13	0.41421568627451	0.0983311879496132	READ	IV	vesicle tethering
intercellular transport13	-0.110294117647059	0.673458997542294	READ	IV	intercellular transport
regulation of vesicle fusion13	0.352941176470588	0.164657973316417	READ	IV	regulation of vesicle fusion
coated vesicle14	0.171968854282536	0.363516780561461	READ	I	coated vesicle
endocytic vesicle14	0.264516129032258	0.157785787882135	READ	I	endocytic vesicle
phagocytic vesicle14	0.156395995550612	0.409193436571448	READ	I	phagocytic vesicle
secretory vesicle14	0.154171301446051	0.415971497407359	READ	I	secretory vesicle
vesicle cytoskeletal trafficking14	0.110122358175751	0.562385360029588	READ	I	vesicle cytoskeletal trafficking
exocytosis14	0.254727474972191	0.174321390627888	READ	I	exocytosis
endocytosis14	0.236929922135706	0.207446479632785	READ	I	endocytosis
secretion14	0.237374860956618	0.206569205229954	READ	I	secretion
intracellular transport14	0.122135706340378	0.520254274383002	READ	I	intracellular transport
intracellular protein transport14	0.118131256952169	0.534125202875345	READ	I	intracellular protein transport
transport along microtubule14	0.189766407119021	0.315189482908271	READ	I	transport along microtubule
vesicle lumen14	-0.050055617352614	0.792796687176178	READ	I	vesicle lumen
vesicle membrane14	0.254282536151279	0.175100978959371	READ	I	vesicle membrane
vesicle organization14	0.188876529477197	0.317506320664882	READ	I	vesicle organization
vesicle targeting14	-0.0126807563959956	0.9469744867472	READ	I	vesicle targeting
vesicle docking14	0.282313681868743	0.130653458010912	READ	I	vesicle docking
clathrin coated vesicle14	0.136373748609566	0.472400669491063	READ	I	clathrin coated vesicle
copi coated vesicle14	0.130589543937709	0.49155981918116	READ	I	copi coated vesicle
vesicle tethering14	0.0865406006674082	0.64931354078183	READ	I	vesicle tethering
intercellular transport14	-0.151946607341491	0.422811756923131	READ	I	intercellular transport
regulation of vesicle fusion14	0.057174638487208	0.76410292279531	READ	I	regulation of vesicle fusion
coated vesicle22	0.0352720450281426	0.828930646006638	READ	IIA	coated vesicle
endocytic vesicle22	0.0555347091932458	0.733587241923088	READ	IIA	endocytic vesicle
phagocytic vesicle22	0.00694183864915572	0.966090300054418	READ	IIA	phagocytic vesicle
secretory vesicle22	-0.0677298311444653	0.677955116378242	READ	IIA	secretory vesicle
vesicle cytoskeletal trafficking22	0.0784240150093809	0.630508711870741	READ	IIA	vesicle cytoskeletal trafficking
exocytosis22	0.0420262664165103	0.796806162599269	READ	IIA	exocytosis
endocytosis22	0.0393996247654784	0.809262870983334	READ	IIA	endocytosis
secretion22	0.0574108818011257	0.724932081181389	READ	IIA	secretion
intracellular transport22	0.0200750469043152	0.902145161974925	READ	IIA	intracellular transport
intracellular protein transport22	0.0639774859287054	0.694910002703554	READ	IIA	intracellular protein transport
transport along microtubule22	0.4	0.0105469507043923	READ	IIA	transport along microtubule
vesicle lumen22	-0.127204502814259	0.43410516817036	READ	IIA	vesicle lumen
vesicle membrane22	-0.0178236397748593	0.913075113633524	READ	IIA	vesicle membrane
vesicle organization22	-0.0181988742964353	0.91125230406853	READ	IIA	vesicle organization
vesicle targeting22	-0.0439024390243902	0.787938645018963	READ	IIA	vesicle targeting
vesicle docking22	0.259474671669794	0.105910115713055	READ	IIA	vesicle docking
clathrin coated vesicle22	0.0163227016885553	0.920370651088189	READ	IIA	clathrin coated vesicle
copi coated vesicle22	0.193808630393996	0.23080536142167	READ	IIA	copi coated vesicle
vesicle tethering22	0.264727954971857	0.098780401407687	READ	IIA	vesicle tethering
intercellular transport22	-0.0378986866791745	0.816402086493764	READ	IIA	intercellular transport
regulation of vesicle fusion22	0.0926829268292683	0.569480161664326	READ	IIA	regulation of vesicle fusion
coated vesicle32	-0.0476190476190476	0.910849168519584	READ	II	coated vesicle
endocytic vesicle32	0.0714285714285714	0.866526270675909	READ	II	endocytic vesicle
phagocytic vesicle32	-0.238095238095238	0.570156320815768	READ	II	phagocytic vesicle
secretory vesicle32	0.0238095238095238	0.955374011815881	READ	II	secretory vesicle
vesicle cytoskeletal trafficking32	0.333333333333333	0.419753086419753	READ	II	vesicle cytoskeletal trafficking
exocytosis32	0.285714285714286	0.492726245016957	READ	II	exocytosis
endocytosis32	0.214285714285714	0.610344415645267	READ	II	endocytosis
secretion32	0.285714285714286	0.492726245016957	READ	II	secretion
intracellular transport32	-0.0476190476190476	0.910849168519584	READ	II	intracellular transport
intracellular protein transport32	-0.0476190476190476	0.910849168519584	READ	II	intracellular protein transport
transport along microtubule32	0.761904761904762	0.0280049391530719	READ	II	transport along microtubule
vesicle lumen32	-0.119047619047619	0.77888572605238	READ	II	vesicle lumen
vesicle membrane32	0.214285714285714	0.610344415645267	READ	II	vesicle membrane
vesicle organization32	-0.30952380952381	0.455644890737582	READ	II	vesicle organization
vesicle targeting32	-0.380952380952381	0.351812553117565	READ	II	vesicle targeting
vesicle docking32	0.619047619047619	0.101733037454265	READ	II	vesicle docking
clathrin coated vesicle32	0.261904761904762	0.530922861565801	READ	II	clathrin coated vesicle
copi coated vesicle32	-0.166666666666667	0.693238811728395	READ	II	copi coated vesicle
vesicle tethering32	-0.523809523809524	0.182720750539715	READ	II	vesicle tethering
intercellular transport32	-0.119047619047619	0.77888572605238	READ	II	intercellular transport
regulation of vesicle fusion32	0.380952380952381	0.351812553117565	READ	II	regulation of vesicle fusion
coated vesicle42	0.785714285714286	0.0362384626798273	READ	IVA	coated vesicle
endocytic vesicle42	0.642857142857143	0.119392373427411	READ	IVA	endocytic vesicle
phagocytic vesicle42	0.321428571428571	0.482072038299678	READ	IVA	phagocytic vesicle
secretory vesicle42	0.5	0.253169995100323	READ	IVA	secretory vesicle
vesicle cytoskeletal trafficking42	0.428571428571429	0.337368311085824	READ	IVA	vesicle cytoskeletal trafficking
exocytosis42	0.642857142857143	0.119392373427411	READ	IVA	exocytosis
endocytosis42	0.785714285714286	0.0362384626798273	READ	IVA	endocytosis
secretion42	0.857142857142857	0.0136973266153255	READ	IVA	secretion
intracellular transport42	0.428571428571429	0.337368311085824	READ	IVA	intracellular transport
intracellular protein transport42	0.25	0.588724448089683	READ	IVA	intracellular protein transport
transport along microtubule42	0.642857142857143	0.119392373427411	READ	IVA	transport along microtubule
vesicle lumen42	-0.0714285714285714	0.879048193148154	READ	IVA	vesicle lumen
vesicle membrane42	0.642857142857143	0.119392373427411	READ	IVA	vesicle membrane
vesicle organization42	0.678571428571429	0.0937502539598314	READ	IVA	vesicle organization
vesicle targeting42	0.535714285714286	0.215217455678013	READ	IVA	vesicle targeting
vesicle docking42	0.678571428571429	0.0937502539598314	READ	IVA	vesicle docking
clathrin coated vesicle42	0.892857142857143	0.00680718740893527	READ	IVA	clathrin coated vesicle
copi coated vesicle42	0.285714285714286	0.534509228601041	READ	IVA	copi coated vesicle
vesicle tethering42	-0.25	0.588724448089683	READ	IVA	vesicle tethering
intercellular transport42	0.285714285714286	0.534509228601041	READ	IVA	intercellular transport
regulation of vesicle fusion42	0.5	0.253169995100323	READ	IVA	regulation of vesicle fusion
coated vesicle52	-0.0830769230769231	0.692988907883738	READ	IIIB	coated vesicle
endocytic vesicle52	-0.0953846153846154	0.650157833991233	READ	IIIB	endocytic vesicle
phagocytic vesicle52	-0.0807692307692308	0.70112757485332	READ	IIIB	phagocytic vesicle
secretory vesicle52	-0.124615384615385	0.552847418486324	READ	IIIB	secretory vesicle
vesicle cytoskeletal trafficking52	-0.4	0.0475680010698749	READ	IIIB	vesicle cytoskeletal trafficking
exocytosis52	-0.176923076923077	0.39753598016877	READ	IIIB	exocytosis
endocytosis52	-0.186923076923077	0.370953447991355	READ	IIIB	endocytosis
secretion52	-0.144615384615385	0.490384589418229	READ	IIIB	secretion
intracellular transport52	-0.162307692307692	0.438249947937273	READ	IIIB	intracellular transport
intracellular protein transport52	0.02	0.9244025542285	READ	IIIB	intracellular protein transport
transport along microtubule52	0.104615384615385	0.618719039897874	READ	IIIB	transport along microtubule
vesicle lumen52	-0.122307692307692	0.560281336690146	READ	IIIB	vesicle lumen
vesicle membrane52	-0.196923076923077	0.345430321196249	READ	IIIB	vesicle membrane
vesicle organization52	-0.0584615384615385	0.781334855095815	READ	IIIB	vesicle organization
vesicle targeting52	-0.00769230769230769	0.970889371490872	READ	IIIB	vesicle targeting
vesicle docking52	0.0746153846153846	0.722985560826711	READ	IIIB	vesicle docking
clathrin coated vesicle52	-0.0146153846153846	0.944719685747718	READ	IIIB	clathrin coated vesicle
copi coated vesicle52	-0.0369230769230769	0.860904337960813	READ	IIIB	copi coated vesicle
vesicle tethering52	0.293846153846154	0.153951485606379	READ	IIIB	vesicle tethering
intercellular transport52	-0.0946153846153846	0.652805112684775	READ	IIIB	intercellular transport
regulation of vesicle fusion52	-0.344615384615385	0.091605616626832	READ	IIIB	regulation of vesicle fusion
coated vesicle62	-0.107142857142857	0.819150855569991	READ	IIIA	coated vesicle
endocytic vesicle62	0.285714285714286	0.534509228601041	READ	IIIA	endocytic vesicle
phagocytic vesicle62	0.25	0.588724448089683	READ	IIIA	phagocytic vesicle
secretory vesicle62	0.285714285714286	0.534509228601041	READ	IIIA	secretory vesicle
vesicle cytoskeletal trafficking62	0.25	0.588724448089683	READ	IIIA	vesicle cytoskeletal trafficking
exocytosis62	0.285714285714286	0.534509228601041	READ	IIIA	exocytosis
endocytosis62	0.571428571428571	0.180201988911528	READ	IIIA	endocytosis
secretion62	0.464285714285714	0.293934107600252	READ	IIIA	secretion
intracellular transport62	0.25	0.588724448089683	READ	IIIA	intracellular transport
intracellular protein transport62	0.142857142857143	0.759945300218093	READ	IIIA	intracellular protein transport
transport along microtubule62	0.25	0.588724448089683	READ	IIIA	transport along microtubule
vesicle lumen62	0.142857142857143	0.759945300218093	READ	IIIA	vesicle lumen
vesicle membrane62	0.464285714285714	0.293934107600252	READ	IIIA	vesicle membrane
vesicle organization62	0.107142857142857	0.819150855569991	READ	IIIA	vesicle organization
vesicle targeting62	0.214285714285714	0.64451158102072	READ	IIIA	vesicle targeting
vesicle docking62	-0.142857142857143	0.759945300218093	READ	IIIA	vesicle docking
clathrin coated vesicle62	0.214285714285714	0.64451158102072	READ	IIIA	clathrin coated vesicle
copi coated vesicle62	-0.321428571428571	0.482072038299678	READ	IIIA	copi coated vesicle
vesicle tethering62	0.142857142857143	0.759945300218093	READ	IIIA	vesicle tethering
intercellular transport62	-0.678571428571429	0.0937502539598314	READ	IIIA	intercellular transport
regulation of vesicle fusion62	0.571428571428571	0.180201988911528	READ	IIIA	regulation of vesicle fusion
coated vesicle72	-0.2	0.747060078104662	READ	III	coated vesicle
endocytic vesicle72	-0.7	0.188120404374187	READ	III	endocytic vesicle
phagocytic vesicle72	-0.7	0.188120404374187	READ	III	phagocytic vesicle
secretory vesicle72	-0.9	0.0373860734684985	READ	III	secretory vesicle
vesicle cytoskeletal trafficking72	-0.5	0.39100221895577	READ	III	vesicle cytoskeletal trafficking
exocytosis72	-0.4	0.504631575468691	READ	III	exocytosis
endocytosis72	-0.6	0.284756979865294	READ	III	endocytosis
secretion72	-0.8	0.104088038661828	READ	III	secretion
intracellular transport72	-0.3	0.623837664781073	READ	III	intracellular transport
intracellular protein transport72	-0.1	0.872888571569538	READ	III	intracellular protein transport
transport along microtubule72	0.6	0.284756979865294	READ	III	transport along microtubule
vesicle lumen72	-0.7	0.188120404374187	READ	III	vesicle lumen
vesicle membrane72	-0.7	0.188120404374187	READ	III	vesicle membrane
vesicle organization72	-0.6	0.284756979865294	READ	III	vesicle organization
vesicle targeting72	-0.5	0.39100221895577	READ	III	vesicle targeting
vesicle docking72	0.2	0.747060078104662	READ	III	vesicle docking
clathrin coated vesicle72	-0.3	0.623837664781073	READ	III	clathrin coated vesicle
copi coated vesicle72	-0.2	0.747060078104662	READ	III	copi coated vesicle
vesicle tethering72	0.2	0.747060078104662	READ	III	vesicle tethering
intercellular transport72	-0.9	0.0373860734684985	READ	III	intercellular transport
regulation of vesicle fusion72	-0.5	0.39100221895577	READ	III	regulation of vesicle fusion
coated vesicle82	0.652747252747253	0.0113845739979541	READ	IIIC	coated vesicle
endocytic vesicle82	0.643956043956044	0.012942152559323	READ	IIIC	endocytic vesicle
phagocytic vesicle82	0.569230769230769	0.0336194170772703	READ	IIIC	phagocytic vesicle
secretory vesicle82	0.498901098901099	0.0693635273971549	READ	IIIC	secretory vesicle
vesicle cytoskeletal trafficking82	0.446153846153846	0.109807127801225	READ	IIIC	vesicle cytoskeletal trafficking
exocytosis82	0.802197802197802	0.000556305612792407	READ	IIIC	exocytosis
endocytosis82	0.723076923076923	0.00347529461809426	READ	IIIC	endocytosis
secretion82	0.665934065934066	0.00932299909684176	READ	IIIC	secretion
intracellular transport82	0.468131868131868	0.0913763650683312	READ	IIIC	intracellular transport
intracellular protein transport82	0.336263736263736	0.239792202257253	READ	IIIC	intracellular protein transport
transport along microtubule82	0.595604395604396	0.0246126107952869	READ	IIIC	transport along microtubule
vesicle lumen82	0.257142857142857	0.37481190387997	READ	IIIC	vesicle lumen
vesicle membrane82	0.578021978021978	0.030383014145237	READ	IIIC	vesicle membrane
vesicle organization82	0.692307692307692	0.0060710487499902	READ	IIIC	vesicle organization
vesicle targeting82	0.274725274725275	0.341829743719481	READ	IIIC	vesicle targeting
vesicle docking82	0.714285714285714	0.00410440916188026	READ	IIIC	vesicle docking
clathrin coated vesicle82	0.731868131868132	0.00292463094681183	READ	IIIC	clathrin coated vesicle
copi coated vesicle82	0.191208791208791	0.512583970470778	READ	IIIC	copi coated vesicle
vesicle tethering82	0.494505494505495	0.0722496740341327	READ	IIIC	vesicle tethering
intercellular transport82	0.00659340659340659	0.98215273545779	READ	IIIC	intercellular transport
regulation of vesicle fusion82	0.454945054945055	0.102153526691829	READ	IIIC	regulation of vesicle fusion
coated vesicle15	0.13098351504163	0.00331245742129904	PRAD	NA	coated vesicle
endocytic vesicle15	0.595467137438271	0	PRAD	NA	endocytic vesicle
phagocytic vesicle15	0.513350478326216	0	PRAD	NA	phagocytic vesicle
secretory vesicle15	0.475928620845957	0	PRAD	NA	secretory vesicle
vesicle cytoskeletal trafficking15	0.193415845599637	1.30268932687638e-05	PRAD	NA	vesicle cytoskeletal trafficking
exocytosis15	0.548528282081256	0	PRAD	NA	exocytosis
endocytosis15	0.622628814084977	0	PRAD	NA	endocytosis
secretion15	0.59986287186583	0	PRAD	NA	secretion
intracellular transport15	0.0623089438652575	0.163761186249441	PRAD	NA	intracellular transport
intracellular protein transport15	0.0271743683946847	0.543958802854649	PRAD	NA	intracellular protein transport
transport along microtubule15	0.232085216022139	1.49076358146871e-07	PRAD	NA	transport along microtubule
vesicle lumen15	0.386525085287592	0	PRAD	NA	vesicle lumen
vesicle membrane15	0.48029238733688	0	PRAD	NA	vesicle membrane
vesicle organization15	0.320024047522485	2.1493917756743e-13	PRAD	NA	vesicle organization
vesicle targeting15	-0.232206026194623	1.46815910317954e-07	PRAD	NA	vesicle targeting
vesicle docking15	0.389995085526159	0	PRAD	NA	vesicle docking
clathrin coated vesicle15	0.322706300546318	1.31894495325469e-13	PRAD	NA	clathrin coated vesicle
copi coated vesicle15	-0.238488059737099	6.55706346996965e-08	PRAD	NA	copi coated vesicle
vesicle tethering15	-0.0623337548011547	0.163593137465533	PRAD	NA	vesicle tethering
intercellular transport15	0.236114416585156	8.91536133806881e-08	PRAD	NA	intercellular transport
regulation of vesicle fusion15	0.502647994846959	0	PRAD	NA	regulation of vesicle fusion
coated vesicle16	0.3	0.623837664781073	LUAD	I	coated vesicle
endocytic vesicle16	0.6	0.284756979865294	LUAD	I	endocytic vesicle
phagocytic vesicle16	0.6	0.284756979865294	LUAD	I	phagocytic vesicle
secretory vesicle16	0.7	0.188120404374187	LUAD	I	secretory vesicle
vesicle cytoskeletal trafficking16	0.6	0.284756979865294	LUAD	I	vesicle cytoskeletal trafficking
exocytosis16	0.7	0.188120404374187	LUAD	I	exocytosis
endocytosis16	0.6	0.284756979865294	LUAD	I	endocytosis
secretion16	0.6	0.284756979865294	LUAD	I	secretion
intracellular transport16	0.3	0.623837664781073	LUAD	I	intracellular transport
intracellular protein transport16	-0.1	0.872888571569538	LUAD	I	intracellular protein transport
transport along microtubule16	0.7	0.188120404374187	LUAD	I	transport along microtubule
vesicle lumen16	0.5	0.39100221895577	LUAD	I	vesicle lumen
vesicle membrane16	0.6	0.284756979865294	LUAD	I	vesicle membrane
vesicle organization16	0.3	0.623837664781073	LUAD	I	vesicle organization
vesicle targeting16	0.1	0.872888571569538	LUAD	I	vesicle targeting
vesicle docking16	0	1	LUAD	I	vesicle docking
clathrin coated vesicle16	0.6	0.284756979865294	LUAD	I	clathrin coated vesicle
copi coated vesicle16	0	1	LUAD	I	copi coated vesicle
vesicle tethering16	0	1	LUAD	I	vesicle tethering
intercellular transport16	0.4	0.504631575468691	LUAD	I	intercellular transport
regulation of vesicle fusion16	0.5	0.39100221895577	LUAD	I	regulation of vesicle fusion
coated vesicle17	0.163897548864039	0.0556512856663398	LUAD	IA	coated vesicle
endocytic vesicle17	0.362475964679747	1.34429602764996e-05	LUAD	IA	endocytic vesicle
phagocytic vesicle17	0.427413332835514	1.89810758222109e-07	LUAD	IA	phagocytic vesicle
secretory vesicle17	0.289394589952769	0.000603721592815631	LUAD	IA	secretory vesicle
vesicle cytoskeletal trafficking17	0.00762596374633636	0.929524548636901	LUAD	IA	vesicle cytoskeletal trafficking
exocytosis17	0.326138294098979	0.00010054771620438	LUAD	IA	exocytosis
endocytosis17	0.328065786771706	9.09271152051971e-05	LUAD	IA	endocytosis
secretion17	0.246961748837904	0.00362202676011347	LUAD	IA	secretion
intracellular transport17	0.00265088580656001	0.975474036471063	LUAD	IA	intracellular transport
intracellular protein transport17	-0.00447570332480818	0.958602779376276	LUAD	IA	intracellular protein transport
transport along microtubule17	0.0422368249108593	0.624092556408339	LUAD	IA	transport along microtubule
vesicle lumen17	0.169689360987175	0.0474383571361954	LUAD	IA	vesicle lumen
vesicle membrane17	0.329979278287005	8.22324045435252e-05	LUAD	IA	vesicle membrane
vesicle organization17	0.26799615434876	0.00154445375204348	LUAD	IA	vesicle organization
vesicle targeting17	-0.0572600668321915	0.506295750070533	LUAD	IA	vesicle targeting
vesicle docking17	0.218310713685665	0.0103820141402209	LUAD	IA	vesicle docking
clathrin coated vesicle17	0.265961319469076	0.00168228297314243	LUAD	IA	clathrin coated vesicle
copi coated vesicle17	-0.222954430899621	0.00882519303760332	LUAD	IA	copi coated vesicle
vesicle tethering17	0.188987622976833	0.0269842098716193	LUAD	IA	vesicle tethering
intercellular transport17	0.189463662329419	0.0265943830792517	LUAD	IA	intercellular transport
regulation of vesicle fusion17	0.227173446338231	0.00759344539917128	LUAD	IA	regulation of vesicle fusion
coated vesicle23	0.275515241268666	0.0183127989687581	LUAD	IIIA	coated vesicle
endocytic vesicle23	0.330278909046032	0.00432066190946134	LUAD	IIIA	endocytic vesicle
phagocytic vesicle23	0.367610761446378	0.00137675623873657	LUAD	IIIA	phagocytic vesicle
secretory vesicle23	0.273262989016414	0.0193264516751772	LUAD	IIIA	secretory vesicle
vesicle cytoskeletal trafficking23	0.163735653461681	0.166305266310681	LUAD	IIIA	vesicle cytoskeletal trafficking
exocytosis23	0.248179686535851	0.0342519078486989	LUAD	IIIA	exocytosis
endocytosis23	0.257404664938912	0.027913704513401	LUAD	IIIA	endocytosis
secretion23	0.141367394792052	0.232869885500531	LUAD	IIIA	secretion
intracellular transport23	0.20097494755029	0.0882062247899349	LUAD	IIIA	intracellular transport
intracellular protein transport23	0.222664445267185	0.0582973399028486	LUAD	IIIA	intracellular protein transport
transport along microtubule23	0.258885597926694	0.0269947352596611	LUAD	IIIA	transport along microtubule
vesicle lumen23	0.252838454893249	0.030914968386571	LUAD	IIIA	vesicle lumen
vesicle membrane23	0.300629396519807	0.00975696815780136	LUAD	IIIA	vesicle membrane
vesicle organization23	0.209860545476984	0.0747487126737676	LUAD	IIIA	vesicle organization
vesicle targeting23	0.0786745649759348	0.508214476690184	LUAD	IIIA	vesicle targeting
vesicle docking23	0.303930642971739	0.00894581104218362	LUAD	IIIA	vesicle docking
clathrin coated vesicle23	0.326082932247316	0.00487226656279516	LUAD	IIIA	clathrin coated vesicle
copi coated vesicle23	0.079723559175614	0.502558147969602	LUAD	IIIA	copi coated vesicle
vesicle tethering23	0.279340984820437	0.0166952720079721	LUAD	IIIA	vesicle tethering
intercellular transport23	0.386307540417129	0.000736256203474284	LUAD	IIIA	intercellular transport
regulation of vesicle fusion23	0.250493644329261	0.0325586549300001	LUAD	IIIA	regulation of vesicle fusion
coated vesicle33	0.236232291959846	0.00328429899582394	LUAD	IB	coated vesicle
endocytic vesicle33	0.398080763405841	3.47233904518518e-07	LUAD	IB	endocytic vesicle
phagocytic vesicle33	0.430494685912643	2.78843974577114e-08	LUAD	IB	phagocytic vesicle
secretory vesicle33	0.305161298969349	0.000125267227498949	LUAD	IB	secretory vesicle
vesicle cytoskeletal trafficking33	0.212456274375779	0.00837519338855941	LUAD	IB	vesicle cytoskeletal trafficking
exocytosis33	0.345908219747229	1.18935390989172e-05	LUAD	IB	exocytosis
endocytosis33	0.368605336871591	2.75676498406874e-06	LUAD	IB	endocytosis
secretion33	0.290338144827309	0.000272030326969652	LUAD	IB	secretion
intracellular transport33	0.117670513181349	0.147447878886577	LUAD	IB	intracellular transport
intracellular protein transport33	0.127956924396553	0.114968989828691	LUAD	IB	intracellular protein transport
transport along microtubule33	0.122468604666747	0.131525643939904	LUAD	IB	transport along microtubule
vesicle lumen33	0.260842614557785	0.00112774750339817	LUAD	IB	vesicle lumen
vesicle membrane33	0.357521477490518	5.70869715454947e-06	LUAD	IB	vesicle membrane
vesicle organization33	0.281127283449265	0.000431384172523641	LUAD	IB	vesicle organization
vesicle targeting33	-0.00145417018482034	0.985766820049813	LUAD	IB	vesicle targeting
vesicle docking33	0.248807178373742	0.00192701953145846	LUAD	IB	vesicle docking
clathrin coated vesicle33	0.300527387988688	0.000160350449270652	LUAD	IB	clathrin coated vesicle
copi coated vesicle33	-0.0613867556592015	0.450971399542461	LUAD	IB	copi coated vesicle
vesicle tethering33	0.0810549100022784	0.319244448749639	LUAD	IB	vesicle tethering
intercellular transport33	0.238869231903288	0.00294340110979974	LUAD	IB	intercellular transport
regulation of vesicle fusion33	0.248666452226824	0.00193884123316446	LUAD	IB	regulation of vesicle fusion
coated vesicle43	0.380744297719088	0.00637681736518592	LUAD	IIA	coated vesicle
endocytic vesicle43	0.616038415366146	1.91410501315659e-06	LUAD	IIA	endocytic vesicle
phagocytic vesicle43	0.634189675870348	7.6232682433286e-07	LUAD	IIA	phagocytic vesicle
secretory vesicle43	0.532484993997599	6.87995079162729e-05	LUAD	IIA	secretory vesicle
vesicle cytoskeletal trafficking43	0.142665066026411	0.322983015978523	LUAD	IIA	vesicle cytoskeletal trafficking
exocytosis43	0.494741896758704	0.00025997003729783	LUAD	IIA	exocytosis
endocytosis43	0.536806722689076	5.84831051217982e-05	LUAD	IIA	endocytosis
secretion43	0.399087635054022	0.00409255369014438	LUAD	IIA	secretion
intracellular transport43	0.199423769507803	0.1649956828907	LUAD	IIA	intracellular transport
intracellular protein transport43	0.189243697478992	0.188093721296982	LUAD	IIA	intracellular protein transport
transport along microtubule43	0.120864345738295	0.403101442759497	LUAD	IIA	transport along microtubule
vesicle lumen43	0.466794717887155	0.000632707076687389	LUAD	IIA	vesicle lumen
vesicle membrane43	0.569555822328932	1.58344813550038e-05	LUAD	IIA	vesicle membrane
vesicle organization43	0.451332533013205	0.00100282779241923	LUAD	IIA	vesicle organization
vesicle targeting43	-0.198847539015606	0.16624514388599	LUAD	IIA	vesicle targeting
vesicle docking43	0.419543817527011	0.00242236492956716	LUAD	IIA	vesicle docking
clathrin coated vesicle43	0.525282112845138	8.97565749382601e-05	LUAD	IIA	clathrin coated vesicle
copi coated vesicle43	0.0153181272509004	0.915913979094715	LUAD	IIA	copi coated vesicle
vesicle tethering43	0.239279711884754	0.0942136096647426	LUAD	IIA	vesicle tethering
intercellular transport43	0.25656662665066	0.0720894980982898	LUAD	IIA	intercellular transport
regulation of vesicle fusion43	0.336662665066026	0.0168209195619324	LUAD	IIA	regulation of vesicle fusion
coated vesicle53	0.522051282051282	0.00622692694591898	LUAD	IV	coated vesicle
endocytic vesicle53	0.785299145299145	2.01812849009997e-06	LUAD	IV	endocytic vesicle
phagocytic vesicle53	0.771623931623932	3.92133584092846e-06	LUAD	IV	phagocytic vesicle
secretory vesicle53	0.67042735042735	0.000178526210614427	LUAD	IV	secretory vesicle
vesicle cytoskeletal trafficking53	0.318290598290598	0.113038649066355	LUAD	IV	vesicle cytoskeletal trafficking
exocytosis53	0.599316239316239	0.00121444229662693	LUAD	IV	exocytosis
endocytosis53	0.739487179487179	1.58648747501378e-05	LUAD	IV	endocytosis
secretion53	0.64991452991453	0.000326222439120505	LUAD	IV	secretion
intracellular transport53	0.197264957264957	0.334081767859872	LUAD	IV	intracellular transport
intracellular protein transport53	0.23965811965812	0.238317376257114	LUAD	IV	intracellular protein transport
transport along microtubule53	-0.0242735042735043	0.906304667557114	LUAD	IV	transport along microtubule
vesicle lumen53	0.612307692307692	0.000885072507901707	LUAD	IV	vesicle lumen
vesicle membrane53	0.698461538461538	7.24116156340937e-05	LUAD	IV	vesicle membrane
vesicle organization53	0.554188034188034	0.00330706939818848	LUAD	IV	vesicle organization
vesicle targeting53	0.156239316239316	0.445949406159769	LUAD	IV	vesicle targeting
vesicle docking53	0.465299145299145	0.0166064113100202	LUAD	IV	vesicle docking
clathrin coated vesicle53	0.554188034188034	0.00330706939818848	LUAD	IV	clathrin coated vesicle
copi coated vesicle53	0.132991452991453	0.517203761343298	LUAD	IV	copi coated vesicle
vesicle tethering53	0.356581196581197	0.0737600435132291	LUAD	IV	vesicle tethering
intercellular transport53	0.465299145299145	0.0166064113100202	LUAD	IV	intercellular transport
regulation of vesicle fusion53	0.265641025641026	0.189653382296984	LUAD	IV	regulation of vesicle fusion
coated vesicle63	0.170896159317212	0.14266077414792	LUAD	IIB	coated vesicle
endocytic vesicle63	0.406088193456615	0.0003005280114039	LUAD	IIB	endocytic vesicle
phagocytic vesicle63	0.464665718349929	2.67258302222295e-05	LUAD	IIB	phagocytic vesicle
secretory vesicle63	0.452773826458037	4.52971851756523e-05	LUAD	IIB	secretory vesicle
vesicle cytoskeletal trafficking63	-0.0336842105263158	0.774192238169883	LUAD	IIB	vesicle cytoskeletal trafficking
exocytosis63	0.358150782361309	0.00160529678506238	LUAD	IIB	exocytosis
endocytosis63	0.35823613086771	0.00160086789151714	LUAD	IIB	endocytosis
secretion63	0.312660028449502	0.00631292685722862	LUAD	IIB	secretion
intracellular transport63	-0.0112091038406828	0.923960408221529	LUAD	IIB	intracellular transport
intracellular protein transport63	0.027624466571835	0.814005699036656	LUAD	IIB	intracellular protein transport
transport along microtubule63	-0.0363300142247511	0.756983146015152	LUAD	IIB	transport along microtubule
vesicle lumen63	0.429388335704125	0.000120966127583166	LUAD	IIB	vesicle lumen
vesicle membrane63	0.385889046941679	0.00062799677960701	LUAD	IIB	vesicle membrane
vesicle organization63	0.186913229018492	0.108336729674895	LUAD	IIB	vesicle organization
vesicle targeting63	-0.157667140825036	0.176704844519182	LUAD	IIB	vesicle targeting
vesicle docking63	0.180341394025605	0.121551328748657	LUAD	IIB	vesicle docking
clathrin coated vesicle63	0.217098150782361	0.0613551082547978	LUAD	IIB	clathrin coated vesicle
copi coated vesicle63	-0.00733997155049787	0.950165305737253	LUAD	IIB	copi coated vesicle
vesicle tethering63	-0.0235277382645804	0.841197774792021	LUAD	IIB	vesicle tethering
intercellular transport63	0.415988620199147	0.000205804970000445	LUAD	IIB	intercellular transport
regulation of vesicle fusion63	0.144637268847795	0.215686701603537	LUAD	IIB	regulation of vesicle fusion
coated vesicle73	0.254545454545455	0.450036576888829	LUAD	IIIB	coated vesicle
endocytic vesicle73	0.627272727272727	0.0388452536203534	LUAD	IIIB	endocytic vesicle
phagocytic vesicle73	0.654545454545455	0.0288645989570018	LUAD	IIIB	phagocytic vesicle
secretory vesicle73	0.5	0.117306803014238	LUAD	IIIB	secretory vesicle
vesicle cytoskeletal trafficking73	0.0727272727272727	0.831716405381337	LUAD	IIIB	vesicle cytoskeletal trafficking
exocytosis73	0.381818181818182	0.24655957577897	LUAD	IIIB	exocytosis
endocytosis73	0.545454545454545	0.0826509573441752	LUAD	IIIB	endocytosis
secretion73	0.4	0.22286835013352	LUAD	IIIB	secretion
intracellular transport73	0.236363636363636	0.484091162225397	LUAD	IIIB	intracellular transport
intracellular protein transport73	0.236363636363636	0.484091162225397	LUAD	IIIB	intracellular protein transport
transport along microtubule73	0.00909090909090909	0.978836500144194	LUAD	IIIB	transport along microtubule
vesicle lumen73	0.472727272727273	0.14199852020632	LUAD	IIIB	vesicle lumen
vesicle membrane73	0.363636363636364	0.271637540993823	LUAD	IIIB	vesicle membrane
vesicle organization73	0.281818181818182	0.401144897960478	LUAD	IIIB	vesicle organization
vesicle targeting73	-0.109090909090909	0.749508596234148	LUAD	IIIB	vesicle targeting
vesicle docking73	0.472727272727273	0.14199852020632	LUAD	IIIB	vesicle docking
clathrin coated vesicle73	0.427272727272727	0.189943724965427	LUAD	IIIB	clathrin coated vesicle
copi coated vesicle73	-0.0181818181818182	0.957685241021619	LUAD	IIIB	copi coated vesicle
vesicle tethering73	0.0272727272727273	0.936558448192612	LUAD	IIIB	vesicle tethering
intercellular transport73	0.545454545454545	0.0826509573441752	LUAD	IIIB	intercellular transport
regulation of vesicle fusion73	0.654545454545455	0.0288645989570018	LUAD	IIIB	regulation of vesicle fusion
coated vesicle18	0.514242895361401	0	KIRC	I	coated vesicle
endocytic vesicle18	0.445750310230774	9.76996261670138e-15	KIRC	I	endocytic vesicle
phagocytic vesicle18	0.459993795384521	1.11022302462516e-15	KIRC	I	phagocytic vesicle
secretory vesicle18	0.452294056308655	3.5527136788005e-15	KIRC	I	secretory vesicle
vesicle cytoskeletal trafficking18	0.444947602847989	1.11022302462516e-14	KIRC	I	vesicle cytoskeletal trafficking
exocytosis18	0.473161499299327	0	KIRC	I	exocytosis
endocytosis18	0.411367775633555	1.4237500067793e-12	KIRC	I	endocytosis
secretion18	0.444392018458141	1.19904086659517e-14	KIRC	I	secretion
intracellular transport18	0.457960781168166	1.33226762955019e-15	KIRC	I	intracellular transport
intracellular protein transport18	0.481171469149142	0	KIRC	I	intracellular protein transport
transport along microtubule18	0.390415402545072	2.25570673251241e-11	KIRC	I	transport along microtubule
vesicle lumen18	0.38933254379798	2.58839616407158e-11	KIRC	I	vesicle lumen
vesicle membrane18	0.506238233642699	0	KIRC	I	vesicle membrane
vesicle organization18	0.483668060149383	0	KIRC	I	vesicle organization
vesicle targeting18	0.366303511859545	4.29585700345569e-10	KIRC	I	vesicle targeting
vesicle docking18	0.362445680124942	6.73272992912644e-10	KIRC	I	vesicle docking
clathrin coated vesicle18	0.480261419559402	0	KIRC	I	clathrin coated vesicle
copi coated vesicle18	0.419678539579785	4.50750547997814e-13	KIRC	I	copi coated vesicle
vesicle tethering18	0.287977318945546	1.30338725812251e-06	KIRC	I	vesicle tethering
intercellular transport18	0.221100175050368	0.00023133420794208	KIRC	I	intercellular transport
regulation of vesicle fusion18	0.227673410745545	0.00014795716794902	KIRC	I	regulation of vesicle fusion
coated vesicle19	0.616121293418117	3.33066907387547e-14	KIRC	III	coated vesicle
endocytic vesicle19	0.626355909249204	9.32587340685131e-15	KIRC	III	endocytic vesicle
phagocytic vesicle19	0.625511085888225	1.02140518265514e-14	KIRC	III	phagocytic vesicle
secretory vesicle19	0.608376004436935	8.39328606616618e-14	KIRC	III	secretory vesicle
vesicle cytoskeletal trafficking19	0.531123034657105	2.6185409396362e-10	KIRC	III	vesicle cytoskeletal trafficking
exocytosis19	0.568862777469657	6.67843558233017e-12	KIRC	III	exocytosis
endocytosis19	0.590209077659259	6.76347866601645e-13	KIRC	III	endocytosis
secretion19	0.581618965317099	1.73416836446449e-12	KIRC	III	secretion
intracellular transport19	0.539919516064542	1.15930376409779e-10	KIRC	III	intracellular transport
intracellular protein transport19	0.559414943699939	1.74766867644394e-11	KIRC	III	intracellular protein transport
transport along microtubule19	0.520559518128233	6.7577232698568e-10	KIRC	III	transport along microtubule
vesicle lumen19	0.567018353948743	8.07753863796279e-12	KIRC	III	vesicle lumen
vesicle membrane19	0.619610220427958	2.17603712826531e-14	KIRC	III	vesicle membrane
vesicle organization19	0.610330061523778	6.66133814775094e-14	KIRC	III	vesicle organization
vesicle targeting19	0.485915311294837	1.217761669281e-08	KIRC	III	vesicle targeting
vesicle docking19	0.521681649920677	6.11970474295731e-10	KIRC	III	vesicle docking
clathrin coated vesicle19	0.589654460796327	7.19424519957101e-13	KIRC	III	clathrin coated vesicle
copi coated vesicle19	0.537868723478351	1.4047829566266e-10	KIRC	III	copi coated vesicle
vesicle tethering19	0.487037443087281	1.11440185968092e-08	KIRC	III	vesicle tethering
intercellular transport19	0.404057731746011	3.57531265082756e-06	KIRC	III	intercellular transport
regulation of vesicle fusion19	0.325734222440056	0.000236480028591446	KIRC	III	regulation of vesicle fusion
coated vesicle24	0.435768556399766	0.000561136472068569	KIRC	II	coated vesicle
endocytic vesicle24	0.374108708357686	0.00351270283718419	KIRC	II	endocytic vesicle
phagocytic vesicle24	0.39135008766803	0.00217704349848202	KIRC	II	phagocytic vesicle
secretory vesicle24	0.386966686148451	0.00246457478623308	KIRC	II	secretory vesicle
vesicle cytoskeletal trafficking24	0.3177089421391	0.0142044582770917	KIRC	II	vesicle cytoskeletal trafficking
exocytosis24	0.345178258328463	0.00741797929747978	KIRC	II	exocytosis
endocytosis24	0.337112799532437	0.00902988064948218	KIRC	II	endocytosis
secretion24	0.330742255990649	0.0105102955188494	KIRC	II	secretion
intracellular transport24	0.30905902980713	0.0172298638100767	KIRC	II	intracellular transport
intracellular protein transport24	0.356224430157802	0.00562043331638029	KIRC	II	intracellular protein transport
transport along microtubule24	0.30093512565751	0.0205561022404366	KIRC	II	transport along microtubule
vesicle lumen24	0.3416715371128	0.0080850134209256	KIRC	II	vesicle lumen
vesicle membrane24	0.401928696668615	0.00160258341321495	KIRC	II	vesicle membrane
vesicle organization24	0.397545295149036	0.00182169289303058	KIRC	II	vesicle organization
vesicle targeting24	0.334541203974284	0.00960410608915652	KIRC	II	vesicle targeting
vesicle docking24	0.377849210987727	0.00317320950587652	KIRC	II	vesicle docking
clathrin coated vesicle24	0.391291642314436	0.00218067139520484	KIRC	II	clathrin coated vesicle
copi coated vesicle24	0.390531852717709	0.00222832726412481	KIRC	II	copi coated vesicle
vesicle tethering24	0.372939801285798	0.00362519729252853	KIRC	II	vesicle tethering
intercellular transport24	0.297253068381064	0.0222344604500884	KIRC	II	intercellular transport
regulation of vesicle fusion24	0.016364699006429	0.902092573469229	KIRC	II	regulation of vesicle fusion
coated vesicle34	0.627996305780614	2.08845385429868e-10	KIRC	IV	coated vesicle
endocytic vesicle34	0.605327232274044	1.34483113534145e-09	KIRC	IV	endocytic vesicle
phagocytic vesicle34	0.678602913395743	1.7963408538435e-12	KIRC	IV	phagocytic vesicle
secretory vesicle34	0.617396414928005	5.08244113461842e-10	KIRC	IV	secretory vesicle
vesicle cytoskeletal trafficking34	0.537802779060493	1.58006712824843e-07	KIRC	IV	vesicle cytoskeletal trafficking
exocytosis34	0.569812350447085	1.88502835563042e-08	KIRC	IV	exocytosis
endocytosis34	0.575689517652492	1.24431003278858e-08	KIRC	IV	endocytosis
secretion34	0.523214810461358	3.87826958991866e-07	KIRC	IV	secretion
intracellular transport34	0.598988287645355	2.20611506840385e-09	KIRC	IV	intracellular transport
intracellular protein transport34	0.630347172662777	1.70674585575625e-10	KIRC	IV	intracellular protein transport
transport along microtubule34	0.480689307753663	4.23755705591944e-06	KIRC	IV	transport along microtubule
vesicle lumen34	0.596700390411822	2.63068322681193e-09	KIRC	IV	vesicle lumen
vesicle membrane34	0.61428991226229	6.55473453292643e-10	KIRC	IV	vesicle membrane
vesicle organization34	0.617165526216364	5.1799498024252e-10	KIRC	IV	vesicle organization
vesicle targeting34	0.582993996893497	7.34052418849274e-09	KIRC	IV	vesicle targeting
vesicle docking34	0.650770328701566	2.74398281874255e-11	KIRC	IV	vesicle docking
clathrin coated vesicle34	0.586961084757147	5.48105116848774e-09	KIRC	IV	clathrin coated vesicle
copi coated vesicle34	0.562339952143067	3.15965171804322e-08	KIRC	IV	copi coated vesicle
vesicle tethering34	0.582637168884598	7.534509238738e-09	KIRC	IV	vesicle tethering
intercellular transport34	0.327484152638428	0.00251045279719619	KIRC	IV	intercellular transport
regulation of vesicle fusion34	0.312245497670123	0.00405600017222518	KIRC	IV	regulation of vesicle fusion
coated vesicle20	0.0489112594375752	0.770583417637148	STAD	IIA	coated vesicle
endocytic vesicle20	0.25309114782799	0.125245285487934	STAD	IIA	endocytic vesicle
phagocytic vesicle20	0.105810263705001	0.527224662098434	STAD	IIA	phagocytic vesicle
secretory vesicle20	0.172994857205384	0.298969792017048	STAD	IIA	secretory vesicle
vesicle cytoskeletal trafficking20	-0.00361089834774045	0.982834401871534	STAD	IIA	vesicle cytoskeletal trafficking
exocytosis20	0.302768355399934	0.0646491356161352	STAD	IIA	exocytosis
endocytosis20	0.379800853485064	0.0186761510100877	STAD	IIA	endocytosis
secretion20	0.263814421709159	0.109502250749683	STAD	IIA	secretion
intracellular transport20	-0.10340299813984	0.536716783346053	STAD	IIA	intracellular transport
intracellular protein transport20	-0.131195973301236	0.432375853178754	STAD	IIA	intracellular protein transport
transport along microtubule20	0.24871430134588	0.132135002622344	STAD	IIA	transport along microtubule
vesicle lumen20	0.0454097822518875	0.786611483011049	STAD	IIA	vesicle lumen
vesicle membrane20	0.158332421490316	0.342402191598388	STAD	IIA	vesicle membrane
vesicle organization20	0.104934894408579	0.530666829116627	STAD	IIA	vesicle organization
vesicle targeting20	-0.238209869788817	0.149811524451014	STAD	IIA	vesicle targeting
vesicle docking20	0.235802604223657	0.154094860009468	STAD	IIA	vesicle docking
clathrin coated vesicle20	0.231206915417442	0.162518367380729	STAD	IIA	clathrin coated vesicle
copi coated vesicle20	-0.220702483860379	0.183010801628738	STAD	IIA	copi coated vesicle
vesicle tethering20	-0.257905678958311	0.11798022670248	STAD	IIA	vesicle tethering
intercellular transport20	-0.161177371703687	0.333686996870779	STAD	IIA	intercellular transport
regulation of vesicle fusion20	0.452894189736295	0.00430084500789785	STAD	IIA	regulation of vesicle fusion
coated vesicle110	-0.183227217184385	0.12341446585766	STAD	IIIA	coated vesicle
endocytic vesicle110	-0.070711942890218	0.555023538214564	STAD	IIIA	endocytic vesicle
phagocytic vesicle110	-0.0771432246446717	0.519519220785934	STAD	IIIA	phagocytic vesicle
secretory vesicle110	-0.0837996012605312	0.484020373215817	STAD	IIIA	secretory vesicle
vesicle cytoskeletal trafficking110	-0.181040581387871	0.128033850481131	STAD	IIIA	vesicle cytoskeletal trafficking
exocytosis110	-0.0447938774197698	0.708683942209424	STAD	IIIA	exocytosis
endocytosis110	0.0748279632130684	0.532167481039286	STAD	IIIA	endocytosis
secretion110	-0.050935751495273	0.670897920041766	STAD	IIIA	secretion
intracellular transport110	-0.160074602868352	0.179211832079008	STAD	IIIA	intracellular transport
intracellular protein transport110	-0.162968679657856	0.171375590278741	STAD	IIIA	intracellular protein transport
transport along microtubule110	0.187053829828285	0.115638309740341	STAD	IIIA	transport along microtubule
vesicle lumen110	-0.110585889767831	0.355085342481515	STAD	IIIA	vesicle lumen
vesicle membrane110	-0.139880378159367	0.241227704396813	STAD	IIIA	vesicle membrane
vesicle organization110	-0.150138272557721	0.208095894884328	STAD	IIIA	vesicle organization
vesicle targeting110	-0.272525564344974	0.0205577411347604	STAD	IIIA	vesicle targeting
vesicle docking110	-0.11100392308187	0.353258223355621	STAD	IIIA	vesicle docking
clathrin coated vesicle110	-0.120457907260917	0.313499334325678	STAD	IIIA	clathrin coated vesicle
copi coated vesicle110	-0.255965013827256	0.0299904036870715	STAD	IIIA	copi coated vesicle
vesicle tethering110	-0.265676249276481	0.0240966159734783	STAD	IIIA	vesicle tethering
intercellular transport110	-0.0440221236092353	0.713484236441426	STAD	IIIA	intercellular transport
regulation of vesicle fusion110	0.34108302784745	0.00336784661492007	STAD	IIIA	regulation of vesicle fusion
coated vesicle25	0.060207991242474	0.760867615387937	STAD	II	coated vesicle
endocytic vesicle25	0.207991242474001	0.288200312583856	STAD	II	endocytic vesicle
phagocytic vesicle25	0.112753147235906	0.567824409870983	STAD	II	phagocytic vesicle
secretory vesicle25	0.264367816091954	0.174002267818327	STAD	II	secretory vesicle
vesicle cytoskeletal trafficking25	-0.158182813355227	0.421429598350327	STAD	II	vesicle cytoskeletal trafficking
exocytosis25	0.214012041598248	0.27415419231382	STAD	II	exocytosis
endocytosis25	0.269293924466338	0.1658206854769	STAD	II	endocytosis
secretion25	0.256704980842912	0.187286122640075	STAD	II	secretion
intracellular transport25	-0.106732348111658	0.588801650531921	STAD	II	intracellular transport
intracellular protein transport25	-0.0689655172413793	0.727307935482158	STAD	II	intracellular protein transport
transport along microtubule25	0.168582375478927	0.391143644272459	STAD	II	transport along microtubule
vesicle lumen25	0.198686371100164	0.310789428898776	STAD	II	vesicle lumen
vesicle membrane25	0.144499178981938	0.46317987111309	STAD	II	vesicle membrane
vesicle organization25	0.0317460317460317	0.87259312942846	STAD	II	vesicle organization
vesicle targeting25	-0.217296113847838	0.266681505732911	STAD	II	vesicle targeting
vesicle docking25	0.148330596606459	0.451276451007917	STAD	II	vesicle docking
clathrin coated vesicle25	0.122058018609743	0.536084917236463	STAD	II	clathrin coated vesicle
copi coated vesicle25	-0.0498084291187739	0.801272087786034	STAD	II	copi coated vesicle
vesicle tethering25	-0.119321291735085	0.545332146640453	STAD	II	vesicle tethering
intercellular transport25	0.469622331691297	0.0116893036002237	STAD	II	intercellular transport
regulation of vesicle fusion25	0.351395730706076	0.0667117314004138	STAD	II	regulation of vesicle fusion
coated vesicle35	-0.00995732574679943	0.953357874432174	STAD	IIIC	coated vesicle
endocytic vesicle35	0.400426742532006	0.0140557481994787	STAD	IIIC	endocytic vesicle
phagocytic vesicle35	0.250829777145567	0.134282259143214	STAD	IIIC	phagocytic vesicle
secretory vesicle35	0.308440018966335	0.0632618770659326	STAD	IIIC	secretory vesicle
vesicle cytoskeletal trafficking35	0.136557610241821	0.420287011776827	STAD	IIIC	vesicle cytoskeletal trafficking
exocytosis35	0.416548127074443	0.0103311995900142	STAD	IIIC	exocytosis
endocytosis35	0.464675201517307	0.00376171150624516	STAD	IIIC	endocytosis
secretion35	0.40398293029872	0.0131491692569794	STAD	IIIC	secretion
intracellular transport35	-0.0391180654338549	0.818195230695439	STAD	IIIC	intracellular transport
intracellular protein transport35	-0.0462304409672831	0.785850991036773	STAD	IIIC	intracellular protein transport
transport along microtubule35	0.439070649596965	0.00655400690862962	STAD	IIIC	transport along microtubule
vesicle lumen35	0.115457562825984	0.496202249976006	STAD	IIIC	vesicle lumen
vesicle membrane35	0.265765765765766	0.111869540376807	STAD	IIIC	vesicle membrane
vesicle organization35	0.202465623518255	0.229450639261668	STAD	IIIC	vesicle organization
vesicle targeting35	-0.186581318160266	0.268847347180368	STAD	IIIC	vesicle targeting
vesicle docking35	0.431484115694642	0.00766548902447317	STAD	IIIC	vesicle docking
clathrin coated vesicle35	0.19203413940256	0.254852247883746	STAD	IIIC	clathrin coated vesicle
copi coated vesicle35	-0.26434329065908	0.113873693161154	STAD	IIIC	copi coated vesicle
vesicle tethering35	-0.179706021811285	0.287199551465923	STAD	IIIC	vesicle tethering
intercellular transport35	0.283783783783784	0.0887299693266268	STAD	IIIC	intercellular transport
regulation of vesicle fusion35	0.568515884305358	0.000241587123207765	STAD	IIIC	regulation of vesicle fusion
coated vesicle44	0.207085020242915	0.20589501716882	STAD	IV	coated vesicle
endocytic vesicle44	0.413765182186235	0.00883430536140195	STAD	IV	endocytic vesicle
phagocytic vesicle44	0.439676113360324	0.00509991390572129	STAD	IV	phagocytic vesicle
secretory vesicle44	0.363157894736842	0.0230664341385938	STAD	IV	secretory vesicle
vesicle cytoskeletal trafficking44	0.159311740890688	0.332676116747435	STAD	IV	vesicle cytoskeletal trafficking
exocytosis44	0.323279352226721	0.0447008374624767	STAD	IV	exocytosis
endocytosis44	0.425708502024292	0.00689355101084654	STAD	IV	endocytosis
secretion44	0.290283400809717	0.0730271389783879	STAD	IV	secretion
intracellular transport44	0.279554655870445	0.0847855842741867	STAD	IV	intracellular transport
intracellular protein transport44	0.279554655870445	0.0847855842741867	STAD	IV	intracellular protein transport
transport along microtubule44	0.373279352226721	0.0192531093756378	STAD	IV	transport along microtubule
vesicle lumen44	0.330161943319838	0.0400980979384542	STAD	IV	vesicle lumen
vesicle membrane44	0.372064777327935	0.0196807813070292	STAD	IV	vesicle membrane
vesicle organization44	0.312348178137652	0.0528807539398739	STAD	IV	vesicle organization
vesicle targeting44	0.054251012145749	0.742899400964388	STAD	IV	vesicle targeting
vesicle docking44	0.223076923076923	0.172233377128148	STAD	IV	vesicle docking
clathrin coated vesicle44	0.296153846153846	0.0671579717805533	STAD	IV	clathrin coated vesicle
copi coated vesicle44	-0.0269230769230769	0.87075970902668	STAD	IV	copi coated vesicle
vesicle tethering44	-0.101214574898785	0.539811960886434	STAD	IV	vesicle tethering
intercellular transport44	0.0269230769230769	0.87075970902668	STAD	IV	intercellular transport
regulation of vesicle fusion44	0.443927125506073	0.00464140770812294	STAD	IV	regulation of vesicle fusion
coated vesicle54	-0.0568480300187617	0.727525145059408	STAD	IB	coated vesicle
endocytic vesicle54	0.0120075046904315	0.941379142420527	STAD	IB	endocytic vesicle
phagocytic vesicle54	-0.0378986866791745	0.816402086493764	STAD	IB	phagocytic vesicle
secretory vesicle54	-0.0228893058161351	0.888507950761335	STAD	IB	secretory vesicle
vesicle cytoskeletal trafficking54	0.0651031894934334	0.689807682670685	STAD	IB	vesicle cytoskeletal trafficking
exocytosis54	0.0604127579737336	0.711154130161402	STAD	IB	exocytosis
endocytosis54	0.0932457786116323	0.567127739601223	STAD	IB	endocytosis
secretion54	-0.00450281425891182	0.97800083531232	STAD	IB	secretion
intracellular transport54	-0.0185741088180113	0.909429942713411	STAD	IB	intracellular transport
intracellular protein transport54	-0.024202626641651	0.882154502385807	STAD	IB	intracellular protein transport
transport along microtubule54	0.200375234521576	0.215079783391954	STAD	IB	transport along microtubule
vesicle lumen54	-0.0696060037523452	0.669535391822648	STAD	IB	vesicle lumen
vesicle membrane54	-0.0294559099437148	0.856817264633292	STAD	IB	vesicle membrane
vesicle organization54	-0.00637898686679174	0.968838333642626	STAD	IB	vesicle organization
vesicle targeting54	-0.249155722326454	0.121046641663517	STAD	IB	vesicle targeting
vesicle docking54	0.0819887429643527	0.615001160095956	STAD	IB	vesicle docking
clathrin coated vesicle54	0.026266416510319	0.872185349556323	STAD	IB	clathrin coated vesicle
copi coated vesicle54	-0.216322701688555	0.180018203072366	STAD	IB	copi coated vesicle
vesicle tethering54	-0.122138836772983	0.452775197618788	STAD	IB	vesicle tethering
intercellular transport54	0.049718574108818	0.760621155188852	STAD	IB	intercellular transport
regulation of vesicle fusion54	0.268292682926829	0.0941558994005591	STAD	IB	regulation of vesicle fusion
coated vesicle64	0.0783321941216678	0.566071788909236	STAD	IIB	coated vesicle
endocytic vesicle64	0.257621326042379	0.0552541018262322	STAD	IIB	endocytic vesicle
phagocytic vesicle64	0.187696514012303	0.165973213206712	STAD	IIB	phagocytic vesicle
secretory vesicle64	0.232057416267943	0.0852560982416377	STAD	IIB	secretory vesicle
vesicle cytoskeletal trafficking64	0.0268626110731374	0.844200937234302	STAD	IIB	vesicle cytoskeletal trafficking
exocytosis64	0.235338345864662	0.0808100563091798	STAD	IIB	exocytosis
endocytosis64	0.307792207792208	0.0210164075355626	STAD	IIB	endocytosis
secretion64	0.261380724538619	0.0516724804585507	STAD	IIB	secretion
intracellular transport64	-0.0121667805878332	0.929083841671961	STAD	IIB	intracellular transport
intracellular protein transport64	-0.0454545454545455	0.73939789921458	STAD	IIB	intracellular protein transport
transport along microtubule64	0.168010936431989	0.215811647442141	STAD	IIB	transport along microtubule
vesicle lumen64	0.156390977443609	0.249721437173766	STAD	IIB	vesicle lumen
vesicle membrane64	0.212303485987697	0.116213491200152	STAD	IIB	vesicle membrane
vesicle organization64	0.136431989063568	0.316037330142146	STAD	IIB	vesicle organization
vesicle targeting64	-0.121120984278879	0.373883018952031	STAD	IIB	vesicle targeting
vesicle docking64	0.0662337662337662	0.627674758229887	STAD	IIB	vesicle docking
clathrin coated vesicle64	0.157963089542037	0.244933472675018	STAD	IIB	clathrin coated vesicle
copi coated vesicle64	-0.0211893369788107	0.87681544365947	STAD	IIB	copi coated vesicle
vesicle tethering64	-0.0876281613123718	0.520745774491404	STAD	IIB	vesicle tethering
intercellular transport64	0.22447026657553	0.0962734797285747	STAD	IIB	intercellular transport
regulation of vesicle fusion64	0.282843472317157	0.0346685553893511	STAD	IIB	regulation of vesicle fusion
coated vesicle74	-0.202100077780659	0.131651008207808	STAD	IIIB	coated vesicle
endocytic vesicle74	0.0370106300233342	0.784601685070135	STAD	IIIB	endocytic vesicle
phagocytic vesicle74	-0.00771324863883848	0.954589468138231	STAD	IIIB	phagocytic vesicle
secretory vesicle74	-0.00894477573243454	0.94734858482616	STAD	IIIB	secretory vesicle
vesicle cytoskeletal trafficking74	-0.143894218304382	0.285575236238219	STAD	IIIB	vesicle cytoskeletal trafficking
exocytosis74	0.00142597873995333	0.991600514222092	STAD	IIIB	exocytosis
endocytosis74	0.0872439719989629	0.51872175743451	STAD	IIIB	endocytosis
secretion74	0.0671506352087114	0.619679145749743	STAD	IIIB	secretion
intracellular transport74	-0.245138708841068	0.0660760710754495	STAD	IIIB	intracellular transport
intracellular protein transport74	-0.234379051075966	0.0792842173936075	STAD	IIIB	intracellular protein transport
transport along microtubule74	0.13235675395385	0.326366082155935	STAD	IIIB	transport along microtubule
vesicle lumen74	-0.0830308529945554	0.539186978574316	STAD	IIIB	vesicle lumen
vesicle membrane74	-0.0812807881773399	0.547802007386794	STAD	IIIB	vesicle membrane
vesicle organization74	-0.165413533834586	0.218821085221216	STAD	IIIB	vesicle organization
vesicle targeting74	-0.328299196266528	0.0126590539993847	STAD	IIIB	vesicle targeting
vesicle docking74	0.0636505055742805	0.638082243536243	STAD	IIIB	vesicle docking
clathrin coated vesicle74	-0.137736582836401	0.306908724287995	STAD	IIIB	clathrin coated vesicle
copi coated vesicle74	-0.334845735027223	0.0108970333091685	STAD	IIIB	copi coated vesicle
vesicle tethering74	-0.320391495981333	0.0151096513246083	STAD	IIIB	vesicle tethering
intercellular transport74	0.197822141560799	0.140197275135702	STAD	IIIB	intercellular transport
regulation of vesicle fusion74	0.336855068706248	0.0104006095637352	STAD	IIIB	regulation of vesicle fusion
coated vesicle83	-0.220588235294118	0.411666430497963	STAD	IA	coated vesicle
endocytic vesicle83	-0.191176470588235	0.478164012817028	STAD	IA	endocytic vesicle
phagocytic vesicle83	-0.276470588235294	0.299942128492374	STAD	IA	phagocytic vesicle
secretory vesicle83	-0.0676470588235294	0.803420313796669	STAD	IA	secretory vesicle
vesicle cytoskeletal trafficking83	-0.229411764705882	0.39272049088162	STAD	IA	vesicle cytoskeletal trafficking
exocytosis83	-0.305882352941176	0.249254298928919	STAD	IA	exocytosis
endocytosis83	-0.205882352941176	0.444284641052144	STAD	IA	endocytosis
secretion83	-0.205882352941176	0.444284641052144	STAD	IA	secretion
intracellular transport83	0.0970588235294118	0.720651308237203	STAD	IA	intracellular transport
intracellular protein transport83	0.173529411764706	0.520407514448741	STAD	IA	intracellular protein transport
transport along microtubule83	0.0588235294117647	0.828680750033226	STAD	IA	transport along microtubule
vesicle lumen83	-0.0294117647058824	0.9138955872505	STAD	IA	vesicle lumen
vesicle membrane83	-0.211764705882353	0.431083247239221	STAD	IA	vesicle membrane
vesicle organization83	-0.0558823529411765	0.837137221795472	STAD	IA	vesicle organization
vesicle targeting83	0.152941176470588	0.571744619245462	STAD	IA	vesicle targeting
vesicle docking83	-0.208823529411765	0.4376585109498	STAD	IA	vesicle docking
clathrin coated vesicle83	-0.238235294117647	0.374254129727988	STAD	IA	clathrin coated vesicle
copi coated vesicle83	-0.141176470588235	0.602002683881979	STAD	IA	copi coated vesicle
vesicle tethering83	0.291176470588235	0.273887048419149	STAD	IA	vesicle tethering
intercellular transport83	-0.117647058823529	0.664341079162354	STAD	IA	intercellular transport
regulation of vesicle fusion83	0.170588235294118	0.527609768861268	STAD	IA	regulation of vesicle fusion
coated vesicle26	0.298644986449864	0.0067663927342192	HNSC	III	coated vesicle
endocytic vesicle26	0.357678410117435	0.00104456239183959	HNSC	III	endocytic vesicle
phagocytic vesicle26	0.279358626919603	0.0115484642052555	HNSC	III	phagocytic vesicle
secretory vesicle26	0.266937669376694	0.0159969450853703	HNSC	III	secretory vesicle
vesicle cytoskeletal trafficking26	0.0690605239385727	0.540130112537619	HNSC	III	vesicle cytoskeletal trafficking
exocytosis26	0.147606142728094	0.188502000162739	HNSC	III	exocytosis
endocytosis26	0.175451671183379	0.11718446539347	HNSC	III	endocytosis
secretion26	0.179065040650407	0.109710928904703	HNSC	III	secretion
intracellular transport26	0.194467028003613	0.0819205272858119	HNSC	III	intracellular transport
intracellular protein transport26	0.183152664859982	0.101707846540205	HNSC	III	intracellular protein transport
transport along microtubule26	-0.0335365853658537	0.766297328842888	HNSC	III	transport along microtubule
vesicle lumen26	0.350722673893406	0.00132706964952689	HNSC	III	vesicle lumen
vesicle membrane26	0.285072267389341	0.0098933220242301	HNSC	III	vesicle membrane
vesicle organization26	0.290808491418247	0.00844401356423141	HNSC	III	vesicle organization
vesicle targeting26	0.0891373080397471	0.428743396570634	HNSC	III	vesicle targeting
vesicle docking26	0.361178861788618	0.000924121668831601	HNSC	III	vesicle docking
clathrin coated vesicle26	0.267479674796748	0.0157757473703435	HNSC	III	clathrin coated vesicle
copi coated vesicle26	0.222289972899729	0.0460925848708766	HNSC	III	copi coated vesicle
vesicle tethering26	0.161946702800361	0.148620811903887	HNSC	III	vesicle tethering
intercellular transport26	0.225271002710027	0.0431766676182241	HNSC	III	intercellular transport
regulation of vesicle fusion26	-0.0753161698283649	0.503967646313342	HNSC	III	regulation of vesicle fusion
coated vesicle111	0.471462105969148	3.32403544973658e-05	HNSC	II	coated vesicle
endocytic vesicle111	0.43326626425218	0.000160572162792638	HNSC	II	endocytic vesicle
phagocytic vesicle111	0.402649228705567	0.000499252332296862	HNSC	II	phagocytic vesicle
secretory vesicle111	0.412944332662643	0.000345038600767289	HNSC	II	secretory vesicle
vesicle cytoskeletal trafficking111	0.355030181086519	0.00238098321571578	HNSC	II	vesicle cytoskeletal trafficking
exocytosis111	0.347753185781355	0.00296298744318557	HNSC	II	exocytosis
endocytosis111	0.327733065057009	0.00527057464391856	HNSC	II	endocytosis
secretion111	0.286653252850436	0.0153672250553658	HNSC	II	secretion
intracellular transport111	0.423977196512408	0.000229149440833964	HNSC	II	intracellular transport
intracellular protein transport111	0.40627095908786	0.000438995122460817	HNSC	II	intracellular protein transport
transport along microtubule111	0.125452716297787	0.297205224362981	HNSC	II	transport along microtubule
vesicle lumen111	0.390040241448692	0.000772585795639991	HNSC	II	vesicle lumen
vesicle membrane111	0.421193829644534	0.000254411843051416	HNSC	II	vesicle membrane
vesicle organization111	0.586351441985245	7.75093567106921e-08	HNSC	II	vesicle organization
vesicle targeting111	0.498826291079812	9.53113169699371e-06	HNSC	II	vesicle targeting
vesicle docking111	0.621428571428571	7.34313587713586e-09	HNSC	II	vesicle docking
clathrin coated vesicle111	0.38242790073776	0.000997380102718992	HNSC	II	clathrin coated vesicle
copi coated vesicle111	0.260932260228035	0.0279593923583767	HNSC	II	copi coated vesicle
vesicle tethering111	0.497149564050972	1.03214444944211e-05	HNSC	II	vesicle tethering
intercellular transport111	0.393192488262911	0.000693805820256799	HNSC	II	intercellular transport
regulation of vesicle fusion111	-0.122099262240107	0.310407924090244	HNSC	II	regulation of vesicle fusion
coated vesicle27	0.377920151285437	5.1858695115925e-10	HNSC	IVA	coated vesicle
endocytic vesicle27	0.343285152597032	2.08880650554022e-08	HNSC	IVA	endocytic vesicle
phagocytic vesicle27	0.315431914884157	2.99421308191938e-07	HNSC	IVA	phagocytic vesicle
secretory vesicle27	0.289855072463768	2.75029150809125e-06	HNSC	IVA	secretory vesicle
vesicle cytoskeletal trafficking27	0.219477259018512	0.000436968414192496	HNSC	IVA	vesicle cytoskeletal trafficking
exocytosis27	0.188106427408036	0.00266401104352609	HNSC	IVA	exocytosis
endocytosis27	0.22358840520429	0.000338032182837011	HNSC	IVA	endocytosis
secretion27	0.195252767317129	0.00180609360965445	HNSC	IVA	secretion
intracellular transport27	0.28305404512183	4.78871082387755e-06	HNSC	IVA	intracellular transport
intracellular protein transport27	0.308328553792436	5.66250485167785e-07	HNSC	IVA	intracellular protein transport
transport along microtubule27	0.0782955490247513	0.214566591263727	HNSC	IVA	transport along microtubule
vesicle lumen27	0.337397054617185	3.74999920005337e-08	HNSC	IVA	vesicle lumen
vesicle membrane27	0.309451931156827	5.12536890484583e-07	HNSC	IVA	vesicle membrane
vesicle organization27	0.36759337889088	1.63524749297039e-09	HNSC	IVA	vesicle organization
vesicle targeting27	0.320716827392623	1.84366654387702e-07	HNSC	IVA	vesicle targeting
vesicle docking27	0.368113570783889	1.54482027170388e-09	HNSC	IVA	vesicle docking
clathrin coated vesicle27	0.294347840907238	1.89153984786472e-06	HNSC	IVA	clathrin coated vesicle
copi coated vesicle27	0.322055839857962	1.62808995618491e-07	HNSC	IVA	copi coated vesicle
vesicle tethering27	0.361200650313968	3.26299698372168e-09	HNSC	IVA	vesicle tethering
intercellular transport27	0.404487729547641	2.23190355086444e-11	HNSC	IVA	intercellular transport
regulation of vesicle fusion27	-0.0445297598669731	0.480728329327381	HNSC	IVA	regulation of vesicle fusion
coated vesicle36	0.258852258852259	0.19232085476689	HNSC	I	coated vesicle
endocytic vesicle36	0.109279609279609	0.587409472204271	HNSC	I	endocytic vesicle
phagocytic vesicle36	0.0341880341880342	0.865569020645351	HNSC	I	phagocytic vesicle
secretory vesicle36	0.07997557997558	0.691708534663942	HNSC	I	secretory vesicle
vesicle cytoskeletal trafficking36	0.0885225885225885	0.660607109777979	HNSC	I	vesicle cytoskeletal trafficking
exocytosis36	0.0274725274725275	0.891803907749624	HNSC	I	exocytosis
endocytosis36	-0.047008547008547	0.815890473513299	HNSC	I	endocytosis
secretion36	0.0622710622710623	0.757657336909938	HNSC	I	secretion
intracellular transport36	0.135531135531136	0.500287608462877	HNSC	I	intracellular transport
intracellular protein transport36	0.103174603174603	0.608571847678456	HNSC	I	intracellular protein transport
transport along microtubule36	0.11965811965812	0.552188936217378	HNSC	I	transport along microtubule
vesicle lumen36	0.101343101343101	0.614982081837864	HNSC	I	vesicle lumen
vesicle membrane36	0.166056166056166	0.407787042221601	HNSC	I	vesicle membrane
vesicle organization36	0.305860805860806	0.120770491056798	HNSC	I	vesicle organization
vesicle targeting36	0.265567765567766	0.18062859363439	HNSC	I	vesicle targeting
vesicle docking36	0.443833943833944	0.0203912429503443	HNSC	I	vesicle docking
clathrin coated vesicle36	0.0378510378510378	0.851315694205368	HNSC	I	clathrin coated vesicle
copi coated vesicle36	0.525030525030525	0.004924442040664	HNSC	I	copi coated vesicle
vesicle tethering36	0.205128205128205	0.304699174256207	HNSC	I	vesicle tethering
intercellular transport36	0.120879120879121	0.548110300980367	HNSC	I	intercellular transport
regulation of vesicle fusion36	-0.247863247863248	0.21256074097132	HNSC	I	regulation of vesicle fusion
coated vesicle45	0.517482517482518	0.0848687711339349	HNSC	IVB	coated vesicle
endocytic vesicle45	0.58041958041958	0.0478559768420606	HNSC	IVB	endocytic vesicle
phagocytic vesicle45	0.503496503496504	0.0951573665941248	HNSC	IVB	phagocytic vesicle
secretory vesicle45	0.615384615384615	0.0331699010901059	HNSC	IVB	secretory vesicle
vesicle cytoskeletal trafficking45	0.293706293706294	0.354147641232922	HNSC	IVB	vesicle cytoskeletal trafficking
exocytosis45	0.34965034965035	0.26523878689279	HNSC	IVB	exocytosis
endocytosis45	0.307692307692308	0.33058925941211	HNSC	IVB	endocytosis
secretion45	0.468531468531469	0.124454791188834	HNSC	IVB	secretion
intracellular transport45	0.412587412587413	0.182563978573167	HNSC	IVB	intracellular transport
intracellular protein transport45	0.426573426573427	0.166699987624945	HNSC	IVB	intracellular protein transport
transport along microtubule45	-0.00699300699300699	0.982791768902848	HNSC	IVB	transport along microtubule
vesicle lumen45	0.72027972027972	0.00823976871233834	HNSC	IVB	vesicle lumen
vesicle membrane45	0.461538461538462	0.130948069507173	HNSC	IVB	vesicle membrane
vesicle organization45	0.356643356643357	0.255137751758957	HNSC	IVB	vesicle organization
vesicle targeting45	0.041958041958042	0.896985870819554	HNSC	IVB	vesicle targeting
vesicle docking45	0.167832167832168	0.602099427786538	HNSC	IVB	vesicle docking
clathrin coated vesicle45	0.545454545454545	0.0666118822668891	HNSC	IVB	clathrin coated vesicle
copi coated vesicle45	0.545454545454545	0.0666118822668891	HNSC	IVB	copi coated vesicle
vesicle tethering45	0.146853146853147	0.648795709784666	HNSC	IVB	vesicle tethering
intercellular transport45	0.342657342657343	0.27556745095678	HNSC	IVB	intercellular transport
regulation of vesicle fusion45	0.041958041958042	0.896985870819554	HNSC	IVB	regulation of vesicle fusion
coated vesicle28	0.131174838112858	0.384874403703717	ESCA	IIA	coated vesicle
endocytic vesicle28	0.105519580635214	0.485223954078903	ESCA	IIA	endocytic vesicle
phagocytic vesicle28	0.0135060129509713	0.929014131603593	ESCA	IIA	phagocytic vesicle
secretory vesicle28	0.0812210915818686	0.591546743864525	ESCA	IIA	secretory vesicle
vesicle cytoskeletal trafficking28	0.147209374036386	0.32892686637498	ESCA	IIA	vesicle cytoskeletal trafficking
exocytosis28	-0.0739438791242677	0.625281125663082	ESCA	IIA	exocytosis
endocytosis28	-0.0741905642923219	0.624124557097902	ESCA	IIA	endocytosis
secretion28	-0.115016959605304	0.446569929333238	ESCA	IIA	secretion
intracellular transport28	0.165094048720321	0.272881058440119	ESCA	IIA	intracellular transport
intracellular protein transport28	0.116127042861548	0.442165232662097	ESCA	IIA	intracellular protein transport
transport along microtubule28	0.105766265803269	0.484198338411116	ESCA	IIA	transport along microtubule
vesicle lumen28	0.128831329016343	0.393496413811417	ESCA	IIA	vesicle lumen
vesicle membrane28	0.0355843354918286	0.814381779735032	ESCA	IIA	vesicle membrane
vesicle organization28	0.127967930928153	0.396701185416066	ESCA	IIA	vesicle organization
vesicle targeting28	0.17804502004317	0.236486529957221	ESCA	IIA	vesicle targeting
vesicle docking28	0.111933395004625	0.458930793169447	ESCA	IIA	vesicle docking
clathrin coated vesicle28	0.0452050570459451	0.765466225554617	ESCA	IIA	clathrin coated vesicle
copi coated vesicle28	0.100462534690102	0.506496954749729	ESCA	IIA	copi coated vesicle
vesicle tethering28	0.0676534073388838	0.655068259156018	ESCA	IIA	vesicle tethering
intercellular transport28	0.429540548874499	0.00289168493347369	ESCA	IIA	intercellular transport
regulation of vesicle fusion28	0.0275670675300648	0.855694224496138	ESCA	IIA	regulation of vesicle fusion
coated vesicle112	0.119047619047619	0.77888572605238	ESCA	I	coated vesicle
endocytic vesicle112	0.0714285714285714	0.866526270675909	ESCA	I	endocytic vesicle
phagocytic vesicle112	0.142857142857143	0.735764859879812	ESCA	I	phagocytic vesicle
secretory vesicle112	0.0714285714285714	0.866526270675909	ESCA	I	secretory vesicle
vesicle cytoskeletal trafficking112	0.0714285714285714	0.866526270675909	ESCA	I	vesicle cytoskeletal trafficking
exocytosis112	0.238095238095238	0.570156320815768	ESCA	I	exocytosis
endocytosis112	0.119047619047619	0.77888572605238	ESCA	I	endocytosis
secretion112	0.19047619047619	0.651401495702482	ESCA	I	secretion
intracellular transport112	0.214285714285714	0.610344415645267	ESCA	I	intracellular transport
intracellular protein transport112	0.166666666666667	0.693238811728395	ESCA	I	intracellular protein transport
transport along microtubule112	0.357142857142857	0.385120643556256	ESCA	I	transport along microtubule
vesicle lumen112	0.0476190476190476	0.910849168519584	ESCA	I	vesicle lumen
vesicle membrane112	0.142857142857143	0.735764859879812	ESCA	I	vesicle membrane
vesicle organization112	0.19047619047619	0.651401495702482	ESCA	I	vesicle organization
vesicle targeting112	-0.19047619047619	0.651401495702482	ESCA	I	vesicle targeting
vesicle docking112	0.380952380952381	0.351812553117565	ESCA	I	vesicle docking
clathrin coated vesicle112	0.0476190476190476	0.910849168519584	ESCA	I	clathrin coated vesicle
copi coated vesicle112	0.214285714285714	0.610344415645267	ESCA	I	copi coated vesicle
vesicle tethering112	0.261904761904762	0.530922861565801	ESCA	I	vesicle tethering
intercellular transport112	0.476190476190476	0.232935534650098	ESCA	I	intercellular transport
regulation of vesicle fusion112	0.261904761904762	0.530922861565801	ESCA	I	regulation of vesicle fusion
coated vesicle29	0.4	0.286105101908313	ESCA	IIIB	coated vesicle
endocytic vesicle29	0.383333333333333	0.308495272380371	ESCA	IIIB	endocytic vesicle
phagocytic vesicle29	0.35	0.355819572501789	ESCA	IIIB	phagocytic vesicle
secretory vesicle29	0.45	0.224216107492337	ESCA	IIIB	secretory vesicle
vesicle cytoskeletal trafficking29	0.383333333333333	0.308495272380371	ESCA	IIIB	vesicle cytoskeletal trafficking
exocytosis29	0.45	0.224216107492337	ESCA	IIIB	exocytosis
endocytosis29	0.316666666666667	0.406397014486386	ESCA	IIIB	endocytosis
secretion29	0.433333333333333	0.243952435880052	ESCA	IIIB	secretion
intracellular transport29	0.733333333333333	0.0245541500714697	ESCA	IIIB	intracellular transport
intracellular protein transport29	0.716666666666667	0.0298180356958453	ESCA	IIIB	intracellular protein transport
transport along microtubule29	0.8	0.00962792472537988	ESCA	IIIB	transport along microtubule
vesicle lumen29	0.416666666666667	0.264586046747496	ESCA	IIIB	vesicle lumen
vesicle membrane29	0.383333333333333	0.308495272380371	ESCA	IIIB	vesicle membrane
vesicle organization29	0.35	0.355819572501789	ESCA	IIIB	vesicle organization
vesicle targeting29	0.233333333333333	0.545698778218273	ESCA	IIIB	vesicle targeting
vesicle docking29	0.0666666666666667	0.864689784626204	ESCA	IIIB	vesicle docking
clathrin coated vesicle29	0.433333333333333	0.243952435880052	ESCA	IIIB	clathrin coated vesicle
copi coated vesicle29	0.65	0.0580730580171487	ESCA	IIIB	copi coated vesicle
vesicle tethering29	0.133333333333333	0.732367505236297	ESCA	IIIB	vesicle tethering
intercellular transport29	0.7	0.0357695749702618	ESCA	IIIB	intercellular transport
regulation of vesicle fusion29	0.2	0.605901274179553	ESCA	IIIB	regulation of vesicle fusion
coated vesicle37	-0.125806451612903	0.5000806322359	ESCA	IIB	coated vesicle
endocytic vesicle37	0.153225806451613	0.410540494162181	ESCA	IIB	endocytic vesicle
phagocytic vesicle37	0.155645161290323	0.403100614002541	ESCA	IIB	phagocytic vesicle
secretory vesicle37	0.120161290322581	0.519655883139739	ESCA	IIB	secretory vesicle
vesicle cytoskeletal trafficking37	0.0225806451612903	0.904029775765577	ESCA	IIB	vesicle cytoskeletal trafficking
exocytosis37	0.00604838709677419	0.974238925683371	ESCA	IIB	exocytosis
endocytosis37	0.143145161290323	0.442359209287887	ESCA	IIB	endocytosis
secretion37	-0.00120967741935484	0.994846970870489	ESCA	IIB	secretion
intracellular transport37	-0.00362903225806452	0.984541726949143	ESCA	IIB	intracellular transport
intracellular protein transport37	-0.0645161290322581	0.730238229770924	ESCA	IIB	intracellular protein transport
transport along microtubule37	0.393548387096774	0.0284959065482606	ESCA	IIB	transport along microtubule
vesicle lumen37	0.114112903225806	0.541036496712592	ESCA	IIB	vesicle lumen
vesicle membrane37	-0.00725806451612903	0.969088949622032	ESCA	IIB	vesicle membrane
vesicle organization37	-0.0770161290322581	0.680486957357476	ESCA	IIB	vesicle organization
vesicle targeting37	0.0233870967741935	0.90061882146729	ESCA	IIB	vesicle targeting
vesicle docking37	-0.174596774193548	0.347521095443302	ESCA	IIB	vesicle docking
clathrin coated vesicle37	0.0262096774193548	0.888694551413986	ESCA	IIB	clathrin coated vesicle
copi coated vesicle37	-0.159274193548387	0.392085526904747	ESCA	IIB	copi coated vesicle
vesicle tethering37	-0.0274193548387097	0.883591291923629	ESCA	IIB	vesicle tethering
intercellular transport37	0.603225806451613	0.000328050009889003	ESCA	IIB	intercellular transport
regulation of vesicle fusion37	0.233467741935484	0.206219133340326	ESCA	IIB	regulation of vesicle fusion
coated vesicle46	0.0357142857142857	0.939408205471286	ESCA	IIIC	coated vesicle
endocytic vesicle46	0.214285714285714	0.64451158102072	ESCA	IIIC	endocytic vesicle
phagocytic vesicle46	0.107142857142857	0.819150855569991	ESCA	IIIC	phagocytic vesicle
secretory vesicle46	0.392857142857143	0.383316870426972	ESCA	IIIC	secretory vesicle
vesicle cytoskeletal trafficking46	0.0714285714285714	0.879048193148154	ESCA	IIIC	vesicle cytoskeletal trafficking
exocytosis46	0.214285714285714	0.64451158102072	ESCA	IIIC	exocytosis
endocytosis46	0.25	0.588724448089683	ESCA	IIIC	endocytosis
secretion46	0	1	ESCA	IIIC	secretion
intracellular transport46	0.107142857142857	0.819150855569991	ESCA	IIIC	intracellular transport
intracellular protein transport46	0.107142857142857	0.819150855569991	ESCA	IIIC	intracellular protein transport
transport along microtubule46	0.678571428571429	0.0937502539598314	ESCA	IIIC	transport along microtubule
vesicle lumen46	0.642857142857143	0.119392373427411	ESCA	IIIC	vesicle lumen
vesicle membrane46	0	1	ESCA	IIIC	vesicle membrane
vesicle organization46	0	1	ESCA	IIIC	vesicle organization
vesicle targeting46	0	1	ESCA	IIIC	vesicle targeting
vesicle docking46	0.107142857142857	0.819150855569991	ESCA	IIIC	vesicle docking
clathrin coated vesicle46	0	1	ESCA	IIIC	clathrin coated vesicle
copi coated vesicle46	0.0714285714285714	0.879048193148154	ESCA	IIIC	copi coated vesicle
vesicle tethering46	-0.0714285714285714	0.879048193148154	ESCA	IIIC	vesicle tethering
intercellular transport46	0.357142857142857	0.431611352038328	ESCA	IIIC	intercellular transport
regulation of vesicle fusion46	0.428571428571429	0.337368311085824	ESCA	IIIC	regulation of vesicle fusion
coated vesicle55	0.3	0.623837664781073	ESCA	IV	coated vesicle
endocytic vesicle55	0.4	0.504631575468691	ESCA	IV	endocytic vesicle
phagocytic vesicle55	0.4	0.504631575468691	ESCA	IV	phagocytic vesicle
secretory vesicle55	0.7	0.188120404374187	ESCA	IV	secretory vesicle
vesicle cytoskeletal trafficking55	0.3	0.623837664781073	ESCA	IV	vesicle cytoskeletal trafficking
exocytosis55	-0.8	0.104088038661828	ESCA	IV	exocytosis
endocytosis55	0	1	ESCA	IV	endocytosis
secretion55	-0.8	0.104088038661828	ESCA	IV	secretion
intracellular transport55	0.3	0.623837664781073	ESCA	IV	intracellular transport
intracellular protein transport55	0.3	0.623837664781073	ESCA	IV	intracellular protein transport
transport along microtubule55	0.5	0.39100221895577	ESCA	IV	transport along microtubule
vesicle lumen55	0.3	0.623837664781073	ESCA	IV	vesicle lumen
vesicle membrane55	0.5	0.39100221895577	ESCA	IV	vesicle membrane
vesicle organization55	-0.3	0.623837664781073	ESCA	IV	vesicle organization
vesicle targeting55	-0.2	0.747060078104662	ESCA	IV	vesicle targeting
vesicle docking55	0.1	0.872888571569538	ESCA	IV	vesicle docking
clathrin coated vesicle55	0.5	0.39100221895577	ESCA	IV	clathrin coated vesicle
copi coated vesicle55	0.7	0.188120404374187	ESCA	IV	copi coated vesicle
vesicle tethering55	0.8	0.104088038661828	ESCA	IV	vesicle tethering
intercellular transport55	0.8	0.104088038661828	ESCA	IV	intercellular transport
regulation of vesicle fusion55	0.3	0.623837664781073	ESCA	IV	regulation of vesicle fusion
coated vesicle65	-0.178119658119658	0.383994810754039	ESCA	III	coated vesicle
endocytic vesicle65	-0.078974358974359	0.701358818364727	ESCA	III	endocytic vesicle
phagocytic vesicle65	-0.127521367521368	0.534732861984589	ESCA	III	phagocytic vesicle
secretory vesicle65	-0.166495726495726	0.416270126068813	ESCA	III	secretory vesicle
vesicle cytoskeletal trafficking65	-0.00786324786324786	0.969589287145893	ESCA	III	vesicle cytoskeletal trafficking
exocytosis65	-0.137094017094017	0.504242428048458	ESCA	III	exocytosis
endocytosis65	-0.156239316239316	0.445949406159769	ESCA	III	endocytosis
secretion65	-0.305299145299145	0.129357471552146	ESCA	III	secretion
intracellular transport65	-0.0304273504273504	0.882695540485209	ESCA	III	intracellular transport
intracellular protein transport65	-0.117264957264957	0.568336322614323	ESCA	III	intracellular protein transport
transport along microtubule65	0.372991452991453	0.0605554876007663	ESCA	III	transport along microtubule
vesicle lumen65	-0.193162393162393	0.344432345204134	ESCA	III	vesicle lumen
vesicle membrane65	-0.164444444444444	0.42211696530962	ESCA	III	vesicle membrane
vesicle organization65	-0.113846153846154	0.579743367649564	ESCA	III	vesicle organization
vesicle targeting65	-0.112478632478632	0.584334137794088	ESCA	III	vesicle targeting
vesicle docking65	-0.0803418803418803	0.696426553397315	ESCA	III	vesicle docking
clathrin coated vesicle65	-0.104273504273504	0.612204666636092	ESCA	III	clathrin coated vesicle
copi coated vesicle65	-0.334700854700855	0.0946600224186946	ESCA	III	copi coated vesicle
vesicle tethering65	0.0222222222222222	0.914192618302654	ESCA	III	vesicle tethering
intercellular transport65	0.312136752136752	0.120567960447387	ESCA	III	intercellular transport
regulation of vesicle fusion65	-0.024957264957265	0.90367723522131	ESCA	III	regulation of vesicle fusion
coated vesicle75	-0.5	0.39100221895577	ESCA	IA	coated vesicle
endocytic vesicle75	-0.3	0.623837664781073	ESCA	IA	endocytic vesicle
phagocytic vesicle75	-0.1	0.872888571569538	ESCA	IA	phagocytic vesicle
secretory vesicle75	-0.3	0.623837664781073	ESCA	IA	secretory vesicle
vesicle cytoskeletal trafficking75	-0.1	0.872888571569538	ESCA	IA	vesicle cytoskeletal trafficking
exocytosis75	-0.3	0.623837664781073	ESCA	IA	exocytosis
endocytosis75	-0.1	0.872888571569538	ESCA	IA	endocytosis
secretion75	-0.5	0.39100221895577	ESCA	IA	secretion
intracellular transport75	0.3	0.623837664781073	ESCA	IA	intracellular transport
intracellular protein transport75	0.1	0.872888571569538	ESCA	IA	intracellular protein transport
transport along microtubule75	0.6	0.284756979865294	ESCA	IA	transport along microtubule
vesicle lumen75	-0.1	0.872888571569538	ESCA	IA	vesicle lumen
vesicle membrane75	-0.3	0.623837664781073	ESCA	IA	vesicle membrane
vesicle organization75	-0.3	0.623837664781073	ESCA	IA	vesicle organization
vesicle targeting75	0	1	ESCA	IA	vesicle targeting
vesicle docking75	-0.5	0.39100221895577	ESCA	IA	vesicle docking
clathrin coated vesicle75	-0.5	0.39100221895577	ESCA	IA	clathrin coated vesicle
copi coated vesicle75	-0.3	0.623837664781073	ESCA	IA	copi coated vesicle
vesicle tethering75	0.3	0.623837664781073	ESCA	IA	vesicle tethering
intercellular transport75	0.1	0.872888571569538	ESCA	IA	intercellular transport
regulation of vesicle fusion75	-0.7	0.188120404374187	ESCA	IA	regulation of vesicle fusion
coated vesicle84	0.0021978021978022	0.9940505286659	ESCA	IIIA	coated vesicle
endocytic vesicle84	-0.0989010989010989	0.736585369925317	ESCA	IIIA	endocytic vesicle
phagocytic vesicle84	-0.182417582417582	0.532508818518695	ESCA	IIIA	phagocytic vesicle
secretory vesicle84	-0.010989010989011	0.970258390096969	ESCA	IIIA	secretory vesicle
vesicle cytoskeletal trafficking84	-0.16043956043956	0.583752752641341	ESCA	IIIA	vesicle cytoskeletal trafficking
exocytosis84	-0.213186813186813	0.464302820039744	ESCA	IIIA	exocytosis
endocytosis84	-0.208791208791209	0.473778837309814	ESCA	IIIA	endocytosis
secretion84	-0.178021978021978	0.542596952606215	ESCA	IIIA	secretion
intracellular transport84	-0.0197802197802198	0.946489227408011	ESCA	IIIA	intracellular transport
intracellular protein transport84	-0.0593406593406593	0.840301762690683	ESCA	IIIA	intracellular protein transport
transport along microtubule84	0.292307692307692	0.310526320385882	ESCA	IIIA	transport along microtubule
vesicle lumen84	0.138461538461538	0.636884991265018	ESCA	IIIA	vesicle lumen
vesicle membrane84	-0.138461538461538	0.636884991265018	ESCA	IIIA	vesicle membrane
vesicle organization84	-0.279120879120879	0.333845077194554	ESCA	IIIA	vesicle organization
vesicle targeting84	0.142857142857143	0.626117476225324	ESCA	IIIA	vesicle targeting
vesicle docking84	0.279120879120879	0.333845077194554	ESCA	IIIA	vesicle docking
clathrin coated vesicle84	-0.0857142857142857	0.770785031118676	ESCA	IIIA	clathrin coated vesicle
copi coated vesicle84	0.147252747252747	0.615418762484725	ESCA	IIIA	copi coated vesicle
vesicle tethering84	-0.0021978021978022	0.9940505286659	ESCA	IIIA	vesicle tethering
intercellular transport84	0.687912087912088	0.00654004249184181	ESCA	IIIA	intercellular transport
regulation of vesicle fusion84	0.204395604395604	0.483346223042223	ESCA	IIIA	regulation of vesicle fusion
coated vesicle92	0	1	ESCA	IB	coated vesicle
endocytic vesicle92	-0.1	0.872888571569538	ESCA	IB	endocytic vesicle
phagocytic vesicle92	0.4	0.504631575468691	ESCA	IB	phagocytic vesicle
secretory vesicle92	0.2	0.747060078104662	ESCA	IB	secretory vesicle
vesicle cytoskeletal trafficking92	-0.1	0.872888571569538	ESCA	IB	vesicle cytoskeletal trafficking
exocytosis92	0.1	0.872888571569538	ESCA	IB	exocytosis
endocytosis92	-0.1	0.872888571569538	ESCA	IB	endocytosis
secretion92	-0.5	0.39100221895577	ESCA	IB	secretion
intracellular transport92	-0.5	0.39100221895577	ESCA	IB	intracellular transport
intracellular protein transport92	-0.7	0.188120404374187	ESCA	IB	intracellular protein transport
transport along microtubule92	0	1	ESCA	IB	transport along microtubule
vesicle lumen92	0.1	0.872888571569538	ESCA	IB	vesicle lumen
vesicle membrane92	-0.1	0.872888571569538	ESCA	IB	vesicle membrane
vesicle organization92	0.6	0.284756979865294	ESCA	IB	vesicle organization
vesicle targeting92	0.2	0.747060078104662	ESCA	IB	vesicle targeting
vesicle docking92	0.1	0.872888571569538	ESCA	IB	vesicle docking
clathrin coated vesicle92	-0.2	0.747060078104662	ESCA	IB	clathrin coated vesicle
copi coated vesicle92	0.3	0.623837664781073	ESCA	IB	copi coated vesicle
vesicle tethering92	-0.8	0.104088038661828	ESCA	IB	vesicle tethering
intercellular transport92	0.5	0.39100221895577	ESCA	IB	intercellular transport
regulation of vesicle fusion92	0.4	0.504631575468691	ESCA	IB	regulation of vesicle fusion
coated vesicle30	0.375582595339237	4.15063502234858e-07	LIHC	I	coated vesicle
endocytic vesicle30	0.49406724746202	6.54853948844902e-12	LIHC	I	endocytic vesicle
phagocytic vesicle30	0.508375932992536	1.26254562360373e-12	LIHC	I	phagocytic vesicle
secretory vesicle30	0.46015071879425	2.42154962748486e-10	LIHC	I	secretory vesicle
vesicle cytoskeletal trafficking30	0.350329997360021	2.6364160889969e-06	LIHC	I	vesicle cytoskeletal trafficking
exocytosis30	0.532709338325293	6.3948846218409e-14	LIHC	I	exocytosis
endocytosis30	0.520107039143687	3.08864045450719e-13	LIHC	I	endocytosis
secretion30	0.503417572659419	2.25286456156937e-12	LIHC	I	secretion
intracellular transport30	0.32000143998848	1.98469946099955e-05	LIHC	I	intracellular transport
intracellular protein transport30	0.3000023999808	6.70595775498217e-05	LIHC	I	intracellular protein transport
transport along microtubule30	0.371370629034968	5.71258727655177e-07	LIHC	I	transport along microtubule
vesicle lumen30	0.350512395900833	2.60290365594606e-06	LIHC	I	vesicle lumen
vesicle membrane30	0.516607867137063	4.72732963885392e-13	LIHC	I	vesicle membrane
vesicle organization30	0.417378260973912	1.35281212898519e-08	LIHC	I	vesicle organization
vesicle targeting30	0.241783665730674	0.00144281193336826	LIHC	I	vesicle targeting
vesicle docking30	0.431334149326805	3.86903575844144e-09	LIHC	I	vesicle docking
clathrin coated vesicle30	0.430686154510764	4.10577127851752e-09	LIHC	I	clathrin coated vesicle
copi coated vesicle30	0.254112367101063	0.000797091635813763	LIHC	I	copi coated vesicle
vesicle tethering30	0.270972232222142	0.000337419722085786	LIHC	I	vesicle tethering
intercellular transport30	-0.113475892192862	0.139465703927292	LIHC	I	intercellular transport
regulation of vesicle fusion30	0.488110495116039	1.27093890966989e-11	LIHC	I	regulation of vesicle fusion
coated vesicle113	0.0666666666666667	0.864689784626204	LIHC	IIIC	coated vesicle
endocytic vesicle113	0.15	0.700094230969142	LIHC	IIIC	endocytic vesicle
phagocytic vesicle113	0.133333333333333	0.732367505236297	LIHC	IIIC	phagocytic vesicle
secretory vesicle113	-0.133333333333333	0.732367505236297	LIHC	IIIC	secretory vesicle
vesicle cytoskeletal trafficking113	0.566666666666667	0.111632987611491	LIHC	IIIC	vesicle cytoskeletal trafficking
exocytosis113	0.216666666666667	0.575514895711926	LIHC	IIIC	exocytosis
endocytosis113	0	1	LIHC	IIIC	endocytosis
secretion113	-0.0333333333333333	0.932156735540504	LIHC	IIIC	secretion
intracellular transport113	0.133333333333333	0.732367505236297	LIHC	IIIC	intracellular transport
intracellular protein transport113	0.133333333333333	0.732367505236297	LIHC	IIIC	intracellular protein transport
transport along microtubule113	0.533333333333333	0.139226867543978	LIHC	IIIC	transport along microtubule
vesicle lumen113	-0.516666666666667	0.154390120986225	LIHC	IIIC	vesicle lumen
vesicle membrane113	0	1	LIHC	IIIC	vesicle membrane
vesicle organization113	0.183333333333333	0.636819811762894	LIHC	IIIC	vesicle organization
vesicle targeting113	0.45	0.224216107492337	LIHC	IIIC	vesicle targeting
vesicle docking113	0.05	0.89835280435063	LIHC	IIIC	vesicle docking
clathrin coated vesicle113	-0.0166666666666667	0.966054803994686	LIHC	IIIC	clathrin coated vesicle
copi coated vesicle113	0.2	0.605901274179553	LIHC	IIIC	copi coated vesicle
vesicle tethering113	0.416666666666667	0.264586046747496	LIHC	IIIC	vesicle tethering
intercellular transport113	-0.0333333333333333	0.932156735540504	LIHC	IIIC	intercellular transport
regulation of vesicle fusion113	0.0333333333333333	0.932156735540504	LIHC	IIIC	regulation of vesicle fusion
coated vesicle210	0.256643356643357	0.0390479901517498	LIHC	IIIA	coated vesicle
endocytic vesicle210	0.405026223776224	0.000817722477360228	LIHC	IIIA	endocytic vesicle
phagocytic vesicle210	0.426660839160839	0.000393900314989981	LIHC	IIIA	phagocytic vesicle
secretory vesicle210	0.435270979020979	0.00029049116572355	LIHC	IIIA	secretory vesicle
vesicle cytoskeletal trafficking210	0.347814685314685	0.00452575412793466	LIHC	IIIA	vesicle cytoskeletal trafficking
exocytosis210	0.382867132867133	0.00164529597743179	LIHC	IIIA	exocytosis
endocytosis210	0.456468531468531	0.000132488403021824	LIHC	IIIA	endocytosis
secretion210	0.339685314685315	0.00563452705371503	LIHC	IIIA	secretion
intracellular transport210	0.252447552447552	0.0424791995384375	LIHC	IIIA	intracellular transport
intracellular protein transport210	0.251267482517483	0.0434878619336936	LIHC	IIIA	intracellular protein transport
transport along microtubule210	0.309877622377622	0.012004764239014	LIHC	IIIA	transport along microtubule
vesicle lumen210	0.300786713286713	0.0149067794913798	LIHC	IIIA	vesicle lumen
vesicle membrane210	0.442438811188811	0.000224039801664855	LIHC	IIIA	vesicle membrane
vesicle organization210	0.324082167832168	0.00844778163109039	LIHC	IIIA	vesicle organization
vesicle targeting210	0.0505244755244755	0.689382613647432	LIHC	IIIA	vesicle targeting
vesicle docking210	0.403496503496504	0.000859495395696408	LIHC	IIIA	vesicle docking
clathrin coated vesicle210	0.331468531468531	0.00699158570060798	LIHC	IIIA	clathrin coated vesicle
copi coated vesicle210	0.24763986013986	0.0467128858826364	LIHC	IIIA	copi coated vesicle
vesicle tethering210	0.278277972027972	0.0247968452124616	LIHC	IIIA	vesicle tethering
intercellular transport210	-0.124431818181818	0.323357941540554	LIHC	IIIA	intercellular transport
regulation of vesicle fusion210	0.487937062937063	3.74105395333224e-05	LIHC	IIIA	regulation of vesicle fusion
coated vesicle38	0.380952380952381	0.351812553117565	LIHC	IIIB	coated vesicle
endocytic vesicle38	0.30952380952381	0.455644890737582	LIHC	IIIB	endocytic vesicle
phagocytic vesicle38	0.333333333333333	0.419753086419753	LIHC	IIIB	phagocytic vesicle
secretory vesicle38	0.238095238095238	0.570156320815768	LIHC	IIIB	secretory vesicle
vesicle cytoskeletal trafficking38	0.285714285714286	0.492726245016957	LIHC	IIIB	vesicle cytoskeletal trafficking
exocytosis38	0.285714285714286	0.492726245016957	LIHC	IIIB	exocytosis
endocytosis38	0.238095238095238	0.570156320815768	LIHC	IIIB	endocytosis
secretion38	0.166666666666667	0.693238811728395	LIHC	IIIB	secretion
intracellular transport38	0.214285714285714	0.610344415645267	LIHC	IIIB	intracellular transport
intracellular protein transport38	0.428571428571429	0.28940322484679	LIHC	IIIB	intracellular protein transport
transport along microtubule38	0.19047619047619	0.651401495702482	LIHC	IIIB	transport along microtubule
vesicle lumen38	-0.0714285714285714	0.866526270675909	LIHC	IIIB	vesicle lumen
vesicle membrane38	0.238095238095238	0.570156320815768	LIHC	IIIB	vesicle membrane
vesicle organization38	0.261904761904762	0.530922861565801	LIHC	IIIB	vesicle organization
vesicle targeting38	0.69047619047619	0.0579903181645727	LIHC	IIIB	vesicle targeting
vesicle docking38	0.380952380952381	0.351812553117565	LIHC	IIIB	vesicle docking
clathrin coated vesicle38	0.30952380952381	0.455644890737582	LIHC	IIIB	clathrin coated vesicle
copi coated vesicle38	0.333333333333333	0.419753086419753	LIHC	IIIB	copi coated vesicle
vesicle tethering38	0.404761904761905	0.319888641228816	LIHC	IIIB	vesicle tethering
intercellular transport38	-0.857142857142857	0.00653001725471536	LIHC	IIIB	intercellular transport
regulation of vesicle fusion38	0.523809523809524	0.182720750539715	LIHC	IIIB	regulation of vesicle fusion
coated vesicle47	0.376555497900844	0.00035235748207274	LIHC	II	coated vesicle
endocytic vesicle47	0.464446436152649	6.64986037013371e-06	LIHC	II	endocytic vesicle
phagocytic vesicle47	0.50154252559083	8.69424416016784e-07	LIHC	II	phagocytic vesicle
secretory vesicle47	0.468050379734893	5.51353207089988e-06	LIHC	II	secretory vesicle
vesicle cytoskeletal trafficking47	0.325439879239587	0.00223165401155789	LIHC	II	vesicle cytoskeletal trafficking
exocytosis47	0.439388650408038	2.31147287825806e-05	LIHC	II	exocytosis
endocytosis47	0.459332987405066	8.64394353738973e-06	LIHC	II	endocytosis
secretion47	0.390310863719987	0.000203102967270663	LIHC	II	secretion
intracellular transport47	0.36447945657814	0.000560444916700487	LIHC	II	intracellular transport
intracellular protein transport47	0.362139723571867	0.00061190763189467	LIHC	II	intracellular protein transport
transport along microtubule47	0.381008538138591	0.000295577601979513	LIHC	II	transport along microtubule
vesicle lumen47	0.344799282985046	0.00114977624775969	LIHC	II	vesicle lumen
vesicle membrane47	0.481334025189867	2.71249083616532e-06	LIHC	II	vesicle membrane
vesicle organization47	0.374366715411104	0.000383792239719405	LIHC	II	vesicle organization
vesicle targeting47	0.144129440067928	0.185513858213587	LIHC	II	vesicle targeting
vesicle docking47	0.474824284164347	3.85430355409611e-06	LIHC	II	vesicle docking
clathrin coated vesicle47	0.417991414689372	6.2142231252782e-05	LIHC	II	clathrin coated vesicle
copi coated vesicle47	0.287438086702203	0.00728631536207858	LIHC	II	copi coated vesicle
vesicle tethering47	0.156884758715034	0.149147435683907	LIHC	II	vesicle tethering
intercellular transport47	0.144016227180527	0.185863153653277	LIHC	II	intercellular transport
regulation of vesicle fusion47	0.330477852728902	0.00188554949557185	LIHC	II	regulation of vesicle fusion
coated vesicle39	0.139328033237111	0.014720680496318	OV	IIIC	coated vesicle
endocytic vesicle39	0.157956060087302	0.00561942599899146	OV	IIIC	endocytic vesicle
phagocytic vesicle39	0.15900686541504	0.00530577057010273	OV	IIIC	phagocytic vesicle
secretory vesicle39	0.153486891632821	0.00714750527458685	OV	IIIC	secretory vesicle
vesicle cytoskeletal trafficking39	0.0748440178121764	0.191651414584588	OV	IIIC	vesicle cytoskeletal trafficking
exocytosis39	0.223733793191544	7.88446677870702e-05	OV	IIIC	exocytosis
endocytosis39	0.176423262208178	0.00194929674116717	OV	IIIC	endocytosis
secretion39	0.193746263390282	0.000655249761009724	OV	IIIC	secretion
intracellular transport39	0.0789567752128886	0.168302590108951	OV	IIIC	intracellular transport
intracellular protein transport39	0.0900310655580649	0.116032181634521	OV	IIIC	intracellular protein transport
transport along microtubule39	0.0161174439338399	0.778860370558938	OV	IIIC	transport along microtubule
vesicle lumen39	0.089659158371524	0.117552548647226	OV	IIIC	vesicle lumen
vesicle membrane39	0.174642463382534	0.00216878634871187	OV	IIIC	vesicle membrane
vesicle organization39	0.137241081085609	0.0162927529093562	OV	IIIC	vesicle organization
vesicle targeting39	0.0123703115036798	0.82936605230881	OV	IIIC	vesicle targeting
vesicle docking39	0.212390624002044	0.000181905538464644	OV	IIIC	vesicle docking
clathrin coated vesicle39	0.126727164406639	0.0266441675138251	OV	IIIC	clathrin coated vesicle
copi coated vesicle39	0.110065471160964	0.0544390138908057	OV	IIIC	copi coated vesicle
vesicle tethering39	-0.0159218576093865	0.781475700502478	OV	IIIC	vesicle tethering
intercellular transport39	0.057105552746009	0.319413627783186	OV	IIIC	intercellular transport
regulation of vesicle fusion39	0.0659186641495921	0.250293330010506	OV	IIIC	regulation of vesicle fusion
coated vesicle114	0.0335164835164835	0.792611426079661	OV	IV	coated vesicle
endocytic vesicle114	0.119230769230769	0.348039010954659	OV	IV	endocytic vesicle
phagocytic vesicle114	0.0731227106227106	0.565817754058088	OV	IV	phagocytic vesicle
secretory vesicle114	0.0495421245421245	0.697450443831662	OV	IV	secretory vesicle
vesicle cytoskeletal trafficking114	-0.00989010989010989	0.938175407350399	OV	IV	vesicle cytoskeletal trafficking
exocytosis114	0.0920787545787546	0.469279955691779	OV	IV	exocytosis
endocytosis114	0.108150183150183	0.394964919346271	OV	IV	endocytosis
secretion114	0.0745879120879121	0.558037051030264	OV	IV	secretion
intracellular transport114	-0.104349816849817	0.411880427604639	OV	IV	intracellular transport
intracellular protein transport114	-0.113369963369963	0.372411880020694	OV	IV	intracellular protein transport
transport along microtubule114	-0.114239926739927	0.368730255587228	OV	IV	transport along microtubule
vesicle lumen114	0.00595238095238095	0.962767546226181	OV	IV	vesicle lumen
vesicle membrane114	0.0884157509157509	0.487213484593604	OV	IV	vesicle membrane
vesicle organization114	0.00407509157509158	0.974505291471806	OV	IV	vesicle organization
vesicle targeting114	-0.0784798534798535	0.537619659369085	OV	IV	vesicle targeting
vesicle docking114	0.0440018315018315	0.729910931936842	OV	IV	vesicle docking
clathrin coated vesicle114	-0.0145604395604396	0.909084219670221	OV	IV	clathrin coated vesicle
copi coated vesicle114	-0.080540293040293	0.526960721491849	OV	IV	copi coated vesicle
vesicle tethering114	-0.181456043956044	0.151292596928171	OV	IV	vesicle tethering
intercellular transport114	0.0410714285714286	0.74727728027505	OV	IV	intercellular transport
regulation of vesicle fusion114	0.163598901098901	0.196454552673621	OV	IV	regulation of vesicle fusion
coated vesicle211	0.149509803921569	0.566830730716329	OV	IIIB	coated vesicle
endocytic vesicle211	0.25	0.333170135915476	OV	IIIB	endocytic vesicle
phagocytic vesicle211	0.318627450980392	0.212591592370428	OV	IIIB	phagocytic vesicle
secretory vesicle211	0.281862745098039	0.273059897379955	OV	IIIB	secretory vesicle
vesicle cytoskeletal trafficking211	-0.0416666666666667	0.873843532782525	OV	IIIB	vesicle cytoskeletal trafficking
exocytosis211	0.286764705882353	0.264446347071011	OV	IIIB	exocytosis
endocytosis211	0.286764705882353	0.264446347071011	OV	IIIB	endocytosis
secretion211	0.276960784313726	0.281843162514077	OV	IIIB	secretion
intracellular transport211	0.17156862745098	0.510266309871795	OV	IIIB	intracellular transport
intracellular protein transport211	0.147058823529412	0.573277290866	OV	IIIB	intracellular protein transport
transport along microtubule211	0.00980392156862745	0.970210571395858	OV	IIIB	transport along microtubule
vesicle lumen211	0.188725490196078	0.468192284279852	OV	IIIB	vesicle lumen
vesicle membrane211	0.281862745098039	0.273059897379955	OV	IIIB	vesicle membrane
vesicle organization211	0.257352941176471	0.318667647645399	OV	IIIB	vesicle organization
vesicle targeting211	0.240196078431373	0.353088659052001	OV	IIIB	vesicle targeting
vesicle docking211	0.318627450980392	0.212591592370428	OV	IIIB	vesicle docking
clathrin coated vesicle211	0.115196078431373	0.659750043107423	OV	IIIB	clathrin coated vesicle
copi coated vesicle211	0.102941176470588	0.694204783099318	OV	IIIB	copi coated vesicle
vesicle tethering211	-0.0465686274509804	0.859133376284092	OV	IIIB	vesicle tethering
intercellular transport211	0.0367647058823529	0.888592867568345	OV	IIIB	intercellular transport
regulation of vesicle fusion211	0.188725490196078	0.468192284279852	OV	IIIB	regulation of vesicle fusion
coated vesicle310	0.164705882352941	0.542148135201078	OV	IIC	coated vesicle
endocytic vesicle310	0.244117647058824	0.36221349614195	OV	IIC	endocytic vesicle
phagocytic vesicle310	0.185294117647059	0.492057050205944	OV	IIC	phagocytic vesicle
secretory vesicle310	0.182352941176471	0.4990748572458	OV	IIC	secretory vesicle
vesicle cytoskeletal trafficking310	0.288235294117647	0.278984459737083	OV	IIC	vesicle cytoskeletal trafficking
exocytosis310	0.391176470588235	0.134071286197255	OV	IIC	exocytosis
endocytosis310	0.344117647058824	0.191855631425543	OV	IIC	endocytosis
secretion310	0.335294117647059	0.204254580845515	OV	IIC	secretion
intracellular transport310	0.208823529411765	0.4376585109498	OV	IIC	intracellular transport
intracellular protein transport310	0.311764705882353	0.239800047674113	OV	IIC	intracellular protein transport
transport along microtubule310	0.297058823529412	0.263863014613523	OV	IIC	transport along microtubule
vesicle lumen310	0.164705882352941	0.542148135201078	OV	IIC	vesicle lumen
vesicle membrane310	0.232352941176471	0.386511349907985	OV	IIC	vesicle membrane
vesicle organization310	0.191176470588235	0.478164012817028	OV	IIC	vesicle organization
vesicle targeting310	-0.05	0.854099552129744	OV	IIC	vesicle targeting
vesicle docking310	0.267647058823529	0.316254418548309	OV	IIC	vesicle docking
clathrin coated vesicle310	0.132352941176471	0.625106429151613	OV	IIC	clathrin coated vesicle
copi coated vesicle310	0.144117647058824	0.594378288173693	OV	IIC	copi coated vesicle
vesicle tethering310	-0.458823529411765	0.0738355344954811	OV	IIC	vesicle tethering
intercellular transport310	0.232352941176471	0.386511349907985	OV	IIC	intercellular transport
regulation of vesicle fusion310	0.441176470588235	0.0871536362605108	OV	IIC	regulation of vesicle fusion
coated vesicle48	0.214285714285714	0.64451158102072	OV	IIIA	coated vesicle
endocytic vesicle48	0.0357142857142857	0.939408205471286	OV	IIIA	endocytic vesicle
phagocytic vesicle48	-0.142857142857143	0.759945300218093	OV	IIIA	phagocytic vesicle
secretory vesicle48	-0.357142857142857	0.431611352038328	OV	IIIA	secretory vesicle
vesicle cytoskeletal trafficking48	0.464285714285714	0.293934107600252	OV	IIIA	vesicle cytoskeletal trafficking
exocytosis48	0.0714285714285714	0.879048193148154	OV	IIIA	exocytosis
endocytosis48	-0.142857142857143	0.759945300218093	OV	IIIA	endocytosis
secretion48	-0.178571428571429	0.701657942516273	OV	IIIA	secretion
intracellular transport48	0.142857142857143	0.759945300218093	OV	IIIA	intracellular transport
intracellular protein transport48	0.107142857142857	0.819150855569991	OV	IIIA	intracellular protein transport
transport along microtubule48	0.678571428571429	0.0937502539598314	OV	IIIA	transport along microtubule
vesicle lumen48	-0.25	0.588724448089683	OV	IIIA	vesicle lumen
vesicle membrane48	-0.178571428571429	0.701657942516273	OV	IIIA	vesicle membrane
vesicle organization48	0.214285714285714	0.64451158102072	OV	IIIA	vesicle organization
vesicle targeting48	0.107142857142857	0.819150855569991	OV	IIIA	vesicle targeting
vesicle docking48	0.428571428571429	0.337368311085824	OV	IIIA	vesicle docking
clathrin coated vesicle48	0.392857142857143	0.383316870426972	OV	IIIA	clathrin coated vesicle
copi coated vesicle48	-0.142857142857143	0.759945300218093	OV	IIIA	copi coated vesicle
vesicle tethering48	-0.0714285714285714	0.879048193148154	OV	IIIA	vesicle tethering
intercellular transport48	0	1	OV	IIIA	intercellular transport
regulation of vesicle fusion48	-0.571428571428571	0.180201988911528	OV	IIIA	regulation of vesicle fusion
coated vesicle56	0.9	0.0373860734684985	OV	IIB	coated vesicle
endocytic vesicle56	0.8	0.104088038661828	OV	IIB	endocytic vesicle
phagocytic vesicle56	0.8	0.104088038661828	OV	IIB	phagocytic vesicle
secretory vesicle56	0.5	0.39100221895577	OV	IIB	secretory vesicle
vesicle cytoskeletal trafficking56	0.8	0.104088038661828	OV	IIB	vesicle cytoskeletal trafficking
exocytosis56	0.8	0.104088038661828	OV	IIB	exocytosis
endocytosis56	0.9	0.0373860734684985	OV	IIB	endocytosis
secretion56	0.5	0.39100221895577	OV	IIB	secretion
intracellular transport56	0.6	0.284756979865294	OV	IIB	intracellular transport
intracellular protein transport56	0.6	0.284756979865294	OV	IIB	intracellular protein transport
transport along microtubule56	0.2	0.747060078104662	OV	IIB	transport along microtubule
vesicle lumen56	0.3	0.623837664781073	OV	IIB	vesicle lumen
vesicle membrane56	0.8	0.104088038661828	OV	IIB	vesicle membrane
vesicle organization56	0.9	0.0373860734684985	OV	IIB	vesicle organization
vesicle targeting56	0	1	OV	IIB	vesicle targeting
vesicle docking56	0.8	0.104088038661828	OV	IIB	vesicle docking
clathrin coated vesicle56	0.9	0.0373860734684985	OV	IIB	clathrin coated vesicle
copi coated vesicle56	-0.3	0.623837664781073	OV	IIB	copi coated vesicle
vesicle tethering56	0.2	0.747060078104662	OV	IIB	vesicle tethering
intercellular transport56	-0.1	0.872888571569538	OV	IIB	intercellular transport
regulation of vesicle fusion56	0.3	0.623837664781073	OV	IIB	regulation of vesicle fusion
coated vesicle40	0.446360917248255	3.61883638611005e-07	PAAD	IIB	coated vesicle
endocytic vesicle40	0.488363480985615	1.75765233478842e-08	PAAD	IIB	endocytic vesicle
phagocytic vesicle40	0.471578122774534	6.18181261735629e-08	PAAD	IIB	phagocytic vesicle
secretory vesicle40	0.44067084460903	5.288893833999e-07	PAAD	IIB	secretory vesicle
vesicle cytoskeletal trafficking40	0.388420452926934	1.27063914234782e-05	PAAD	IIB	vesicle cytoskeletal trafficking
exocytosis40	0.493939609742202	1.1399917898558e-08	PAAD	IIB	exocytosis
endocytosis40	0.547977496083179	1.11717524120536e-10	PAAD	IIB	endocytosis
secretion40	0.441112377154252	5.13669828228203e-07	PAAD	IIB	secretion
intracellular transport40	0.408374875373878	4.01746581313311e-06	PAAD	IIB	intracellular transport
intracellular protein transport40	0.401908560034183	5.88233778886504e-06	PAAD	IIB	intracellular protein transport
transport along microtubule40	0.510903005269905	2.90897039789684e-09	PAAD	IIB	transport along microtubule
vesicle lumen40	0.336355220054123	0.000183982132667015	PAAD	IIB	vesicle lumen
vesicle membrane40	0.482089445947871	2.83480363627575e-08	PAAD	IIB	vesicle membrane
vesicle organization40	0.466229881783222	9.10083111094195e-08	PAAD	IIB	vesicle organization
vesicle targeting40	0.222667711152258	0.0149322094078603	PAAD	IIB	vesicle targeting
vesicle docking40	0.489467312348668	1.61427360367838e-08	PAAD	IIB	vesicle docking
clathrin coated vesicle40	0.469548497365048	7.16465740069339e-08	PAAD	IIB	clathrin coated vesicle
copi coated vesicle40	0.179169633955277	0.0512134638698301	PAAD	IIB	copi coated vesicle
vesicle tethering40	0.361009827659877	5.49575870121277e-05	PAAD	IIB	vesicle tethering
intercellular transport40	0.166707021791768	0.0699760238092928	PAAD	IIB	intercellular transport
regulation of vesicle fusion40	0.38290841760433	1.72402951732487e-05	PAAD	IIB	regulation of vesicle fusion
coated vesicle115	0.31143951833607	0.106687599791724	PAAD	IIA	coated vesicle
endocytic vesicle115	0.360700602079912	0.0593395047797034	PAAD	IIA	endocytic vesicle
phagocytic vesicle115	0.285714285714286	0.140521137309725	PAAD	IIA	phagocytic vesicle
secretory vesicle115	0.153256704980843	0.436214583282916	PAAD	IIA	secretory vesicle
vesicle cytoskeletal trafficking115	0.305966064586754	0.113318954147249	PAAD	IIA	vesicle cytoskeletal trafficking
exocytosis115	0.441707717569787	0.0186115262425408	PAAD	IIA	exocytosis
endocytosis115	0.404488232074439	0.0327641223566735	PAAD	IIA	endocytosis
secretion115	0.338806787082649	0.0777918642109419	PAAD	IIA	secretion
intracellular transport115	0.336070060207991	0.0803770426601307	PAAD	IIA	intracellular transport
intracellular protein transport115	0.356869184455391	0.0622939863031098	PAAD	IIA	intracellular protein transport
transport along microtubule115	0.376573617952928	0.0482469657431825	PAAD	IIA	transport along microtubule
vesicle lumen115	0.0541871921182266	0.784192178546247	PAAD	IIA	vesicle lumen
vesicle membrane115	0.290093048713738	0.134274046539484	PAAD	IIA	vesicle membrane
vesicle organization115	0.370552818828681	0.0522433183656892	PAAD	IIA	vesicle organization
vesicle targeting115	0.253968253968254	0.192196643062749	PAAD	IIA	vesicle targeting
vesicle docking115	0.298850574712644	0.122390211721437	PAAD	IIA	vesicle docking
clathrin coated vesicle115	0.340448823207444	0.076271623986232	PAAD	IIA	clathrin coated vesicle
copi coated vesicle115	-0.0525451559934319	0.790586141364689	PAAD	IIA	copi coated vesicle
vesicle tethering115	0.511767925561029	0.00537339489869626	PAAD	IIA	vesicle tethering
intercellular transport115	0.079912424740011	0.686046993720437	PAAD	IIA	intercellular transport
regulation of vesicle fusion115	0.411056376573618	0.0297785731182647	PAAD	IIA	regulation of vesicle fusion
coated vesicle212	0.275	0.321211173319377	PAAD	IB	coated vesicle
endocytic vesicle212	0.103571428571429	0.713379630628729	PAAD	IB	endocytic vesicle
phagocytic vesicle212	0.05	0.859540943467457	PAAD	IB	phagocytic vesicle
secretory vesicle212	0.0714285714285714	0.800295987397055	PAAD	IB	secretory vesicle
vesicle cytoskeletal trafficking212	0.2	0.474813964522169	PAAD	IB	vesicle cytoskeletal trafficking
exocytosis212	0.410714285714286	0.128328646015749	PAAD	IB	exocytosis
endocytosis212	0.157142857142857	0.575952600603795	PAAD	IB	endocytosis
secretion212	0.257142857142857	0.354860363650609	PAAD	IB	secretion
intracellular transport212	0.303571428571429	0.271355836003868	PAAD	IB	intracellular transport
intracellular protein transport212	0.328571428571429	0.23180969720616	PAAD	IB	intracellular protein transport
transport along microtubule212	0.328571428571429	0.23180969720616	PAAD	IB	transport along microtubule
vesicle lumen212	0.0464285714285714	0.869491525545095	PAAD	IB	vesicle lumen
vesicle membrane212	0.178571428571429	0.524284360046553	PAAD	IB	vesicle membrane
vesicle organization212	0.25	0.368846291783931	PAAD	IB	vesicle organization
vesicle targeting212	0.325	0.237225438237234	PAAD	IB	vesicle targeting
vesicle docking212	0.189285714285714	0.499263033238545	PAAD	IB	vesicle docking
clathrin coated vesicle212	0.207142857142857	0.45884280496347	PAAD	IB	clathrin coated vesicle
copi coated vesicle212	-0.00714285714285714	0.979844227761598	PAAD	IB	copi coated vesicle
vesicle tethering212	0.310714285714286	0.259667397337218	PAAD	IB	vesicle tethering
intercellular transport212	0.432142857142857	0.107693037546398	PAAD	IB	intercellular transport
regulation of vesicle fusion212	0.310714285714286	0.259667397337218	PAAD	IB	regulation of vesicle fusion
coated vesicle311	-0.6	0.284756979865294	PAAD	IA	coated vesicle
endocytic vesicle311	-0.5	0.39100221895577	PAAD	IA	endocytic vesicle
phagocytic vesicle311	-0.8	0.104088038661828	PAAD	IA	phagocytic vesicle
secretory vesicle311	-0.4	0.504631575468691	PAAD	IA	secretory vesicle
vesicle cytoskeletal trafficking311	0.3	0.623837664781073	PAAD	IA	vesicle cytoskeletal trafficking
exocytosis311	-0.3	0.623837664781073	PAAD	IA	exocytosis
endocytosis311	-0.1	0.872888571569538	PAAD	IA	endocytosis
secretion311	-0.3	0.623837664781073	PAAD	IA	secretion
intracellular transport311	0.1	0.872888571569538	PAAD	IA	intracellular transport
intracellular protein transport311	0.1	0.872888571569538	PAAD	IA	intracellular protein transport
transport along microtubule311	0.6	0.284756979865294	PAAD	IA	transport along microtubule
vesicle lumen311	-0.7	0.188120404374187	PAAD	IA	vesicle lumen
vesicle membrane311	-0.3	0.623837664781073	PAAD	IA	vesicle membrane
vesicle organization311	-0.3	0.623837664781073	PAAD	IA	vesicle organization
vesicle targeting311	-0.3	0.623837664781073	PAAD	IA	vesicle targeting
vesicle docking311	-1	0	PAAD	IA	vesicle docking
clathrin coated vesicle311	-0.3	0.623837664781073	PAAD	IA	clathrin coated vesicle
copi coated vesicle311	-0.2	0.747060078104662	PAAD	IA	copi coated vesicle
vesicle tethering311	0.5	0.39100221895577	PAAD	IA	vesicle tethering
intercellular transport311	-0.3	0.623837664781073	PAAD	IA	intercellular transport
regulation of vesicle fusion311	0.3	0.623837664781073	PAAD	IA	regulation of vesicle fusion
coated vesicle49	-0.00896115573219291	0.914215516273872	UCEC	IB	coated vesicle
endocytic vesicle49	0.0733401839076986	0.377343749210709	UCEC	IB	endocytic vesicle
phagocytic vesicle49	0.0882137379201959	0.288019154202773	UCEC	IB	phagocytic vesicle
secretory vesicle49	0.0404838721864162	0.626364423995872	UCEC	IB	secretory vesicle
vesicle cytoskeletal trafficking49	0.076732729374608	0.355613575560989	UCEC	IB	vesicle cytoskeletal trafficking
exocytosis49	0.136740738501991	0.0986350798788358	UCEC	IB	exocytosis
endocytosis49	0.143522051545535	0.0828741915455029	UCEC	IB	endocytosis
secretion49	0.0675562338967427	0.416210702920757	UCEC	IB	secretion
intracellular transport49	-0.00233095829964714	0.977646087179955	UCEC	IB	intracellular transport
intracellular protein transport49	-0.00282963981594119	0.972865390721358	UCEC	IB	intracellular protein transport
transport along microtubule49	-0.0238800444279896	0.774036194227739	UCEC	IB	transport along microtubule
vesicle lumen49	-0.0263734520094598	0.751177949279682	UCEC	IB	vesicle lumen
vesicle membrane49	0.0735933025561206	0.375695031654955	UCEC	IB	vesicle membrane
vesicle organization49	0.0711678969995996	0.391673968449993	UCEC	IB	vesicle organization
vesicle targeting49	-0.0277523819598184	0.738627416254987	UCEC	IB	vesicle targeting
vesicle docking49	0.175040990109483	0.033960385610929	UCEC	IB	vesicle docking
clathrin coated vesicle49	0.0272990351268238	0.742746204213081	UCEC	IB	clathrin coated vesicle
copi coated vesicle49	-0.106952073683972	0.197274129887978	UCEC	IB	copi coated vesicle
vesicle tethering49	0.196053615818782	0.0173184978295557	UCEC	IB	vesicle tethering
intercellular transport49	0.151168501462044	0.0675957663506788	UCEC	IB	intercellular transport
regulation of vesicle fusion49	0.234897883625868	0.00418518701864712	UCEC	IB	regulation of vesicle fusion
coated vesicle116	0.00813433374215425	0.916906723642347	UCEC	IA	coated vesicle
endocytic vesicle116	0.0946051099178579	0.223941342094469	UCEC	IA	endocytic vesicle
phagocytic vesicle116	0.0578524534407948	0.457708491380968	UCEC	IA	phagocytic vesicle
secretory vesicle116	0.0436064188318715	0.575784484360088	UCEC	IA	secretory vesicle
vesicle cytoskeletal trafficking116	0.124942026446247	0.107662247836749	UCEC	IA	vesicle cytoskeletal trafficking
exocytosis116	0.197512032733157	0.0105124196856019	UCEC	IA	exocytosis
endocytosis116	0.17621383738547	0.0227303963003549	UCEC	IA	endocytosis
secretion116	0.135763756480155	0.0802243713077042	UCEC	IA	secretion
intracellular transport116	0.0383321137415359	0.622846397851089	UCEC	IA	intracellular transport
intracellular protein transport116	0.0399631030537892	0.608117049917316	UCEC	IA	intracellular protein transport
transport along microtubule116	0.170596844177394	0.0275087038333348	UCEC	IA	transport along microtubule
vesicle lumen116	-0.109459222690591	0.159091021823447	UCEC	IA	vesicle lumen
vesicle membrane116	0.0819514155853525	0.292403615172136	UCEC	IA	vesicle membrane
vesicle organization116	0.116204767745061	0.134786983776249	UCEC	IA	vesicle organization
vesicle targeting116	0.0768214002288023	0.323763323493355	UCEC	IA	vesicle targeting
vesicle docking116	0.329230523462541	1.39669126977271e-05	UCEC	IA	vesicle docking
clathrin coated vesicle116	0.0537298896183537	0.490429159035613	UCEC	IA	clathrin coated vesicle
copi coated vesicle116	-0.0462886619188473	0.552507451130661	UCEC	IA	copi coated vesicle
vesicle tethering116	0.289610108526493	0.000146955964700934	UCEC	IA	vesicle tethering
intercellular transport116	0.239855916394406	0.0017959974280144	UCEC	IA	intercellular transport
regulation of vesicle fusion116	0.214391354983664	0.00539979352536712	UCEC	IA	regulation of vesicle fusion
coated vesicle213	0.296703296703297	0.324921588485975	UCEC	IIB	coated vesicle
endocytic vesicle213	0.0879120879120879	0.775195408889122	UCEC	IIB	endocytic vesicle
phagocytic vesicle213	0.126373626373626	0.680785475070949	UCEC	IIB	phagocytic vesicle
secretory vesicle213	0.186813186813187	0.541123523509894	UCEC	IIB	secretory vesicle
vesicle cytoskeletal trafficking213	0.39010989010989	0.187574116133838	UCEC	IIB	vesicle cytoskeletal trafficking
exocytosis213	0.197802197802198	0.51713091148483	UCEC	IIB	exocytosis
endocytosis213	0.137362637362637	0.654516840294713	UCEC	IIB	endocytosis
secretion213	0.236263736263736	0.437083543831181	UCEC	IIB	secretion
intracellular transport213	0.351648351648352	0.238699705342034	UCEC	IIB	intracellular transport
intracellular protein transport213	0.351648351648352	0.238699705342034	UCEC	IIB	intracellular protein transport
transport along microtubule213	0.313186813186813	0.297438422071029	UCEC	IIB	transport along microtubule
vesicle lumen213	-0.010989010989011	0.971577682777073	UCEC	IIB	vesicle lumen
vesicle membrane213	0.10989010989011	0.720809799513862	UCEC	IIB	vesicle membrane
vesicle organization213	0.483516483516484	0.0941346925969393	UCEC	IIB	vesicle organization
vesicle targeting213	0.362637362637363	0.223315720292482	UCEC	IIB	vesicle targeting
vesicle docking213	0.483516483516484	0.0941346925969393	UCEC	IIB	vesicle docking
clathrin coated vesicle213	0.32967032967033	0.271335054505236	UCEC	IIB	clathrin coated vesicle
copi coated vesicle213	0.252747252747253	0.404774071270946	UCEC	IIB	copi coated vesicle
vesicle tethering213	0.615384615384615	0.0251671165518992	UCEC	IIB	vesicle tethering
intercellular transport213	0.142857142857143	0.641516421586088	UCEC	IIB	intercellular transport
regulation of vesicle fusion213	0.142857142857143	0.641516421586088	UCEC	IIB	regulation of vesicle fusion
coated vesicle312	-0.105534105534106	0.54015921452309	UCEC	IIIC	coated vesicle
endocytic vesicle312	-0.187387387387387	0.273790698699474	UCEC	IIIC	endocytic vesicle
phagocytic vesicle312	-0.155212355212355	0.366046953833506	UCEC	IIIC	phagocytic vesicle
secretory vesicle312	-0.203346203346203	0.234244687265114	UCEC	IIIC	secretory vesicle
vesicle cytoskeletal trafficking312	-0.0906048906048906	0.599217073950895	UCEC	IIIC	vesicle cytoskeletal trafficking
exocytosis312	-0.0895752895752896	0.603390836365088	UCEC	IIIC	exocytosis
endocytosis312	-0.101158301158301	0.557177762581669	UCEC	IIIC	endocytosis
secretion312	-0.104247104247104	0.545138778457102	UCEC	IIIC	secretion
intracellular transport312	-0.0846846846846847	0.623384165973178	UCEC	IIIC	intracellular transport
intracellular protein transport312	-0.0761904761904762	0.658740730163215	UCEC	IIIC	intracellular protein transport
transport along microtubule312	-0.0494208494208494	0.774698058730931	UCEC	IIIC	transport along microtubule
vesicle lumen312	-0.25997425997426	0.125704758998025	UCEC	IIIC	vesicle lumen
vesicle membrane312	-0.103474903474903	0.548136925420351	UCEC	IIIC	vesicle membrane
vesicle organization312	0.0177606177606178	0.918113087719257	UCEC	IIIC	vesicle organization
vesicle targeting312	-0.050965250965251	0.767847636927692	UCEC	IIIC	vesicle targeting
vesicle docking312	0.0321750321750322	0.852221132787562	UCEC	IIIC	vesicle docking
clathrin coated vesicle312	-0.112226512226512	0.514621410282258	UCEC	IIIC	clathrin coated vesicle
copi coated vesicle312	-0.0972972972972973	0.572398076199678	UCEC	IIIC	copi coated vesicle
vesicle tethering312	0.295752895752896	0.0798927753187506	UCEC	IIIC	vesicle tethering
intercellular transport312	-0.23011583011583	0.176961785792802	UCEC	IIIC	intercellular transport
regulation of vesicle fusion312	0.118918918918919	0.48969764764469	UCEC	IIIC	regulation of vesicle fusion
coated vesicle410	0.400338791643139	0.0648584895029249	UCEC	IVB	coated vesicle
endocytic vesicle410	0.48729531338227	0.0214339147695166	UCEC	IVB	endocytic vesicle
phagocytic vesicle410	0.426312817617165	0.0478788175817604	UCEC	IVB	phagocytic vesicle
secretory vesicle410	0.481648785996612	0.0232256806436644	UCEC	IVB	secretory vesicle
vesicle cytoskeletal trafficking410	0.14059853190288	0.532572678293364	UCEC	IVB	vesicle cytoskeletal trafficking
exocytosis410	0.383399209486166	0.0781783866008738	UCEC	IVB	exocytosis
endocytosis410	0.473743647656691	0.0259334488017817	UCEC	IVB	endocytosis
secretion410	0.398080180688876	0.0665269900417624	UCEC	IVB	secretion
intracellular transport410	0.26369282891022	0.235715642229594	UCEC	IVB	intracellular transport
intracellular protein transport410	0.264822134387352	0.233641241578679	UCEC	IVB	intracellular protein transport
transport along microtubule410	0.2128740824393	0.341528913823193	UCEC	IVB	transport along microtubule
vesicle lumen410	0.381140598531903	0.0800988143115662	UCEC	IVB	vesicle lumen
vesicle membrane410	0.507622811970638	0.0158798418459702	UCEC	IVB	vesicle membrane
vesicle organization410	0.361942405420666	0.0978765514894402	UCEC	IVB	vesicle organization
vesicle targeting410	0.289666854884246	0.191010385879264	UCEC	IVB	vesicle targeting
vesicle docking410	0.392433653303218	0.0708407906718138	UCEC	IVB	vesicle docking
clathrin coated vesicle410	0.387916431394692	0.074441490183887	UCEC	IVB	clathrin coated vesicle
copi coated vesicle410	0.35742518351214	0.102451669577947	UCEC	IVB	copi coated vesicle
vesicle tethering410	0.383399209486166	0.0781783866008738	UCEC	IVB	vesicle tethering
intercellular transport410	0.340485601355167	0.12100987408488	UCEC	IVB	intercellular transport
regulation of vesicle fusion410	0.637492941840768	0.00141607468409877	UCEC	IVB	regulation of vesicle fusion
coated vesicle57	-0.253529079616036	0.254925622453164	UCEC	IIIC2	coated vesicle
endocytic vesicle57	0.0107284020327499	0.962206794519997	UCEC	IIIC2	endocytic vesicle
phagocytic vesicle57	-0.0671936758893281	0.766386220986654	UCEC	IIIC2	phagocytic vesicle
secretory vesicle57	-0.0965556182947487	0.669050646884646	UCEC	IIIC2	secretory vesicle
vesicle cytoskeletal trafficking57	-0.437605872388481	0.0416734520372581	UCEC	IIIC2	vesicle cytoskeletal trafficking
exocytosis57	-0.0525127046866177	0.816469126230705	UCEC	IIIC2	exocytosis
endocytosis57	-0.00959909655561829	0.966182698264929	UCEC	IIIC2	endocytosis
secretion57	0.00959909655561829	0.966182698264929	UCEC	IIIC2	secretion
intracellular transport57	-0.34274421230943	0.118404662875052	UCEC	IIIC2	intracellular transport
intracellular protein transport57	-0.386787125917561	0.0753628322708317	UCEC	IIIC2	intracellular protein transport
transport along microtubule57	-0.163184641445511	0.468076934975834	UCEC	IIIC2	transport along microtubule
vesicle lumen57	-0.268210050818746	0.22748984194856	UCEC	IIIC2	vesicle lumen
vesicle membrane57	-0.105590062111801	0.640025621894723	UCEC	IIIC2	vesicle membrane
vesicle organization57	-0.0976849237718803	0.665396407532203	UCEC	IIIC2	vesicle organization
vesicle targeting57	-0.238848108413326	0.284397249804149	UCEC	IIIC2	vesicle targeting
vesicle docking57	0.101072840203275	0.654477886922314	UCEC	IIIC2	vesicle docking
clathrin coated vesicle57	-0.103331451157538	0.647236412425203	UCEC	IIIC2	clathrin coated vesicle
copi coated vesicle57	-0.15527950310559	0.490184689780307	UCEC	IIIC2	copi coated vesicle
vesicle tethering57	-0.0536420101637493	0.812589296581241	UCEC	IIIC2	vesicle tethering
intercellular transport57	-0.103331451157538	0.647236412425203	UCEC	IIIC2	intercellular transport
regulation of vesicle fusion57	0.255787690570299	0.250572528614897	UCEC	IIIC2	regulation of vesicle fusion
coated vesicle66	-0.18716577540107	0.296957261497429	UCEC	II	coated vesicle
endocytic vesicle66	-0.0591577540106952	0.743653894612581	UCEC	II	endocytic vesicle
phagocytic vesicle66	-0.0394385026737968	0.827502448262241	UCEC	II	phagocytic vesicle
secretory vesicle66	0.0250668449197861	0.889871122764298	UCEC	II	secretory vesicle
vesicle cytoskeletal trafficking66	-0.173128342245989	0.335296370120183	UCEC	II	vesicle cytoskeletal trafficking
exocytosis66	-0.0260695187165775	0.885494287362804	UCEC	II	exocytosis
endocytosis66	0.106283422459893	0.556075071011624	UCEC	II	endocytosis
secretion66	-0.0190508021390374	0.916194787986969	UCEC	II	secretion
intracellular transport66	-0.319852941176471	0.0695898782632938	UCEC	II	intracellular transport
intracellular protein transport66	-0.290106951871658	0.101480878807515	UCEC	II	intracellular protein transport
transport along microtubule66	-0.0284090909090909	0.875294794152523	UCEC	II	transport along microtubule
vesicle lumen66	-0.177807486631016	0.322194001265344	UCEC	II	vesicle lumen
vesicle membrane66	-0.0267379679144385	0.88257823313894	UCEC	II	vesicle membrane
vesicle organization66	-0.136697860962567	0.448114483660691	UCEC	II	vesicle organization
vesicle targeting66	-0.13201871657754	0.463947433546076	UCEC	II	vesicle targeting
vesicle docking66	0.0501336898395722	0.78172970573715	UCEC	II	vesicle docking
clathrin coated vesicle66	-0.190842245989305	0.287396783304906	UCEC	II	clathrin coated vesicle
copi coated vesicle66	-0.0975935828877005	0.588984626733037	UCEC	II	copi coated vesicle
vesicle tethering66	0.203208556149733	0.256703607153923	UCEC	II	vesicle tethering
intercellular transport66	-0.00735294117647059	0.967605837755667	UCEC	II	intercellular transport
regulation of vesicle fusion66	0.0568181818181818	0.753472324916199	UCEC	II	regulation of vesicle fusion
coated vesicle76	0.191369606003752	0.236841098434722	UCEC	IIIA	coated vesicle
endocytic vesicle76	0.295121951219512	0.0644945742720233	UCEC	IIIA	endocytic vesicle
phagocytic vesicle76	0.271482176360225	0.0901610579745391	UCEC	IIIA	phagocytic vesicle
secretory vesicle76	0.264727954971857	0.098780401407687	UCEC	IIIA	secretory vesicle
vesicle cytoskeletal trafficking76	0.250281425891182	0.119320582428487	UCEC	IIIA	vesicle cytoskeletal trafficking
exocytosis76	0.328330206378987	0.0385999356337186	UCEC	IIIA	exocytosis
endocytosis76	0.34671669793621	0.0283951192773439	UCEC	IIIA	endocytosis
secretion76	0.297748592870544	0.0620433944398107	UCEC	IIIA	secretion
intracellular transport76	0.218761726078799	0.175038505923226	UCEC	IIIA	intracellular transport
intracellular protein transport76	0.169230769230769	0.296521018002386	UCEC	IIIA	intracellular protein transport
transport along microtubule76	0.258536585365854	0.107223479769235	UCEC	IIIA	transport along microtubule
vesicle lumen76	0.191744840525328	0.235905621246892	UCEC	IIIA	vesicle lumen
vesicle membrane76	0.256660412757974	0.109887310272073	UCEC	IIIA	vesicle membrane
vesicle organization76	0.296435272045028	0.0632595686588724	UCEC	IIIA	vesicle organization
vesicle targeting76	0.181988742964353	0.261048331108394	UCEC	IIIA	vesicle targeting
vesicle docking76	0.216322701688555	0.180018203072366	UCEC	IIIA	vesicle docking
clathrin coated vesicle76	0.26172607879925	0.10280802780133	UCEC	IIIA	clathrin coated vesicle
copi coated vesicle76	0.0341463414634146	0.834313031983605	UCEC	IIIA	copi coated vesicle
vesicle tethering76	0.230018761726079	0.153331246017407	UCEC	IIIA	vesicle tethering
intercellular transport76	0.224390243902439	0.163925123817244	UCEC	IIIA	intercellular transport
regulation of vesicle fusion76	0.430769230769231	0.00552336714113699	UCEC	IIIA	regulation of vesicle fusion
coated vesicle85	0.314285714285714	0.544093294460641	UCEC	IIA	coated vesicle
endocytic vesicle85	0.314285714285714	0.544093294460641	UCEC	IIA	endocytic vesicle
phagocytic vesicle85	0.314285714285714	0.544093294460641	UCEC	IIA	phagocytic vesicle
secretory vesicle85	0.314285714285714	0.544093294460641	UCEC	IIA	secretory vesicle
vesicle cytoskeletal trafficking85	0.314285714285714	0.544093294460641	UCEC	IIA	vesicle cytoskeletal trafficking
exocytosis85	0.314285714285714	0.544093294460641	UCEC	IIA	exocytosis
endocytosis85	0.314285714285714	0.544093294460641	UCEC	IIA	endocytosis
secretion85	0.2	0.704	UCEC	IIA	secretion
intracellular transport85	0.314285714285714	0.544093294460641	UCEC	IIA	intracellular transport
intracellular protein transport85	0.314285714285714	0.544093294460641	UCEC	IIA	intracellular protein transport
transport along microtubule85	0.485714285714286	0.328723032069971	UCEC	IIA	transport along microtubule
vesicle lumen85	0.2	0.704	UCEC	IIA	vesicle lumen
vesicle membrane85	0.314285714285714	0.544093294460641	UCEC	IIA	vesicle membrane
vesicle organization85	0.314285714285714	0.544093294460641	UCEC	IIA	vesicle organization
vesicle targeting85	0.314285714285714	0.544093294460641	UCEC	IIA	vesicle targeting
vesicle docking85	0.2	0.704	UCEC	IIA	vesicle docking
clathrin coated vesicle85	0.314285714285714	0.544093294460641	UCEC	IIA	clathrin coated vesicle
copi coated vesicle85	0.257142857142857	0.622787172011662	UCEC	IIA	copi coated vesicle
vesicle tethering85	0.771428571428571	0.0723965014577259	UCEC	IIA	vesicle tethering
intercellular transport85	0.257142857142857	0.622787172011662	UCEC	IIA	intercellular transport
regulation of vesicle fusion85	0.0857142857142857	0.871743440233236	UCEC	IIA	regulation of vesicle fusion
coated vesicle93	-0.313076923076923	0.127546870474433	UCEC	IC	coated vesicle
endocytic vesicle93	-0.0446153846153846	0.832293278759298	UCEC	IC	endocytic vesicle
phagocytic vesicle93	-0.0869230769230769	0.679498024677208	UCEC	IC	phagocytic vesicle
secretory vesicle93	-0.0584615384615385	0.781334855095815	UCEC	IC	secretory vesicle
vesicle cytoskeletal trafficking93	-0.0384615384615385	0.855167303440216	UCEC	IC	vesicle cytoskeletal trafficking
exocytosis93	0.163846153846154	0.433862036228923	UCEC	IC	exocytosis
endocytosis93	0.0984615384615385	0.639610124255859	UCEC	IC	endocytosis
secretion93	0.0946153846153846	0.652805112684775	UCEC	IC	secretion
intracellular transport93	-0.203846153846154	0.328389263894989	UCEC	IC	intracellular transport
intracellular protein transport93	-0.218461538461538	0.294120570294703	UCEC	IC	intracellular protein transport
transport along microtubule93	-0.126923076923077	0.545458962363039	UCEC	IC	transport along microtubule
vesicle lumen93	-0.13	0.53567941242146	UCEC	IC	vesicle lumen
vesicle membrane93	0.03	0.886801817790994	UCEC	IC	vesicle membrane
vesicle organization93	-0.127692307692308	0.543006347505067	UCEC	IC	vesicle organization
vesicle targeting93	-0.322307692307692	0.116112731127783	UCEC	IC	vesicle targeting
vesicle docking93	0.216923076923077	0.297618255146522	UCEC	IC	vesicle docking
clathrin coated vesicle93	-0.0823076923076923	0.69569817753195	UCEC	IC	clathrin coated vesicle
copi coated vesicle93	-0.365384615384615	0.072481960464104	UCEC	IC	copi coated vesicle
vesicle tethering93	-0.171538461538462	0.412281583922563	UCEC	IC	vesicle tethering
intercellular transport93	0.192307692307692	0.357077498668571	UCEC	IC	intercellular transport
regulation of vesicle fusion93	0.253846153846154	0.220790180354391	UCEC	IC	regulation of vesicle fusion
coated vesicle101	-0.222608695652174	0.295778422534422	UCEC	IIIC1	coated vesicle
endocytic vesicle101	-0.214782608695652	0.313516861502844	UCEC	IIIC1	endocytic vesicle
phagocytic vesicle101	-0.150434782608696	0.482901692323718	UCEC	IIIC1	phagocytic vesicle
secretory vesicle101	-0.210434782608696	0.323646686969502	UCEC	IIIC1	secretory vesicle
vesicle cytoskeletal trafficking101	-0.0652173913043478	0.762068939878124	UCEC	IIIC1	vesicle cytoskeletal trafficking
exocytosis101	0.115652173913043	0.590478316886841	UCEC	IIIC1	exocytosis
endocytosis101	-0.128695652173913	0.548958788699276	UCEC	IIIC1	endocytosis
secretion101	-0.088695652173913	0.680239796748995	UCEC	IIIC1	secretion
intracellular transport101	-0.15304347826087	0.475254967674384	UCEC	IIIC1	intracellular transport
intracellular protein transport101	-0.121739130434783	0.570935522688916	UCEC	IIIC1	intracellular protein transport
transport along microtubule101	0.000869565217391304	0.996782496725269	UCEC	IIIC1	transport along microtubule
vesicle lumen101	-0.354782608695652	0.088917431073146	UCEC	IIIC1	vesicle lumen
vesicle membrane101	-0.171304347826087	0.423503136784404	UCEC	IIIC1	vesicle membrane
vesicle organization101	-0.0573913043478261	0.78995514130984	UCEC	IIIC1	vesicle organization
vesicle targeting101	-0.140869565217391	0.511462281884675	UCEC	IIIC1	vesicle targeting
vesicle docking101	0.177391304347826	0.406962551397157	UCEC	IIIC1	vesicle docking
clathrin coated vesicle101	-0.198260869565217	0.353049435242404	UCEC	IIIC1	clathrin coated vesicle
copi coated vesicle101	-0.457391304347826	0.0246244044962056	UCEC	IIIC1	copi coated vesicle
vesicle tethering101	0.248695652173913	0.241261766887954	UCEC	IIIC1	vesicle tethering
intercellular transport101	-0.0208695652173913	0.92289170312162	UCEC	IIIC1	intercellular transport
regulation of vesicle fusion101	0.227826086956522	0.284307427007183	UCEC	IIIC1	regulation of vesicle fusion
coated vesicle117	0.371428571428571	0.468478134110787	UCEC	IIIB	coated vesicle
endocytic vesicle117	0.0285714285714286	0.957154518950437	UCEC	IIIB	endocytic vesicle
phagocytic vesicle117	0.257142857142857	0.622787172011662	UCEC	IIIB	phagocytic vesicle
secretory vesicle117	0.0857142857142857	0.871743440233236	UCEC	IIIB	secretory vesicle
vesicle cytoskeletal trafficking117	-0.314285714285714	0.544093294460641	UCEC	IIIB	vesicle cytoskeletal trafficking
exocytosis117	0.257142857142857	0.622787172011662	UCEC	IIIB	exocytosis
endocytosis117	0.485714285714286	0.328723032069971	UCEC	IIIB	endocytosis
secretion117	-0.428571428571429	0.396501457725948	UCEC	IIIB	secretion
intracellular transport117	0.371428571428571	0.468478134110787	UCEC	IIIB	intracellular transport
intracellular protein transport117	0.542857142857143	0.265702623906705	UCEC	IIIB	intracellular protein transport
transport along microtubule117	-0.371428571428571	0.468478134110787	UCEC	IIIB	transport along microtubule
vesicle lumen117	-0.2	0.704	UCEC	IIIB	vesicle lumen
vesicle membrane117	0.2	0.704	UCEC	IIIB	vesicle membrane
vesicle organization117	0.371428571428571	0.468478134110787	UCEC	IIIB	vesicle organization
vesicle targeting117	-0.142857142857143	0.787172011661808	UCEC	IIIB	vesicle targeting
vesicle docking117	0.485714285714286	0.328723032069971	UCEC	IIIB	vesicle docking
clathrin coated vesicle117	0.371428571428571	0.468478134110787	UCEC	IIIB	clathrin coated vesicle
copi coated vesicle117	0.428571428571429	0.396501457725948	UCEC	IIIB	copi coated vesicle
vesicle tethering117	-0.257142857142857	0.622787172011662	UCEC	IIIB	vesicle tethering
intercellular transport117	-0.771428571428571	0.0723965014577259	UCEC	IIIB	intercellular transport
regulation of vesicle fusion117	-0.257142857142857	0.622787172011662	UCEC	IIIB	regulation of vesicle fusion
coated vesicle50	0.430756238068195	8.74609296097617e-08	BLCA	III	coated vesicle
endocytic vesicle50	0.5345595369569	7.27973237246715e-12	BLCA	III	endocytic vesicle
phagocytic vesicle50	0.561479575264412	3.62376795237651e-13	BLCA	III	phagocytic vesicle
secretory vesicle50	0.497861443321437	2.90282020642962e-10	BLCA	III	secretory vesicle
vesicle cytoskeletal trafficking50	0.271738150970995	0.0010705666923454	BLCA	III	vesicle cytoskeletal trafficking
exocytosis50	0.453472508911526	1.45129730455551e-08	BLCA	III	exocytosis
endocytosis50	0.471343759626648	3.21191451213565e-09	BLCA	III	endocytosis
secretion50	0.376564101167038	3.85974026517744e-06	BLCA	III	secretion
intracellular transport50	0.304655787724412	0.000227509424786554	BLCA	III	intracellular transport
intracellular protein transport50	0.316286350748442	0.000125773081542269	BLCA	III	intracellular protein transport
transport along microtubule50	0.116684933286671	0.166695413915626	BLCA	III	transport along microtubule
vesicle lumen50	0.518163586488429	3.98965305237198e-11	BLCA	III	vesicle lumen
vesicle membrane50	0.47214008646433	2.99704949746626e-09	BLCA	III	vesicle membrane
vesicle organization50	0.403350021270309	6.45472984839301e-07	BLCA	III	vesicle organization
vesicle targeting50	0.226096049590206	0.00681894488481349	BLCA	III	vesicle targeting
vesicle docking50	0.446951011230304	2.46355345012716e-08	BLCA	III	vesicle docking
clathrin coated vesicle50	0.443011288980723	3.37344852052723e-08	BLCA	III	clathrin coated vesicle
copi coated vesicle50	-0.0180368028734825	0.831287249224591	BLCA	III	copi coated vesicle
vesicle tethering50	0.345687575834414	2.51350144286899e-05	BLCA	III	vesicle tethering
intercellular transport50	0.365000597245128	7.96528919155826e-06	BLCA	III	intercellular transport
regulation of vesicle fusion50	0.357712111083403	1.23985481783606e-05	BLCA	III	regulation of vesicle fusion
coated vesicle118	0.465529964221825	2.71398219453545e-08	BLCA	II	coated vesicle
endocytic vesicle118	0.596550760286225	8.65973959207622e-14	BLCA	II	endocytic vesicle
phagocytic vesicle118	0.549776386404293	1.50079948468829e-11	BLCA	II	phagocytic vesicle
secretory vesicle118	0.610135286225402	1.64313007644523e-14	BLCA	II	secretory vesicle
[truncated: 626 more rows]
